# Supplementary material for: [Fe(µ2-OH)6]3− Linked Fe3O Triads: Mössbauer Evidence for Trigonal µ3-O2− or µ3-OH− Groups in Bridged versus Unbridged Complexes
Source: Molecules. 2024 Jul 7;29(13):3218. doi: 10.3390/molecules29133218 (PMC11243536; doi:10.3390/molecules29133218)
Supplement: Supplementary file 1 [file molecules-29-03218-s001.zip]

Archive with 6 entries (6 files):
- 2331487.cif
- 2331487_NDS_C1-data_NDS_C1_file002.html
- 2331488.cif
- 2331488_NDS_C2-data_c2_file004.html
- 2331489.cif
- 2331489_NDS_C3-data_NDS_C3_file006.html
