# Supplementary material for: [Fe(µ2-OH)6]3− Linked Fe3O Triads: Mössbauer Evidence for Trigonal µ3-O2− or µ3-OH− Groups in Bridged versus Unbridged Complexes
Source: Molecules. 2024 Jul 7;29(13):3218. doi: 10.3390/molecules29133218 (PMC11243536; doi:10.3390/molecules29133218)
Supplement: Supplementary file 1 [file molecules-29-03218-s001.zip › 2331487.cif]

####################################################################### 
# 
# This file contains crystal structure data downloaded from the 
# Cambridge Structural Database (CSD) hosted by the Cambridge 
# Crystallographic Data Centre (CCDC).
# 
# Full information about CCDC data access policies and citation 
# guidelines are available at http://www.ccdc.cam.ac.uk/access/V1 
# 
# Audit and citation data items may have been added by the CCDC. 
# Please retain this information to preserve the provenance of 
# this file and to allow appropriate attribution of the data. 
# 
#######################################################################

data_NDS_C1
_database_code_depnum_ccdc_archive 'CCDC 2331487'
loop_
_audit_author_name
_audit_author_address
'Paul Plieger'
;Massey University
New Zealand
;
_audit_update_record             
;
2024-02-06 deposited with the CCDC.	2024-02-07 downloaded from the CCDC.
;
_audit_creation_date             2021-06-14
_audit_creation_method           
;
Olex2 1.3
(compiled 2020.11.12 svn.r5f609507 for OlexSys, GUI svn.r6272)
;
_shelx_SHELXL_version_number     2018/3
_audit_contact_author_address    ?
_audit_contact_author_email      ?
_audit_contact_author_phone      ?
_publ_contact_author_id_orcid    ?
_publ_section_references         
;
Bourhis, L.J., Dolomanov, O.V., Gildea, R.J., Howard, J.A.K., Puschmann, H.
 (2015). Acta Cryst. A71, 59-75.

Dolomanov, O.V., Bourhis, L.J., Gildea, R.J, Howard, J.A.K. & Puschmann, H.
 (2009), J. Appl. Cryst. 42, 339-341.

Sheldrick, G.M. (2015). Acta Cryst. C71, 3-8.
;
_chemical_name_common            ?
_chemical_name_systematic        ?
_chemical_formula_moiety         
'C132 H188 Fe7 N18 O20, 2(B F4), 6(H2 O), 3(C5 H5 N), 3[C5H5N]'
_chemical_formula_sum            'C162 H230 B2 F8 Fe7 N24 O26'
_chemical_formula_weight         3494.26
_chemical_melting_point          ?
loop_
_atom_type_symbol
_atom_type_description
_atom_type_scat_dispersion_real
_atom_type_scat_dispersion_imag
_atom_type_scat_source
B B 0.0090 0.0039 'International Tables Vol C Tables 4.2.6.8 and 6.1.1.4'
C C 0.0181 0.0091 'International Tables Vol C Tables 4.2.6.8 and 6.1.1.4'
F F 0.0727 0.0534 'International Tables Vol C Tables 4.2.6.8 and 6.1.1.4'
Fe Fe -1.1336 3.1974 'International Tables Vol C Tables 4.2.6.8 and 6.1.1.4'
H H 0.0000 0.0000 'International Tables Vol C Tables 4.2.6.8 and 6.1.1.4'
N N 0.0311 0.0180 'International Tables Vol C Tables 4.2.6.8 and 6.1.1.4'
O O 0.0492 0.0322 'International Tables Vol C Tables 4.2.6.8 and 6.1.1.4'

_shelx_space_group_comment       
;
The symmetry employed for this shelxl refinement is uniquely defined
by the following loop, which should always be used as a source of
symmetry information in preference to the above space-group names.
They are only intended as comments.
;
_space_group_crystal_system      trigonal
_space_group_IT_number           148
_space_group_name_H-M_alt        'R -3'
_space_group_name_Hall           '-R 3'
loop_
_space_group_symop_operation_xyz
'x, y, z'
'-y, x-y, z'
'-x+y, -x, z'
'x+2/3, y+1/3, z+1/3'
'-y+2/3, x-y+1/3, z+1/3'
'-x+y+2/3, -x+1/3, z+1/3'
'x+1/3, y+2/3, z+2/3'
'-y+1/3, x-y+2/3, z+2/3'
'-x+y+1/3, -x+2/3, z+2/3'
'-x, -y, -z'
'y, -x+y, -z'
'x-y, x, -z'
'-x+2/3, -y+1/3, -z+1/3'
'y+2/3, -x+y+1/3, -z+1/3'
'x-y+2/3, x+1/3, -z+1/3'
'-x+1/3, -y+2/3, -z+2/3'
'y+1/3, -x+y+2/3, -z+2/3'
'x-y+1/3, x+2/3, -z+2/3'

_cell_length_a                   22.558(5)
_cell_length_b                   22.558(5)
_cell_length_c                   33.105(5)
_cell_angle_alpha                90.000(5)
_cell_angle_beta                 90.000(5)
_cell_angle_gamma                120.000(5)
_cell_volume                     14589(7)
_cell_formula_units_Z            3
_cell_measurement_reflns_used    12757
_cell_measurement_temperature    153
_cell_measurement_theta_max      71.8
_cell_measurement_theta_min      6.6
_shelx_estimated_absorpt_T_max   ?
_shelx_estimated_absorpt_T_min   ?
_exptl_absorpt_coefficient_mu    4.665
_exptl_absorpt_correction_T_max  1.000
_exptl_absorpt_correction_T_min  0.463
_exptl_absorpt_correction_type   multi-scan
_exptl_absorpt_process_details   EMPIRICAL
_exptl_absorpt_special_details   ?
_exptl_crystal_colour            red
_exptl_crystal_colour_primary    red
_exptl_crystal_density_diffrn    1.193
_exptl_crystal_density_meas      ?
_exptl_crystal_density_method    'not measured'
_exptl_crystal_description       block
_exptl_crystal_F_000             5526
_exptl_crystal_size_max          0.2
_exptl_crystal_size_mid          0.2
_exptl_crystal_size_min          0.2
_exptl_special_details           
;
 ?
;
_exptl_transmission_factor_max   ?
_exptl_transmission_factor_min   ?
_diffrn_reflns_av_R_equivalents  0.0783
_diffrn_reflns_av_unetI/netI     0.0531
_diffrn_reflns_Laue_measured_fraction_full 0.989
_diffrn_reflns_Laue_measured_fraction_max 0.973
_diffrn_reflns_limit_h_max       26
_diffrn_reflns_limit_h_min       -27
_diffrn_reflns_limit_k_max       24
_diffrn_reflns_limit_k_min       -27
_diffrn_reflns_limit_l_max       38
_diffrn_reflns_limit_l_min       -25
_diffrn_reflns_number            43942
_diffrn_reflns_point_group_measured_fraction_full 0.989
_diffrn_reflns_point_group_measured_fraction_max 0.973
_diffrn_reflns_theta_full        67.680
_diffrn_reflns_theta_max         72.109
_diffrn_reflns_theta_min         6.564
_diffrn_ambient_temperature      153
_diffrn_detector                 RX
_diffrn_detector_area_resol_mean 10.0000
_diffrn_measured_fraction_theta_full 0.989
_diffrn_measured_fraction_theta_max 0.973
_diffrn_measurement_details      
;
scan:
	Number of images: 72
	           Slice: 20.0000 - 200.0000
	     Image width: 2.5000
	        Exp time: 120.0000
	   Rotation axis: Omega
	           Omega: 0.0000
	             Chi: 54.0000
	             Phi: 270.0000
	             XTD: 127.4000
	          2theta: 0.0000
scan:
	Number of images: 72
	           Slice: 20.0000 - 200.0000
	     Image width: 2.5000
	        Exp time: 120.0000
	   Rotation axis: Omega
	           Omega: 0.0000
	             Chi: 54.0000
	             Phi: 0.0000
	             XTD: 127.4000
	          2theta: 0.0000
scan:
	Number of images: 60
	           Slice: 20.0000 - 170.0000
	     Image width: 2.5000
	        Exp time: 120.0000
	   Rotation axis: Omega
	           Omega: 0.0000
	             Chi: 54.0000
	             Phi: 90.0000
	             XTD: 127.4000
	          2theta: 0.0000
scan:
	Number of images: 68
	           Slice: 21.0000 - 191.0000
	     Image width: 2.5000
	        Exp time: 120.0000
	   Rotation axis: Omega
	           Omega: 0.0000
	             Chi: 0.0000
	             Phi: 0.0000
	             XTD: 127.4000
	          2theta: 0.0000
;
_diffrn_measurement_device       
;
Crystal Goniometer
;
_diffrn_measurement_device_type  
;
Rigaku RAXIS conversion
;
_diffrn_measurement_method       'profile data from \w-scans'
_diffrn_measurement_specimen_support Loop
_diffrn_orient_matrix_type       FS_PROCESS
_diffrn_orient_matrix_UB_11      0.015325
_diffrn_orient_matrix_UB_12      -0.034507
_diffrn_orient_matrix_UB_13      0.002229
_diffrn_orient_matrix_UB_21      -0.048580
_diffrn_orient_matrix_UB_22      -0.037099
_diffrn_orient_matrix_UB_23      0.003796
_diffrn_orient_matrix_UB_31      -0.005028
_diffrn_orient_matrix_UB_32      -0.007286
_diffrn_orient_matrix_UB_33      -0.029884
_diffrn_radiation_monochromator  Confocal
_diffrn_radiation_type           CuK\a
_diffrn_radiation_wavelength     1.5418
_diffrn_source                   'Rotating Anode'
_diffrn_source_current           40.0
_diffrn_source_power             2.0
_diffrn_source_voltage           50.0
_diffrn_special_details          
;
 ?
;
_reflns_Friedel_coverage         0.000
_reflns_Friedel_fraction_full    .
_reflns_Friedel_fraction_max     .
_reflns_number_gt                5236
_reflns_number_total             6222
_reflns_special_details          
;
 Reflections were merged by SHELXL according to the crystal
 class for the calculation of statistics and refinement.
 
 Structure factors included contributions from the .fab file.
 
 _reflns_Friedel_fraction is defined as the number of unique
 Friedel pairs measured divided by the number that would be
 possible theoretically, ignoring centric projections and
 systematic absences.
;
_reflns_threshold_expression     'I > 2\s(I)'
_computing_cell_refinement       
;
CrystalClear-SM Expert 2.0 rc14 (Rigaku, 2009)
;
_computing_data_collection       
;
CrystalClear-SM Expert 2.0 rc14 (Rigaku, 2009)
;
_computing_data_reduction        
;
CrystalClear-SM Expert 2.0 rc14 (Rigaku, 2009)
;
_computing_molecular_graphics    'Olex2 1.3 (Dolomanov et al., 2009)'
_computing_publication_material  'Olex2 1.3 (Dolomanov et al., 2009)'
_computing_structure_refinement  'SHELXL 2018/3 (Sheldrick, 2015)'
_computing_structure_solution    'olex2.solve 1.3 (Bourhis et al., 2015)'
_refine_diff_density_max         1.623
_refine_diff_density_min         -1.201
_refine_diff_density_rms         0.108
_refine_ls_extinction_coef       .
_refine_ls_extinction_method     none
_refine_ls_goodness_of_fit_ref   1.094
_refine_ls_hydrogen_treatment    constr
_refine_ls_matrix_type           full
_refine_ls_number_parameters     357
_refine_ls_number_reflns         6222
_refine_ls_number_restraints     78
_refine_ls_R_factor_all          0.0985
_refine_ls_R_factor_gt           0.0868
_refine_ls_restrained_S_all      1.104
_refine_ls_shift/su_max          0.000
_refine_ls_shift/su_mean         0.000
_refine_ls_structure_factor_coef Fsqd
_refine_ls_weighting_details     
'w=1/[\s^2^(Fo^2^)+(0.1686P)^2^+56.9200P] where P=(Fo^2^+2Fc^2^)/3'
_refine_ls_weighting_scheme      calc
_refine_ls_wR_factor_gt          0.2465
_refine_ls_wR_factor_ref         0.2723
_refine_special_details          ?
_olex2_refinement_description    
;
1. Fixed Uiso
 At 1.2 times of:
  All C(H) groups, All C(H,H) groups, All N(H) groups, All O(H) groups
 At 1.5 times of:
  All C(H,H,H) groups, All O(H,H) groups
2. Uiso/Uaniso restraints and constraints
C111 \\sim C110 \\sim C109 \\sim C108 \\sim C107 \\sim N106: within 1.7A with
sigma of 0.04 and sigma for terminal atoms of 0.08 within 1.7A
Uanis(C110) \\sim Ueq, Uanis(C108) \\sim Ueq: with sigma of 0.02 and sigma for
terminal atoms of 0.04
Uanis(B1) \\sim Ueq, Uanis(F2) \\sim Ueq, Uanis(F1) \\sim Ueq, Uanis(F3) \\sim
Ueq, Uanis(F4) \\sim Ueq: with sigma of 0.005 and sigma for terminal atoms of
0.01
3. Others
 Fixed Sof: B1(0.33333) F2(0.33333) F1(0.33333) F4(0.33333) F3(0.33333)
 C109(0.5) H109(0.5) C110(0.5) H110(0.5) C111(0.5) H111(0.5) N106(0.5)
 C107(0.5) H107(0.5) C108(0.5) H108(0.5)
4.a Free rotating group:
 B1(F2,F1,F4,F3), O1W(H1WA,H1WB)
4.b Ternary CH refined with riding coordinates:
 O2(H2), N612(H612)
4.c Secondary CH2 refined with riding coordinates:
 C611(H61A,H61B), C613(H61C,H61D), C614(H61E,H61F), C615(H61G,H61H), C616(H61I,
 H61J), C617(H61K,H61L)
4.d Me refined with riding coordinates:
 C412(H41A,H41B,H41C), C413(H41D,H41E,H41F), C414(H41G,H41H,H41I)
4.e Aromatic/amide H refined with riding coordinates:
 O3(H3), C31(H31), C51(H51), C101(H101), C102(H102), C103(H103), C104(H104),
 C105(H105), C211(H211), C109(H109), C110(H110), C111(H111), C107(H107),
 C108(H108)
4.f Fitted hexagon refined as free rotating group:
 C109(C110,C111,N106,C107,C108)
;
_atom_sites_solution_hydrogens   mixed
_atom_sites_solution_primary     iterative
_atom_sites_solution_secondary   ?
loop_
_atom_site_label
_atom_site_type_symbol
_atom_site_fract_x
_atom_site_fract_y
_atom_site_fract_z
_atom_site_U_iso_or_equiv
_atom_site_adp_type
_atom_site_occupancy
_atom_site_site_symmetry_order
_atom_site_calc_flag
_atom_site_refinement_flags_posn
_atom_site_refinement_flags_adp
_atom_site_refinement_flags_occupancy
_atom_site_disorder_assembly
_atom_site_disorder_group
Fe1 Fe 0.666667 0.333333 0.333333 0.0346(4) Uani 1 6 d S T P . .
Fe2 Fe 0.60346(3) 0.23755(3) 0.23914(2) 0.0329(2) Uani 1 1 d . . . . .
O1 O 0.54989(15) 0.14064(14) 0.25135(9) 0.0391(7) Uani 1 1 d . . . . .
O2 O 0.666667 0.333333 0.22965(15) 0.0356(10) Uani 1 3 d S T P . .
H2 H 0.666667 0.333333 0.200043 0.043 Uiso 1 3 calc R U P . .
O3 O 0.62238(13) 0.25309(12) 0.29995(8) 0.0284(5) Uani 1 1 d . . . . .
H3 H 0.605993 0.212581 0.314469 0.034 Uiso 1 1 calc R U . . .
O213 O 0.52227(15) 0.24761(14) 0.24292(10) 0.0412(7) Uani 1 1 d . . . . .
N100 N 0.58185(19) 0.21098(18) 0.17457(11) 0.0397(8) Uani 1 1 d . . . . .
N212 N 0.68767(17) 0.22024(17) 0.23602(10) 0.0353(7) Uani 1 1 d . . . . .
N612 N 0.4370(3) 0.0257(2) 0.29885(16) 0.0634(13) Uani 1 1 d . . . . .
H612 H 0.478249 0.069274 0.305148 0.076 Uiso 1 1 calc R U . . .
C11 C 0.5587(2) 0.0900(2) 0.23801(13) 0.0366(9) Uani 1 1 d . . . . .
C21 C 0.6214(2) 0.0987(2) 0.22434(14) 0.0398(9) Uani 1 1 d . . . . .
C31 C 0.6248(2) 0.0409(2) 0.21076(15) 0.0440(10) Uani 1 1 d . . . . .
H31 H 0.666297 0.047580 0.200831 0.053 Uiso 1 1 calc R U . . .
C41 C 0.5695(3) -0.0248(2) 0.21159(16) 0.0484(11) Uani 1 1 d . . . . .
C51 C 0.5078(2) -0.0325(2) 0.22660(15) 0.0462(10) Uani 1 1 d . . . . .
H51 H 0.469708 -0.076160 0.228231 0.055 Uiso 1 1 calc R U . . .
C61 C 0.5017(2) 0.0228(2) 0.23899(15) 0.0445(10) Uani 1 1 d . . . . .
C101 C 0.5161(3) 0.1801(3) 0.16232(16) 0.0506(11) Uani 1 1 d . . . . .
H101 H 0.481662 0.165005 0.181629 0.061 Uiso 1 1 calc R U . . .
C102 C 0.4985(3) 0.1701(3) 0.12209(18) 0.0633(15) Uani 1 1 d . . . . .
H102 H 0.452776 0.148740 0.114421 0.076 Uiso 1 1 calc R U . . .
C103 C 0.5491(4) 0.1919(4) 0.0933(2) 0.080(2) Uani 1 1 d . . . . .
H103 H 0.538457 0.186453 0.065946 0.096 Uiso 1 1 calc R U . . .
C104 C 0.6161(3) 0.2221(4) 0.10617(19) 0.0727(17) Uani 1 1 d . . . . .
H104 H 0.651341 0.236403 0.087446 0.087 Uiso 1 1 calc R U . . .
C105 C 0.6306(3) 0.2309(3) 0.14702(14) 0.0520(12) Uani 1 1 d . . . . .
H105 H 0.675961 0.251483 0.155371 0.062 Uiso 1 1 calc R U . . .
C211 C 0.6848(2) 0.1632(2) 0.22754(14) 0.0410(10) Uani 1 1 d . . . . .
H211 H 0.725662 0.163499 0.223238 0.049 Uiso 1 1 calc R U . . .
C411 C 0.5732(3) -0.0883(3) 0.19845(19) 0.0592(14) Uani 1 1 d . . . . .
C412 C 0.5546(5) -0.1369(3) 0.2340(3) 0.087(2) Uani 1 1 d . . . . .
H41A H 0.586425 -0.114434 0.255618 0.131 Uiso 1 1 calc R U . . .
H41B H 0.509155 -0.150338 0.242976 0.131 Uiso 1 1 calc R U . . .
H41C H 0.556525 -0.176774 0.225812 0.131 Uiso 1 1 calc R U . . .
C413 C 0.5232(5) -0.1232(4) 0.1639(3) 0.095(3) Uani 1 1 d . . . . .
H41D H 0.535361 -0.092054 0.141579 0.143 Uiso 1 1 calc R U . . .
H41E H 0.525033 -0.163018 0.155544 0.143 Uiso 1 1 calc R U . . .
H41F H 0.477663 -0.136582 0.172708 0.143 Uiso 1 1 calc R U . . .
C414 C 0.6450(4) -0.0691(3) 0.1842(2) 0.0777(19) Uani 1 1 d . . . . .
H41G H 0.657625 -0.038309 0.161731 0.116 Uiso 1 1 calc R U . . .
H41H H 0.676938 -0.047268 0.205908 0.116 Uiso 1 1 calc R U . . .
H41I H 0.645537 -0.109709 0.176164 0.116 Uiso 1 1 calc R U . . .
C611 C 0.4350(3) 0.0137(3) 0.25456(18) 0.0566(13) Uani 1 1 d . . . . .
H61A H 0.424746 0.045336 0.240671 0.068 Uiso 1 1 calc R U . . .
H61B H 0.398642 -0.032430 0.248591 0.068 Uiso 1 1 calc R U . . .
C613 C 0.4393(5) -0.0306(4) 0.3221(3) 0.090(2) Uani 1 1 d . . . . .
H61C H 0.403936 -0.074277 0.311725 0.108 Uiso 1 1 calc R U . . .
H61D H 0.483080 -0.027613 0.317081 0.108 Uiso 1 1 calc R U . . .
C614 C 0.4305(6) -0.0295(6) 0.3643(2) 0.108(3) Uani 1 1 d . . . . .
H61E H 0.470699 0.009565 0.375634 0.129 Uiso 1 1 calc R U . . .
H61F H 0.427164 -0.070490 0.375980 0.129 Uiso 1 1 calc R U . . .
C615 C 0.3681(5) -0.0256(5) 0.3764(2) 0.097(3) Uani 1 1 d . . . . .
H61G H 0.368457 -0.018620 0.405296 0.116 Uiso 1 1 calc R U . . .
H61H H 0.327026 -0.068225 0.369677 0.116 Uiso 1 1 calc R U . . .
C616 C 0.3679(6) 0.0344(5) 0.3538(3) 0.112(3) Uani 1 1 d . . . . .
H61I H 0.325345 0.033674 0.359557 0.135 Uiso 1 1 calc R U . . .
H61J H 0.405163 0.077277 0.363853 0.135 Uiso 1 1 calc R U . . .
C617 C 0.3750(4) 0.0309(4) 0.3107(2) 0.085(2) Uani 1 1 d . . . . .
H61K H 0.378318 0.071498 0.298306 0.102 Uiso 1 1 calc R U . . .
H61L H 0.334196 -0.008525 0.300124 0.102 Uiso 1 1 calc R U . . .
B1 B 0.3218(4) 0.1345(5) 0.1873(3) 0.083(6) Uani 0.3333 1 d G U P A -1
F2 F 0.3306(7) 0.1987(5) 0.1976(5) 0.111(6) Uani 0.3333 1 d G U P A -1
F1 F 0.2521(4) 0.0849(6) 0.1895(4) 0.084(3) Uani 0.3333 1 d G U P A -1
F4 F 0.3589(5) 0.1173(7) 0.2142(4) 0.123(5) Uani 0.3333 1 d G U P A -1
F3 F 0.3456(7) 0.1369(8) 0.1477(3) 0.106(6) Uani 0.3333 1 d G U P A -1
O1W O 0.5691(4) 0.1278(3) 0.34105(15) 0.107(2) Uani 1 1 d G . . . .
H1WA H 0.603029 0.132252 0.327510 0.161 Uiso 1 1 d G U . . .
H1WB H 0.582641 0.145793 0.364263 0.161 Uiso 1 1 d G U . . .
C109 C 0.5667(7) 0.0373(6) 0.0879(5) 0.136(7) Uani 0.5 1 d G U P . .
H109 H 0.535995 0.005366 0.106182 0.163 Uiso 0.5 1 calc R U P . .
C110 C 0.5442(6) 0.0441(7) 0.0501(5) 0.141(7) Uani 0.5 1 d G U P . .
H110 H 0.498413 0.016751 0.042964 0.169 Uiso 0.5 1 calc R U P . .
C111 C 0.5901(9) 0.0919(8) 0.0228(4) 0.121(6) Uani 0.5 1 d G U P . .
H111 H 0.575012 0.096428 -0.002566 0.146 Uiso 0.5 1 calc R U P . .
N106 N 0.6585(8) 0.1328(6) 0.0334(4) 0.119(5) Uani 0.5 1 d G U P . .
C107 C 0.6810(6) 0.1260(6) 0.0712(4) 0.116(6) Uani 0.5 1 d G U P . .
H107 H 0.726777 0.153334 0.078339 0.139 Uiso 0.5 1 calc R U P . .
C108 C 0.6351(8) 0.0782(7) 0.0985(4) 0.111(5) Uani 0.5 1 d G U P . .
H108 H 0.650179 0.073658 0.123870 0.134 Uiso 0.5 1 calc R U P . .

loop_
_atom_site_aniso_label
_atom_site_aniso_U_11
_atom_site_aniso_U_22
_atom_site_aniso_U_33
_atom_site_aniso_U_23
_atom_site_aniso_U_13
_atom_site_aniso_U_12
Fe1 0.0364(5) 0.0364(5) 0.0312(8) 0.000 0.000 0.0182(3)
Fe2 0.0334(4) 0.0307(4) 0.0339(4) -0.0024(2) -0.0012(2) 0.0157(3)
O1 0.0405(15) 0.0356(14) 0.0418(16) -0.0015(12) 0.0052(12) 0.0195(12)
O2 0.0352(15) 0.0352(15) 0.036(3) 0.000 0.000 0.0176(7)
O3 0.0321(12) 0.0234(11) 0.0285(13) -0.0009(10) -0.0021(10) 0.0129(10)
O213 0.0402(15) 0.0311(14) 0.0510(18) -0.0003(12) 0.0027(13) 0.0169(12)
N100 0.0429(19) 0.0381(18) 0.0338(19) -0.0053(15) -0.0071(15) 0.0171(15)
N212 0.0358(17) 0.0341(17) 0.0358(18) -0.0020(14) -0.0003(14) 0.0173(14)
N612 0.067(3) 0.046(2) 0.080(3) 0.010(2) 0.029(2) 0.030(2)
C11 0.045(2) 0.0335(19) 0.032(2) 0.0003(16) 0.0024(17) 0.0202(17)
C21 0.044(2) 0.035(2) 0.042(2) -0.0011(17) 0.0039(18) 0.0209(18)
C31 0.050(2) 0.041(2) 0.047(3) -0.0023(19) 0.003(2) 0.027(2)
C41 0.059(3) 0.042(2) 0.051(3) -0.010(2) -0.005(2) 0.030(2)
C51 0.051(2) 0.035(2) 0.054(3) -0.0045(19) -0.005(2) 0.0222(19)
C61 0.046(2) 0.036(2) 0.050(3) -0.0035(19) 0.000(2) 0.0192(19)
C101 0.048(3) 0.051(3) 0.044(3) -0.007(2) -0.011(2) 0.018(2)
C102 0.064(3) 0.060(3) 0.055(3) -0.011(3) -0.025(3) 0.023(3)
C103 0.091(5) 0.082(4) 0.053(4) -0.014(3) -0.029(3) 0.033(4)
C104 0.072(4) 0.087(4) 0.045(3) -0.006(3) -0.005(3) 0.028(3)
C105 0.055(3) 0.061(3) 0.028(2) -0.005(2) -0.001(2) 0.020(2)
C211 0.037(2) 0.040(2) 0.048(3) 0.0036(18) 0.0073(18) 0.0201(18)
C411 0.064(3) 0.045(3) 0.077(4) -0.013(2) -0.008(3) 0.034(2)
C412 0.111(6) 0.057(3) 0.114(6) 0.004(4) 0.014(5) 0.057(4)
C413 0.115(6) 0.093(5) 0.108(6) -0.066(5) -0.051(5) 0.074(5)
C414 0.086(4) 0.065(4) 0.102(5) -0.022(3) 0.003(4) 0.053(3)
C611 0.056(3) 0.039(2) 0.074(4) 0.003(2) 0.009(3) 0.023(2)
C613 0.111(6) 0.087(5) 0.099(6) 0.034(4) 0.041(5) 0.071(5)
C614 0.154(9) 0.135(8) 0.071(5) 0.029(5) 0.029(5) 0.100(7)
C615 0.124(7) 0.103(6) 0.075(5) 0.028(4) 0.047(5) 0.066(5)
C616 0.144(8) 0.135(7) 0.099(6) 0.050(6) 0.072(6) 0.100(7)
C617 0.085(5) 0.101(5) 0.088(5) 0.019(4) 0.031(4) 0.061(4)
B1 0.079(8) 0.082(8) 0.089(8) -0.006(5) 0.002(5) 0.042(5)
F2 0.069(7) 0.109(9) 0.150(10) -0.057(7) -0.022(7) 0.040(6)
F1 0.054(5) 0.098(7) 0.100(7) -0.043(5) -0.019(5) 0.037(5)
F4 0.104(8) 0.132(9) 0.155(10) 0.015(7) 0.025(7) 0.074(7)
F3 0.076(8) 0.119(9) 0.108(9) -0.036(7) -0.026(7) 0.038(6)
O1W 0.181(6) 0.068(3) 0.053(3) 0.003(2) 0.022(3) 0.047(4)
C109 0.124(14) 0.102(12) 0.21(2) 0.029(13) 0.061(14) 0.079(11)
C110 0.130(13) 0.130(13) 0.178(16) 0.007(12) 0.030(12) 0.075(11)
C111 0.144(15) 0.114(13) 0.128(15) 0.000(11) 0.032(13) 0.080(12)
N106 0.172(14) 0.096(9) 0.117(11) 0.010(9) 0.057(11) 0.088(10)
C107 0.141(14) 0.095(11) 0.135(15) -0.001(11) 0.040(12) 0.077(11)
C108 0.130(11) 0.106(10) 0.134(12) 0.027(9) 0.042(10) 0.085(9)

_geom_special_details            
;
 All esds (except the esd in the dihedral angle between two l.s. planes)
 are estimated using the full covariance matrix.  The cell esds are taken
 into account individually in the estimation of esds in distances, angles
 and torsion angles; correlations between esds in cell parameters are only
 used when they are defined by crystal symmetry.  An approximate (isotropic)
 treatment of cell esds is used for estimating esds involving l.s. planes.
;
loop_
_geom_bond_atom_site_label_1
_geom_bond_atom_site_label_2
_geom_bond_distance
_geom_bond_site_symmetry_2
_geom_bond_publ_flag
Fe1 O3 1.920(2) 2_655 ?
Fe1 O3 1.920(3) 16_655 ?
Fe1 O3 1.920(2) 3_665 ?
Fe1 O3 1.920(2) 18_545 ?
Fe1 O3 1.920(2) 17 ?
Fe1 O3 1.920(2) . ?
Fe2 O1 1.939(3) . ?
Fe2 O2 1.9287(11) . ?
Fe2 O3 2.051(3) . ?
Fe2 O213 1.959(3) . ?
Fe2 N100 2.208(4) . ?
Fe2 N212 2.124(3) . ?
O1 C11 1.330(5) . ?
O2 H2 0.9800 . ?
O3 H3 0.9300 . ?
O213 N212 1.378(4) 3_665 ?
N100 C101 1.347(6) . ?
N100 C105 1.322(6) . ?
N212 C211 1.286(5) . ?
N612 H612 0.9800 . ?
N612 C611 1.488(8) . ?
N612 C613 1.509(8) . ?
N612 C617 1.513(8) . ?
C11 C21 1.402(6) . ?
C11 C61 1.415(6) . ?
C21 C31 1.417(6) . ?
C21 C211 1.447(6) . ?
C31 H31 0.9300 . ?
C31 C41 1.380(7) . ?
C41 C51 1.406(7) . ?
C41 C411 1.538(6) . ?
C51 H51 0.9300 . ?
C51 C61 1.381(6) . ?
C61 C611 1.505(7) . ?
C101 H101 0.9300 . ?
C101 C102 1.376(7) . ?
C102 H102 0.9300 . ?
C102 C103 1.375(10) . ?
C103 H103 0.9300 . ?
C103 C104 1.377(10) . ?
C104 H104 0.9300 . ?
C104 C105 1.382(8) . ?
C105 H105 0.9300 . ?
C211 H211 0.9300 . ?
C411 C412 1.517(10) . ?
C411 C413 1.521(9) . ?
C411 C414 1.527(9) . ?
C412 H41A 0.9600 . ?
C412 H41B 0.9600 . ?
C412 H41C 0.9600 . ?
C413 H41D 0.9600 . ?
C413 H41E 0.9600 . ?
C413 H41F 0.9600 . ?
C414 H41G 0.9600 . ?
C414 H41H 0.9600 . ?
C414 H41I 0.9600 . ?
C611 H61A 0.9700 . ?
C611 H61B 0.9700 . ?
C613 H61C 0.9700 . ?
C613 H61D 0.9700 . ?
C613 C614 1.413(11) . ?
C614 H61E 0.9700 . ?
C614 H61F 0.9700 . ?
C614 C615 1.507(12) . ?
C615 H61G 0.9700 . ?
C615 H61H 0.9700 . ?
C615 C616 1.546(11) . ?
C616 H61I 0.9700 . ?
C616 H61J 0.9700 . ?
C616 C617 1.445(11) . ?
C617 H61K 0.9700 . ?
C617 H61L 0.9700 . ?
B1 F2 1.4020 . ?
B1 F1 1.4031 . ?
B1 F4 1.4018 . ?
B1 F3 1.4058 . ?
O1W H1WA 0.8493 . ?
O1W H1WB 0.8512 . ?
C109 H109 0.9300 . ?
C109 C110 1.3900 . ?
C109 C108 1.3900 . ?
C110 H110 0.9300 . ?
C110 C111 1.3900 . ?
C111 H111 0.9300 . ?
C111 N106 1.3900 . ?
N106 C107 1.3900 . ?
C107 H107 0.9300 . ?
C107 C108 1.3900 . ?
C108 H108 0.9300 . ?

loop_
_geom_angle_atom_site_label_1
_geom_angle_atom_site_label_2
_geom_angle_atom_site_label_3
_geom_angle
_geom_angle_site_symmetry_1
_geom_angle_site_symmetry_3
_geom_angle_publ_flag
O3 Fe1 O3 90.19(11) 2_655 . ?
O3 Fe1 O3 89.82(11) 17 3_665 ?
O3 Fe1 O3 89.81(11) 2_655 16_655 ?
O3 Fe1 O3 90.18(11) . 3_665 ?
O3 Fe1 O3 89.82(11) 16_655 3_665 ?
O3 Fe1 O3 89.81(11) . 17 ?
O3 Fe1 O3 90.18(11) 18_545 17 ?
O3 Fe1 O3 90.19(11) 16_655 17 ?
O3 Fe1 O3 180.0 18_545 3_665 ?
O3 Fe1 O3 89.82(11) . 18_545 ?
O3 Fe1 O3 180.00(12) . 16_655 ?
O3 Fe1 O3 180.0 2_655 17 ?
O3 Fe1 O3 90.18(11) 2_655 3_665 ?
O3 Fe1 O3 89.81(11) 2_655 18_545 ?
O3 Fe1 O3 90.18(11) 18_545 16_655 ?
O1 Fe2 O3 86.98(12) . . ?
O1 Fe2 O213 91.46(12) . . ?
O1 Fe2 N100 88.13(13) . . ?
O1 Fe2 N212 85.04(13) . . ?
O2 Fe2 O1 172.66(11) . . ?
O2 Fe2 O3 89.68(16) . . ?
O2 Fe2 O213 95.21(9) . . ?
O2 Fe2 N100 94.90(18) . . ?
O2 Fe2 N212 88.27(9) . . ?
O3 Fe2 N100 174.52(12) . . ?
O3 Fe2 N212 87.16(12) . . ?
O213 Fe2 O3 92.53(12) . . ?
O213 Fe2 N100 90.06(14) . . ?
O213 Fe2 N212 176.50(13) . . ?
N212 Fe2 N100 89.96(14) . . ?
C11 O1 Fe2 128.5(3) . . ?
Fe2 O2 Fe2 117.40(8) 2_655 . ?
Fe2 O2 Fe2 117.40(8) 2_655 3_665 ?
Fe2 O2 Fe2 117.40(8) . 3_665 ?
Fe2 O2 H2 99.4 . . ?
Fe2 O2 H2 99.4 2_655 . ?
Fe2 O2 H2 99.4 3_665 . ?
Fe1 O3 Fe2 133.76(13) . . ?
Fe1 O3 H3 113.1 . . ?
Fe2 O3 H3 113.1 . . ?
N212 O213 Fe2 116.1(2) 3_665 . ?
C101 N100 Fe2 117.9(3) . . ?
C105 N100 Fe2 122.9(3) . . ?
C105 N100 C101 118.7(4) . . ?
O213 N212 Fe2 118.3(2) 2_655 . ?
C211 N212 Fe2 126.3(3) . . ?
C211 N212 O213 115.4(3) . 2_655 ?
C611 N612 H612 108.6 . . ?
C611 N612 C613 111.1(5) . . ?
C611 N612 C617 109.0(5) . . ?
C613 N612 H612 108.6 . . ?
C613 N612 C617 110.9(5) . . ?
C617 N612 H612 108.6 . . ?
O1 C11 C21 124.1(4) . . ?
O1 C11 C61 117.9(4) . . ?
C21 C11 C61 118.0(4) . . ?
C11 C21 C31 119.3(4) . . ?
C11 C21 C211 122.5(4) . . ?
C31 C21 C211 117.9(4) . . ?
C21 C31 H31 118.5 . . ?
C41 C31 C21 123.1(4) . . ?
C41 C31 H31 118.5 . . ?
C31 C41 C51 116.6(4) . . ?
C31 C41 C411 123.7(5) . . ?
C51 C41 C411 119.7(4) . . ?
C41 C51 H51 118.9 . . ?
C61 C51 C41 122.1(4) . . ?
C61 C51 H51 118.9 . . ?
C11 C61 C611 117.6(4) . . ?
C51 C61 C11 120.9(4) . . ?
C51 C61 C611 121.4(4) . . ?
N100 C101 H101 119.0 . . ?
N100 C101 C102 121.9(5) . . ?
C102 C101 H101 119.0 . . ?
C101 C102 H102 120.3 . . ?
C103 C102 C101 119.5(5) . . ?
C103 C102 H102 120.3 . . ?
C102 C103 H103 120.9 . . ?
C102 C103 C104 118.1(6) . . ?
C104 C103 H103 120.9 . . ?
C103 C104 H104 120.1 . . ?
C103 C104 C105 119.7(6) . . ?
C105 C104 H104 120.1 . . ?
N100 C105 C104 122.0(5) . . ?
N100 C105 H105 119.0 . . ?
C104 C105 H105 119.0 . . ?
N212 C211 C21 123.6(4) . . ?
N212 C211 H211 118.2 . . ?
C21 C211 H211 118.2 . . ?
C412 C411 C41 109.3(5) . . ?
C412 C411 C413 110.1(6) . . ?
C412 C411 C414 108.3(5) . . ?
C413 C411 C41 108.9(5) . . ?
C413 C411 C414 108.8(6) . . ?
C414 C411 C41 111.5(5) . . ?
C411 C412 H41A 109.5 . . ?
C411 C412 H41B 109.5 . . ?
C411 C412 H41C 109.5 . . ?
H41A C412 H41B 109.5 . . ?
H41A C412 H41C 109.5 . . ?
H41B C412 H41C 109.5 . . ?
C411 C413 H41D 109.5 . . ?
C411 C413 H41E 109.5 . . ?
C411 C413 H41F 109.5 . . ?
H41D C413 H41E 109.5 . . ?
H41D C413 H41F 109.5 . . ?
H41E C413 H41F 109.5 . . ?
C411 C414 H41G 109.5 . . ?
C411 C414 H41H 109.5 . . ?
C411 C414 H41I 109.5 . . ?
H41G C414 H41H 109.5 . . ?
H41G C414 H41I 109.5 . . ?
H41H C414 H41I 109.5 . . ?
N612 C611 C61 112.1(5) . . ?
N612 C611 H61A 109.2 . . ?
N612 C611 H61B 109.2 . . ?
C61 C611 H61A 109.2 . . ?
C61 C611 H61B 109.2 . . ?
H61A C611 H61B 107.9 . . ?
N612 C613 H61C 108.5 . . ?
N612 C613 H61D 108.5 . . ?
H61C C613 H61D 107.5 . . ?
C614 C613 N612 115.2(6) . . ?
C614 C613 H61C 108.5 . . ?
C614 C613 H61D 108.5 . . ?
C613 C614 H61E 108.8 . . ?
C613 C614 H61F 108.8 . . ?
C613 C614 C615 114.0(8) . . ?
H61E C614 H61F 107.6 . . ?
C615 C614 H61E 108.8 . . ?
C615 C614 H61F 108.8 . . ?
C614 C615 H61G 109.8 . . ?
C614 C615 H61H 109.8 . . ?
C614 C615 C616 109.6(6) . . ?
H61G C615 H61H 108.2 . . ?
C616 C615 H61G 109.8 . . ?
C616 C615 H61H 109.8 . . ?
C615 C616 H61I 109.1 . . ?
C615 C616 H61J 109.1 . . ?
H61I C616 H61J 107.9 . . ?
C617 C616 C615 112.4(7) . . ?
C617 C616 H61I 109.1 . . ?
C617 C616 H61J 109.1 . . ?
N612 C617 H61K 109.0 . . ?
N612 C617 H61L 109.0 . . ?
C616 C617 N612 113.0(7) . . ?
C616 C617 H61K 109.0 . . ?
C616 C617 H61L 109.0 . . ?
H61K C617 H61L 107.8 . . ?
F2 B1 F1 109.5 . . ?
F2 B1 F3 109.4 . . ?
F1 B1 F3 109.6 . . ?
F4 B1 F2 109.5 . . ?
F4 B1 F1 109.4 . . ?
F4 B1 F3 109.4 . . ?
H1WA O1W H1WB 109.4 . . ?
C110 C109 H109 120.0 . . ?
C110 C109 C108 120.0 . . ?
C108 C109 H109 120.0 . . ?
C109 C110 H110 120.0 . . ?
C109 C110 C111 120.0 . . ?
C111 C110 H110 120.0 . . ?
C110 C111 H111 120.0 . . ?
N106 C111 C110 120.0 . . ?
N106 C111 H111 120.0 . . ?
C107 N106 C111 120.0 . . ?
N106 C107 H107 120.0 . . ?
N106 C107 C108 120.0 . . ?
C108 C107 H107 120.0 . . ?
C109 C108 H108 120.0 . . ?
C107 C108 C109 120.0 . . ?
C107 C108 H108 120.0 . . ?

loop_
_geom_torsion_atom_site_label_1
_geom_torsion_atom_site_label_2
_geom_torsion_atom_site_label_3
_geom_torsion_atom_site_label_4
_geom_torsion
_geom_torsion_site_symmetry_1
_geom_torsion_site_symmetry_2
_geom_torsion_site_symmetry_3
_geom_torsion_site_symmetry_4
_geom_torsion_publ_flag
Fe2 O1 C11 C21 24.2(6) . . . . ?
Fe2 O1 C11 C61 -158.1(3) . . . . ?
Fe2 N100 C101 C102 170.9(4) . . . . ?
Fe2 N100 C105 C104 -170.8(5) . . . . ?
Fe2 N212 C211 C21 -9.2(7) . . . . ?
O1 C11 C21 C31 -180.0(4) . . . . ?
O1 C11 C21 C211 6.9(7) . . . . ?
O1 C11 C61 C51 -178.3(4) . . . . ?
O1 C11 C61 C611 0.8(6) . . . . ?
O213 N212 C211 C21 172.0(4) 2_655 . . . ?
N100 C101 C102 C103 0.3(9) . . . . ?
N612 C613 C614 C615 51.6(12) . . . . ?
C11 C21 C31 C41 -2.4(7) . . . . ?
C11 C21 C211 N212 -13.2(7) . . . . ?
C11 C61 C611 N612 -70.4(6) . . . . ?
C21 C11 C61 C51 -0.4(7) . . . . ?
C21 C11 C61 C611 178.7(4) . . . . ?
C21 C31 C41 C51 0.4(7) . . . . ?
C21 C31 C41 C411 -177.6(5) . . . . ?
C31 C21 C211 N212 173.6(4) . . . . ?
C31 C41 C51 C61 1.6(8) . . . . ?
C31 C41 C411 C412 119.2(6) . . . . ?
C31 C41 C411 C413 -120.5(7) . . . . ?
C31 C41 C411 C414 -0.5(8) . . . . ?
C41 C51 C61 C11 -1.6(8) . . . . ?
C41 C51 C61 C611 179.3(5) . . . . ?
C51 C41 C411 C412 -58.8(7) . . . . ?
C51 C41 C411 C413 61.6(8) . . . . ?
C51 C41 C411 C414 -178.4(5) . . . . ?
C51 C61 C611 N612 108.7(5) . . . . ?
C61 C11 C21 C31 2.3(7) . . . . ?
C61 C11 C21 C211 -170.8(4) . . . . ?
C101 N100 C105 C104 1.2(8) . . . . ?
C101 C102 C103 C104 1.2(10) . . . . ?
C102 C103 C104 C105 -1.4(11) . . . . ?
C103 C104 C105 N100 0.2(10) . . . . ?
C105 N100 C101 C102 -1.5(7) . . . . ?
C211 C21 C31 C41 171.1(5) . . . . ?
C411 C41 C51 C61 179.7(5) . . . . ?
C611 N612 C613 C614 -170.5(7) . . . . ?
C611 N612 C617 C616 172.9(6) . . . . ?
C613 N612 C611 C61 -69.7(6) . . . . ?
C613 N612 C617 C616 50.4(9) . . . . ?
C613 C614 C615 C616 -51.5(12) . . . . ?
C614 C615 C616 C617 53.0(12) . . . . ?
C615 C616 C617 N612 -54.0(11) . . . . ?
C617 N612 C611 C61 167.9(5) . . . . ?
C617 N612 C613 C614 -49.2(10) . . . . ?
C109 C110 C111 N106 0.0 . . . . ?
C110 C109 C108 C107 0.0 . . . . ?
C110 C111 N106 C107 0.0 . . . . ?
C111 N106 C107 C108 0.0 . . . . ?
N106 C107 C108 C109 0.0 . . . . ?
C108 C109 C110 C111 0.0 . . . . ?

_smtbx_masks_special_details     ?
loop_
_smtbx_masks_void_nr
_smtbx_masks_void_average_x
_smtbx_masks_void_average_y
_smtbx_masks_void_average_z
_smtbx_masks_void_volume
_smtbx_masks_void_count_electrons
_smtbx_masks_void_content
1 0.000 0.000 0.500 757.3 126.2 '3 pyridine'
2 0.333 0.667 0.167 757.3 126.2 '3 pyridine'
3 0.667 0.333 0.833 757.3 126.2 '3 pyridine'

_smtbx_masks_void_probe_radius   1.2
_smtbx_masks_void_truncation_radius 1.2
_shelx_res_file                  
;
TITL NDS_C1 in R-3
    NDS_C1.res
    created by SHELXL-2018/3 at 15:26:11 on 09-Jun-2021
CELL 1.5418 22.558 22.558 33.105 90 90 120
ZERR 3 0.005 0.005 0.005 0.005 0.005 0.005
LATT 3
SYMM -Y,+X-Y,+Z
SYMM +Y-X,-X,+Z
SFAC B C F Fe H N O
UNIT 6 486 24 21 690 72 78
EQIV $1 1+Y-X,1-X,+Z
EQIV $2 1-Y,+X-Y,+Z
SIMU 0.04 0.08 1.7 C111 C110 C109 C108 C107 N106
ISOR 0.02 0.04 C110 C108
ISOR 0.005 0.01 B1 F2 F1 F3 F4

L.S. 5
PLAN  1
MPLA 3 Fe2_$1 Fe2_$2 Fe2 O2
TEMP -120.15
CONF
BIND C613 N612
BOND $H
LIST 1
MORE -1
ABIN
fmap 2
acta
MERG 2
OMIT -3 4 2
OMIT -4 6 8
OMIT -2 7 3
OMIT -3 2 10
OMIT -1 4 7
OMIT 1 2 2
OMIT 1 1 6
OMIT 5 20 12
OMIT -5 5 5
OMIT 0 5 1
OMIT -7 5 6
OMIT 3 5 34
OMIT -7 6 5
OMIT -2 4 0
OMIT -3 2 4
OMIT 0 4 5
OMIT 1 2 5
OMIT 1 6 10
OMIT -2 5 2
OMIT -11 18 31
OMIT -20 26 8
OMIT -18 27 6
OMIT -11 17 32
OMIT -5 4 3
OMIT -4 3 5
OMIT -1 7 7
OMIT 2 8 9
OMIT -1 5 3
OMIT -4 7 1
OMIT -9 10 5
OMIT -3 7 5
OMIT -4 11 6
OMIT 0 4 14
OMIT -2 8 17
OMIT 0 5 25
OMIT 1 4 24
REM <olex2.extras>
REM <HklSrc "%.\\NDS_C1.hkl">
REM </olex2.extras>

WGHT    0.168600   56.920002
FVAR       0.07320
FE1   4    0.666667    0.333333    0.333333    10.16667    0.03635    0.03635 =
         0.03120    0.00000    0.00000    0.01818
FE2   4    0.603461    0.237545    0.239144    11.00000    0.03344    0.03072 =
         0.03393   -0.00244   -0.00118    0.01567
O1    7    0.549887    0.140641    0.251355    11.00000    0.04046    0.03562 =
         0.04183   -0.00146    0.00520    0.01955
O2    7    0.666667    0.333333    0.229645    10.33333    0.03524    0.03524 =
         0.03630    0.00000    0.00000    0.01762
AFIX  13
H2    5    0.666667    0.333333    0.200043    10.33333   -1.20000
AFIX   0
O3    7    0.622381    0.253091    0.299951    11.00000    0.03210    0.02340 =
         0.02848   -0.00095   -0.00211    0.01289
AFIX  43
H3    5    0.605993    0.212581    0.314469    11.00000   -1.20000
AFIX   0
O213  7    0.522265    0.247610    0.242925    11.00000    0.04015    0.03110 =
         0.05100   -0.00031    0.00275    0.01686
N100  6    0.581854    0.210980    0.174568    11.00000    0.04293    0.03806 =
         0.03384   -0.00525   -0.00706    0.01711
N212  6    0.687675    0.220241    0.236020    11.00000    0.03584    0.03407 =
         0.03578   -0.00204   -0.00027    0.01726
N612  6    0.436979    0.025737    0.298849    11.00000    0.06683    0.04568 =
         0.08008    0.00983    0.02922    0.02986
AFIX  13
H612  5    0.478249    0.069274    0.305148    11.00000   -1.20000
AFIX   0
C11   2    0.558688    0.089971    0.238014    11.00000    0.04488    0.03345 =
         0.03224    0.00032    0.00236    0.02016
C21   2    0.621388    0.098678    0.224339    11.00000    0.04384    0.03488 =
         0.04218   -0.00115    0.00387    0.02090
C31   2    0.624833    0.040909    0.210764    11.00000    0.04966    0.04112 =
         0.04682   -0.00230    0.00307    0.02695
AFIX  43
H31   5    0.666297    0.047580    0.200831    11.00000   -1.20000
AFIX   0
C41   2    0.569542   -0.024794    0.211591    11.00000    0.05872    0.04187 =
         0.05065   -0.00964   -0.00513    0.02971
C51   2    0.507756   -0.032474    0.226600    11.00000    0.05074    0.03485 =
         0.05402   -0.00447   -0.00484    0.02219
AFIX  43
H51   5    0.469708   -0.076160    0.228231    11.00000   -1.20000
AFIX   0
C61   2    0.501749    0.022750    0.238995    11.00000    0.04557    0.03611 =
         0.05023   -0.00346    0.00046    0.01923
C101  2    0.516148    0.180056    0.162320    11.00000    0.04783    0.05095 =
         0.04446   -0.00743   -0.01147    0.01828
AFIX  43
H101  5    0.481662    0.165005    0.181629    11.00000   -1.20000
AFIX   0
C102  2    0.498536    0.170077    0.122093    11.00000    0.06381    0.06004 =
         0.05546   -0.01149   -0.02520    0.02310
AFIX  43
H102  5    0.452776    0.148740    0.114421    11.00000   -1.20000
AFIX   0
C103  2    0.549136    0.191903    0.093323    11.00000    0.09075    0.08240 =
         0.05289   -0.01395   -0.02854    0.03318
AFIX  43
H103  5    0.538457    0.186453    0.065946    11.00000   -1.20000
AFIX   0
C104  2    0.616058    0.222054    0.106172    11.00000    0.07165    0.08670 =
         0.04494   -0.00619   -0.00522    0.02846
AFIX  43
H104  5    0.651341    0.236403    0.087446    11.00000   -1.20000
AFIX   0
C105  2    0.630575    0.230903    0.147018    11.00000    0.05479    0.06091 =
         0.02794   -0.00469   -0.00091    0.01960
AFIX  43
H105  5    0.675961    0.251483    0.155371    11.00000   -1.20000
AFIX   0
C211  2    0.684792    0.163238    0.227544    11.00000    0.03704    0.03966 =
         0.04773    0.00364    0.00729    0.02013
AFIX  43
H211  5    0.725662    0.163499    0.223238    11.00000   -1.20000
AFIX   0
C411  2    0.573157   -0.088309    0.198450    11.00000    0.06425    0.04463 =
         0.07741   -0.01349   -0.00781    0.03364
C412  2    0.554613   -0.136928    0.233976    11.00000    0.11107    0.05687 =
         0.11388    0.00398    0.01419    0.05683
AFIX  33
H41A  5    0.586425   -0.114434    0.255618    11.00000   -1.50000
H41B  5    0.509155   -0.150338    0.242976    11.00000   -1.50000
H41C  5    0.556525   -0.176774    0.225812    11.00000   -1.50000
AFIX   0
C413  2    0.523199   -0.123207    0.163885    11.00000    0.11493    0.09315 =
         0.10774   -0.06605   -0.05063    0.07402
AFIX  33
H41D  5    0.535361   -0.092054    0.141579    11.00000   -1.50000
H41E  5    0.525033   -0.163018    0.155544    11.00000   -1.50000
H41F  5    0.477663   -0.136582    0.172708    11.00000   -1.50000
AFIX   0
C414  2    0.644983   -0.069117    0.184244    11.00000    0.08614    0.06500 =
         0.10163   -0.02243    0.00280    0.05263
AFIX  33
H41G  5    0.657625   -0.038309    0.161731    11.00000   -1.50000
H41H  5    0.676938   -0.047268    0.205908    11.00000   -1.50000
H41I  5    0.645537   -0.109709    0.176164    11.00000   -1.50000
AFIX   0
C611  2    0.435030    0.013678    0.254561    11.00000    0.05584    0.03915 =
         0.07422    0.00296    0.00875    0.02335
AFIX  23
H61A  5    0.424746    0.045336    0.240671    11.00000   -1.20000
H61B  5    0.398642   -0.032430    0.248591    11.00000   -1.20000
AFIX   0
C613  2    0.439322   -0.030569    0.322129    11.00000    0.11131    0.08734 =
         0.09922    0.03366    0.04140    0.07073
AFIX  23
H61C  5    0.403936   -0.074277    0.311725    11.00000   -1.20000
H61D  5    0.483080   -0.027613    0.317081    11.00000   -1.20000
AFIX   0
C614  2    0.430467   -0.029498    0.364312    11.00000    0.15387    0.13493 =
         0.07146    0.02940    0.02915    0.09963
AFIX  23
H61E  5    0.470699    0.009565    0.375634    11.00000   -1.20000
H61F  5    0.427164   -0.070490    0.375980    11.00000   -1.20000
AFIX   0
C615  2    0.368078   -0.025589    0.376363    11.00000    0.12434    0.10294 =
         0.07541    0.02801    0.04743    0.06646
AFIX  23
H61G  5    0.368457   -0.018620    0.405296    11.00000   -1.20000
H61H  5    0.327026   -0.068225    0.369677    11.00000   -1.20000
AFIX   0
C616  2    0.367854    0.034354    0.353838    11.00000    0.14358    0.13494 =
         0.09925    0.04973    0.07161    0.10000
AFIX  23
H61I  5    0.325345    0.033674    0.359557    11.00000   -1.20000
H61J  5    0.405163    0.077277    0.363853    11.00000   -1.20000
AFIX   0
C617  2    0.374957    0.030933    0.310658    11.00000    0.08516    0.10144 =
         0.08817    0.01930    0.03103    0.06126
AFIX  23
H61K  5    0.378318    0.071498    0.298306    11.00000   -1.20000
H61L  5    0.334196   -0.008525    0.300124    11.00000   -1.20000
AFIX   6

PART -1
B1    1    0.321788    0.134481    0.187283    10.33333    0.07873    0.08185 =
         0.08927   -0.00610    0.00225    0.04152
F2    3    0.330648    0.198710    0.197565    10.33333    0.06943    0.10905 =
         0.14999   -0.05731   -0.02246    0.04031
F1    3    0.252109    0.084940    0.189544    10.33333    0.05394    0.09790 =
         0.10008   -0.04325   -0.01944    0.03703
F4    3    0.358860    0.117340    0.214182    10.33333    0.10358    0.13156 =
         0.15459    0.01491    0.02477    0.07421
F3    3    0.345617    0.136863    0.147743    10.33333    0.07587    0.11907 =
         0.10773   -0.03647   -0.02640    0.03818
AFIX   6

PART 0
O1W   7    0.569066    0.127824    0.341050    11.00000    0.18084    0.06782 =
         0.05264    0.00347    0.02220    0.04697
H1WA  5    0.603029    0.132252    0.327510    11.00000   -1.50000
H1WB  5    0.582641    0.145793    0.364263    11.00000   -1.50000
AFIX  66

C109  2    0.566701    0.037305    0.087931    10.50000    0.12391    0.10161 =
         0.21203    0.02941    0.06106    0.07944
AFIX  43
H109  5    0.535995    0.005366    0.106182    10.50000   -1.20000
AFIX  65
C110  2    0.544184    0.044127    0.050054    10.50000    0.12992    0.12974 =
         0.17759    0.00688    0.03046    0.07546
AFIX  43
H110  5    0.498413    0.016751    0.042964    10.50000   -1.20000
AFIX  65
C111  2    0.590077    0.091864    0.022775    10.50000    0.14384    0.11357 =
         0.12772   -0.00021    0.03233    0.08016
AFIX  43
H111  5    0.575012    0.096428   -0.002566    10.50000   -1.20000
AFIX  65
N106  6    0.658488    0.132780    0.033372    10.50000    0.17194    0.09645 =
         0.11691    0.01024    0.05717    0.08787
C107  2    0.681005    0.125959    0.071249    10.50000    0.14139    0.09515 =
         0.13455   -0.00130    0.03985    0.07693
AFIX  43
H107  5    0.726777    0.153334    0.078339    10.50000   -1.20000
AFIX  65
C108  2    0.635113    0.078222    0.098528    10.50000    0.12952    0.10616 =
         0.13420    0.02708    0.04208    0.08547
AFIX  43
H108  5    0.650179    0.073658    0.123870    10.50000   -1.20000
AFIX   0
HKLF 4


REM  NDS_C1 in R-3
REM wR2 = 0.2723, GooF = S = 1.094, Restrained GooF = 1.104 for all data
REM R1 = 0.0868 for 5236 Fo > 4sig(Fo) and 0.0985 for all 6222 data
REM 357 parameters refined using 78 restraints

END

WGHT      0.1686     56.9192

REM Highest difference peak  1.623,  deepest hole -1.201,  1-sigma level  0.108
Q1    1   0.3866  0.1305  0.2359  11.00000  0.05    1.62
;
_shelx_res_checksum              39329
_shelx_hkl_file                  
;
   0   0   6  548.19   60.79
   0   0   6  620.13   71.94
   0   0   6  541.94   64.33
   0   0   6  573.35   65.11
   0   0  -6  617.53   70.99
   0   0   9 3494.90 1378.14
   0   0   9 2346.99  928.27
   0   0   9 3164.76 1252.03
   0   0   9 3003.97 1202.03
   0   0  -9 3054.83 1197.06
   0   0  12 1369.09  304.86
   0   0  12 1258.84  289.46
   0   0  12 1367.90  306.14
   0   0  12 1255.49  269.19
   0   0  12 1281.21  286.67
   0   0  15 2562.48 1049.79
   0   0  15 2619.77 1046.75
   0   0  15 2913.35 1207.69
   0   0  15 3444.98 1376.46
   0   0  15 2736.26 1134.04
   0   0  18   81.82    4.63
   0   0  18   79.53    6.11
   0   0  18   79.59    4.54
   0   0  18   70.23    4.12
   0   0  18   78.27    6.85
   0   0  21  558.54   71.42
   0   0  21  425.54   51.56
   0   0  21  467.77   55.96
   0   0  21  451.47   57.75
   0   0  21  518.84   68.27
   0   0  21  419.34   58.17
   0   0  24    5.39    1.58
   0   0  24    6.60    1.21
   0   0  27   43.91    4.13
   0   0  27   55.14    3.69
   0   0  30  111.90   10.47
   1  -1   5  620.51   72.17
   0   1   5  640.90   78.85
  -1   0   5  608.35   70.29
   1  -1   5  637.03   74.05
  -1   0   5  679.88   81.62
   1  -1   5  545.87   63.41
  -1   0   5  610.69   72.41
  -1   0   5  590.61   66.76
   1  -1   5  631.04   70.26
   0   1   5  582.62   69.04
   1   0  -5  563.07   68.99
   1   0  -5  625.99   73.29
   0  -1  -5  681.13   78.09
   0  -1  -5  632.55   74.38
  -1   1  -5  623.63   72.04
   1   0  -5  594.00   69.52
   1  -1   8   27.80    0.66
   1  -1   8   27.92    0.99
   0   1   8   24.07    1.53
   1  -1   8   29.08    0.90
  -1   0   8   21.17    1.39
  -1   0   8   26.05    1.45
   0   1   8   26.36    1.24
   1  -1   8   24.07    1.14
   1  -1   8   23.78    1.21
  -1   0   8   28.14    1.35
   1   0  -8   34.91    1.48
   0  -1  -8   29.56    0.92
  -1   0  11 1509.65  341.04
  -1   0  11 1354.03  299.90
  -1   0  11 1378.46  284.66
   1  -1  11 1416.36  316.02
  -1   0  11 1147.25  265.92
   1  -1  11 1539.92  343.66
  -1   0  11 1296.59  295.25
   1  -1  11 1319.16  294.00
   0   1  11 1388.60  326.82
   0   1  11 1264.86  295.26
   1  -1  11 1276.17  300.77
   0   1  11 1395.95  317.37
   1  -1  11 1448.38  331.61
   1   0 -11 1623.45  359.09
   0  -1 -11 1372.02  309.90
  -1   0  14  463.46   55.64
  -1   0  14  501.81   60.04
   0   1  14  455.92   52.66
   0   1  14  448.74   54.98
  -1   0  14  453.09   61.01
   1  -1  14  543.58   62.48
  -1   0  14  621.69   75.36
   1  -1  14  550.69   61.38
   1  -1  14  544.73   66.96
   0   1  14  444.40   53.61
  -1   0  14  490.90   56.86
   0   1  14  521.45   63.51
   0   1  14  836.16   92.25
   1  -1  14  476.64   64.62
   1  -1  14  516.96   58.15
   0   1  14  445.55   51.45
   1  -1  17  306.05   25.99
  -1   0  17  291.80   33.72
   1  -1  17  354.56   33.05
   0   1  17  338.87   33.84
   0   1  17  268.67   26.27
  -1   0  17  295.90   34.10
   0   1  17  301.04   34.36
   1  -1  17  409.70   41.24
   0   1  17  455.02   42.63
  -1   0  17  290.94   34.89
  -1   0  17  352.46   30.49
   1  -1  17  430.74   40.94
   0   1  17  344.84   35.08
   0   1  17  333.51   29.28
  -1   0  17  321.36   32.25
   1  -1  17  326.12   38.65
   1  -1  20  242.93   23.96
   0   1  20  254.14   21.90
   0   1  20  272.04   23.08
   0   1  20  250.85   23.33
   0   1  20  270.10   25.63
   0   1  20  271.51   22.01
   1  -1  20  308.41   24.65
   1  -1  20  253.52   22.58
  -1   0  20  260.93   24.71
   1  -1  20  280.60   25.02
   1  -1  20  271.66   25.28
  -1   0  20  260.15   23.50
   0   1  20  269.47   25.41
   1  -1  20  270.40   26.21
  -1   0  20  234.76   22.35
  -1   0  20  240.12   27.88
  -1   0  20  328.66   32.74
   0   1  23  107.99   10.63
  -1   0  23   99.51    7.23
  -1   0  23  105.39   11.01
  -1   0  23  100.76   10.03
   0   1  23  119.24    9.38
   0   1  23  112.01    6.66
  -1   0  23  133.36    8.86
   1  -1  23  132.66   12.11
  -1   0  23  123.47   12.94
   0   1  23  110.22    7.45
   1  -1  23  127.27    9.45
   0   1  23  113.16   10.40
   0   1  23  121.46   11.26
   1  -1  23  125.15   10.89
   0   1  26   26.06    2.54
   1  -1  26   32.29    2.58
  -1   0  26   24.87    2.82
  -1   0  26   27.48    3.27
   0   1  26   28.08    1.84
   1  -1  26   37.13    2.87
   1  -1  29    1.60    1.20
   0   1  29    2.13    1.13
  -1   0  29    5.10    1.51
   1  -1  29    4.86    1.53
  -1   0  32  166.54   24.38
   0   2   4  113.28    3.98
   0   2   4   94.08    3.98
  -2   0   4  113.85    4.92
  -2   0   4  116.61    4.87
   2  -2   4   91.23    2.73
  -2   0   4  114.88    3.94
   2  -2   4   89.87    3.17
   0   2   4  107.89    3.84
   2  -2   4   99.95    4.84
   2  -2   4   91.73    2.71
   0   2   4   96.94    3.63
  -2   0   4   99.71    3.76
   0  -2  -4  116.58    4.17
  -2   2  -4   96.72    3.84
   2   0  -4   92.87    3.77
   2   0  -4  102.11    4.53
  -2   2  -4  100.70    4.37
   0  -2  -4   88.15    3.09
   2   0  -4  114.85    4.31
   0  -2  -4   92.07    4.93
   0  -2  -4  115.93    4.35
   2   0  -4  128.93    5.29
   2  -2   7 1480.31  327.57
  -2   0   7 1213.82  269.38
   0   2   7 1273.73  285.53
   2  -2   7 1269.98  280.70
  -2   0   7 1591.12  337.11
   0   2   7 1536.86  331.22
   2  -2   7 1312.75  279.79
  -2   0   7 1434.20  314.04
   0   2   7 1402.72  301.78
  -2   0   7 1269.52  281.06
   2  -2   7 1421.83  296.89
   2  -2   7 1253.81  272.19
   2   0  -7 1249.16  281.75
   2   0  -7 1293.55  285.25
   0  -2  -7 1415.20  298.53
   0  -2  -7 1257.54  279.25
  -2   2  -7 1463.75  317.73
   0  -2  -7 1498.17  325.04
  -2   2  -7 1263.99  279.69
   2   0  -7 1622.15  356.50
   2  -2  10   52.71    2.03
   0   2  10   47.16    2.22
   2  -2  10   51.04    1.90
   0   2  10   42.80    1.53
  -2   0  10   56.01    1.88
  -2   0  10   47.57    2.80
  -2   0  10   44.96    2.87
   2  -2  10   54.51    1.42
   2  -2  10   52.74    3.09
  -2   0  10   53.90    1.55
  -2   0  10   56.57    1.56
   0   2  10   44.75    2.11
  -2   0  10   45.40    1.88
   0   2  10   43.39    1.66
   2  -2  10   51.44    2.60
   2  -2  10   49.50    1.61
   2   0 -10   51.66    2.01
   0  -2 -10   48.79    1.94
   0  -2 -10   56.70    1.84
   2   0 -10   47.95    2.05
  -2   2 -10   48.89    1.41
   0   2  13  432.05   51.33
   2  -2  13  443.86   42.66
  -2   0  13  469.30   41.67
   2  -2  13  431.93   50.47
   2  -2  13  422.99   40.19
  -2   0  13  370.29   44.30
   0   2  13  491.91   49.76
   2  -2  13  441.79   44.03
   0   2  13  342.68   38.99
   2  -2  13  369.29   30.11
  -2   0  13  425.82   43.82
  -2   0  13  376.10   40.46
  -2   0  13  373.96   32.71
   2  -2  13  451.40   45.37
   0   2  13  413.41   40.00
  -2   0  13  440.41   45.59
   2   0 -13  411.97   42.13
   0  -2 -13  421.23   45.62
   0  -2 -13  458.43   46.34
  -2   0  16  259.31   28.33
   2  -2  16  313.74   24.67
  -2   0  16  243.89   26.74
   0   2  16  268.12   24.73
   0   2  16  340.02   29.82
  -2   0  16  317.53   31.25
   0   2  16  296.95   26.65
   0   2  16  258.18   26.18
   2  -2  16  292.22   24.73
   2  -2  16  230.75   25.58
  -2   0  16  293.36   23.38
   2  -2  16  301.15   27.80
   0   2  16  243.66   19.81
  -2   0  16  251.26   28.02
   0   2  16  250.05   24.19
   2  -2  16  338.45   23.81
  -2   0  19   18.14    1.57
   0   2  19   20.69    1.62
   2  -2  19   20.51    1.73
   0   2  19   20.45    1.56
  -2   0  19   20.07    2.22
   2  -2  19   20.93    1.69
   2  -2  19   16.31    0.81
   0   2  19   20.79    1.66
   2  -2  19   21.78    1.39
   0   2  19   20.47    1.46
  -2   0  19   18.26    1.45
   2  -2  19   19.94    1.34
  -2   0  19   16.83    2.08
   2  -2  19   18.19    1.11
   0   2  19   18.42    1.86
  -2   0  19   20.28    1.47
   0   2  19   17.08    2.41
   2  -2  22  152.62   14.27
   2  -2  22  158.01   12.58
  -2   0  22  138.84   10.74
  -2   0  22  139.17   13.79
   0   2  22  126.68   11.91
   0   2  22  125.76   13.65
  -2   0  22  119.06   10.37
   0   2  22  160.28   10.50
   2  -2  22  141.83   16.91
  -2   0  22  155.88   11.45
   0   2  22  142.16   11.33
   0   2  22  146.00   10.88
  -2   0  22  180.87   12.69
   0   2  22  143.75   11.50
   2  -2  22  129.87    9.66
   0   2  25    2.92    0.67
  -2   0  25    4.07    1.64
   0   2  25    4.76    1.01
   0   2  25    2.45    0.43
  -2   0  25    2.47    0.61
   2  -2  25    5.55    0.96
   2  -2  25    4.28    1.32
   2  -2  28    6.41    2.15
   2  -2  28    9.02    2.17
  -2   0  28    8.01    1.58
  -2   0  31   55.75    9.69
   2  -2  31   62.16    5.05
  -2   0  34    4.55    0.73
   2  -2  34   -0.04    0.23
  -2   0  37    0.35    0.32
  -3   0   3  241.73   15.90
  -3   0   3  283.52   18.27
   3  -3   3  234.12   14.17
   0   3   3  202.72   12.24
   3  -3   3  215.99   17.94
  -3   0   3  221.88   13.60
   0   3   3  230.79   14.94
   0   3   3  261.66   15.95
   0   3   3  228.26   15.14
  -3   0   3  227.38   14.90
   3   0  -3  225.31   15.03
   0  -3  -3  238.38   15.63
  -3   3  -3  244.80   16.79
   3   0  -3  210.67   12.90
  -3   3  -3  239.00   14.81
   0  -3  -3  251.75   14.99
   0  -3  -3  253.91   15.13
  -3   3  -3  217.39   11.52
   0  -3  -3  211.81   12.16
   3   0  -3  225.27   14.62
   3   0  -3  220.15   13.72
   0   3   6  135.27    5.29
  -3   0   6  104.78    5.07
  -3   0   6  124.52    5.37
   0   3   6  127.26    5.58
  -3   0   6  126.37    6.04
  -3   0   6  124.54    5.76
   0   3   6  108.79    7.69
   0   3   6  130.16    5.64
   3  -3   6  114.23    4.87
   3  -3   6  122.47    6.45
   3   0  -6  129.28    7.41
   3   0  -6  121.49    5.85
   3   0  -6  124.97    5.88
   3   0  -6  118.68    5.80
   0  -3  -6  127.57    6.15
   0  -3  -6  131.59    5.89
  -3   3  -6  135.91    7.27
  -3   3  -6  119.25    6.99
   0  -3  -6  123.78    6.45
   3  -3   9    5.90    0.32
  -3   0   9    6.10    0.56
  -3   0   9    5.58    0.68
   3  -3   9    5.86    0.44
  -3   0   9    4.99    0.32
   0   3   9    6.00    0.77
   3  -3   9    5.19    0.17
   0   3   9    5.96    0.23
  -3   3  -9    5.74    0.44
   3   0  -9    6.50    0.41
   3   0  -9    5.69    0.38
   3   0  -9    5.84    0.67
   0  -3  -9    5.39    0.75
   0  -3  -9    6.11    0.18
   0  -3  -9    5.74    0.22
  -3   3  -9    4.87    0.36
   0  -3  -9    5.36    0.25
  -3   0  12  269.60   20.72
   3  -3  12  258.65   17.68
   0   3  12  210.62   17.79
  -3   0  12  241.37   16.48
   3  -3  12  265.27   17.31
   0   3  12  283.90   20.43
   3  -3  12  270.92   25.20
  -3   0  12  239.98   17.80
  -3   0  12  253.20   22.44
  -3   0  12  233.30   22.54
   0   3  12  295.35   21.92
   3  -3  12  297.55   24.39
  -3   0  12  283.21   18.73
   0   3  12  257.31   25.39
   3  -3  12  239.43   18.62
   3  -3  12  292.01   18.49
   3   0 -12  257.40   19.86
   0  -3 -12  269.00   20.65
   3   0 -12  219.70   20.54
   0  -3 -12  249.57   19.45
  -3   3 -12  230.20   15.92
   3  -3  15    1.09    0.64
   3  -3  15    1.20    0.88
   3  -3  15    1.27    0.18
   3  -3  15    1.27    0.66
  -3   0  15    2.38    0.77
   0   3  15    1.83    0.43
  -3   0  15    1.34    0.39
   0   3  15    1.45    0.88
   0   3  15    1.26    0.48
   0   3  15    1.09    0.36
   3  -3  15    1.53    0.24
  -3   0  15    2.59    0.47
  -3   0  15    1.73    0.57
  -3   0  15    1.35    0.71
   0  -3 -15    1.22    0.61
   0   3  18  161.83   17.31
   3  -3  18  168.99   11.65
  -3   0  18  133.83   15.16
   0   3  18  135.03   11.61
   0   3  18  180.64   14.25
  -3   0  18  136.27   10.33
  -3   0  18  168.43   12.71
   0   3  18  182.39   12.77
   3  -3  18  175.08   14.26
  -3   0  18  139.42   11.50
   0   3  18  193.06   11.27
   3  -3  18  156.62   17.70
   3  -3  18  218.31   13.80
  -3   0  18  162.30   12.41
   0   3  18  138.53    8.44
  -3   0  21   18.85    2.64
  -3   0  21   15.33    1.22
   3  -3  21   13.61    1.63
   3  -3  21   19.50    1.27
   0   3  21   18.33    1.29
   3  -3  21   12.80    2.82
   0   3  21   15.09    1.37
  -3   0  21   15.86    2.45
   3  -3  21   15.17    1.99
   0   3  21   12.97    1.56
   0   3  21   10.59    1.44
   0   3  21   14.24    1.13
  -3   0  21   14.23    1.57
   0   3  21   12.22    1.42
  -3   0  21   14.40    2.13
   3  -3  24    1.19    1.37
   0   3  24    1.05    0.43
  -3   0  24    1.78    0.73
   3  -3  24    0.85    0.66
  -3   0  24    1.27    0.57
   0   3  24    0.70    0.59
  -3   0  24    0.51    0.48
  -3   0  27    2.82    1.78
   3  -3  27    1.83    1.31
   3  -3  27    3.94    1.79
   3  -3  30    0.47    0.57
   3  -3  30    0.46    0.77
  -3   0  30    0.28    0.80
  -3   0  33   16.79    2.38
  -3   0  36    0.16    0.30
   3  -3  36   -0.14    0.13
   4  -4   2  823.56  137.07
  -4   0   2  883.35  141.06
  -4   0   2  942.18  149.86
   4  -4   2 1093.79  185.14
   0   4   2  790.70  125.02
  -4   0   2  918.27  150.63
   0   4   2  951.49  159.90
   4  -4   2  900.47  141.97
   0   4   2  805.01  132.57
   0   4   2  952.69  156.31
  -4   0   2  995.22  157.28
  -4   4  -2  930.84  141.41
   4   0  -2  898.97  146.49
   4   0  -2  863.90  138.08
   4   0  -2  866.17  138.16
  -4   4  -2  822.56  126.08
   0  -4  -2 1254.80  197.32
   0  -4  -2  735.75  122.13
   4   0  -2 1005.48  163.83
  -4   4  -2  948.47  161.07
   0  -4  -2  997.22  158.10
   0  -4  -2  818.67  131.51
  -4   4  -2  896.46  148.45
  -4   0   5  150.53    8.00
   0   4   5  150.51    6.92
  -4   0   5  158.54    8.26
   0   4   5  142.66    7.70
   4  -4   5  158.14    9.24
  -4   0   5  158.43    9.27
   0   4   5  160.86    8.82
   4  -4   5  148.65    9.54
   0   4   5  156.67    9.32
   4   0  -5  156.82    7.98
   0  -4  -5  138.12    8.39
   4   0  -5  151.99    9.24
   4   0  -5  181.42    9.56
  -4   4  -5  139.98    8.53
   0  -4  -5  158.11    7.90
  -4   4  -5  161.42    9.96
   4   0  -5  153.73    9.46
   0  -4  -5  158.40    7.42
   0  -4  -5  181.86   10.18
  -4   0   8   82.65    3.17
   4  -4   8   80.01    3.73
   0   4   8   80.78    4.25
   0   4   8   90.49    3.43
  -4   0   8   86.29    4.70
  -4   0   8   70.69    3.28
   4  -4   8   81.37    3.12
   4  -4   8   85.99    5.28
  -4   0   8   96.39    5.04
   4   0  -8   81.67    3.81
   0  -4  -8   79.50    3.74
   4   0  -8   86.20    3.88
   0  -4  -8   90.09    3.18
   4   0  -8   84.75    4.80
   0  -4  -8   79.95    5.58
   4   0  -8   82.37    3.64
  -4   4  -8   78.88    3.50
  -4   4  -8   76.66    4.33
  -4   0  11  307.72   28.62
   0   4  11  321.34   25.32
   0   4  11  303.00   25.08
  -4   0  11  281.81   23.29
   4  -4  11  312.53   20.29
   4  -4  11  288.93   18.94
   4  -4  11  356.27   34.58
   4  -4  11  327.96   25.84
  -4   0  11  312.47   26.94
   4  -4  11  312.89   31.99
   4   0 -11  299.89   29.23
  -4   4 -11  326.53   30.56
   0  -4 -11  309.04   31.75
   4   0 -11  361.61   33.53
   0  -4 -11  322.41   23.76
  -4   4 -11  322.50   26.16
   0  -4 -11  335.00   24.11
   4   0 -11  294.00   29.63
   0  -4 -11  252.60   22.11
   4  -4  14   15.66    1.68
   4  -4  14   13.03    1.39
  -4   0  14   13.04    1.06
  -4   0  14   11.05    1.52
   0   4  14   12.26    0.70
  -4   0  14   11.03    0.48
   0   4  14   12.06    0.82
   0   4  14    9.97    0.90
   4  -4  14   12.64    1.21
   4  -4  14   11.39    1.79
  -4   0  14   10.63    1.33
   0   4  14   12.25    1.94
   4  -4  14   12.35    0.45
  -4   0  14   12.43    0.49
  -4   0  14   12.32    1.29
   0  -4 -14   12.76    0.56
   4   0 -14   12.97    0.84
  -4   4 -14   10.32    0.47
   0  -4 -14   11.75    0.98
   4   0 -14   11.88    0.96
  -4   0  17   62.36    6.09
   4  -4  17   72.31    6.76
  -4   0  17   56.83    4.55
   0   4  17   62.47    3.30
   0   4  17   52.41    6.42
  -4   0  17   46.88    3.61
  -4   0  17   59.17    3.62
   4  -4  17   72.75    5.02
   4  -4  17   62.06    3.49
   0   4  17   52.26    2.66
   4  -4  17   80.40    5.81
   0   4  17   50.73    3.47
   0   4  17   45.77    3.08
  -4   0  17   66.05    4.39
   0  -4 -17   58.83    3.33
   4  -4  20   89.65    7.16
   4  -4  20   99.05    8.72
   0   4  20   89.60    4.65
   4  -4  20   79.84   10.86
   0   4  20   76.04    6.68
  -4   0  20  102.57    6.83
   4  -4  20   89.33    7.40
  -4   0  20   77.98    6.95
   0   4  20   73.35    4.31
   0   4  20   90.84    4.30
   0   4  20   77.50    4.11
  -4   0  20   75.36    9.16
  -4   0  20   79.48    6.11
   0   4  20   73.55    4.89
  -4   0  20   82.02    5.30
  -4   0  23   13.82    0.95
   0   4  23   13.68    2.06
   4  -4  23   14.53    2.15
   4  -4  23   18.33    2.73
  -4   0  23    8.63    2.95
   0   4  26   17.41    2.29
  -4   0  26   18.45    2.68
  -4   0  26   18.06    1.90
   4  -4  26   18.40    1.98
   4  -4  26   21.41    2.80
  -4   0  29    0.59    1.63
   4  -4  29    0.89    0.63
   4  -4  29    0.51    1.68
  -4   0  32    0.45    1.62
   4  -4  35    0.17    0.22
  -4   0  35   -0.54    0.33
  -4   0  38   -0.10    0.17
   5  -5   1  165.06    8.40
   5  -5   1  175.78   10.24
  -5   0   1  168.15    9.22
  -5   0   1  164.91    9.21
   5  -5   1  155.50   10.63
   0   5   1  166.61   11.05
   0   5   1  165.46    9.27
   0   5   1  135.33    8.43
   0   5   1  139.74    9.39
  -5   0   1  159.97    8.88
  -5   0   1  187.97    9.86
   5   0  -1  158.35    8.83
  -5   5  -1  157.30   12.71
  -5   5  -1  175.29    9.01
   0  -5  -1  173.27   10.30
   0  -5  -1  174.18    9.54
   5   0  -1  167.55   10.66
   0  -5  -1  171.00   11.09
  -5   5  -1  166.49   11.64
  -5   5  -1  170.23    8.97
   5   0  -1  184.52    8.96
   5   0  -1  161.12   10.30
   0  -5  -1  166.32   10.84
  -5   0   4    7.81    0.36
  -5   0   4    8.29    0.42
   0   5   4    9.04    0.67
  -5   0   4    8.04    0.71
  -5   0   4   10.12    0.49
   0   5   4    9.83    0.42
   0   5   4    8.04    0.60
   5  -5   4   10.12    1.09
   5  -5   4    8.31    0.73
   0   5   4    9.46    1.03
   5  -5   4    9.20    0.77
  -5   5  -4    6.27    0.71
   0  -5  -4    9.56    0.44
   0  -5  -4   10.61    0.74
  -5   5  -4    8.26    0.86
   0  -5  -4    9.38    0.31
   5   0  -4    9.15    0.43
   0  -5  -4    7.61    0.90
   5   0  -4    9.32    0.71
  -5   5  -4    8.65    0.17
   5   0  -4    8.44    0.38
   5   0  -4    8.62    0.48
   0   5   7  279.39   18.30
  -5   0   7  245.96   18.19
   5  -5   7  256.75   21.01
   0   5   7  237.98   19.40
   0   5   7  257.47   17.28
  -5   0   7  252.18   17.79
  -5   0   7  216.22   16.25
   5  -5   7  262.34   20.34
   5  -5   7  255.35   19.64
   0   5   7  269.99   18.49
  -5   0   7  248.27   18.11
   0  -5  -7  252.82   17.53
  -5   5  -7  217.37   17.74
  -5   5  -7  244.11   21.07
   0  -5  -7  259.93   20.54
   0  -5  -7  267.48   17.66
   5   0  -7  248.90   17.39
   0  -5  -7  261.31   18.80
   5   0  -7  280.91   20.75
   5   0  -7  264.22   21.23
   5   0  -7  258.87   20.95
  -5   0  10   56.56    4.00
   0   5  10   60.30    2.31
   5  -5  10   52.13    2.68
   5  -5  10   56.78    3.26
  -5   0  10   52.39    2.43
   5  -5  10   57.94    4.39
   0   5  10   56.35    4.97
  -5   0  10   59.83    2.75
  -5   0  10   54.40    2.70
   0   5  10   55.75    2.15
   5  -5  10   56.20    3.21
   5   0 -10   53.56    3.77
   0  -5 -10   58.64    2.74
  -5   5 -10   47.77    3.21
  -5   5 -10   53.87    2.73
   0  -5 -10   53.30    2.30
   5   0 -10   58.85    4.28
   0  -5 -10   57.12    3.31
   5   0 -10   51.73    3.73
   0   5  13    8.57    0.50
  -5   0  13    7.03    0.55
   5  -5  13   10.19    1.36
  -5   0  13    7.29    0.78
   5  -5  13    9.60    0.53
  -5   0  13    7.95    0.54
   0   5  13    8.02    1.65
  -5   0  13    7.20    1.09
   5  -5  13   10.87    1.49
   5  -5  13   12.31    1.80
   0   5  13    8.03    0.38
  -5   0  13    9.67    1.08
   5  -5  13   10.04    0.72
   0  -5 -13    7.85    0.25
  -5   5 -13    7.42    0.66
   5   0 -13    7.55    0.73
   0  -5 -13    8.18    0.60
   5   0 -13    7.21    1.15
   0  -5 -13    7.59    1.54
   0  -5 -13    8.19    0.25
  -5   0  16   96.75    6.53
   0   5  16   73.74    4.30
  -5   0  16   75.56    4.13
  -5   0  16  108.27    6.14
  -5   0  16   87.36    4.85
  -5   0  16   83.20    5.70
  -5   0  16   68.79    2.86
   0   5  16   87.13    6.48
  -5   0  16   72.34    3.25
   0   5  16   77.51    3.27
   0   5  16   68.13    3.41
   5  -5  16   95.05    7.02
   5  -5  16  104.68   10.35
   5  -5  16   89.30    8.96
   5   0 -16   84.12    4.64
   0  -5 -16   84.36    4.20
   0  -5 -16   83.94    7.54
  -5   0  19  152.22   19.61
   5  -5  19  182.17   16.12
   5  -5  19  229.75   25.73
  -5   0  19  182.92   15.21
   5  -5  19  201.68   18.92
   0   5  19  157.47   12.05
   0   5  19  184.73   16.98
  -5   0  19  165.96   15.05
   0   5  19  172.43   10.70
   0   5  19  158.60   13.14
  -5   0  19  178.30   16.00
   0   5  22   88.33    6.28
   5  -5  22  102.54    9.54
  -5   0  22  109.77   13.81
  -5   0  22   93.64    5.79
  -5   0  22   74.10    7.39
   5  -5  22   86.46    6.94
   5  -5  25    9.61    2.70
  -5   0  25   11.72    1.02
   5  -5  25   15.20    2.39
   0   5  25   13.05    2.16
  -5   0  25   11.19    1.96
   0   5  28  115.01   11.40
   5  -5  28  130.43   14.42
   5  -5  28   89.13   14.49
  -5   0  28  141.87   21.16
  -5   0  31   51.17    6.59
   5  -5  31   68.79   11.43
   5  -5  34    0.09    0.30
  -5   0  34    9.99    0.99
   5  -5  37   -0.12    0.19
  -5   0  37   -0.01    0.17
   6  -6   3   69.82    4.61
   6  -6   3   67.31    3.81
  -6   0   3   75.38    3.38
   0   6   3   86.06    3.41
  -6   0   3   74.00    4.47
   0   6   3   80.31    4.12
   6  -6   3   78.54    5.50
   0   6   3   80.51    5.48
  -6   0   3   76.66    3.69
  -6   0   3   73.22    3.34
   0   6   3   69.87    4.45
   6   0  -3   81.40    4.59
   6   0  -3   82.11    4.90
   0  -6  -3   83.43    3.78
  -6   6  -3   66.22    4.66
   0  -6  -3   89.79    3.76
  -6   6  -3   83.44    4.56
  -6   6  -3   66.31    2.46
   0  -6  -3   63.69    3.26
   6   0  -3   76.22    2.88
  -6   6  -3   77.43    2.89
   0  -6  -3   82.87    3.63
   6   0  -3   71.95    4.48
   0   6   6  716.58  105.08
   6  -6   6  762.32  110.40
   0   6   6  696.34  105.03
  -6   0   6  727.50  104.85
   0   6   6  723.59  118.05
   0   6   6  687.27   92.70
  -6   0   6  756.81  109.32
   6  -6   6  763.05  117.19
  -6   0   6  671.42  101.13
  -6   0   6  770.15  113.44
   6  -6   6  748.59  113.01
   0  -6  -6  667.44   91.32
  -6   6  -6  560.99   96.06
  -6   6  -6  775.88  121.23
   6   0  -6  709.11  102.14
   0  -6  -6  771.33  108.27
   6   0  -6  750.29  106.58
   0  -6  -6  716.69  107.42
   0  -6  -6  824.83  118.77
   6   0  -6  711.21  106.69
   6   0  -6  776.21  112.87
   6  -6   9  117.34    7.79
   6  -6   9  128.19    7.76
  -6   0   9   93.55    5.78
   0   6   9  100.59    5.22
   0   6   9  104.55    7.25
  -6   0   9  111.01    6.22
   6  -6   9  112.15    5.63
  -6   0   9  105.27    5.86
  -6   0   9  117.85    5.84
   0   6   9  114.93    5.17
   6  -6   9  122.30    6.72
  -6   6  -9   78.86    7.98
   0  -6  -9  113.95    7.06
   0  -6  -9  109.17    7.24
   0  -6  -9  119.12    5.61
  -6   6  -9   98.13    5.83
   6   0  -9  108.00    8.83
   6   0  -9  115.43    6.26
   6   0  -9  108.50    6.00
  -6   0  12   33.68    1.86
  -6   0  12   34.04    1.85
  -6   0  12   29.16    2.09
   6  -6  12   34.56    1.95
   0   6  12   33.01    2.60
   0   6  12   35.26    1.65
   6  -6  12   39.55    2.43
  -6   0  12   30.66    1.86
   6  -6  12   39.76    4.41
   6  -6  12   42.79    2.82
   0   6  12   33.69    0.97
  -6   6 -12   29.40    1.56
   6   0 -12   34.01    3.05
   0  -6 -12   33.17    4.20
  -6   6 -12   35.98    3.04
   6   0 -12   33.12    2.18
   6   0 -12   29.87    2.09
   0  -6 -12   34.59    1.54
   0  -6 -12   35.77    1.57
   0  -6 -12   39.98    1.11
   6  -6  15   42.37    2.98
  -6   0  15   40.09    3.80
  -6   0  15   42.88    2.55
   0   6  15   43.92    3.77
   6  -6  15   48.30    3.75
  -6   0  15   45.02    1.59
   6  -6  15   49.60    3.52
   0   6  15   46.47    2.18
   0   6  15   41.02    1.64
  -6   0  15   48.90    2.19
   0   6  15   49.81    1.56
  -6   0  15   50.54    4.78
   6  -6  15   47.58    2.12
   0  -6 -15   48.00    5.15
   0  -6 -15   48.06    2.13
   6   0 -15   45.82    3.03
   6   0 -15   49.78    2.77
  -6   6 -15   36.88    2.22
  -6   0  18   19.81    1.35
  -6   0  18   20.50    1.42
   6  -6  18   18.84    2.73
   6  -6  18   23.43    2.58
   6  -6  18   25.63    2.30
  -6   0  18   22.78    3.28
   0   6  18   20.00    2.28
  -6   0  18   18.76    3.11
   0  -6 -18   20.59    1.82
   6  -6  21   78.06   12.49
  -6   0  21   67.94   10.86
   0   6  21   68.62    5.84
  -6   0  21   73.93    4.58
   6  -6  21   66.63    5.13
  -6   0  21   59.50    5.85
   6  -6  24    9.55    1.49
   6  -6  24    9.16    2.08
   0   6  24    8.38    1.21
  -6   0  24    8.71    1.67
  -6   0  24    7.52    1.66
   0   6  27   12.98    2.16
   6  -6  27   13.41    2.52
  -6   0  27   11.25    2.29
  -6   0  27   11.16    1.65
   6  -6  27    6.52    2.38
   6  -6  30   11.13    2.47
  -6   0  30   10.74    2.55
   6  -6  33    4.46    2.33
  -6   0  33    3.87    2.50
  -6   0  36   37.57    4.56
   7  -7   2   20.13    1.85
  -7   0   2   20.31    1.08
   0   7   2   20.63    1.87
   0   7   2   18.84    1.23
   7  -7   2   22.62    0.78
   0   7   2   22.70    1.97
   0   7   2   21.03    0.95
  -7   0   2   20.19    0.67
  -7   0   2   19.21    1.01
  -7   0   2   21.71    1.12
   7  -7   2   26.44    1.41
   7   0  -2   21.17    0.98
  -7   7  -2   21.36    2.47
   0  -7  -2   23.41    1.26
   7   0  -2   21.30    1.68
  -7   7  -2   22.53    1.29
   7   0  -2   22.43    1.77
   0  -7  -2   23.37    1.76
   7   0  -2   19.53    1.03
  -7   7  -2   19.87    0.80
   0  -7  -2   22.45    1.72
  -7   7  -2   19.13    0.75
  -7   0   5  233.27   17.82
  -7   0   5  230.03   17.99
  -7   0   5  205.02   13.76
   7  -7   5  206.01   17.13
   0   7   5  214.74   15.79
   0   7   5  224.33   17.72
   7  -7   5  224.42   17.16
  -7   0   5  209.04   13.35
   7  -7   5  197.97   18.97
   0   7   5  180.29   11.71
   0   7   5  200.90   12.39
   0  -7  -5  236.57   16.05
  -7   7  -5  195.32    9.77
   0  -7  -5  210.23   15.29
  -7   7  -5  193.07   17.20
  -7   7  -5  179.94    8.93
   7   0  -5  219.22   17.02
   7   0  -5  216.22   13.63
  -7   7  -5  162.13   14.17
   7   0  -5  210.87   17.67
   7   0  -5  214.64   16.66
   0  -7  -5  161.33   11.19
   0  -7  -5  186.11   12.92
   7  -7   8    7.66    1.82
   7  -7   8    8.22    1.10
   0   7   8    7.32    0.72
  -7   0   8    9.24    0.77
  -7   0   8    9.83    1.10
  -7   0   8   11.16    0.65
   0   7   8    7.27    0.44
   0   7   8    7.12    0.94
   7  -7   8    8.90    0.69
  -7   0   8   10.03    0.66
   7  -7   8    7.94    0.88
   0  -7  -8    9.84    0.53
   7   0  -8    8.46    0.98
  -7   7  -8   11.39    1.58
  -7   7  -8    9.01    0.78
   0  -7  -8    6.42    1.59
   0  -7  -8    9.17    0.63
   0  -7  -8    8.34    1.01
   7   0  -8    9.60    0.67
   7   0  -8    8.77    1.37
   7   0  -8    8.02    0.71
   0   7  11  116.14    6.02
   7  -7  11  132.34   10.05
  -7   0  11  137.01    7.60
  -7   0  11  121.35    7.99
   0   7  11  117.15    7.25
  -7   0  11  119.72   10.41
  -7   0  11  132.63    8.30
   7  -7  11  153.44   13.96
   7  -7  11  140.10    9.51
   7  -7  11  162.33   10.08
   0   7  11  139.40   10.68
   7   0 -11  140.37   11.25
   7   0 -11  129.43    9.09
  -7   7 -11  125.94   10.59
   7   0 -11  135.64    8.65
   0  -7 -11  129.92    8.69
  -7   7 -11   97.86   11.22
   0  -7 -11  142.96   10.46
   0  -7 -11  134.01    7.14
   0  -7 -11  134.45    8.03
   0   7  14  384.15   52.42
  -7   0  14  374.52   44.01
   0   7  14  329.09   29.12
  -7   0  14  375.96   35.94
   7  -7  14  429.65   46.25
  -7   0  14  362.40   41.65
   7  -7  14  370.86   45.48
  -7   0  14  347.34   35.03
   0   7  14  317.18   30.76
   7  -7  14  338.20   34.03
   7  -7  14  442.98   51.74
  -7   0  14  311.06   31.48
  -7   7 -14  346.51   35.63
   7   0 -14  386.05   38.82
  -7   7 -14  262.00   30.20
   7   0 -14  380.64   38.31
   7   0 -14  331.66   36.53
   0  -7 -14  371.77   39.88
  -7   0  17    1.39    1.11
   7  -7  17    2.23    1.28
   7  -7  17    2.17    1.40
  -7   0  17    1.36    0.86
   7  -7  17    2.31    0.59
  -7   0  17    1.50    0.65
  -7   0  17    1.56    0.72
   0   7  17    2.29    0.82
   0  -7 -17    1.53    0.73
   7   0 -17    1.23    0.79
  -7   0  20   29.76    3.70
   7  -7  20   33.97    2.77
  -7   0  20   36.32    3.60
  -7   0  20   26.46    3.04
   7  -7  20   42.09    4.71
   0  -7 -20   40.05    3.41
   0   7  23   67.74   11.00
  -7   0  23   79.51    8.98
  -7   0  23   75.96    8.23
   7  -7  23   82.32   10.00
   7  -7  23   82.63    7.50
   7  -7  26   31.67    3.07
  -7   0  26   30.83    2.54
   0   7  26   34.24    4.65
   7  -7  26   42.29    5.50
  -7   0  26   36.04    7.13
  -7   0  29    4.42    1.70
   7  -7  29    4.93    1.81
  -7   0  32    1.26    2.02
   7  -7  32    1.84    1.24
  -7   0  35   30.69    8.35
   7  -7  35   37.05    3.32
   7  -7  38    0.30    0.15
  -7   0  38    0.10    0.16
   0   8   1   70.98    4.93
  -8   0   1   80.90    3.88
  -8   0   1   90.12    6.59
   0   8   1   79.50    5.10
   8  -8   1   92.61    4.72
   8  -8   1   74.20    7.40
  -8   0   1   86.70    6.62
   0   8   1   84.60    4.93
  -8   0   1   96.88    5.20
   0   8   1   90.19    4.67
   8  -8   1   88.27    7.27
   0  -8  -1   90.12    4.78
   8   0  -1   91.96    4.97
   8   0  -1   83.12    6.34
  -8   8  -1   94.88    7.99
   8   0  -1   90.47    5.03
  -8   8  -1   90.01    3.49
   0  -8  -1   91.26    5.50
  -8   8  -1   69.65    3.86
   0  -8  -1   82.49    4.84
  -8   8  -1   84.13    6.09
  -8   0   4  182.05   12.53
  -8   0   4  190.35   11.20
   0   8   4  165.64   10.23
  -8   0   4  159.37   11.21
   8  -8   4  206.46   12.70
   8  -8   4  167.49   15.86
   8  -8   4  171.84   12.96
   8  -8   4  180.91   12.56
   0   8   4  183.95   17.17
  -8   0   4  173.07   12.04
   0   8   4  168.74   12.67
   0   8   4  148.06   10.72
   0  -8  -4  188.85   13.23
  -8   8  -4  176.66    9.93
  -8   8  -4  186.98   18.09
   0  -8  -4  160.31   15.16
   8   0  -4  173.55   15.69
   0  -8  -4  173.85   11.94
   8   0  -4  169.23   14.54
   8   0  -4  168.68   14.95
   0  -8  -4  173.52    9.99
  -8   8  -4  162.45   13.47
  -8   8  -4  173.19    8.95
   8   0  -4  168.91   11.82
   0   8   7    9.25    0.74
   8  -8   7   10.69    0.86
   0   8   7    8.81    0.50
   0   8   7    9.26    1.05
   8  -8   7   10.45    1.17
  -8   0   7   10.43    1.33
   8  -8   7    8.63    0.88
  -8   0   7   10.32    1.52
  -8   0   7   10.96    1.08
  -8   0   7    9.14    1.32
   8  -8   7   11.00    1.84
   8   0  -7    8.78    1.31
   0  -8  -7    9.04    0.80
   8   0  -7    9.79    0.89
  -8   8  -7   11.64    1.56
   0  -8  -7   10.61    1.75
   0  -8  -7   11.74    0.72
   8   0  -7   10.61    1.29
  -8   8  -7    8.71    1.68
   0  -8  -7   10.60    0.59
   8   0  -7   10.91    0.69
   0   8  10    7.64    1.19
  -8   0  10    7.88    0.76
   8  -8  10    7.94    0.94
   0   8  10   10.51    0.68
  -8   0  10    9.95    0.67
  -8   0  10    8.52    0.84
   0   8  10    9.08    0.30
   8  -8  10    8.54    1.11
  -8   0  10    8.42    0.75
   8  -8  10   10.51    0.90
   8  -8  10    8.19    1.20
   8   0 -10    9.59    1.25
   8   0 -10    9.35    1.60
   8   0 -10   10.11    0.85
   0  -8 -10    6.61    0.47
  -8   8 -10   10.48    0.84
  -8   8 -10    8.62    1.04
   0  -8 -10    7.35    1.01
   0  -8 -10    8.65    1.83
  -8   0  13  591.72   86.68
  -8   0  13  657.48   82.24
   8  -8  13  627.60   99.05
  -8   0  13  510.25   71.50
  -8   0  13  623.87   79.81
   0   8  13  567.60   96.73
  -8   0  13  598.10   80.97
   8  -8  13  595.23   84.74
   8  -8  13  559.56   89.03
   8  -8  13  591.58   83.55
   0  -8 -13  639.09  101.22
   0  -8 -13  535.79   68.44
   8   0 -13  619.94   91.60
   8   0 -13  477.10   71.31
  -8   8 -13  622.67   89.67
   8   0 -13  579.66   86.35
  -8   8 -13  459.99   69.46
   0  -8 -13  565.69   75.72
   8  -8  16    5.97    1.46
  -8   0  16    5.86    0.60
   0   8  16    5.37    2.04
  -8   0  16    5.35    0.62
  -8   0  16    6.39    0.84
  -8   0  16    4.39    1.54
   8  -8  16    7.25    1.07
  -8   0  16    5.17    1.62
  -8   0  16    5.31    1.08
   8  -8  16    7.77    2.02
   8   0 -16    7.28    0.77
   0  -8 -16    6.81    1.82
   8  -8  19   27.50    4.82
  -8   0  19   21.93    3.84
  -8   0  19   16.81    2.00
   8  -8  19   15.23    2.75
  -8   0  19   18.15    2.89
   0  -8 -19   17.89    3.85
   0   8  22    1.68    1.78
   8  -8  22    2.23    2.38
  -8   0  22    2.53    1.99
   8  -8  22    3.13    1.40
  -8   0  22    1.93    1.24
   8  -8  25   29.13    4.89
   8  -8  25   28.53    4.58
  -8   0  25   28.29    6.76
  -8   0  25   28.95    2.51
  -8   0  28    9.70    2.73
   8  -8  28   15.16    2.92
  -8   0  28   11.60    1.19
   8  -8  31   23.95    4.08
  -8   0  31   21.81    6.54
   8  -8  34   37.81    7.33
  -8   0  34   32.52    7.87
   8  -8  37   -0.02    0.18
  -8   0  37    7.34    1.23
  -9   0   3  493.97   63.81
  -9   0   3  508.20   72.74
  -9   0   3  559.77   79.35
   9  -9   3  514.13   78.21
   0   9   3  635.70   81.54
   9  -9   3  524.90   68.40
   9  -9   3  644.89   77.02
   9  -9   3  568.09   83.08
   0   9   3  528.46   63.86
   0   9   3  386.80   54.46
  -9   0   3  518.36   64.97
   9   0  -3  517.58   73.26
  -9   9  -3  594.26   80.38
   0  -9  -3  493.28   66.43
   9   0  -3  558.57   68.15
  -9   9  -3  607.04   68.85
   0  -9  -3  543.98   78.93
   9   0  -3  507.09   65.38
  -9   9  -3  603.95   81.48
   9   0  -3  523.46   66.85
  -9   9  -3  539.49   61.33
   0  -9  -3  566.89   71.58
   0  -9  -3  538.78   68.61
   0   9   6  120.94   11.32
  -9   0   6   96.23    6.27
   0   9   6  106.60    6.04
  -9   0   6  104.67    6.90
   9  -9   6  115.94    8.63
   9  -9   6  117.93   11.69
   9  -9   6  111.58    5.95
  -9   0   6  111.20    5.84
   0   9   6   97.93    4.90
  -9   0   6  106.91    9.20
   9  -9   6  102.99    9.99
   9   0  -6  100.32    8.84
   9   0  -6  108.23    7.32
   9   0  -6  105.48    6.65
  -9   9  -6  102.30   10.89
   9   0  -6   95.84    6.80
   0  -9  -6  112.66    7.21
   0  -9  -6  109.96    6.20
   0  -9  -6  100.52    5.57
   0  -9  -6  101.31    7.23
  -9   9  -6   99.56   10.79
  -9   0   9    2.65    0.73
   9  -9   9    2.08    0.87
   9  -9   9    1.41    0.50
   0   9   9    1.31    0.35
   0   9   9    2.63    0.74
  -9   0   9    1.85    0.41
   9  -9   9    2.16    0.60
   9  -9   9    2.14    0.49
  -9   0   9    1.64    0.54
  -9   0   9    1.70    0.49
   0   9   9    1.32    0.23
   9   0  -9    2.58    1.02
   0  -9  -9    1.89    1.07
  -9   9  -9    1.23    0.64
   0  -9  -9    2.68    0.18
   0  -9  -9    2.32    0.66
  -9   9  -9    2.50    0.90
   9   0  -9    2.12    0.41
   9   0  -9    2.47    0.84
  -9   0  12  320.76   32.97
   9  -9  12  330.79   36.05
  -9   0  12  315.82   29.84
   9  -9  12  317.46   34.30
   9  -9  12  378.34   42.93
   9  -9  12  369.44   45.00
   0   9  12  306.37   35.38
  -9   0  12  314.34   31.49
  -9   0  12  331.19   37.73
   0  -9 -12  329.48   33.51
   0  -9 -12  316.73   42.29
  -9   9 -12  257.98   38.35
   0  -9 -12  330.67   32.53
  -9   9 -12  284.53   34.75
   9   0 -12  332.51   38.97
   9   0 -12  304.96   40.13
   9   0 -12  309.55   35.40
  -9   0  15  132.30   14.13
  -9   0  15  117.50    9.14
   9  -9  15  146.68   11.80
  -9   0  15  120.26    8.94
   9  -9  15  147.88    9.33
  -9   0  15  145.19   10.24
   9  -9  15  157.38   11.92
  -9   0  15  146.49   15.15
  -9   0  15  138.71   14.11
   0   9  15  127.13   12.71
   9  -9  15  149.89   17.53
  -9   9 -15  123.24   11.04
   9   0 -15  146.06   10.97
  -9   9 -15  126.95   10.47
   9   0 -15  133.02   11.21
   0  -9 -15  118.84   16.65
  -9   0  18   28.05    3.29
   9  -9  18   28.96    4.03
   9  -9  18   35.01    3.72
  -9   0  18   29.90    2.85
   0  -9 -18   32.22    5.76
   9   0 -18   29.63    2.40
  -9   0  21   44.79    6.20
  -9   0  21   36.02    5.08
   9  -9  21   48.46    6.29
   9  -9  21   43.07    6.02
  -9   0  24   43.40   10.13
   0   9  24   45.38    9.58
  -9   0  24   48.86    6.87
   9  -9  24   57.69   13.03
   9  -9  24   60.56    6.99
  -9   0  27    3.43    2.69
  -9   0  27    3.50    1.21
   9  -9  27    4.25    1.68
   9  -9  27    2.33    0.96
  -9   0  30    7.97    0.85
  -9   0  30   13.25    2.55
   9  -9  30   14.50    2.44
  -9   0  33    5.38    1.66
   9  -9  33    6.00    2.72
   9  -9  36   26.43    4.65
  -9   0  36   28.54    6.20
  10 -10   2  120.97   13.04
   0  10   2  139.24   12.76
 -10   0   2  127.27    8.84
 -10   0   2  117.85   11.41
 -10   0   2   99.43    6.33
   0  10   2  116.42    7.03
  10 -10   2  141.08    6.79
 -10   0   2  120.72    8.35
  10 -10   2  154.63    8.98
  10 -10   2  155.56   10.82
   0  10   2  104.82    6.11
  10   0  -2  125.94    8.84
  10   0  -2  114.35   10.86
   0 -10  -2  142.34    8.03
  10   0  -2  117.71   11.39
 -10  10  -2  132.68   14.65
 -10  10  -2  130.94    6.84
   0 -10  -2  105.95    8.29
 -10  10  -2  120.04    6.31
  10   0  -2  114.39    5.54
 -10  10  -2  160.76   12.04
   0 -10  -2  114.62    6.48
   0 -10  -2  117.52    7.86
 -10   0   5   41.70    2.84
  10 -10   5   42.10    2.09
   0  10   5   42.50    2.33
  10 -10   5   41.08    4.79
  10 -10   5   41.31    2.90
 -10   0   5   40.30    2.73
 -10   0   5   37.26    2.55
  10 -10   5   46.85    2.02
   0  10   5   48.43    5.15
 -10   0   5   39.74    1.74
  10   0  -5   39.13    2.70
 -10  10  -5   42.42    5.38
   0 -10  -5   34.79    4.29
   0 -10  -5   41.15    2.17
  10   0  -5   46.12    2.54
  10   0  -5   37.50    4.00
   0 -10  -5   40.34    4.17
 -10  10  -5   51.18    6.09
   0 -10  -5   47.47    1.87
  10   0  -5   42.45    4.62
 -10   0   8    9.81    0.92
  10 -10   8   11.45    1.15
 -10   0   8   10.50    1.23
   0  10   8   12.57    1.44
  10 -10   8   12.39    0.92
  10 -10   8   12.33    1.40
 -10   0   8   11.94    1.15
   0  10   8    9.59    0.48
 -10   0   8    9.89    1.65
  10 -10   8   14.15    2.12
   0 -10  -8   12.52    0.73
  10   0  -8   11.30    1.18
 -10  10  -8   10.88    2.17
  10   0  -8   10.60    0.99
 -10  10  -8   10.69    2.06
   0 -10  -8   10.70    1.20
   0 -10  -8    9.75    1.41
  10   0  -8   12.97    2.08
   0  10  11   40.84    3.89
 -10   0  11   45.06    3.40
  10 -10  11   51.52    3.42
 -10   0  11   43.82    4.00
  10 -10  11   54.91    3.12
  10 -10  11   49.21    4.61
  10 -10  11   40.73    4.79
 -10   0  11   44.39    2.64
 -10   0  11   42.09    4.24
 -10  10 -11   34.22    3.15
  10   0 -11   39.42    5.32
 -10  10 -11   45.10    3.18
  10   0 -11   42.87    2.58
   0 -10 -11   48.49    5.52
   0 -10 -11   38.99    2.99
  10   0 -11   44.05    4.46
   0 -10 -11   41.13    3.27
  10 -10  14  118.88   11.74
 -10   0  14   97.05    6.28
 -10   0  14  120.86   11.92
 -10   0  14   99.89    9.66
 -10   0  14   99.72    7.32
 -10   0  14   98.52   11.98
  10 -10  14  125.01    9.10
 -10   0  14  108.21    8.71
  10 -10  14  126.68   10.05
  10 -10  14  108.67    9.62
   0 -10 -14  106.36   13.80
 -10  10 -14  103.51    9.20
 -10  10 -14   99.92    7.11
  10   0 -14  112.22    8.43
 -10   0  17    1.53    0.83
  10 -10  17    1.53    0.99
 -10   0  17    1.12    1.33
  10 -10  17    1.10    1.04
   0 -10 -17    1.60    0.91
  10   0 -17    1.50    0.65
  10 -10  20    1.83    1.23
  10 -10  20    2.13    1.27
 -10   0  20    2.51    1.13
 -10   0  20    2.30    1.50
   0 -10 -20    2.40    1.16
 -10   0  23    0.81    1.21
   0  10  23    0.71    1.07
  10 -10  23    1.34    1.24
  10 -10  23    0.19    0.59
 -10   0  23    1.07    0.95
  10 -10  26   14.87    1.54
 -10   0  26   13.82    3.38
   0  10  26   21.52    2.45
  10 -10  26   20.39    6.24
 -10   0  26   18.46    1.92
   0  10  29    0.00    0.26
  10 -10  29    0.35    1.07
 -10   0  29   -1.61    1.82
 -10   0  29    0.56    0.74
 -10   0  32    1.97    1.40
  10 -10  32    2.26    2.10
  10 -10  35    6.35    2.34
 -10   0  35    8.26    3.14
  11 -11   1    5.14    0.47
   0  11   1    5.54    0.79
   0  11   1    5.82    0.58
 -11   0   1    4.04    0.46
  11 -11   1    6.54    1.73
 -11   0   1    4.50    0.75
   0  11   1    6.88    0.80
 -11   0   1    5.37    0.84
  11 -11   1    6.60    1.03
  11 -11   1    5.77    0.42
 -11   0   1    5.86    0.78
 -11  11  -1    5.37    0.46
   0 -11  -1    5.17    0.65
  11   0  -1    4.88    1.32
 -11  11  -1    5.57    1.05
   0 -11  -1    6.51    0.84
   0 -11  -1    6.11    0.64
  11   0  -1    4.94    1.40
  11   0  -1    5.85    0.83
   0 -11  -1    6.59    0.90
 -11  11  -1    4.98    0.45
 -11  11  -1    7.90    1.15
  11   0  -1    4.48    0.34
 -11   0   4   -0.08    0.43
  11 -11   4    0.65    0.36
   0  11   4    0.21    0.33
 -11   0   4    0.45    0.34
  11 -11   4    0.49    0.53
   0  11   4    0.37    0.25
 -11   0   4    0.32    0.51
 -11   0   4    0.23    0.44
   0  11   4    1.89    0.55
  11 -11   4    0.37    0.28
  11 -11   4    0.39    1.04
  11   0  -4    0.15    0.29
 -11  11  -4    0.55    1.11
   0 -11  -4    0.41    0.45
   0 -11  -4    1.65    0.41
  11   0  -4    0.23    0.48
   0 -11  -4    1.51    0.41
 -11  11  -4    0.14    0.64
   0 -11  -4    0.32    0.75
  11   0  -4    0.43    0.47
 -11   0   7   57.19    4.22
   0  11   7   58.94    4.99
  11 -11   7   57.25    3.24
  11 -11   7   72.53    4.51
 -11   0   7   50.81    5.67
 -11   0   7   51.86    2.73
  11 -11   7   61.21    4.74
  11 -11   7   57.93    4.02
 -11   0   7   50.62    3.63
  11   0  -7   60.58    4.05
  11   0  -7   52.38    3.65
 -11  11  -7   64.67    7.43
  11   0  -7   60.09    4.52
 -11  11  -7   68.45    7.30
   0 -11  -7   54.60    5.27
   0 -11  -7   54.76    6.40
 -11   0  10  142.71   14.40
   0  11  10  169.19   21.42
  11 -11  10  166.83   12.60
 -11   0  10  130.49   10.54
 -11   0  10  166.40   13.98
  11 -11  10  150.07   12.12
 -11   0  10  144.26   12.78
  11 -11  10  187.07   15.73
  11 -11  10  161.28   13.42
   0 -11 -10  135.77   12.32
  11   0 -10  144.11   12.98
 -11  11 -10  130.03   17.83
 -11  11 -10  157.60   17.07
   0 -11 -10  142.71   14.04
   0 -11 -10  137.09    9.97
  11   0 -10  158.86   12.45
  11 -11  13    0.42    1.06
  11 -11  13    0.34    0.98
  11 -11  13    1.04    0.91
 -11   0  13    0.39    0.69
 -11   0  13    0.98    0.52
 -11   0  13    1.47    0.42
 -11   0  13    0.64    0.51
 -11   0  13    0.58    0.71
  11   0 -13    1.49    0.56
 -11  11 -13    0.84    0.86
   0 -11 -13    0.90    0.80
  11 -11  16   30.55    3.11
 -11   0  16   31.51    3.33
 -11   0  16   33.14    2.05
  11 -11  16   37.15    3.01
 -11   0  16   25.65    5.10
  11 -11  16   34.81    6.24
  11   0 -16   33.55    4.66
   0 -11 -16   32.89    6.43
 -11   0  19   45.28    4.85
  11 -11  19   51.81    6.41
  11 -11  19   42.39    6.38
 -11   0  19   60.09    5.82
  11   0 -19   48.25    5.95
   0 -11 -19   48.78    5.85
 -11   0  22    0.95    0.91
  11 -11  22    0.98    0.60
   0  11  22   -0.66    1.08
 -11   0  22    1.08    1.32
  11 -11  22    1.45    1.97
   0  11  25    0.33    0.46
 -11   0  25    1.26    0.71
 -11   0  25    1.05    1.16
  11 -11  25    1.48    1.26
  11 -11  25    1.58    0.88
 -11   0  28    0.84    1.06
   0  11  28    0.00    0.28
  11 -11  28    1.33    1.84
 -11   0  28    1.18    0.92
 -11   0  31    0.28    0.67
 -11   0  31    2.15    1.86
  11 -11  31    1.34    1.71
  11 -11  34    0.27    1.35
 -11   0  34    1.01    1.01
 -12   0   3   79.63    5.91
  12 -12   3   88.63   11.19
  12 -12   3   89.25    4.91
  12 -12   3   78.97    4.36
 -12   0   3   75.83    8.57
  12 -12   3   90.15    9.88
 -12   0   3   84.66    8.92
   0  12   3   88.05    6.32
   0  12   3   72.47    4.05
  12   0  -3   70.56    8.07
 -12  12  -3   82.11    7.69
   0 -12  -3   73.63    7.69
   0 -12  -3   76.37    5.19
   0 -12  -3   74.34    8.94
 -12  12  -3   81.39   11.37
  12   0  -3   75.25    5.72
 -12   0   6    9.54    0.64
  12 -12   6   11.16    0.66
 -12   0   6    9.47    1.34
   0  12   6   11.16    1.54
  12 -12   6   11.31    1.29
 -12   0   6   11.28    0.64
 -12   0   6    9.53    1.13
 -12   0   6   11.78    1.24
  12 -12   6   12.11    2.69
  12 -12   6   10.56    0.74
   0 -12  -6    7.73    1.87
  12   0  -6   10.44    2.31
 -12  12  -6   12.20    1.66
   0 -12  -6   10.51    2.06
  12   0  -6   10.75    1.17
 -12  12  -6    9.56    2.46
  12 -12   9  163.65   15.44
  12 -12   9  155.52   13.17
 -12   0   9  186.09   15.44
 -12   0   9  153.10   19.80
 -12   0   9  139.54   16.07
 -12   0   9  156.26   13.75
  12 -12   9  170.31   20.94
  12 -12   9  190.10   13.86
   0 -12  -9  145.75   17.35
   0 -12  -9  142.75   14.63
   0 -12  -9  149.65   13.77
 -12  12  -9  165.01   20.49
  12   0  -9  154.89   13.34
  12 -12  12   47.13    3.84
 -12   0  12   43.27    6.92
  12 -12  12   47.84    3.52
 -12   0  12   36.60    4.25
  12 -12  12   43.04    3.47
 -12   0  12   48.93    5.15
   0 -12 -12   38.52    3.09
   0 -12 -12   36.54    2.50
   0 -12 -12   43.14    4.28
  12   0 -12   47.93    3.87
  12 -12  15    4.44    1.89
 -12   0  15    4.01    1.56
 -12   0  15    4.29    2.03
  12 -12  15    4.29    0.90
 -12   0  15    3.96    0.69
  12 -12  15    2.70    0.86
   0 -12 -15    4.27    1.33
  12   0 -15    5.69    0.97
  12 -12  18   10.97    2.80
 -12   0  18   10.83    2.05
 -12   0  18   10.74    3.43
  12 -12  18   15.13    2.21
   0 -12 -18   14.05    4.05
  12   0 -18   15.26    1.66
 -12   0  21    4.55    1.21
 -12   0  21    4.67    1.32
  12 -12  21    4.21    1.37
  12 -12  21    4.58    2.76
   0 -12 -21    4.46    1.49
  12 -12  24   18.75    4.78
   0  12  24   -0.02    2.54
 -12   0  24   15.33    1.94
  12 -12  24   12.25    2.02
 -12   0  24   18.94    2.59
  12 -12  27    1.70    1.27
 -12   0  27    2.91    1.26
 -12   0  27    0.33    1.25
 -12   0  30   18.30    1.55
  12 -12  30   21.96    3.09
 -12   0  30   13.71    5.26
 -12   0  33    1.16    2.25
  12 -12  33    2.89    1.68
   0  13   2   12.43    2.13
 -13   0   2   11.53    2.26
  13 -13   2   14.69    3.16
   0  13   2    9.90    0.76
  13 -13   2   13.48    2.71
  13   0  -2    9.43    1.23
   0 -13  -2   10.15    1.42
   0 -13  -2   11.51    1.08
   0 -13  -2   11.23    0.69
 -13   0   5    0.83    0.72
  13 -13   5    0.59    1.10
  13 -13   5    1.01    1.39
   0 -13  -5    0.49    0.54
  13   0  -5    0.17    0.99
   0 -13  -5    0.77    0.93
  13 -13   8  133.69   12.39
 -13   0   8   94.86    7.73
 -13   0   8  107.46   15.50
 -13   0   8  104.12    7.82
  13 -13   8  112.40    8.87
  13 -13   8  111.45    9.14
  13 -13   8  106.99   14.37
   0 -13  -8  102.06    9.27
   0 -13  -8   87.73    6.98
  13   0  -8  109.62    9.32
 -13   0  11    0.40    1.17
  13 -13  11    1.34    0.76
  13 -13  11    0.91    1.48
 -13   0  11    0.44    0.79
 -13   0  11    0.03    1.53
  13 -13  11    2.07    0.57
   0 -13 -11    1.41    0.82
   0 -13 -11    0.99    0.69
  13   0 -11    1.24    1.23
 -13   0  14  104.28    8.41
  13 -13  14   92.63    8.22
  13 -13  14  112.60   12.97
  13 -13  14  112.35    9.98
 -13   0  14   91.42   10.33
 -13   0  14  101.32   11.53
  13   0 -14   97.21   12.70
   0 -13 -14   95.91   16.22
 -13   0  17   52.32    5.90
 -13   0  17   50.97    3.54
  13 -13  17   51.47    6.83
 -13   0  17   50.89    8.10
  13 -13  17   61.96    8.96
  13   0 -17   51.82    6.93
   0 -13 -17   51.90    6.44
  13 -13  20   15.60    2.83
  13 -13  20   21.48    2.82
 -13   0  20   10.31    3.83
 -13   0  20   15.39    2.68
   0 -13 -20   17.43    4.77
  13   0 -20   18.36    1.83
 -13   0  23   28.72    3.37
 -13   0  23   26.46    3.86
  13 -13  23   30.25    6.94
  13 -13  23   24.45    2.09
   0  13  23   37.36    4.11
 -13   0  26    1.20    1.36
 -13   0  26    0.92    1.14
  13 -13  26    1.87    1.15
 -13   0  29   34.95    4.38
 -13   0  29   29.61    7.50
  13 -13  29   35.62    6.85
  13 -13  32    6.40    1.35
 -13   0  32    4.58    2.48
  14 -14   1   19.73    5.01
  14 -14   1   21.18    4.62
 -14   0   1   19.72    3.76
  14   0  -1   19.16    2.12
   0 -14  -1   19.00    2.79
   0 -14  -1   14.97    2.25
 -14   0   4   -0.28    0.71
  14 -14   4    1.13    1.22
  14 -14   4    0.78    1.52
   0 -14  -4    0.17    0.55
   0 -14  -4   -0.16    0.66
  14   0  -4   -0.10    0.66
  14 -14   7  174.15   22.63
 -14   0   7  146.06   23.25
  14 -14   7  174.26   18.61
   0 -14  -7  128.92   17.03
  14   0  -7  140.44   20.04
   0 -14  -7  148.29   14.76
  14 -14  10    5.54    1.24
 -14   0  10    4.86    1.12
  14 -14  10    6.83    1.47
 -14   0  10    4.20    1.41
  14 -14  10    3.68    1.12
 -14   0  10    3.64    0.98
  14   0 -10    6.62    1.17
   0 -14 -10    4.55    1.21
   0 -14 -10    5.44    1.17
  14 -14  13   41.31    5.19
 -14   0  13   41.45    6.12
  14 -14  13   50.23    7.72
 -14   0  13   37.10    8.43
 -14   0  13   42.50    4.85
  14 -14  13   47.42    4.14
   0 -14 -13   35.53    4.79
  14   0 -13   47.10    6.60
 -14   0  16   62.54    7.88
  14 -14  16   67.81    6.24
 -14   0  16   63.23    7.43
  14 -14  16   70.84    8.22
 -14   0  16   58.00    8.75
  14 -14  16   72.40    8.49
   0 -14 -16   59.49   12.30
  14   0 -16   68.78    9.41
 -14   0  19   10.32    1.67
  14 -14  19   13.11    1.98
  14 -14  19    9.57    2.16
 -14   0  19    9.46    3.55
  14   0 -19   13.44    2.34
   0 -14 -19    9.18    2.20
 -14   0  22    6.59    2.78
  14 -14  22    5.62    0.92
  14 -14  22    9.01    1.69
 -14   0  22    8.81    1.57
  14 -14  25    1.26    0.95
 -14   0  25    0.20    1.70
 -14   0  25    1.00    1.32
 -14   0  28   18.14    4.49
 -14   0  28   17.53    2.94
  14 -14  28   16.01    4.01
 -14   0  31    0.39    1.87
  14 -14  31    2.80    1.40
  15 -15   3    3.46    2.46
  15 -15   3    3.44    2.03
 -15   0   3    2.27    1.20
   0 -15  -3    2.36    1.65
   0 -15  -3    2.56    1.37
  15   0  -3    3.17    1.08
 -15   0   6   72.41    7.17
  15 -15   6   72.55   11.27
 -15   0   6   66.10   11.81
  15 -15   6   74.88    8.93
   0 -15  -6   59.26    5.78
   0 -15  -6   54.17    9.32
  15   0  -6   60.69    6.19
 -15   0   9    6.45    1.39
  15 -15   9    8.75    3.15
  15 -15   9    7.26    1.45
 -15   0   9    5.83    1.70
   0 -15  -9    5.54    1.51
   0 -15  -9    5.76    1.33
  15   0  -9    6.72    2.40
 -15   0  12    0.91    0.87
  15 -15  12    1.69    0.88
  15 -15  12    5.06    1.15
  15 -15  12    1.50    0.84
 -15   0  12    1.63    1.25
  15   0 -12    2.22    0.86
   0 -15 -12    0.70    0.98
 -15   0  15   70.59    8.51
  15 -15  15   74.26    6.23
 -15   0  15   80.58    6.89
  15 -15  15   95.71   11.33
  15 -15  15   99.36    8.82
 -15   0  15   87.30   10.43
   0 -15 -15   82.26   14.74
  15   0 -15   85.04   11.68
  15 -15  18   10.06    2.98
 -15   0  18   10.94    2.77
 -15   0  18   13.60    2.61
  15 -15  18   15.74    1.68
  15   0 -18   14.09    2.74
   0 -15 -18   11.63    4.12
  15 -15  21    0.33    0.96
   0  15  21   -0.28    1.18
 -15   0  21    3.21    0.89
 -15   0  21    2.64    1.85
  15 -15  21    2.30    0.91
 -15   0  24    1.75    1.16
  15 -15  24    1.94    0.93
 -15   0  24    1.66    1.60
 -15   0  27   10.18    1.43
 -15   0  27   14.21    1.87
  15 -15  27    6.43    2.88
  15 -15  30    0.63    1.01
 -15   0  30    0.54    0.48
 -15   0  30   -0.12    0.78
 -16   0   2   16.75    2.94
 -16   0   2   21.73    2.94
  16 -16   2   20.68    3.67
  16 -16   2   22.10    5.03
   0 -16  -2   15.52    3.05
  16   0  -2   18.25    2.82
   0 -16  -2   15.69    4.30
 -16   0   5    5.31    2.36
 -16   0   5    4.01    2.29
  16 -16   5    3.64    1.75
  16 -16   5    4.44    2.35
  16   0  -5    4.41    1.21
   0 -16  -5    3.26    1.74
   0 -16  -5    3.46    1.02
 -16   0   8    2.70    1.04
  16 -16   8    0.18    2.19
 -16   0   8    1.16    1.12
  16 -16   8    0.55    1.00
   0 -16  -8    1.88    0.66
  16   0  -8    1.07    0.97
   0 -16  -8    0.08    1.43
 -16   0  11    3.64    1.46
 -16   0  11    3.34    1.84
  16 -16  11    4.57    2.28
  16 -16  11    2.82    1.04
   0 -16 -11    2.28    1.92
   0 -16 -11    2.33    0.96
  16   0 -11    3.05    1.83
  16 -16  14    8.35    2.09
  16 -16  14    6.92    0.78
  16 -16  14    6.35    2.34
 -16   0  14    6.04    3.35
 -16   0  14    6.84    2.14
   0 -16 -14    4.53    2.83
  16   0 -14    6.44    1.38
  16 -16  17   12.62    2.20
 -16   0  17   14.69    4.20
  16 -16  17   14.10    1.63
 -16   0  17   10.43    1.32
 -16   0  17   11.57    1.39
  16   0 -17   13.39    1.66
   0 -16 -17   13.54    3.71
 -16   0  20    1.74    0.68
   0  16  20   -0.04    1.07
  16 -16  20    1.02    0.93
 -16   0  20    1.33    1.73
  16 -16  20    0.85    0.67
 -16   0  23    6.86    2.32
  16 -16  23    5.48    1.04
 -16   0  23    4.48    1.07
  16 -16  23    8.04    1.82
 -16   0  26   13.15    1.72
 -16   0  26   15.69    2.79
  16 -16  26   12.35    1.47
  16 -16  29    0.61    0.51
 -16   0  29    0.12    1.19
 -17   0   1    0.27    0.90
  17 -17   1    1.42    1.04
 -17   0   1    1.86    1.59
  17 -17   1    1.45    1.31
   0 -17  -1   -0.07    0.89
   0 -17  -1   -0.37    1.36
  17   0  -1   -0.84    1.60
 -17   0   4    6.68    2.71
  17 -17   4    5.50    2.17
  17 -17   4    5.90    2.65
 -17   0   4    4.73    2.86
  17   0  -4    5.37    1.47
   0 -17  -4    5.09    1.74
   0 -17  -4    3.59    2.06
 -17   0   7   -0.13    1.49
 -17   0   7    0.06    0.90
  17 -17   7   -0.03    0.82
  17 -17   7   -0.01    1.88
   0 -17  -7    0.65    0.68
  17   0  -7    0.02    0.86
   0 -17  -7   -0.14    0.92
 -17   0  10    6.80    2.96
  17 -17  10    5.28    2.84
  17 -17  10    4.78    1.34
 -17   0  10    6.18    1.47
   0 -17 -10    4.00    0.79
   0 -17 -10    5.71    2.21
  17   0 -10    7.66    1.43
  17 -17  13    3.18    1.00
 -17   0  13    3.64    1.40
  17 -17  13    3.84    1.18
 -17   0  13    0.15    1.76
  17   0 -13    2.76    1.82
   0 -17 -13    2.08    1.91
 -17   0  16    0.15    0.74
  17 -17  16    3.54    0.81
 -17   0  16    4.04    1.23
  17 -17  16    1.93    0.73
  17   0 -16    1.81    1.35
   0 -17 -16    3.24    1.77
  17 -17  19    6.38    0.80
 -17   0  19    4.55    1.41
  17 -17  19    6.08    1.50
 -17   0  19    6.30    1.65
   0  17  19    5.40    1.56
 -17   0  22    0.70    0.89
  17 -17  22   -0.15    0.63
   0  17  22   -0.06    1.61
 -17   0  22   -1.00    0.56
 -17   0  25    6.63    1.61
 -17   0  25    0.52    1.28
  17 -17  25    3.76    1.12
  18 -18   3    4.68    3.17
 -18   0   3    0.91    2.52
  18 -18   3    3.52    2.50
 -18   0   3    4.38    2.58
   0 -18  -3    4.24    1.38
  18   0  -3    3.86    2.33
   0 -18  -3    4.23    2.02
  18 -18   6   12.59    2.56
 -18   0   6   13.74    2.93
  18 -18   6   18.72    5.51
 -18   0   6   15.60    4.84
  18   0  -6   18.52    2.60
   0 -18  -6   14.54    1.85
   0 -18  -6   17.58    3.11
 -18   0   9   23.12    5.47
 -18   0   9   25.35    6.50
  18 -18   9   26.02    6.05
  18 -18   9   20.43    2.77
  18   0  -9   25.58    3.14
   0 -18  -9   24.28    4.33
   0 -18  -9   17.26    2.93
 -18   0  12    2.10    1.02
  18 -18  12    3.45    2.02
  18 -18  12    1.96    0.95
 -18   0  12    2.64    1.34
   0 -18 -12    2.86    1.07
  18   0 -12    3.91    1.77
  18 -18  15   50.30    4.17
 -18   0  15   46.27   10.19
  18 -18  15   49.93    6.53
  18   0 -15   41.56    4.18
   0 -18 -15   43.17    5.04
  18 -18  18    7.62    1.37
   0  18  18    9.67    1.40
 -18   0  18    6.99    2.74
  18   0 -18    2.78    0.79
 -18   0  21    1.37    1.53
   0  18  21    2.70    1.51
  18 -18  21    0.66    0.63
  18 -18  21    0.82    0.39
   0  18  24   11.78    2.82
  18 -18  24   10.62    0.81
 -18   0  24   10.84    1.55
 -19   0   2    2.27    2.04
  19 -19   2    3.06    2.58
 -19   0   2    2.21    1.22
  19 -19   2    1.73    1.83
  19   0  -2    1.93    1.16
   0 -19  -2    1.18    0.55
   0 -19  -2    2.28    1.54
 -19   0   5    9.81    2.26
 -19   0   5   12.13    3.78
  19 -19   5   11.06    2.55
  19 -19   5    8.99    1.91
   0 -19  -5    9.20    1.32
   0 -19  -5    7.79    2.51
  19   0  -5   10.32    3.39
  19 -19   8    1.54    1.95
 -19   0   8   -0.07    1.69
  19 -19   8    1.21    0.81
 -19   0   8    0.59    1.91
  19   0  -8    0.79    0.93
   0 -19  -8    0.61    0.53
   0 -19  -8    0.76    0.70
  19 -19  11    0.03    1.52
 -19   0  11    0.77    1.71
  19 -19  11    0.27    1.11
 -19   0  11    0.23    0.76
   0 -19 -11    0.42    1.14
  19   0 -11    0.36    1.28
 -19   0  14   13.23    4.32
  19 -19  14   12.55    1.51
  19 -19  14   13.79    2.83
   0 -19 -14   11.45    3.11
  19   0 -14   11.82    1.53
 -19   0  17   24.19    4.63
  19 -19  17   16.59    2.29
   0  19  17   19.47    3.63
  19   0 -17   13.82    1.35
   0  19  20    6.54    1.19
 -19   0  20    5.11    1.25
  19 -19  20    3.60    0.84
   0  19  23   12.57    1.64
 -19   0  23    8.79    2.82
  20 -20   1    0.87    1.32
 -20   0   1    0.85    1.17
  20 -20   1    1.70    1.83
 -20   0   1    1.82    1.10
  20   0  -1    2.91    1.90
   0 -20  -1    1.17    0.69
   0 -20  -1    1.22    1.43
  20 -20   4    0.87    1.18
 -20   0   4   -0.28    1.68
  20 -20   4    1.12    0.79
 -20   0   4    0.24    1.00
  20   0  -4   -0.07    0.87
   0 -20  -4   -0.10    1.07
   0 -20  -4    0.52    0.81
  20 -20   7   -0.06    1.64
  20 -20   7   -0.05    0.69
 -20   0   7    0.22    1.73
 -20   0   7   -0.14    1.53
   0 -20  -7   -0.44    0.89
   0 -20  -7   -0.05    0.47
  20   0  -7   -0.73    1.36
  20 -20  10    3.44    1.73
  20 -20  10    3.29    1.38
 -20   0  10    3.24    2.07
   0 -20 -10    0.95    0.68
   0 -20 -10    2.11    1.22
  20   0 -10    3.93    1.66
  20 -20  13    1.27    0.55
 -20   0  13    0.14    1.26
 -20   0  13    0.90    1.05
  20 -20  13    0.99    1.08
  20   0 -13   -0.09    0.57
   0  20  16    1.85    0.80
 -20   0  16    2.58    1.12
  20 -20  16    0.63    0.88
  20 -20  16    2.12    0.79
 -20   0  19    0.17    1.35
   0  20  19   -0.35    1.03
   0  20  22    1.64    1.21
 -20   0  22    1.68    0.82
  21 -21   3   -0.81    1.69
 -21   0   3   -0.31    0.87
  21 -21   3    0.14    0.69
 -21   0   3    0.46    1.46
   0 -21  -3    0.65    0.56
   0 -21  -3    0.21    0.34
  21   0  -3   -0.40    1.37
  21 -21   6   -0.01    0.64
 -21   0   6    1.07    0.88
 -21   0   6    0.67    1.45
  21 -21   6    0.53    0.81
   0 -21  -6    0.32    0.66
  21   0  -6   -1.57    0.69
   0 -21  -6    0.19    0.68
  21 -21   9    5.98    1.45
  21 -21   9    2.98    1.80
 -21   0   9    4.73    1.70
  21   0  -9    7.28    1.23
   0 -21  -9    7.58    0.91
  21 -21  12    0.60    0.81
 -21   0  12   -0.19    1.48
  21 -21  12   -0.23    1.03
   0  21  12    0.39    0.90
  21   0 -12    0.42    0.83
 -21   0  15    0.04    0.85
  21 -21  15    0.24    0.56
  21 -21  15    0.39    0.38
   0  21  15   -0.67    0.92
   0  21  18    1.64    1.10
 -21   0  18    1.82    1.65
  22 -22   2    0.91    1.61
 -22   0   2    0.96    0.85
  22 -22   2    1.44    1.25
 -22   0   2    1.52    1.62
   0 -22  -2    1.15    0.98
  22   0  -2   -0.27    1.43
 -22   0   5    0.52    1.36
  22 -22   5   -0.14    1.30
 -22   0   5    1.71    0.83
  22 -22   5   -0.07    0.95
   0  22   5   -0.06    0.30
  22   0  -5    1.11    0.70
   0 -22  -5   -0.03    0.70
  22 -22   8   12.69    1.32
   0  22   8   10.11    1.63
  22 -22   8   12.15    2.92
 -22   0   8   12.45    2.11
  22   0  -8    9.58    1.37
  22 -22  11   -0.06    0.53
   0  22  11    0.32    0.43
  22 -22  11    0.35    0.43
 -22   0  11   -0.03    1.37
  22   0 -11    0.47    0.73
 -22   0  14    1.74    1.60
   0  22  14    1.42    0.93
  23 -23   1    2.91    1.56
 -23   0   1    5.98    1.78
  23 -23   1    3.41    0.78
 -23   0   1    1.32    1.27
  23   0  -1    1.18    0.82
   0 -23  -1    1.02    1.01
 -23   0   4   -0.05    1.19
  23 -23   4    0.57    1.18
  23 -23   4    0.30    0.47
 -23   0   4    0.00    1.36
  23   0  -4    0.64    1.07
   0 -23  -4    0.13    0.66
  23 -23   7   19.99    2.57
 -23   0   7   21.05    2.40
  23 -23   7   19.40    3.56
  23   0  -7   16.68    1.86
 -23   0  10    0.82    1.31
  24 -24   3   15.23    1.33
 -24   0   3   17.85    1.84
   0  -1   7  459.26   37.84
   0  -1   7  334.78   26.45
   0  -1   7  345.77   28.75
  -1   1   7  352.38   28.66
  -1   1   7  336.09   24.00
  -1   1   7  325.52   28.15
   0  -1   7  297.90   25.81
  -1   1   7  317.49   27.19
   1   0   7  335.66   27.22
   0  -1   7  352.86   28.84
   1   0   7  357.30   27.83
   1   0   7  345.55   27.82
   0  -1   7  380.20   28.99
  -1   1   7  268.76   23.81
   1  -1  -7  327.68   22.68
  -1   0  -7  362.92   27.89
   1  -1  -7  332.80   26.72
   1   0  10 2485.21  788.43
   0  -1  10 2376.11  760.22
   1   0  10 2143.90  689.85
   1   0  10 2752.31  863.50
   1   0  10 2105.77  674.46
   0  -1  10 2286.38  725.02
   0  -1  10 2304.90  725.89
   0  -1  10 2266.85  692.72
  -1   1  10 2885.36  910.37
   0  -1  10 2249.97  728.03
   0  -1  10 1874.29  621.46
  -1   1  10 1728.31  571.98
  -1   1  10 2059.95  661.94
  -1   1  10 2237.17  727.31
   0  -1  10 2337.21  704.34
  -1   0 -10 1950.14  624.12
   1  -1 -10 2002.13  647.38
   0  -1  13   27.83    1.77
  -1   1  13   22.61    1.83
  -1   1  13   32.39    2.28
   1   0  13   28.18    1.89
  -1   1  13   33.33    1.70
   0  -1  13   21.95    1.99
   0  -1  13   23.49    1.48
   1   0  13   22.13    1.26
   0  -1  13   33.14    1.45
  -1   1  13   22.20    1.89
   1   0  13   30.23    1.74
   1  -1 -13   29.79    1.83
  -1   1  16 1265.01  248.99
   1   0  16 1065.48  220.42
   0  -1  16  976.43  195.32
   1   0  16  978.00  203.23
  -1   1  16 1210.10  239.86
   0  -1  16 1105.01  235.15
   1   0  16 1128.84  228.46
  -1   1  16 1077.36  219.81
   1   0  16  969.53  215.38
  -1   1  16 1127.34  234.13
   1   0  16 1204.17  237.77
  -1   1  16  992.41  206.48
   0  -1  16 1131.75  239.96
   1   0  16 1138.53  224.44
   0  -1  16 1036.36  229.27
   0  -1  16 1292.31  258.43
  -1   1  19   10.55    0.63
   1   0  19   11.61    0.82
  -1   1  19   15.62    1.48
   1   0  19   10.04    1.31
   0  -1  19   10.39    1.21
  -1   1  19   13.05    0.89
   1   0  19   10.50    0.78
   0  -1  19   10.56    0.88
   0  -1  19    8.61    0.77
   1   0  19   12.98    1.41
   0  -1  19   11.77    1.58
   0  -1  19   12.65    1.79
   1   0  19   13.00    1.09
  -1   1  19   12.84    1.18
  -1   1  19    8.95    1.48
   1   0  22  307.70   37.91
   1   0  22  345.34   36.96
   0  -1  22  247.18   26.37
   1   0  22  424.09   41.48
   1   0  22  281.91   27.39
   1   0  22  393.15   42.58
   0  -1  22  314.08   40.39
   0  -1  22  405.65   39.42
   0  -1  22  240.86   21.98
  -1   1  22  307.86   31.02
   0  -1  22  331.66   33.71
   1   0  22  266.37   29.63
  -1   1  22  335.48   33.34
   0  -1  22  320.82   37.97
  -1   1  22  352.52   33.54
  -1   1  22  288.56   30.22
  -1   1  22  342.43   37.73
  -1   1  22  306.33   29.62
   1   0  25   23.09    2.91
  -1   1  25   20.06    1.82
   0  -1  25   26.37    3.40
   1   0  25   19.58    1.79
  -1   1  25   22.26    2.23
  -1   1  25   24.99    3.21
   0  -1  25   25.31    2.43
   1   0  28    8.00    2.09
   0  -1  28   13.29    1.32
   1   0  28   12.25    1.99
   0  -1  28   16.33    2.70
  -1   1  28   11.51    2.46
   0  -1  31  119.46   12.05
  -1   1  31  111.91   13.98
   0  -1  34   10.99    1.86
  -1  -1  36   -0.12    0.22
  -1  -1  33   56.29    6.02
  -1  -1  30   49.37    4.97
   2  -1  30   56.45    5.89
  -1   2  30   44.01    3.21
   2  -1  27   19.24    1.91
  -1  -1  27   18.13    3.91
  -1   2  27   16.22    1.67
  -1  -1  27   19.37    1.70
   2  -1  27   19.97    2.60
   2  -1  24   -0.51    0.67
  -1  -1  24    1.08    0.54
  -1   2  24    0.97    0.51
  -1   2  24    0.18    0.30
   2  -1  24    0.37    0.52
  -1   2  24    0.24    0.28
  -1  -1  24    0.48    1.02
  -1   2  24    0.35    0.70
  -1   2  21  349.20   40.99
   2  -1  21  373.68   42.01
   2  -1  21  351.95   50.53
   2  -1  21  448.87   52.58
  -1   2  21  397.68   49.08
  -1  -1  21  350.42   42.06
  -1  -1  21  398.23   43.84
   2  -1  21  367.37   44.87
  -1  -1  21  469.70   57.43
  -1   2  21  353.56   43.27
  -1   2  21  377.93   52.48
  -1   2  21  387.62   42.24
  -1   2  21  356.87   43.87
  -1  -1  21  439.88   43.29
  -1  -1  21  380.92   47.05
   2  -1  18    1.66    0.53
  -1  -1  18    1.55    0.50
   2  -1  18    0.90    0.43
  -1   2  18    1.53    0.37
   2  -1  18    1.03    0.30
   2  -1  18    1.44    0.33
  -1  -1  18    1.76    0.64
  -1   2  18    0.88    0.56
  -1   2  18    1.33    0.37
  -1  -1  18    1.30    0.81
  -1   2  18    1.01    0.58
  -1  -1  18    1.37    0.26
  -1   2  18    2.08    0.88
  -1   2  18    0.94    0.44
  -1  -1  18    1.10    0.85
   1  -2 -15  816.62  129.21
  -1  -1  15  798.77  126.66
  -1   2  15  732.62  115.58
  -1  -1  15  873.19  132.74
   2  -1  15  779.99  126.06
   2  -1  15  832.83  140.76
   2  -1  15  722.17  117.40
   2  -1  15  885.13  139.48
  -1  -1  15 1009.36  159.74
  -1   2  15  671.72  107.21
   2  -1  15  719.43  109.07
  -1   2  15  814.51  124.09
   2  -1  15  719.34  125.65
  -1   2  15  673.98  122.44
  -1  -1  15  908.85  141.88
  -1   2  15  694.97  108.29
  -1  -1  15  658.22  109.60
   1  -2 -12  787.39  123.44
   2  -1  12  787.31  122.58
   2  -1  12  774.37  115.61
  -1  -1  12  834.76  126.26
  -1   2  12  835.09  138.00
  -1   2  12  698.23  112.16
  -1  -1  12  852.11  123.08
   2  -1  12  765.39  120.62
   2  -1  12  764.86  119.06
  -1  -1  12  700.66  111.77
  -1  -1  12  896.31  133.53
  -1  -1  12  881.05  133.48
  -1   2  12  747.35  113.74
   2  -1  12  914.12  140.46
  -1  -1  12  803.40  110.42
   2  -1  12  631.44  100.49
  -1  -1  12  811.32  125.34
  -1   2  12  774.79  123.55
  -2   1  -9  569.70   66.18
  -2   1  -9  572.98   66.25
   1  -2  -9  548.63   67.31
   1  -2  -9  660.86   78.99
   1   1  -9  586.91   72.72
  -1   2   9  552.73   70.00
   2  -1   9  594.66   73.93
   2  -1   9  591.34   65.87
  -1  -1   9  667.19   81.58
   2  -1   9  558.86   70.22
  -1   2   9  845.66  101.06
  -1  -1   9  521.80   66.21
  -1  -1   9  566.75   71.57
   2  -1   9  633.87   77.54
  -1  -1   9  682.09   78.15
  -1  -1   9  617.67   70.75
  -1  -1   9  778.34   95.52
  -1   2   9  457.21   58.64
  -1  -1   9  702.12   84.25
   1  -2  -6 1521.98  324.17
  -2   1  -6 1285.79  270.09
   1   1  -6 1319.36  283.51
   1  -2  -6 1252.77  272.54
   1  -2  -6 1236.10  255.07
  -2   1  -6 1613.39  340.68
   1   1  -6 1309.99  292.78
   1   1  -6 1546.81  332.70
  -2   1  -6 1453.06  305.82
  -1   2   6 1381.55  306.98
  -1  -1   6 1499.59  320.29
   2  -1   6 1279.36  275.18
  -1   2   6 1187.87  254.77
  -1  -1   6 1286.63  279.70
  -1   2   6 1266.37  268.96
  -1  -1   6 1494.88  313.62
   2  -1   6 1387.72  299.61
  -1   2   6 1411.77  305.34
  -1  -1   6 1381.40  292.22
   2  -1   6 1229.43  257.25
  -1  -1   6 1389.40  309.96
  -2   1   6  133.37    5.53
   1  -2   6  128.87    5.55
   1   1   6  141.88    6.17
   1  -2   6  127.36    6.56
  -2   1   6  127.59    5.58
  -2   1   6  120.57    6.48
   1  -2   6  149.37    5.93
   1  -2   6  128.02    7.30
   1   1   6  121.94    5.98
   1   1   6  132.47    7.60
  -2   1   6  119.70    5.71
  -2   1   6  124.69    5.83
   2  -1  -6  132.84    5.57
   2  -1  -6  120.80    6.71
  -1  -1  -6  115.61    5.58
  -1  -1  -6  133.12    5.32
  -1  -1  -6  131.94    4.87
  -1   2  -6  124.40    5.22
  -1   2  -6  176.24    8.58
  -1  -1  -6  126.39    4.80
   2  -1  -6  116.94    5.23
   1   1   9    7.79    0.47
   1  -2   9    6.87    0.29
   1  -2   9    6.22    0.19
  -2   1   9    5.26    0.18
   1   1   9    5.85    0.39
   1  -2   9    5.79    0.69
   1  -2   9    5.04    0.38
   1  -2   9    6.56    0.60
  -2   1   9    4.87    0.62
  -2   1   9    5.60    0.30
  -1  -1  -9    4.58    0.30
   2  -1  -9    7.27    0.62
   1   1  12  476.88   67.61
   1  -2  12  695.97   93.82
  -2   1  12  672.38   95.02
  -2   1  12  608.66   69.36
  -2   1  12  590.02   67.18
   1  -2  12  744.21   94.61
   1  -2  12  649.34   86.32
   1   1  12  646.43   89.23
   1  -2  12  690.36   86.23
   1   1  12  573.82   78.14
   1  -2  12  680.19   90.40
   1  -2  12  606.08   70.61
   1   1  12  788.84  101.05
  -2   1  12  645.11   89.95
   1  -2  12  641.76   74.68
  -2   1  12  596.06   79.54
  -2   1  12  596.22   77.58
   1   1  12  711.62   89.49
  -1  -1 -12  633.91   81.32
   2  -1 -12  630.55   88.22
  -2   1  15   56.23    5.07
   1   1  15   49.54    2.90
   1   1  15   58.66    2.82
   1  -2  15   69.94    2.85
  -2   1  15   54.44    3.81
   1  -2  15   52.39    3.11
   1  -2  15   77.86    5.09
  -2   1  15   58.35    4.77
   1  -2  15   55.25    3.63
   1   1  15   56.38    3.34
   1   1  15   74.11    2.93
  -2   1  15   48.34    2.77
   1   1  15   67.28    3.69
   1  -2  15   56.33    3.79
   2  -1 -15   58.60    3.18
   1  -2  18    0.43    0.42
  -2   1  18    1.59    0.35
   1   1  18    0.37    0.26
   1   1  18    1.00    0.42
   1   1  18    0.34    0.50
   1  -2  18    0.83    0.85
   1  -2  18    0.62    0.29
   1   1  18    0.78    0.30
  -2   1  18    1.97    0.43
   1  -2  18    1.51    0.73
  -2   1  18    1.08    0.47
   1   1  18    1.99    0.64
   1   1  18    0.67    0.24
  -2   1  18    0.46    0.44
   1  -2  18    0.36    0.41
  -2   1  18    1.61    0.30
   1   1  21  226.81   19.85
  -2   1  21  235.48   21.72
   1  -2  21  281.63   33.25
   1   1  21  244.15   28.26
   1   1  21  267.39   28.00
  -2   1  21  266.81   25.73
   1  -2  21  335.62   35.36
   1   1  21  253.10   21.72
   1  -2  21  302.62   27.08
  -2   1  21  262.27   26.32
   1   1  21  230.09   19.31
  -2   1  21  245.51   21.44
  -2   1  21  363.54   36.42
   1   1  21  299.50   29.02
  -2   1  21  296.56   26.36
   1  -2  21  256.91   32.78
  -2   1  24    1.62    0.61
  -2   1  24    1.57    0.60
   1   1  24    0.81    0.39
   1  -2  24    0.57    1.10
   1  -2  24    0.93    1.19
  -2   1  24    1.10    0.40
   1   1  24    1.73    0.72
   1  -2  27   24.99    2.48
  -2   1  27   17.24    3.73
   1  -2  27   23.40    3.97
   1   1  27   19.91    2.29
  -2   1  30   38.63    7.58
   1  -2  30   54.45    4.69
   1  -2  30   66.74    5.79
  -2   1  33   50.83    6.10
   1  -2  33   37.62    3.87
  -1  -2  37    0.20    0.33
  -1  -2  34    0.54    1.23
  -1  -2  31  119.46   17.97
   3  -1  31   93.67    7.77
  -1  -2  28    0.04    0.69
  -1  -2  28    2.91    0.93
   3  -1  28    1.61    1.11
  -2   3  28    1.19    0.71
  -2   3  25   41.05    3.49
   3  -1  25   35.88    4.47
  -2   3  25   26.56    3.59
  -1  -2  25   36.74    4.87
  -1  -2  25   36.17    3.76
   3  -1  25   24.19    2.28
  -1  -2  22  236.77   20.02
   3  -1  22  195.60   15.76
  -2   3  22  179.72   14.31
  -2   3  22  157.41   21.22
   3  -1  22  180.75   20.56
   3  -1  22  204.18   14.70
  -1  -2  22  163.95   21.95
  -2   3  22  185.60   14.34
   3  -1  22  187.61   22.30
  -2   3  22  225.46   19.98
  -2   3  19   67.45    5.26
  -2   3  19   70.59    4.33
   3  -1  19   79.31    4.74
  -2   3  19   73.06    5.70
  -1  -2  19   67.06    4.47
   3  -1  19   64.92    3.14
  -1  -2  19   69.20    4.99
   3  -1  19   69.47    2.71
  -1  -2  19   90.69    7.45
  -1  -2  19   72.81    3.81
   3  -1  19   82.84    3.91
   3  -1  19   72.39    5.20
   3  -1  19   70.36    4.81
  -2   3  19   73.42    5.66
  -1  -2  19   60.68    2.66
  -2   3  19   85.68    4.23
  -2   3  19   61.69    2.61
   2  -3 -16  114.03    6.96
  -2   3  16  113.40    8.39
   3  -1  16  125.61    7.60
   3  -1  16  126.60    8.40
  -1  -2  16  121.10    6.96
  -2   3  16  100.46    5.05
   3  -1  16  142.71    6.34
  -2   3  16  116.63    6.94
  -2   3  16  116.23    7.47
  -1  -2  16  115.08   11.29
  -1  -2  16  126.57   10.21
  -1  -2  16  107.98    8.13
   3  -1  16  121.61    6.60
   3  -1  16  116.34    9.95
  -2   3  16  120.88    7.33
  -1  -2  16  136.86    7.73
   2  -3 -13   45.07    3.02
  -3   1 -13   45.32    1.44
   3  -1  13   46.32    1.84
  -2   3  13   53.25    3.21
  -2   3  13   41.09    2.01
  -2   3  13   38.56    2.18
  -1  -2  13   48.35    2.61
  -1  -2  13   47.67    2.56
   3  -1  13   50.16    1.95
  -1  -2  13   50.49    1.56
   3  -1  13   46.23    2.50
  -1  -2  13   50.31    2.08
  -2   3  13   47.58    4.20
  -1  -2  13   59.65    2.10
  -1  -2  13   53.90    1.87
  -2   3  13   47.17    2.32
  -1  -2  13   44.71    2.80
   3  -1  13   48.25    2.49
   3  -1  13   52.42    2.83
  -3   1 -10  251.03   21.38
  -3   1 -10  338.04   26.46
   1   2 -10  308.59   27.84
   1   2 -10  332.36   32.49
   2  -3 -10  262.76   19.82
   2  -3 -10  314.33   28.86
  -1  -2  10  402.62   31.55
  -1  -2  10  391.64   30.23
  -1  -2  10  357.38   29.45
   3  -1  10  359.96   28.18
   3  -1  10  304.65   23.03
  -2   3  10  322.92   28.56
  -2   3  10  365.49   29.54
   3  -1  10  463.02   35.73
  -2   3  10  345.22   28.12
  -1  -2  10  309.93   27.83
  -2   3  10  305.51   23.28
   3  -1  10  312.20   25.07
  -1  -2  10  378.22   32.02
  -1  -2  10  298.27   25.52
   3  -1  10  371.90   30.99
   2  -3  -7   22.27    0.64
   1   2  -7   22.55    0.97
  -3   1  -7   26.71    0.92
   2  -3  -7   26.15    0.87
  -3   1  -7   28.02    0.74
   2  -3  -7   23.31    0.93
   1   2  -7   27.12    0.78
  -1  -2   7   26.71    0.92
  -2   3   7   24.83    0.72
  -1  -2   7   25.78    0.69
  -1  -2   7   24.22    1.11
  -1  -2   7   23.88    0.84
  -1  -2   7   25.72    1.46
   3  -1   7   26.36    0.77
  -2   3   7   26.70    1.06
  -2   3   7   21.43    0.93
   3  -1   7   23.21    0.86
   3  -1   7   24.91    0.86
  -2   3   7   25.31    0.83
  -3   1  -4  748.50  101.82
   2  -3  -4  678.81   91.77
   1   2  -4  706.73   94.51
   2  -3  -4  713.55   91.36
  -3   1  -4  623.52   82.74
  -3   1  -4  728.81   92.71
   2  -3  -4  648.88   86.95
  -3   1  -4  761.46   98.98
   1   2  -4  689.35   91.75
  -2   3   4  712.02   85.15
   3  -1   4  737.16   94.92
  -2   3   4  910.03  118.84
  -2   3   4  667.95   92.60
  -1  -2   4  771.38  100.49
   3  -1   4  629.34   87.93
  -2   3   4  776.88   92.85
  -1  -2   4  546.80   75.96
  -1  -2   4  721.26   92.33
  -1  -2   4  747.80   98.07
   3  -1   4  731.57   95.93
  -2   3   4  754.38  102.49
   3  -1   4  647.87   85.18
  -1  -2   4  725.06  100.99
   1   2   2   85.93    2.68
   2  -3   2   81.37    3.92
   2  -3   2   85.34    2.80
  -3   1   2   85.04    3.14
   1   2   2   71.60    2.40
   2  -3   2   79.45    4.77
  -3   1   2   79.93    3.28
   1   2   2   84.54    3.87
  -3   1   2   81.34    2.77
  -2   3  -2   80.06    3.23
   3  -1  -2   90.53    3.51
  -2   3  -2   89.01    3.73
  -2   3  -2   82.70    2.69
   3  -1  -2   81.63    2.68
  -1  -2  -2   78.45    3.03
   3  -1  -2   87.17    2.98
   3  -1  -2   77.03    2.93
  -1  -2  -2   80.73    2.95
  -1  -2  -2   91.19    3.13
  -1  -2  -2   83.65    2.41
   1   2   5  126.32    6.45
   2  -3   5  158.75    7.71
  -3   1   5  153.70    7.68
   1   2   5  144.06    9.15
   1   2   5  159.55    6.75
   2  -3   5  131.51    5.14
  -3   1   5  156.34    7.60
  -3   1   5  146.01    6.96
  -3   1   5  149.04    7.25
   2  -3   5  163.63    8.26
   2  -3   5  141.84    6.97
   2  -3   5  138.79    5.19
  -1  -2  -5  131.77    5.76
  -1  -2  -5  127.44    6.93
   3  -1  -5  142.62    7.56
   3  -1  -5  140.73    6.30
  -2   3  -5  131.97    7.74
   3  -1  -5  142.52    8.27
   3  -1  -5  151.82    8.58
  -2   3  -5  140.48    7.15
  -1  -2  -5  152.15    6.69
  -1  -2  -5  147.39    6.77
  -1  -2  -5  140.32    7.27
  -3   1   8   83.39    3.47
   1   2   8   85.32    4.08
  -3   1   8  121.70    5.94
   2  -3   8   99.40    3.91
  -3   1   8  103.63    5.21
   1   2   8   94.67    5.77
   1   2   8  111.08    4.24
   2  -3   8   95.94    4.39
   2  -3   8  111.01    5.82
  -3   1   8  104.55    4.44
   2  -3   8   86.00    4.12
  -3   1   8   91.34    4.54
   3  -1  -8   82.92    5.07
  -1  -2  -8   93.72    5.46
  -2   3  -8  113.76    4.70
   3  -1  -8   88.72    3.82
  -2   3  -8   81.24    4.05
   3  -1  -8   88.24    3.61
  -1  -2  -8   90.12    3.29
  -1  -2  -8   95.59    3.42
   2  -3  11    9.83    0.32
  -3   1  11    7.77    0.30
  -3   1  11    8.42    0.72
   2  -3  11    7.78    0.35
   1   2  11    7.82    0.59
  -3   1  11    8.38    0.92
  -3   1  11   10.47    0.96
   1   2  11    9.99    0.52
   2  -3  11    8.16    0.90
   1   2  11    9.04    0.62
   2  -3  11    9.78    1.10
   2  -3  11    8.27    0.44
  -3   1  11    8.89    0.80
  -2   3 -11    7.86    0.35
  -1  -2 -11    8.27    0.49
   3  -1 -11    7.69    0.68
  -1  -2 -11    9.03    0.33
   3  -1 -11    8.44    0.94
   2  -3  14    6.69    0.53
   1   2  14    7.38    0.38
   1   2  14    5.99    0.70
   2  -3  14    7.54    0.22
   2  -3  14    8.09    0.38
   2  -3  14    7.32    1.14
   2  -3  14    6.51    0.20
   2  -3  14   11.29    1.17
   1   2  14    6.24    0.89
   1   2  14    7.15    1.27
  -3   1  14    7.77    1.17
   2  -3  14    8.87    1.40
  -3   1  14    7.56    0.51
  -3   1  14    6.99    0.25
  -3   1  14    7.23    0.93
  -3   1  14    8.01    0.25
  -3   1  14    6.99    0.67
   3  -1 -14    8.16    1.15
  -1  -2 -14    6.79    0.51
   1   2  17    8.80    0.58
   2  -3  17    8.55    0.59
   2  -3  17    9.22    1.14
  -3   1  17    9.37    0.93
   1   2  17   10.59    0.87
  -3   1  17   13.70    0.97
   1   2  17   13.04    1.54
   2  -3  17    9.10    0.48
   2  -3  17   11.06    1.41
   1   2  17    6.74    1.02
  -3   1  17    7.96    0.98
  -3   1  17    8.67    0.69
   1   2  17    8.79    1.16
  -3   1  17    9.84    1.10
   1   2  17   11.49    0.93
   2  -3  17   14.51    0.93
   2  -3  20    3.26    0.63
  -3   1  20    4.82    0.78
   1   2  20    3.95    0.40
  -3   1  20    4.09    1.18
   2  -3  20    4.31    1.12
   1   2  20    5.56    0.67
   1   2  20    4.12    0.43
  -3   1  20    3.28    0.49
   2  -3  20    4.85    0.88
   1   2  20    3.63    0.56
  -3   1  20    4.26    0.73
   1   2  20    3.70    0.38
   2  -3  20    5.25    0.85
  -3   1  20    4.43    1.22
   1   2  20    4.12    0.40
   1   2  23    2.18    0.55
   2  -3  23    2.08    0.92
   1   2  23    2.47    0.66
   1   2  23    2.75    0.68
  -3   1  23    4.30    0.78
   1   2  23    3.19    0.56
   1   2  23    2.93    0.72
  -3   1  23    1.87    0.78
   2  -3  23    2.68    1.21
  -3   1  23    3.89    0.86
  -3   1  23    2.42    0.73
   1   2  23    2.55    0.58
  -3   1  23    2.27    0.78
   2  -3  26    4.54    1.72
  -3   1  26    2.99    1.67
  -3   1  26    2.59    0.46
   2  -3  26    2.37    1.75
  -3   1  29    0.23    1.40
   2  -3  29    0.91    0.84
   2  -3  29    0.92    1.16
   2  -3  32   30.80    4.47
  -3   1  32   25.44    4.99
  -3   1  35   -0.02    0.21
  -1  -3  38    0.02    0.23
  -1  -3  35    0.89    0.87
  -1  -3  32   34.34    4.27
   4  -1  32   25.41    3.62
   4  -1  29   25.97    3.86
  -3   4  29   22.78    3.07
  -3   4  29   27.85    3.45
  -1  -3  29   29.39    5.68
   4  -1  26    2.44    1.51
  -1  -3  26    3.39    2.11
  -3   4  26    4.08    0.73
  -3   4  26    3.34    1.25
  -3   4  23   11.49    1.18
   4  -1  23   19.17    1.67
  -3   4  23   16.19    2.30
  -1  -3  23   13.25    3.49
  -1  -3  20   49.52    3.49
  -1  -3  20   59.96    3.74
  -3   4  20   45.56    3.87
  -3   4  20   37.55    5.96
  -1  -3  20   41.30    2.07
   4  -1  20   41.57    3.29
  -3   4  20   43.85    4.32
   4  -1  20   46.98    4.70
   4  -1  20   46.08    3.35
  -3   4  20   37.12    2.72
  -1  -3  20   41.55    5.58
  -1  -3  20   42.87    2.15
   3  -4 -17  294.64   26.69
   4  -1  17  342.83   30.95
   4  -1  17  300.53   33.42
  -1  -3  17  289.12   36.73
  -3   4  17  342.94   34.18
  -1  -3  17  302.88   26.71
  -1  -3  17  329.32   37.69
   4  -1  17  335.93   27.48
  -1  -3  17  304.37   30.69
   4  -1  17  299.10   29.16
   4  -1  17  267.12   21.72
  -3   4  17  304.48   26.24
  -3   4  17  273.96   36.30
  -3   4  17  293.38   27.70
  -3   4  17  278.84   23.80
   4  -1  17  331.40   31.70
  -1  -3  17  311.68   30.92
   3  -4 -14  206.34   14.49
  -4   1 -14  139.21    8.46
  -1  -3  14  156.40   14.66
  -3   4  14  183.27   13.40
   4  -1  14  156.07    8.69
  -1  -3  14  148.16    9.59
  -1  -3  14  143.07   13.17
  -1  -3  14  174.53    8.66
  -3   4  14  155.64   15.63
  -1  -3  14  155.39   10.02
  -1  -3  14  143.95   15.03
   4  -1  14  166.91    9.73
  -3   4  14  154.26    8.12
   4  -1  14  143.94    9.94
  -1  -3  14  174.27   10.31
   4  -1  14  164.96   10.39
  -3   4  14  133.74    9.97
   1   3 -11   25.38    1.34
   3  -4 -11   23.45    1.62
  -4   1 -11   22.40    0.98
  -4   1 -11   22.66    0.66
   3  -4 -11   22.93    0.62
   1   3 -11   21.94    2.09
  -1  -3  11   21.93    1.72
  -3   4  11   24.23    1.36
  -1  -3  11   23.12    1.13
  -3   4  11   19.88    1.01
   4  -1  11   26.53    0.85
  -1  -3  11   21.92    2.24
   4  -1  11   26.00    0.75
  -1  -3  11   24.26    1.33
  -1  -3  11   20.61    0.95
  -3   4  11   21.78    0.88
  -3   4  11   20.66    1.21
   4  -1  11   20.64    1.06
  -3   4  11   23.31    0.79
   4  -1  11   20.54    0.58
   1   3  -8  326.54   26.81
   3  -4  -8  296.84   24.34
   3  -4  -8  270.03   21.67
  -4   1  -8  327.07   26.03
   1   3  -8  285.99   27.08
  -4   1  -8  343.68   25.34
   3  -4  -8  293.90   21.14
  -3   4   8  282.72   20.23
  -1  -3   8  306.74   26.31
  -1  -3   8  289.65   22.17
  -3   4   8  320.85   26.54
   4  -1   8  308.38   23.20
  -1  -3   8  245.82   24.29
  -1  -3   8  287.42   28.23
  -3   4   8  322.10   25.06
  -1  -3   8  297.47   23.91
   4  -1   8  328.61   24.53
  -3   4   8  300.88   23.36
   4  -1   8  325.18   25.75
   4  -1   8  329.18   26.55
  -1  -3   8  349.41   27.90
  -3   4   8  299.92   21.33
   4  -1   8  344.95   25.03
   3  -4  -5  366.20   33.96
  -4   1  -5  356.50   33.75
   1   3  -5  341.04   31.08
  -4   1  -5  439.38   38.14
   3  -4  -5  401.34   36.58
  -4   1  -5  428.96   42.12
   1   3  -5  415.48   38.38
  -4   1  -5  404.65   36.76
   3  -4  -5  372.60   37.93
   4  -1   5  442.81   41.37
  -3   4   5  422.52   41.13
  -1  -3   5  411.90   38.12
  -1  -3   5  387.03   36.98
  -1  -3   5  369.02   34.11
  -1  -3   5  395.19   38.50
   4  -1   5  389.56   34.10
   4  -1   5  450.71   38.31
   4  -1   5  383.98   35.07
  -1  -3   5  407.17   38.48
  -3   4   5  394.43   36.61
  -3   4   5  427.65   38.32
   3  -4  -2   82.51    3.28
   3  -4  -2   81.05    3.42
  -4   1  -2   99.34    3.76
  -4   1  -2   89.99    3.91
   3  -4  -2   83.30    2.40
   3  -4  -2   89.06    2.73
   1   3  -2  110.08    3.84
  -4   1  -2   93.13    3.87
   1   3  -2   85.41    4.10
  -4   1  -2   82.63    3.17
   3  -4  -2   79.07    4.07
   1   3  -2   87.32    4.15
   4  -1   2   91.77    3.21
   4  -1   2   89.67    4.16
  -3   4   2   81.10    3.54
  -1  -3   2   79.00    3.35
  -3   4   2   89.94    3.45
   4  -1   2  111.44    4.30
  -1  -3   2  106.14    4.38
  -1  -3   2   92.52    3.43
  -3   4   2   82.64    3.58
   4  -1   2   84.34    3.33
   1   3   1  169.26   10.20
   3  -4   1  168.68    8.83
  -4   1   1  184.24   11.40
   3  -4   1  185.46   12.39
  -4   1   1  203.30   10.98
  -4   1   1  192.10   10.71
   1   3   1  183.54    9.79
   3  -4   1  171.49    9.44
   3  -4   1  192.02   12.94
  -4   1   1  200.44   10.45
   1   3   1  187.49   10.46
  -1  -3  -1  177.37   11.09
  -3   4  -1  194.52   11.87
   4  -1  -1  194.24   12.11
  -3   4  -1  208.34   15.81
   4  -1  -1  212.37   11.83
   4  -1  -1  196.58   12.01
   4  -1  -1  188.42   11.28
  -1  -3  -1  186.51   12.11
  -3   4  -1  202.77   10.84
  -1  -3  -1  189.62   10.13
  -1  -3  -1  224.72   11.97
   3  -4   4   85.40    6.20
   3  -4   4   84.05    3.30
   1   3   4   89.25    3.90
  -4   1   4   87.76    3.35
  -4   1   4   83.64    4.15
  -4   1   4   79.96    3.75
   1   3   4   87.57    3.53
   1   3   4   90.24    3.96
  -4   1   4   98.32    3.86
  -1  -3  -4   92.55    4.20
   4  -1  -4   86.36    3.30
  -3   4  -4   81.17    5.21
  -1  -3  -4   77.01    2.81
  -1  -3  -4   99.22    3.31
   4  -1  -4   80.92    3.33
  -1  -3  -4   83.02    3.74
   4  -1  -4   89.60    3.72
  -3   4  -4   88.98    5.04
   4  -1  -4   83.62    3.24
   1   3   7  234.86   15.54
   1   3   7  265.65   18.85
   3  -4   7  262.09   18.43
   1   3   7  211.75   19.95
   3  -4   7  310.31   22.06
  -4   1   7  295.39   21.07
  -4   1   7  242.43   19.51
  -4   1   7  259.05   19.41
   3  -4   7  300.55   25.27
  -4   1   7  274.06   19.47
   4  -1  -7  264.94   19.15
   4  -1  -7  301.09   21.59
   4  -1  -7  281.30   21.45
  -1  -3  -7  268.82   17.51
  -1  -3  -7  264.25   17.48
  -1  -3  -7  267.77   18.58
  -3   4  -7  271.64   21.83
  -3   4  -7  234.74   17.53
   4  -1  -7  249.39   18.29
  -1  -3  -7  255.63   17.54
  -1  -3  -7  251.95   19.47
  -4   1  10    1.99    0.50
   3  -4  10    3.69    0.62
  -4   1  10    1.18    0.32
   3  -4  10    2.01    0.08
  -4   1  10    1.92    0.15
   3  -4  10    2.27    0.57
  -4   1  10    1.61    0.57
   1   3  10    1.81    0.31
  -4   1  10    1.69    0.25
   3  -4  10    1.86    0.29
   1   3  10    1.71    0.25
   3  -4  10    2.15    0.10
   1   3  10    1.69    0.37
  -1  -3 -10    1.23    0.59
   4  -1 -10    1.53    0.44
  -3   4 -10    2.17    0.55
   4  -1 -10    1.92    0.15
   4  -1 -10    1.74    0.34
  -3   4 -10    1.40    0.34
  -1  -3 -10    1.56    0.13
  -1  -3 -10    2.46    0.24
   3  -4  13  133.72    9.60
   1   3  13  118.39    5.40
  -4   1  13  129.77    8.46
   3  -4  13  124.13    5.51
  -4   1  13  109.14    4.84
   3  -4  13  119.54    7.60
  -4   1  13  119.39    9.33
   3  -4  13  118.81    5.21
   1   3  13   98.04    4.83
  -4   1  13  126.47    5.39
  -4   1  13  118.38    9.54
   1   3  13  103.09    7.04
   1   3  13  125.38    6.31
  -4   1  13  107.83    5.72
   3  -4  13  107.17    4.17
   3  -4  13  106.01    6.47
  -1  -3 -13  124.35    7.00
   4  -1 -13  109.96    7.38
  -3   4 -13   95.15    4.75
   4  -1 -13  101.81    6.31
   3  -4  16   60.42    3.96
   1   3  16   55.69    2.21
  -4   1  16   56.65    4.12
   3  -4  16   49.53    1.76
   1   3  16   60.27    5.64
   3  -4  16   77.55    5.25
   3  -4  16   65.29    5.18
   3  -4  16   52.98    1.44
   1   3  16   49.09    3.78
  -4   1  16   67.21    5.54
  -4   1  16   64.20    5.31
   1   3  16   63.49    3.01
   1   3  16   59.83    2.31
  -4   1  16   51.03    3.70
   4  -1 -16   57.25    4.98
  -1  -3 -16   57.41    4.17
   3  -4  19    1.86    0.76
   1   3  19    2.11    0.44
  -4   1  19    4.17    1.05
   1   3  19    2.52    0.48
   3  -4  19    2.60    0.89
   3  -4  19    1.42    0.68
   1   3  19    3.35    1.00
  -4   1  19    2.54    0.71
  -4   1  19    1.16    0.60
   1   3  19    1.61    0.40
   1   3  19    2.20    0.43
  -4   1  19    2.12    0.99
  -4   1  19    2.41    0.63
   3  -4  19    1.52    0.89
   1   3  19    1.37    0.39
   3  -4  22   50.68    4.50
   1   3  22   45.29    3.39
   3  -4  22   40.92    4.85
  -4   1  22   35.97    6.33
  -4   1  22   49.12    3.72
   1   3  22   40.02    3.39
   1   3  22   37.37    1.89
   3  -4  22   45.64    3.30
  -4   1  22   40.13    3.32
  -4   1  22   41.10    3.31
   1   3  22   41.32    4.65
   1   3  25   12.33    0.95
   3  -4  25   17.93    1.77
  -4   1  25   10.22    1.76
  -4   1  25   11.41    0.82
   3  -4  25   13.78    2.06
  -4   1  25   11.74    1.65
   3  -4  28    2.16    2.04
   3  -4  28    2.60    1.47
  -4   1  28    2.76    1.14
   3  -4  31    0.17    0.27
   3  -4  31    1.81    0.66
  -4   1  31    2.16    1.42
   3  -4  34   -0.01    0.16
  -4   1  34   -0.01    0.20
   3  -4  37   -0.13    0.19
  -4   1  37   -0.20    0.18
  -1  -4  36    2.38    1.00
   5  -1  33    9.81    1.52
  -1  -4  33   11.36    3.32
  -1  -4  30   26.29    4.39
  -4   5  30   31.92    3.62
   5  -1  30   26.90    2.59
  -1  -4  27   22.64    3.24
  -4   5  27   18.85    2.03
   5  -1  27   24.32    3.72
  -4   5  27   15.37    2.94
  -1  -4  27   43.82    4.81
  -1  -4  24    4.11    1.17
   5  -1  24    4.99    0.95
  -4   5  24    2.04    1.53
  -4   5  24    3.60    1.28
   4  -5 -21    3.25    0.60
  -4   5  21    2.40    0.70
  -4   5  21    2.78    0.91
   5  -1  21    1.62    1.11
  -1  -4  21    2.98    1.49
   5  -1  21    2.41    1.22
   4  -5 -18  174.06   12.77
  -1  -4  18  128.61    9.13
   5  -1  18  142.29    9.83
  -4   5  18  121.53    8.48
  -1  -4  18  133.89   15.13
   5  -1  18  153.07   10.35
  -4   5  18  134.52   16.08
   5  -1  18  109.84    5.99
  -1  -4  18  148.89    8.42
   5  -1  18  136.95   13.20
  -1  -4  18  124.65   14.04
   5  -1  18  107.84    6.19
  -1  -4  18  132.87   11.00
  -4   5  18  134.75   10.01
   5  -1  18  146.71    7.66
   4  -5 -15   40.89    2.31
  -5   1 -15   40.12    1.80
  -4   5  15   38.06    2.69
  -4   5  15   39.97    1.34
  -1  -4  15   46.33    2.63
   5  -1  15   44.17    2.09
  -4   5  15   41.79    3.22
  -1  -4  15   43.45    4.78
   5  -1  15   37.48    3.87
   5  -1  15   45.42    2.56
  -1  -4  15   46.35    2.33
  -1  -4  15   40.13    5.00
   5  -1  15   44.05    2.03
  -1  -4  15   49.88    4.48
  -1  -4  15   45.59    1.80
  -4   5  15   60.25    3.69
  -1  -4  15   35.73    1.93
   1   4 -12   74.29    3.77
  -5   1 -12   88.29    3.52
   4  -5 -12   89.76    4.77
  -5   1 -12   87.89    3.59
   1   4 -12   91.07    8.01
   4  -5 -12   95.08    3.70
  -4   5  12   74.78    4.10
  -1  -4  12  100.17    5.28
  -1  -4  12   86.50    5.55
   5  -1  12   94.17    4.12
  -1  -4  12   82.33    5.60
   5  -1  12   96.65    4.36
  -4   5  12   95.14    8.17
  -4   5  12   83.22    3.07
  -1  -4  12   91.77    4.31
  -4   5  12   78.53    2.84
   5  -1  12   90.39    6.80
  -1  -4  12   86.65    3.63
  -1  -4  12   89.41    4.60
  -4   5  12   75.96    5.98
  -4   5  12   79.86    7.38
   5  -1  12   97.81    3.66
   5  -1  12  107.83    4.94
   4  -5  -9  139.31    7.33
  -5   1  -9  134.38    8.01
   1   4  -9  151.20    8.83
   1   4  -9  117.27    7.79
  -5   1  -9  148.99    7.53
   4  -5  -9  122.88    7.17
  -1  -4   9  164.82    8.61
  -4   5   9  142.32    8.79
   5  -1   9  129.50    9.77
  -4   5   9  143.06   10.78
   5  -1   9  150.71    6.74
   5  -1   9  131.99    8.14
  -1  -4   9  177.41    9.38
  -1  -4   9  144.78    8.82
  -4   5   9  128.99    5.05
   5  -1   9  144.24    7.53
  -4   5   9  140.58    8.75
   5  -1   9  155.69    8.32
  -4   5   9  152.85    8.24
  -1  -4   9  158.55   11.38
  -1  -4   9  148.51    9.46
  -4   5   9  130.61    5.16
   4  -5  -6    9.31    0.53
   1   4  -6   11.16    0.95
   1   4  -6   10.00    0.43
  -5   1  -6   10.51    0.24
  -5   1  -6   12.29    1.01
  -5   1  -6   11.78    0.61
   4  -5  -6   11.02    0.64
  -5   1  -6   10.54    0.65
   5  -1   6    9.83    0.62
   5  -1   6   11.33    0.57
   5  -1   6   10.01    0.45
  -1  -4   6   10.77    0.39
   5  -1   6   11.01    0.54
  -1  -4   6   12.81    0.55
  -1  -4   6   12.71    0.74
  -1  -4   6   12.85    0.48
  -4   5   6   11.50    0.82
  -4   5   6    9.09    0.49
  -4   5   6   11.28    0.94
  -1  -4   6    8.99    0.87
   4  -5  -3  111.44    4.64
   4  -5  -3   86.73    2.45
   1   4  -3  102.84    5.19
  -5   1  -3   92.40    3.77
   1   4  -3   97.96    4.21
  -5   1  -3   91.03    4.55
   4  -5  -3   88.82    4.99
   4  -5  -3  101.50    4.38
  -5   1  -3  110.20    5.78
   1   4  -3   87.93    3.79
  -5   1  -3   92.30    4.86
  -4   5   3   94.57    5.81
   5  -1   3  104.89    5.18
   5  -1   3   95.52    5.21
  -1  -4   3   97.10    5.04
  -4   5   3   93.39    4.97
  -4   5   3   89.47    5.43
  -1  -4   3  105.60    4.94
  -1  -4   3  108.30    4.98
  -1  -4   3  100.18    5.07
   5  -1   3  100.61    3.74
   5  -1   3  104.88    4.76
   4  -5   0    4.26    0.41
  -5   1   0    5.06    0.59
   4  -5   0    4.69    0.34
   1   4   0    5.95    0.23
   1   4   0    7.10    0.41
   1   4   0    7.73    0.39
  -5   1   0    5.74    0.53
   4  -5   0    5.83    0.44
   1   4   0    5.41    0.45
  -5   1   0    7.63    0.53
  -1  -4   0    5.34    0.54
  -1  -4   0    6.72    0.31
  -4   5   0    8.48    0.89
  -4   5   0    5.95    0.38
   5  -1   0    5.36    0.35
   5  -1   0    5.23    0.35
  -1  -4   0    6.14    0.53
  -4   5   0    5.45    0.42
   5  -1   0    5.31    0.55
  -5   1   3   14.62    1.03
  -5   1   3   17.15    0.63
   1   4   3   19.71    0.72
   4  -5   3   15.54    1.73
  -5   1   3   17.77    0.86
   1   4   3   16.63    0.90
   4  -5   3   16.90    0.80
   4  -5   3   17.06    1.11
   1   4   3   13.64    0.68
  -5   1   3   17.77    0.62
   5  -1  -3   16.54    0.94
   5  -1  -3   14.94    1.05
   5  -1  -3   20.61    1.09
  -4   5  -3   16.02    0.37
  -1  -4  -3   16.69    0.77
  -1  -4  -3   17.41    0.82
  -1  -4  -3   17.57    0.54
  -4   5  -3   11.64    1.58
  -4   5  -3   16.06    0.81
   5  -1  -3   14.65    0.52
  -1  -4  -3   14.96    0.50
  -5   1   6   81.72    4.05
  -5   1   6   80.78    3.50
   4  -5   6   80.48    3.43
   4  -5   6   83.51    4.56
  -5   1   6   74.43    3.31
  -5   1   6   82.89    3.22
   1   4   6   81.03    3.42
   4  -5   6   87.56    6.25
   1   4   6   80.24    5.67
  -1  -4  -6   80.15    2.71
   5  -1  -6   82.22    4.09
  -1  -4  -6   70.87    5.11
   5  -1  -6   72.22    3.15
   5  -1  -6   81.75    3.24
   5  -1  -6   90.34    5.17
  -1  -4  -6   89.36    3.92
  -4   5  -6   82.03    4.93
  -1  -4  -6   81.42    3.68
  -4   5  -6   67.31    5.20
  -5   1   9  168.85   12.67
  -5   1   9  205.81   14.33
   4  -5   9  177.83   13.75
  -5   1   9  190.76   11.46
  -5   1   9  172.85   10.18
   1   4   9  176.83    9.43
   1   4   9  157.20   14.29
   4  -5   9  202.04   11.18
   1   4   9  173.71   10.19
   4  -5   9  189.23   14.89
  -1  -4  -9  162.32    9.00
   5  -1  -9  180.48   11.57
  -4   5  -9  167.08   12.40
   5  -1  -9  164.38   11.88
  -4   5  -9  154.67   10.52
  -1  -4  -9  192.74   10.53
  -1  -4  -9  182.45   10.86
   5  -1  -9  156.95   12.63
   5  -1  -9  150.32    8.62
  -1  -4  -9  181.56   12.19
   1   4  12   71.13    7.21
  -5   1  12   73.52    3.90
   1   4  12   78.53    2.89
  -5   1  12   75.79    6.34
   4  -5  12   81.59    3.91
  -5   1  12   82.00    6.48
   4  -5  12   80.19    4.89
   1   4  12   81.10    3.92
  -5   1  12   78.84    3.54
  -5   1  12   74.28    4.80
   5  -1 -12   83.71    4.67
  -1  -4 -12   81.94    3.11
  -1  -4 -12   73.36    4.49
  -4   5 -12   73.63    4.13
  -1  -4 -12   84.53    3.07
  -4   5 -12   70.42    4.33
   5  -1 -12   81.18    5.27
  -1  -4 -12   74.69    2.55
  -5   1  15   28.06    0.98
   1   4  15   28.20    1.32
  -5   1  15   29.65    1.97
  -5   1  15   24.03    1.54
   4  -5  15   34.80    2.41
   4  -5  15   28.17    1.07
   4  -5  15   27.34    2.93
   4  -5  15   37.89    3.22
   1   4  15   28.53    1.50
  -5   1  15   32.12    1.08
   1   4  15   28.62    2.20
  -5   1  15   31.37    1.47
  -5   1  15   26.15    1.88
   1   4  15   26.91    1.39
   5  -1 -15   30.81    1.44
   5  -1 -15   36.86    3.06
  -1  -4 -15   28.22    1.79
  -4   5 -15   29.36    0.86
   1   4  18   30.60    1.04
   4  -5  18   29.53    2.06
   1   4  18   26.74    3.74
   1   4  18   25.50    1.51
  -5   1  18   29.46    1.52
   4  -5  18   33.48    2.70
  -5   1  18   26.05    2.25
   1   4  18   25.61    1.49
  -5   1  18   28.91    2.28
   1   4  18   23.59    1.31
   4  -5  18   27.83    2.81
  -5   1  18   32.16    1.80
  -5   1  18   36.78    2.42
   4  -5  18   35.94    3.49
  -1  -4 -18   25.57    2.69
   1   4  21   14.12    1.96
   1   4  21   17.71    1.08
  -5   1  21   16.99    1.59
  -5   1  21   23.16    3.10
   1   4  21   17.45    2.81
   1   4  21   14.76    0.89
   4  -5  21   20.27    2.25
  -5   1  21   18.21    2.00
   4  -5  21   21.76    1.77
  -5   1  24    9.68    1.50
  -5   1  24    5.48    0.86
   4  -5  24    9.58    2.86
   1   4  24    7.42    0.81
   4  -5  24    6.93    1.98
   1   4  27   20.21    2.41
  -5   1  27   28.00    2.98
  -5   1  27   24.80    6.09
   4  -5  27   33.62    3.94
   4  -5  27   31.05    3.22
   4  -5  30    2.72    2.18
  -5   1  30    2.27    1.21
   4  -5  30    3.39    1.01
   4  -5  33    0.04    0.17
  -5   1  33    1.47    1.25
   4  -5  36    0.01    0.21
  -5   1  36    0.20    0.19
  -1  -5  37   -0.22    0.44
  -5   6  34   -0.27    0.18
   6  -1  34    0.06    0.37
  -1  -5  31    7.98    1.95
   6  -1  31    7.50    1.12
  -5   6  31    7.79    1.87
  -1  -5  28  187.09   31.27
  -5   6  28  149.01   14.43
   6  -1  28  127.41   12.86
  -1  -5  25    2.86    1.31
   6  -1  25    3.50    0.96
  -5   6  25    4.07    0.80
  -5   6  25    2.44    1.68
   5  -6 -22   68.72    7.31
   6  -1  22   71.25    5.77
  -1  -5  22   63.73   10.80
  -5   6  22   61.73    5.98
   5  -6 -19  238.27   20.01
  -5   6  19  207.42   28.86
  -5   6  19  197.58   17.14
   6  -1  19  220.15   19.72
  -5   6  19  203.23   19.39
   6  -1  19  199.47   17.87
  -1  -5  19  194.86   27.06
  -1  -5  19  192.97   20.09
  -1  -5  19  256.66   22.98
  -6   1 -16  297.63   23.96
   5  -6 -16  237.37   27.71
  -1  -5  16  285.16   36.75
  -1  -5  16  285.91   29.09
  -1  -5  16  310.74   25.31
  -1  -5  16  260.48   26.31
   6  -1  16  274.78   30.71
  -5   6  16  286.30   34.51
  -5   6  16  315.14   27.66
  -1  -5  16  287.03   26.55
   6  -1  16  361.25   28.59
   6  -1  16  240.30   19.78
  -5   6  16  305.75   38.43
   6  -1  16  324.20   28.62
  -1  -5  16  237.73   19.55
   1   5 -13  109.87    6.17
  -6   1 -13  128.48    5.99
   1   5 -13  132.41    8.79
  -6   1 -13  122.89    6.85
   5  -6 -13  136.67    6.34
   5  -6 -13  119.90    9.92
  -5   6  13  116.59    4.14
  -1  -5  13  111.20    7.25
   6  -1  13  113.53    7.03
  -5   6  13  100.08    5.27
  -5   6  13  126.96   12.04
   6  -1  13  108.36    5.19
  -1  -5  13  120.28    8.78
  -5   6  13  112.09    4.27
  -1  -5  13  127.36    6.99
  -1  -5  13  111.61   12.30
  -5   6  13  130.00    9.17
   6  -1  13  122.52    5.89
   6  -1  13  125.05    7.76
  -1  -5  13  131.06    8.60
   6  -1  13  128.56    6.15
  -1  -5  13   96.77    7.31
  -5   6  13  157.03   10.63
   5  -6 -10    7.10    0.32
   1   5 -10    6.37    1.20
  -6   1 -10    7.48    0.65
   5  -6 -10    7.25    0.59
   1   5 -10    7.81    0.72
  -6   1 -10    6.33    0.48
  -5   6  10    6.73    0.73
  -1  -5  10    7.57    0.51
  -1  -5  10    7.59    1.45
  -5   6  10    9.55    1.32
  -1  -5  10    9.46    0.68
  -1  -5  10    5.97    1.26
  -1  -5  10    6.35    0.50
   6  -1  10    7.15    0.51
   6  -1  10    6.44    0.64
  -1  -5  10    8.49    0.58
  -5   6  10    9.15    0.65
   6  -1  10    7.27    0.34
   6  -1  10    6.89    0.49
  -6   1  -7  494.69   54.35
  -6   1  -7  575.97   66.49
  -6   1  -7  586.12   60.55
   5  -6  -7  608.06   68.72
  -6   1  -7  453.52   54.83
   1   5  -7  491.15   55.51
   1   5  -7  489.17   57.29
   5  -6  -7  512.22   59.16
   6  -1   7  479.32   55.53
  -1  -5   7  495.72   59.88
   6  -1   7  439.09   49.18
  -1  -5   7  534.41   60.27
   6  -1   7  490.22   51.38
   6  -1   7  517.02   56.20
  -1  -5   7  513.68   64.99
  -5   6   7  508.71   63.07
  -5   6   7  554.87   64.20
  -5   6   7  487.19   60.35
  -1  -5   7  552.73   61.91
  -5   6   7  540.22   63.09
  -1  -5   7  546.34   62.60
   5  -6  -4   97.31    5.41
   1   5  -4   82.14    3.78
   5  -6  -4   72.59    3.87
   1   5  -4   78.51    4.95
  -6   1  -4   89.09    3.91
  -6   1  -4   90.41    3.85
   1   5  -4   94.45    5.33
  -6   1  -4  102.27    4.30
  -6   1  -4   96.24    5.81
  -1  -5   4   98.76    5.50
  -5   6   4   84.11    4.10
  -1  -5   4   99.21    4.75
   6  -1   4  106.46    4.92
   6  -1   4   87.90    5.31
  -1  -5   4  102.89    5.08
   6  -1   4  105.03    5.40
  -1  -5   4  100.44    5.57
  -5   6   4   90.06    5.49
  -5   6   4   75.02    5.63
   6  -1   4   91.73    3.31
  -5   6   4   99.97    5.42
   1   5  -1  728.38   98.55
   1   5  -1  688.67   94.35
  -6   1  -1  707.77   95.78
   5  -6  -1  718.90  101.48
   5  -6  -1  675.24   89.01
  -6   1  -1  692.81   95.73
   5  -6  -1  763.83   98.70
  -6   1  -1  655.74   90.65
   1   5  -1  748.98  105.37
   5  -6  -1  732.09  107.06
  -6   1  -1  774.06  106.02
   1   5  -1  695.15  102.83
  -1  -5   1  790.71  113.66
   6  -1   1  739.19   96.60
  -5   6   1  671.36   96.41
  -5   6   1  678.15   93.10
   6  -1   1  654.26   95.18
  -1  -5   1  702.02   96.17
  -1  -5   1  715.47  102.32
   6  -1   1  699.29   98.53
  -1  -5   1  599.84   87.04
  -5   6   1  742.89  108.48
  -5   6   1  734.91   99.66
   6  -1   1  749.63  108.03
   5  -6   2  721.15  113.36
   1   5   2  651.33  100.71
   5  -6   2  865.11  130.73
   5  -6   2  781.82  113.90
  -6   1   2  753.49  110.59
   1   5   2  724.19  106.00
   1   5   2  745.18  106.33
   5  -6   2  949.86  138.13
  -6   1   2  704.76  108.49
  -6   1   2  814.44  117.40
  -6   1   2  936.37  134.01
   6  -1  -2  791.63  119.49
   6  -1  -2  807.68  123.12
  -5   6  -2  737.44  104.29
   6  -1  -2  726.50  110.00
  -1  -5  -2  916.86  132.08
  -5   6  -2  850.48  128.54
  -5   6  -2  657.14  114.07
  -5   6  -2  709.57  100.42
  -1  -5  -2  789.55  118.47
   6  -1  -2  676.47   97.29
  -1  -5  -2  709.54  105.30
  -1  -5  -2  836.16  124.48
   5  -6   5  655.77   82.70
   5  -6   5  678.23   92.05
   1   5   5  588.81   75.22
   5  -6   5  846.70  112.93
  -6   1   5  612.12   82.55
  -6   1   5  659.02   89.49
  -6   1   5  664.64   87.57
   1   5   5  571.65   78.44
  -6   1   5  634.82   80.97
   1   5   5  569.83   73.11
  -1  -5  -5  630.12   75.88
  -5   6  -5  488.86   70.52
  -1  -5  -5  686.58   95.20
   6  -1  -5  659.73   87.98
  -5   6  -5  718.18   95.47
  -1  -5  -5  651.30   81.99
   6  -1  -5  575.58   77.64
   6  -1  -5  646.75   83.65
  -1  -5  -5  592.67   75.16
   6  -1  -5  664.98   84.47
   1   5   8   31.07    2.80
   1   5   8   30.50    1.12
   5  -6   8   28.56    1.89
  -6   1   8   31.16    1.44
   5  -6   8   35.47    1.56
   1   5   8   28.92    1.24
  -6   1   8   27.29    1.35
   5  -6   8   34.80    3.06
  -6   1   8   30.28    1.21
  -6   1   8   30.09    1.68
   6  -1  -8   31.56    1.94
  -1  -5  -8   31.82    1.79
   6  -1  -8   29.22    1.13
  -5   6  -8   27.86    1.40
  -1  -5  -8   31.35    1.51
  -1  -5  -8   30.65    1.43
  -1  -5  -8   33.27    0.99
  -1  -5  -8   34.72    1.57
   6  -1  -8   31.79    1.59
  -5   6  -8   27.10    2.64
   6  -1  -8   29.02    2.11
   5  -6  11   65.96    4.81
   5  -6  11   62.07    3.78
   1   5  11   47.87    1.48
   1   5  11   57.40    2.48
  -6   1  11   53.12    2.75
  -6   1  11   47.94    4.11
  -6   1  11   46.69    2.59
  -6   1  11   52.77    3.31
   1   5  11   53.52    5.47
   5  -6  11   52.99    2.22
   6  -1 -11   60.33    3.31
  -1  -5 -11   57.22    3.43
   6  -1 -11   57.86    3.73
  -1  -5 -11   57.65    2.70
  -5   6 -11   47.97    2.38
  -1  -5 -11   51.58    2.08
  -1  -5 -11   53.03    1.59
  -5   6 -11   41.94    2.75
   6  -1 -11   54.37    2.88
   6  -1 -11   52.93    2.74
  -6   1  14  600.18   74.86
  -6   1  14  545.63   75.77
  -6   1  14  615.90   96.33
   5  -6  14  676.93   94.88
   5  -6  14  610.62   86.60
   1   5  14  616.09   77.29
   5  -6  14  542.34   73.85
  -6   1  14  593.96   80.42
   1   5  14  815.34   99.72
  -6   1  14  656.37   81.36
  -6   1  14  674.91   92.51
   1   5  14  580.74   87.28
   6  -1 -14  648.94   98.07
  -5   6 -14  517.76   70.55
  -1  -5 -14  611.42   75.98
  -1  -5 -14  546.26   89.40
   6  -1 -14  617.41   89.77
  -6   1  17    2.96    1.10
  -6   1  17    2.16    0.66
   1   5  17    1.62    0.38
   5  -6  17    2.58    1.46
   1   5  17    2.04    0.31
   5  -6  17    2.28    0.59
   5  -6  17    3.58    0.72
   1   5  17    3.69    1.27
  -6   1  17    4.03    0.82
   6  -1 -17    2.30    0.60
  -1  -5 -17    2.21    0.59
  -6   1  20   29.57    1.66
  -6   1  20   31.06    3.29
   5  -6  20   38.02    3.58
   1   5  20   32.79    4.88
   5  -6  20   37.60    2.62
  -6   1  20   30.55    4.87
   5  -6  23   23.16    2.46
   1   5  23   18.53    1.84
  -6   1  23   18.53    1.72
   5  -6  23   23.95    5.34
  -6   1  23   23.90    2.79
   5  -6  26   33.51    7.27
  -6   1  26   28.58    2.10
   5  -6  26   27.85    4.99
   1   5  26   22.70    3.21
  -6   1  26   25.95    5.64
  -6   1  29    2.08    1.18
   5  -6  29    2.27    0.85
  -6   1  29    1.02    0.71
   5  -6  29    1.93    1.26
   5  -6  32    8.31    2.71
  -6   1  32    4.86    1.49
  -6   1  35   41.79    7.43
   5  -6  38    0.20    0.10
  -6   1  38    0.05    0.25
  -1  -6  38   37.65    4.47
  -1  -6  35   12.55    3.76
  -1  -6  32   35.78    8.20
  -6   7  32   35.53    5.12
   7  -1  32   37.52    4.84
  -6   7  29  135.34   18.78
   7  -1  29  117.88   11.43
  -1  -6  29  153.22   27.27
  -6   7  26    1.39    1.77
   7  -1  26    2.23    1.46
  -1  -6  26    3.07    2.13
   6  -7 -23  132.15   16.44
  -1  -6  23  148.12   16.38
  -6   7  23  142.57   22.31
   7  -1  23  141.73   13.44
   6  -7 -20   31.38    2.64
  -1  -6  20   42.03    3.73
   7  -1  20   26.30    2.53
  -6   7  20   33.67    5.64
   6  -7 -17  324.11   43.99
  -1  -6  17  407.37   47.89
  -6   7  17  381.01   41.14
  -6   7  17  414.69   57.08
  -6   7  17  392.45   47.19
  -1  -6  17  433.44   46.82
  -1  -6  17  423.29   58.85
  -1  -6  17  299.06   27.47
   7  -1  17  388.84   41.96
   6  -7 -14   83.07    7.09
  -7   1 -14   77.50    4.00
  -7   1 -14   79.55    3.40
   1   6 -14   84.76    8.33
   6  -7 -14   73.69    3.45
   1   6 -14   74.68    4.84
  -6   7  14   84.47    9.18
   7  -1  14   89.54    3.55
  -1  -6  14   75.09    3.90
  -6   7  14   66.75    3.83
  -1  -6  14   82.72    8.15
  -1  -6  14   80.35    4.44
  -1  -6  14   73.43    3.73
  -6   7  14  116.78    7.70
  -6   7  14   79.84    5.75
  -1  -6  14   78.50    9.06
  -1  -6  14   84.80    6.42
   7  -1  14   74.67    4.93
  -7   1 -11  324.04   29.38
   6  -7 -11  288.94   25.43
   1   6 -11  286.81   24.88
  -7   1 -11  299.28   25.26
   1   6 -11  296.75   33.44
   6  -7 -11  367.79   36.77
  -1  -6  11  317.26   34.93
  -6   7  11  281.42   27.87
  -1  -6  11  289.16   36.25
  -6   7  11  248.46   28.79
  -1  -6  11  317.58   32.84
   7  -1  11  300.83   23.56
   7  -1  11  299.31   25.33
  -6   7  11  285.63   34.29
  -1  -6  11  322.35   27.66
   7  -1  11  333.20   28.15
   7  -1  11  321.14   23.73
  -6   7  11  323.28   36.66
  -1  -6  11  285.66   28.45
  -1  -6  11  294.92   29.91
   7  -1  11  270.99   25.57
  -7   1  -8   19.36    1.37
   1   6  -8   20.18    1.27
  -7   1  -8   19.99    2.14
   6  -7  -8   17.70    1.19
   6  -7  -8   16.10    1.26
  -7   1  -8   22.41    0.79
  -6   7   8   19.47    2.03
   7  -1   8   17.39    1.88
   7  -1   8   17.16    0.76
  -6   7   8   22.72    1.94
  -1  -6   8   19.87    1.53
   7  -1   8   18.95    1.15
  -6   7   8   19.02    2.17
  -6   7   8   18.53    1.00
  -1  -6   8   21.24    1.90
  -1  -6   8   19.62    2.08
  -1  -6   8   21.08    1.87
  -1  -6   8   21.88    0.78
   1   6  -5  107.26    8.06
   1   6  -5  135.08    7.86
   6  -7  -5  131.65    7.47
  -7   1  -5  133.87    6.41
  -7   1  -5  134.44    8.73
   6  -7  -5  126.80   10.00
  -7   1  -5  135.20    7.27
  -7   1  -5  148.38    8.52
   1   6  -5  150.80    8.23
  -6   7   5  122.29    9.49
  -6   7   5  165.18    9.33
  -6   7   5  134.03   10.13
   7  -1   5  130.97    8.86
   7  -1   5  139.18    6.01
  -1  -6   5  108.93    5.75
  -6   7   5  137.75    9.44
   7  -1   5  133.39    9.50
  -1  -6   5  128.98   10.89
   7  -1   5  140.96    7.15
  -1  -6   5  140.17    7.91
  -1  -6   5  153.10    8.30
   6  -7  -2  348.68   24.67
  -7   1  -2  283.07   26.63
  -7   1  -2  296.75   23.90
  -7   1  -2  310.52   25.35
   1   6  -2  276.78   25.16
   1   6  -2  291.31   23.81
   1   6  -2  337.44   28.27
  -7   1  -2  309.67   25.58
   6  -7  -2  336.57   28.39
   6  -7  -2  352.85   25.19
   6  -7  -2  279.49   24.69
   7  -1   2  330.46   26.12
  -1  -6   2  318.49   28.15
   7  -1   2  289.64   22.29
  -6   7   2  277.25   28.15
  -6   7   2  328.17   26.30
  -1  -6   2  306.09   26.30
  -1  -6   2  338.24   30.52
   7  -1   2  290.51   27.54
  -1  -6   2  305.44   24.39
  -6   7   2  319.17   29.18
   7  -1   2  304.57   25.57
  -6   7   2  290.11   26.33
  -7   1   1   19.50    1.25
   1   6   1   13.61    0.56
   1   6   1   19.48    0.86
   6  -7   1   16.88    0.68
  -7   1   1   14.36    1.22
   6  -7   1   15.07    0.53
   1   6   1   20.91    1.59
  -7   1   1   14.44    1.16
   6  -7   1   12.99    0.86
  -7   1   1   13.11    0.73
  -6   7  -1   15.09    0.43
   7  -1  -1   14.64    1.35
   7  -1  -1   17.04    0.74
   7  -1  -1   17.15    0.80
  -1  -6  -1   15.04    0.72
  -1  -6  -1   12.72    0.98
  -1  -6  -1   18.49    1.25
  -6   7  -1   12.45    0.69
   7  -1  -1   13.88    0.75
  -6   7  -1   17.32    1.03
  -1  -6  -1   14.83    0.78
  -6   7  -1   21.41    1.96
  -7   1   4   76.28    4.76
  -7   1   4   81.33    3.34
   6  -7   4   98.13    3.99
   1   6   4   72.06    2.68
   6  -7   4   76.83    4.02
  -7   1   4   79.46    3.55
  -7   1   4   67.40    4.81
   1   6   4   73.34    3.27
   6  -7   4   76.08    3.85
   6  -7   4   94.16    6.48
   1   6   4   72.96    6.09
   7  -1  -4   71.21    3.54
   7  -1  -4   71.60    4.45
   7  -1  -4   74.64    4.84
   7  -1  -4   69.88    3.88
  -6   7  -4   67.48    4.59
  -1  -6  -4   86.23    3.24
  -1  -6  -4   77.32    5.57
  -6   7  -4   68.31    2.44
  -1  -6  -4   81.08    4.52
  -1  -6  -4   80.82    3.27
  -6   7  -4   72.99    5.76
  -6   7  -4   71.31    2.31
   1   6   7   80.20    3.89
   1   6   7   80.84    3.17
  -7   1   7   85.83    4.62
  -7   1   7   90.20    4.30
   1   6   7   71.20    4.98
   6  -7   7   84.51    4.62
   6  -7   7   93.10    6.37
   6  -7   7   90.47    4.45
  -7   1   7   89.81    5.48
  -7   1   7   81.36    4.14
   6  -7   7   79.83    5.64
   7  -1  -7   81.54    4.67
  -1  -6  -7   91.23    4.27
  -6   7  -7   88.04    6.53
  -1  -6  -7   88.90    7.30
  -1  -6  -7   90.57    3.43
  -1  -6  -7   87.81    3.75
  -6   7  -7   89.82    5.78
   7  -1  -7   93.16    5.85
   7  -1  -7   81.95    3.98
   7  -1  -7   86.91    4.37
   6  -7  10   25.03    3.14
  -7   1  10   17.42    2.08
   1   6  10   18.11    2.74
   6  -7  10   21.43    1.68
   1   6  10   19.86    0.64
  -7   1  10   18.14    0.93
   6  -7  10   21.51    1.57
   1   6  10   19.73    0.88
   6  -7  10   24.89    2.20
  -7   1  10   18.68    0.97
  -7   1  10   18.34    1.23
  -6   7 -10   16.85    1.79
  -1  -6 -10   22.12    1.33
  -1  -6 -10   20.69    0.70
  -1  -6 -10   19.59    1.09
  -6   7 -10   17.05    1.40
   7  -1 -10   18.09    1.39
   7  -1 -10   22.29    1.51
   7  -1 -10   18.73    1.20
  -1  -6 -10   21.11    1.65
   7  -1 -10   19.49    1.09
   1   6  13  152.31    9.89
  -7   1  13  165.04   12.44
   1   6  13  189.02   11.89
   6  -7  13  219.66   17.53
   6  -7  13  200.69   16.42
   6  -7  13  208.68   15.68
   1   6  13  178.19   20.32
  -7   1  13  179.77   13.66
  -7   1  13  169.02   11.72
   6  -7  13  210.86   13.03
  -7   1  13  183.53   12.74
  -1  -6 -13  173.81   14.54
   7  -1 -13  211.98   17.46
  -1  -6 -13  184.49   11.04
  -6   7 -13  166.30   13.59
   7  -1 -13  168.20   14.08
   7  -1 -13  171.30   13.19
  -1  -6 -13  184.51   10.81
  -1  -6 -13  196.50   11.70
  -6   7 -13  156.66   17.24
  -7   1  16   24.84    1.87
  -7   1  16   23.60    1.55
   1   6  16   23.60    1.11
   6  -7  16   26.32    3.53
  -7   1  16   22.12    1.84
   6  -7  16   27.63    3.00
   6  -7  16   28.39    2.62
  -7   1  16   20.04    1.00
  -7   1  16   20.56    0.99
   1   6  16   22.07    2.17
   7  -1 -16   20.05    2.93
   7  -1 -16   24.98    1.40
  -1  -6 -16   24.57    2.04
  -7   1  19   60.17    4.23
   6  -7  19   80.61    7.81
  -7   1  19   63.19    4.60
   1   6  19   65.96    8.84
  -7   1  19   58.24    5.23
   6  -7  19   74.72   10.38
  -1  -6 -19   70.16    7.16
   6  -7  22    1.51    0.75
  -7   1  22    0.28    0.58
   1   6  22    0.39    0.57
  -7   1  22    0.96    0.79
   6  -7  22    0.07    0.95
   6  -7  25  118.91   21.34
  -7   1  25  119.59   12.24
   1   6  25   91.01    8.27
   6  -7  25   98.89   10.59
  -7   1  25  121.06   18.52
   6  -7  28    3.21    1.71
  -7   1  28    5.84    1.30
   6  -7  28    7.89    3.25
  -7   1  28    4.08    1.66
  -7   1  31   39.51    7.24
   6  -7  31   22.55    3.43
   6  -7  31   32.84    4.48
  -7   1  34   70.13    8.50
   6  -7  34   81.19    8.46
  -7   1  37    0.04    0.23
   6  -7  37    0.01    0.18
  -1  -7  36   10.05    2.80
  -1  -7  33   58.29   10.30
  -7   8  33   48.11    6.74
   8  -1  33   45.20    3.53
  -7   8  30   83.86   12.87
   8  -1  30   66.33   10.00
  -1  -7  30   77.00    9.87
  -1  -7  27   43.74    5.93
   8  -1  27   30.38    6.01
  -7   8  27   32.54    4.69
   7  -8 -24   83.75    7.27
  -7   8  24   77.77   14.79
  -1  -7  24   89.38   18.01
   8  -1  24   74.80    7.56
   7  -8 -21    0.97    1.11
   8  -1  21    0.62    0.69
  -7   8  21    0.63    1.55
   7  -8 -18  426.89   51.10
   8  -1  18  402.45   48.26
  -7   8  18  428.59   55.33
  -1  -7  18  386.66   63.93
  -7   8  18  380.48   46.14
  -8   1 -15   67.25    2.86
   1   7 -15   69.29    3.20
   7  -8 -15   69.57    4.73
  -7   8  15   67.06    8.56
  -1  -7  15   67.35    4.90
   8  -1  15   63.05    4.47
  -1  -7  15   74.94    7.37
  -1  -7  15   75.25    8.89
  -1  -7  15   70.41    4.78
  -1  -7  15   67.53    5.94
  -1  -7  15   62.79    3.11
   8  -1  15   63.82    3.32
  -7   8  15   68.45    8.72
   7  -8 -12  247.86   18.77
   7  -8 -12  248.12   20.79
  -8   1 -12  238.06   17.35
   1   7 -12  235.37   19.89
  -8   1 -12  224.22   18.49
   1   7 -12  229.21   25.25
   8  -1  12  221.43   23.57
  -7   8  12  213.79   19.70
   8  -1  12  220.10   16.41
  -7   8  12  190.20   16.82
  -1  -7  12  243.02   22.63
  -1  -7  12  224.64   27.24
  -7   8  12  195.66   18.83
  -1  -7  12  220.14   21.84
  -7   8  12  277.24   28.82
  -1  -7  12  216.75   23.50
   8  -1  12  235.40   18.12
  -1  -7  12  226.54   16.95
  -1  -7  12  256.54   23.43
   1   7  -9  105.54    5.63
   7  -8  -9  108.36    5.57
   1   7  -9  105.66    9.25
   7  -8  -9   93.45    6.88
  -8   1  -9  104.71    5.08
  -8   1  -9  106.25    5.69
  -8   1  -9   97.73    6.66
   8  -1   9   90.59    4.74
  -1  -7   9   96.16    6.73
  -1  -7   9   97.59    7.31
   8  -1   9   98.32    3.49
  -1  -7   9  100.02    4.75
   8  -1   9   96.89    6.17
  -7   8   9  109.67    6.64
  -1  -7   9  118.51    9.67
  -1  -7   9  124.28    7.46
  -7   8   9   98.07    6.94
   8  -1   9  111.15    6.41
  -7   8   9  137.68    7.51
  -7   8   9  111.91    9.85
  -8   1  -6   87.25    4.55
  -8   1  -6  100.07    3.53
   7  -8  -6   84.88    4.73
   1   7  -6   80.11    4.87
  -8   1  -6   98.68    5.99
  -8   1  -6   80.49    5.02
   7  -8  -6  107.65    6.00
   1   7  -6   78.91    5.99
   8  -1   6   92.27    3.20
  -1  -7   6  101.61    7.98
  -7   8   6   81.90    7.26
  -1  -7   6  100.25    5.50
  -1  -7   6   84.71    6.88
   8  -1   6   83.03    7.09
   8  -1   6   91.17    5.54
   8  -1   6   91.86    4.53
  -1  -7   6  109.79    7.75
  -7   8   6   90.40    5.03
  -1  -7   6   85.73    5.68
  -7   8   6   79.17    4.89
  -7   8   6   85.68    7.77
  -8   1  -3  669.60  103.04
   1   7  -3  776.79  123.58
   7  -8  -3  731.29   98.47
  -8   1  -3  756.71  115.43
   1   7  -3  725.01  108.77
   1   7  -3  791.15  122.06
  -8   1  -3  758.91  124.19
   7  -8  -3  629.35  101.33
  -8   1  -3  763.70  122.54
   7  -8  -3  978.07  128.55
   7  -8  -3  760.89  117.70
  -7   8   3  818.33  129.82
   8  -1   3  763.41  113.89
  -1  -7   3  831.54  136.29
   8  -1   3  724.23  102.44
  -7   8   3  683.85  110.63
  -7   8   3  790.75  124.99
  -1  -7   3  722.63  114.06
   8  -1   3  652.85  100.99
   8  -1   3  768.99  123.01
  -1  -7   3  960.93  144.64
  -7   8   3  867.71  137.94
  -1  -7   3  804.29  122.17
   1   7   0  159.15   10.62
  -8   1   0  163.87   12.35
  -8   1   0  174.13   10.78
  -8   1   0  150.82    8.94
  -8   1   0  168.53   12.94
   7  -8   0  206.67   16.00
   7  -8   0  159.51   14.01
   7  -8   0  159.20    7.90
   1   7   0  162.28   11.09
   7  -8   0  170.96    9.72
   1   7   0  147.73    8.78
  -1  -7   0  145.92    9.40
  -1  -7   0  172.37   10.30
  -1  -7   0  165.66   12.66
   8  -1   0  162.41   12.89
  -7   8   0  206.67   17.55
   8  -1   0  181.08   13.17
  -7   8   0  167.04   11.98
  -7   8   0  146.03    9.54
   8  -1   0  170.02    9.81
   8  -1   0  149.95   11.90
  -1  -7   0  168.33   12.70
  -7   8   0  144.50    9.26
  -8   1   3  234.53   16.96
   1   7   3  252.74   22.09
   1   7   3  210.33   15.40
   7  -8   3  265.44   21.41
  -8   1   3  258.10   23.56
   1   7   3  249.27   17.18
   7  -8   3  267.12   18.57
   7  -8   3  260.34   21.46
  -8   1   3  255.10   20.02
   7  -8   3  296.36   24.60
  -8   1   3  241.77   18.77
   8  -1  -3  264.60   20.76
  -7   8  -3  241.53   21.30
   8  -1  -3  261.73   23.17
   8  -1  -3  225.36   16.36
  -7   8  -3  300.36   19.74
  -7   8  -3  263.80   17.65
  -1  -7  -3  251.11   22.38
   8  -1  -3  237.16   22.49
  -1  -7  -3  278.83   21.93
  -1  -7  -3  269.35   19.86
  -1  -7  -3  225.91   19.99
  -7   8  -3  225.91   25.68
   7  -8   6   27.42    1.45
   7  -8   6   34.56    3.85
  -8   1   6   34.18    2.06
  -8   1   6   30.74    1.44
  -8   1   6   29.77    2.31
  -8   1   6   27.61    1.58
   7  -8   6   30.70    2.03
   1   7   6   24.25    1.22
   7  -8   6   28.86    2.82
   1   7   6   28.89    1.31
   1   7   6   26.83    2.02
  -1  -7  -6   30.21    1.50
  -1  -7  -6   29.03    1.68
  -1  -7  -6   28.66    1.01
   8  -1  -6   29.00    2.18
   8  -1  -6   32.52    2.77
  -1  -7  -6   26.17    3.05
  -7   8  -6   27.21    1.82
   8  -1  -6   29.32    1.53
   8  -1  -6   34.91    2.17
  -7   8  -6   29.00    3.45
   7  -8   9   63.20    4.97
   7  -8   9   70.43    7.46
  -8   1   9   61.65    3.15
   7  -8   9   71.20    6.26
  -8   1   9   55.46    3.37
   1   7   9   52.65    2.38
   1   7   9   55.41    2.03
   7  -8   9   67.45    3.59
   1   7   9   57.99    4.28
  -8   1   9   69.63    4.36
  -8   1   9   64.17    4.72
   8  -1  -9   64.58    3.34
   8  -1  -9   59.47    4.23
   8  -1  -9   61.10    3.78
  -1  -7  -9   69.76    2.95
  -7   8  -9   61.29    5.38
   8  -1  -9   60.32    4.81
  -1  -7  -9   70.71    3.61
  -7   8  -9   60.83    6.39
  -1  -7  -9   54.76    2.85
  -1  -7  -9   59.53    4.19
  -1  -7  -9   62.21    2.28
  -8   1  12   91.79    5.99
  -8   1  12   95.33    5.42
   7  -8  12   91.72    6.90
   1   7  12  110.23   11.69
   7  -8  12  110.66   10.95
   7  -8  12  102.75    7.27
  -8   1  12  101.19    6.58
   1   7  12   93.57    4.64
   7  -8  12  105.54    9.79
  -8   1  12   96.57    6.20
  -1  -7 -12  111.86    5.65
  -7   8 -12  109.29    7.80
   8  -1 -12   92.68    5.96
   8  -1 -12   97.86    9.98
  -1  -7 -12   89.01   10.63
   8  -1 -12   97.73    8.07
  -1  -7 -12   86.69    5.63
  -7   8 -12   90.10    7.38
  -8   1  15  194.44   13.02
  -8   1  15  171.12   11.98
   1   7  15  137.33    9.23
   7  -8  15  202.77   14.79
   7  -8  15  206.36   16.45
  -8   1  15  175.98   12.61
   1   7  15  188.16   17.45
   7  -8  15  212.39   17.31
  -8   1  15  187.42   14.72
   7  -8  15  191.92   16.79
  -8   1  15  189.29   14.60
   8  -1 -15  198.30   16.79
  -7   8 -15  169.27   12.17
   8  -1 -15  169.45   13.70
  -1  -7 -15  173.86   20.26
  -7   8 -15  138.65   13.76
   1   7  18   16.08    3.81
  -8   1  18   23.16    2.11
  -8   1  18   16.39    1.72
   7  -8  18   22.51    2.64
   7  -8  18   19.17    3.22
  -8   1  18   16.34    1.67
  -1  -7 -18   21.23    2.06
   8  -1 -18   19.71    1.30
  -8   1  21   14.36    1.65
  -8   1  21   20.24    3.99
   7  -8  21   19.40    4.85
   7  -8  21   17.60    3.17
  -1  -7 -21   16.94    2.07
   7  -8  24  101.04   12.54
  -8   1  24  105.69   11.52
  -8   1  24   85.65   11.15
   1   7  24   84.01   10.73
   7  -8  24   92.62   13.21
   7  -8  27    3.54    1.00
  -8   1  27    3.34    0.77
  -8   1  27    2.14    1.35
   7  -8  27    3.32    2.91
   7  -8  30   71.39    8.13
  -8   1  30   62.37    9.48
   7  -8  30   99.17   10.24
  -8   1  30   65.16    6.90
   7  -8  33   24.11    5.66
  -8   1  33   18.22    5.77
   7  -8  36    0.00    0.20
  -1  -8  37    4.37    1.79
  -8   9  34   48.86    5.00
  -1  -8  34   46.15    5.20
   9  -1  34   34.22    3.39
   9  -1  31   -0.10    1.00
  -8   9  31    0.41    0.82
  -1  -8  31    0.68    1.85
   9  -1  28  136.90   19.80
  -8   9  28  138.37   16.71
  -1  -8  28  126.19   17.89
  -1  -8  25    1.04    2.44
  -8   9  25    2.09    1.21
   9  -1  25    1.51    0.99
   8  -9 -22    7.81    1.33
  -8   9  22    7.93    1.85
   9  -1  22    6.03    1.35
  -1  -8  22    5.89    2.00
   8  -9 -19  256.35   39.02
   9  -1  19  286.61   40.85
  -1  -8  19  297.08   45.20
  -8   9  19  277.00   35.01
   8  -9 -16  117.92   14.89
   9  -1  16  126.12   14.73
  -1  -8  16  156.30   20.62
  -8   9  16  157.71   19.74
  -1  -8  16  131.47   12.32
  -1  -8  16  120.29   10.70
  -1  -8  16  134.97    9.23
  -8   9  16  138.23   18.68
  -8   9  16  124.79   10.41
  -1  -8  16  154.88   12.44
   1   8 -13   98.02    6.43
   1   8 -13  100.78   10.29
  -9   1 -13   99.34    6.29
  -9   1 -13   85.15    4.89
   8  -9 -13  105.80    7.12
   8  -9 -13  107.99    6.32
  -1  -8  13   95.06    7.04
  -1  -8  13   92.52    7.48
   9  -1  13  108.06    5.80
  -8   9  13   97.52   11.34
  -1  -8  13   91.32   11.64
  -1  -8  13   81.65    3.79
  -8   9  13   68.39    8.91
  -8   9  13   92.83    5.30
  -1  -8  13  103.26    6.39
  -8   9  13   98.41    7.82
  -1  -8  13   93.79    8.41
   9  -1  13   87.63    6.46
  -9   1 -10    2.18    0.30
   1   8 -10    2.47    0.61
  -9   1 -10    3.24    0.65
   8  -9 -10    2.15    0.65
   8  -9 -10    1.77    0.61
  -1  -8  10    1.80    0.58
  -1  -8  10    2.21    0.61
  -8   9  10    2.23    0.43
  -1  -8  10    1.84    0.88
  -8   9  10    2.26    0.65
  -8   9  10    2.64    1.05
  -8   9  10    2.61    1.11
  -1  -8  10    3.62    0.44
   9  -1  10    2.12    0.54
   9  -1  10    2.63    1.01
  -1  -8  10    2.37    0.74
  -1  -8  10    2.29    0.72
   9  -1  10    2.97    0.32
  -9   1  -7   47.14    2.38
   1   8  -7   45.12    4.01
  -9   1  -7   48.56    1.11
  -9   1  -7   46.86    3.05
   1   8  -7   38.49    2.18
   8  -9  -7   45.29    4.69
  -9   1  -7   40.65    2.06
   8  -9  -7   40.93    3.76
  -1  -8   7   50.74    3.10
  -1  -8   7   44.50    3.29
   9  -1   7   45.98    4.35
  -1  -8   7   47.10    4.25
  -8   9   7   44.72    4.26
  -8   9   7   42.87    3.11
   9  -1   7   44.07    2.22
  -8   9   7   37.08    4.15
  -1  -8   7   50.03    4.40
   9  -1   7   50.85    2.98
   9  -1   7   44.01    0.98
  -8   9   7   43.32    2.74
  -1  -8   7   40.82    1.78
  -9   1  -4  127.37   10.31
   1   8  -4  131.71    8.26
   8  -9  -4  129.34   11.67
  -9   1  -4  133.23    9.72
   1   8  -4  134.30   10.06
  -9   1  -4  134.22    8.74
  -9   1  -4  114.05    6.28
   8  -9  -4  127.18    9.15
   1   8  -4  140.21   10.61
  -8   9   4  108.90    9.24
   9  -1   4  132.74    8.25
  -8   9   4  118.71    8.81
   9  -1   4  117.70    5.39
  -1  -8   4  134.86    9.04
   9  -1   4  140.55    7.66
  -1  -8   4  150.69    9.69
  -8   9   4  135.12   10.43
  -1  -8   4  120.71   11.58
  -1  -8   4  108.45   10.15
  -8   9   4  146.82   10.18
   9  -1   4  116.93    7.72
   8  -9  -1  263.11   17.56
   8  -9  -1  247.63   16.30
  -9   1  -1  230.41   21.99
   1   8  -1  235.77   17.27
   1   8  -1  206.70   15.86
  -9   1  -1  231.37   17.77
   8  -9  -1  247.11   21.05
  -9   1  -1  243.47   23.52
  -9   1  -1  225.66   22.13
   1   8  -1  230.35   19.33
   8  -9  -1  246.76   20.77
  -1  -8   1  261.19   22.73
  -8   9   1  234.96   26.36
  -1  -8   1  224.09   21.13
   9  -1   1  253.76   19.47
   9  -1   1  220.63   17.96
  -8   9   1  252.26   19.66
  -8   9   1  201.80   17.61
   9  -1   1  240.37   16.68
  -8   9   1  279.37   25.38
  -1  -8   1  237.28   19.60
   9  -1   1  254.13   24.11
  -1  -8   1  237.43   19.45
   8  -9   2  122.03    5.97
   1   8   2  133.22    8.82
  -9   1   2  126.55    7.18
   8  -9   2  111.45    6.25
   1   8   2  123.16    7.30
  -9   1   2  105.92    6.71
   8  -9   2  130.42    8.42
   1   8   2   98.40    5.06
  -9   1   2  121.47    9.85
  -9   1   2  117.74    9.28
   8  -9   2  127.02   11.63
   9  -1  -2  116.91    9.66
   9  -1  -2  119.15    9.71
  -1  -8  -2  126.19    6.36
  -8   9  -2  104.01    5.46
  -8   9  -2  148.86   10.50
  -1  -8  -2  128.44    8.97
   9  -1  -2  126.21    7.93
  -8   9  -2  116.24   12.16
  -1  -8  -2  121.65   10.35
  -8   9  -2  101.74    5.59
   9  -1  -2  113.95    5.61
  -1  -8  -2  126.59   10.23
   8  -9   5  191.86   18.16
   8  -9   5  175.14   10.79
  -9   1   5  157.49   11.30
  -9   1   5  202.21   12.20
   1   8   5  162.41   10.57
   1   8   5  169.66   13.77
   8  -9   5  190.40   14.52
  -9   1   5  162.10   15.75
   1   8   5  141.12    9.84
  -9   1   5  176.99   12.33
   8  -9   5  245.84   21.99
  -8   9  -5  165.55   18.29
  -1  -8  -5  207.43   14.24
  -1  -8  -5  174.05   15.95
   9  -1  -5  174.75   10.92
  -1  -8  -5  178.78    9.76
   9  -1  -5  169.52   16.17
  -8   9  -5  133.54   12.80
   9  -1  -5  172.12   15.94
   9  -1  -5  180.31   15.26
  -1  -8  -5  166.89   12.79
  -9   1   8  324.05   32.72
   1   8   8  255.58   27.97
  -9   1   8  270.91   32.28
   1   8   8  284.99   24.23
   1   8   8  291.56   23.85
  -9   1   8  322.06   32.61
   8  -9   8  332.74   36.88
  -9   1   8  295.41   27.03
   8  -9   8  387.04   39.17
   8  -9   8  365.88   41.05
   8  -9   8  411.34   38.57
  -1  -8  -8  287.13   27.26
  -8   9  -8  289.32   37.72
   9  -1  -8  304.79   29.85
  -8   9  -8  303.62   36.45
   9  -1  -8  293.35   26.81
   9  -1  -8  296.72   30.88
  -1  -8  -8  310.34   28.29
  -1  -8  -8  327.71   32.10
  -1  -8  -8  291.14   23.19
  -1  -8  -8  311.07   31.95
   9  -1  -8  303.61   27.50
  -9   1  11  144.06   10.98
  -9   1  11  142.09    9.24
  -9   1  11  135.44    9.12
   1   8  11  145.45    8.47
   1   8  11  162.96   13.89
   8  -9  11  175.58   12.80
   8  -9  11  168.86   15.40
   8  -9  11  148.51   16.28
  -9   1  11  122.84   12.62
   8  -9  11  159.75   10.66
  -1  -8 -11  156.22   10.75
   9  -1 -11  151.03   11.89
   9  -1 -11  140.07   13.04
  -1  -8 -11  154.14   12.69
  -8   9 -11  108.39   14.64
  -8   9 -11  154.01   14.18
  -1  -8 -11  152.90   11.33
   9  -1 -11  157.56   10.65
   8  -9  14  123.99   11.95
  -9   1  14   87.77    9.35
   1   8  14  112.24   13.91
  -9   1  14   91.78    6.39
   8  -9  14  117.18    8.91
  -9   1  14  101.09   10.55
   8  -9  14  122.17    8.59
  -9   1  14  103.62    8.04
   8  -9  14  110.62    8.09
   9  -1 -14   88.55    7.55
   9  -1 -14  116.70    7.26
  -1  -8 -14  103.15   12.23
  -8   9 -14   93.85    5.93
   9  -1 -14   91.56    9.67
  -8   9 -14   96.13    8.37
  -9   1  17   10.66    1.82
   8  -9  17    7.84    1.86
  -9   1  17   10.19    1.30
   8  -9  17    9.36    1.38
  -9   1  17    6.86    0.67
  -1  -8 -17   10.12    2.20
   9  -1 -17    9.95    1.40
  -9   1  20   93.71   10.34
   8  -9  20   94.99   13.14
  -9   1  20  101.52   12.44
   8  -9  20  107.87   11.94
  -1  -8 -20   93.66   14.42
   8  -9  23   11.19    1.68
  -9   1  23    7.11    2.34
   1   8  23    6.32    2.87
   8  -9  23    8.94    4.10
  -9   1  23    9.08    2.12
   8  -9  26   59.61    7.56
  -9   1  26   49.90    4.16
   8  -9  26   40.52    7.13
  -9   1  26   43.38   10.23
  -9   1  29   22.86    1.89
   8  -9  29   19.16    2.09
   8  -9  29   27.49    4.11
  -9   1  29   20.52    3.85
  -9   1  32    4.04    1.66
   8  -9  32    5.72    1.72
  -9   1  35   55.34    6.96
   8  -9  35   60.94    6.09
  -9  10  35    0.02    0.11
  -1  -9  35    0.59    1.22
  10  -1  35    0.00    0.08
  -1  -9  32   10.42    4.75
  10  -1  32   14.12    1.54
  -9  10  32   10.51    3.58
  -1  -9  29   19.13    5.68
  -9  10  29   18.22    5.19
  10  -1  29   14.34    2.05
  -1  -9  26   64.68    9.57
  10  -1  26   67.12    7.50
  -9  10  26   70.61    9.85
   9 -10 -23    0.94    1.38
  10  -1  23    0.58    0.80
  -1  -9  23    0.13    1.09
  -9  10  23    1.07    1.23
   9 -10 -20   55.60    5.94
  10  -1  20   46.44    9.20
  -1  -9  20   66.10    7.63
  -9  10  20   59.19   12.07
   9 -10 -17   76.29   10.69
  10  -1  17   65.49    9.89
  -9  10  17   74.35    8.06
  -1  -9  17   68.78    6.03
  -1  -9  17   84.33   12.23
   1   9 -14   55.78    6.08
   9 -10 -14   50.02    2.87
   9 -10 -14   54.54    6.31
  -9  10  14   48.05    4.36
  -1  -9  14   46.58    4.27
  10  -1  14   40.55    2.21
  -9  10  14   46.51    3.77
  -1  -9  14   45.61    4.76
  -1  -9  14   52.73    6.28
  -9  10  14   38.75    3.18
  -9  10  14   50.32    6.91
  10  -1  14   44.11    3.57
  -1  -9  14   46.07    4.61
  -1  -9  14   50.19    6.81
   1   9 -11    8.60    1.09
   9 -10 -11    9.28    1.21
 -10   1 -11   10.85    1.01
 -10   1 -11    9.02    0.86
   1   9 -11    9.35    0.60
   9 -10 -11    7.14    1.12
  -9  10  11    9.24    1.86
  10  -1  11    9.83    1.12
  10  -1  11    9.36    0.93
  -9  10  11   10.31    1.15
  -1  -9  11   10.79    1.88
  -9  10  11    9.95    1.31
  -1  -9  11    8.17    1.07
  -9  10  11    7.14    1.12
  -1  -9  11    7.08    0.92
  -1  -9  11    8.01    2.01
  -1  -9  11    8.73    1.23
  10  -1  11    8.18    0.84
  -1  -9  11    9.02    0.68
   1   9  -8    5.85    0.75
   9 -10  -8    5.89    1.17
   1   9  -8    8.73    0.60
 -10   1  -8    5.50    0.55
   9 -10  -8    5.35    0.99
 -10   1  -8    6.58    1.52
  -9  10   8    6.08    1.34
  -9  10   8    5.82    1.42
  10  -1   8    4.67    1.46
  -1  -9   8    8.21    0.78
  -1  -9   8    7.15    1.50
  10  -1   8    5.24    0.98
  -9  10   8    8.35    0.83
  -1  -9   8    5.52    0.99
  -1  -9   8    4.98    1.53
  10  -1   8    8.11    0.53
  -9  10   8    6.13    1.04
   1   9  -5    8.98    0.81
 -10   1  -5    9.18    1.02
 -10   1  -5   10.71    0.81
 -10   1  -5   14.42    1.33
   9 -10  -5    8.91    0.96
   9 -10  -5    8.97    1.15
   1   9  -5   12.02    1.29
  -1  -9   5   14.32    1.08
  -9  10   5    9.10    0.78
  -9  10   5    7.98    0.80
  -9  10   5   10.10    2.33
  -1  -9   5    7.92    1.37
  10  -1   5    9.93    0.99
  -9  10   5    9.09    1.81
  -1  -9   5    9.48    1.05
  10  -1   5    9.26    0.67
  -1  -9   5   11.76    1.75
  -1  -9   5    9.59    1.46
  10  -1   5    9.61    1.38
   9 -10  -2    5.97    0.22
   1   9  -2    4.84    0.48
   9 -10  -2    6.46    0.87
 -10   1  -2    4.94    0.72
   1   9  -2    3.86    0.48
 -10   1  -2    5.32    1.12
   1   9  -2    4.19    1.15
   9 -10  -2    4.07    0.78
 -10   1  -2    4.44    0.53
 -10   1  -2    5.68    0.65
   9 -10  -2    5.46    0.26
  -1  -9   2    4.66    1.11
  10  -1   2    4.81    0.64
  -9  10   2    5.81    0.71
  -9  10   2    6.18    1.67
  -1  -9   2    3.45    0.53
  -1  -9   2    5.88    0.88
  10  -1   2    5.70    0.59
  -1  -9   2    5.26    0.79
  10  -1   2    4.73    0.32
  10  -1   2    4.59    0.66
  -9  10   2    5.40    1.49
  -9  10   2    4.41    0.67
   9 -10   1   32.67    4.25
   9 -10   1   32.90    2.53
   9 -10   1   35.63    1.49
   1   9   1   32.47    2.01
 -10   1   1   35.06    2.08
 -10   1   1   30.42    3.27
 -10   1   1   33.58    3.26
   1   9   1   35.38    3.91
   1   9   1   30.19    1.33
   9 -10   1   30.25    1.62
 -10   1   1   33.25    1.68
  -1  -9  -1   33.98    3.40
  -1  -9  -1   38.67    2.89
  -9  10  -1   29.92    1.60
  -1  -9  -1   39.90    3.29
  10  -1  -1   32.87    1.94
  -9  10  -1   34.30    1.55
  10  -1  -1   35.59    1.63
  -9  10  -1   37.67    4.82
  -9  10  -1   36.14    2.91
  10  -1  -1   29.97    2.14
  -1  -9  -1   28.98    1.99
  10  -1  -1   31.20    1.95
   9 -10   4  305.95   29.38
   1   9   4  258.13   23.05
 -10   1   4  302.95   33.59
   9 -10   4  342.10   27.72
   9 -10   4  312.71   30.89
 -10   1   4  315.71   33.37
 -10   1   4  300.68   28.79
 -10   1   4  267.42   22.91
   9 -10   4  329.94   32.69
   1   9   4  329.77   39.71
   1   9   4  296.36   23.71
  -1  -9  -4  267.72   26.26
  -1  -9  -4  364.81   27.92
  10  -1  -4  303.66   32.48
  10  -1  -4  330.49   30.76
  -9  10  -4  280.46   20.73
  10  -1  -4  294.85   27.41
  -9  10  -4  344.54   43.51
  -9  10  -4  286.64   30.86
  -1  -9  -4  296.30   29.85
  -1  -9  -4  313.70   35.28
  -9  10  -4  288.78   22.06
  10  -1  -4  297.76   28.51
 -10   1   7    1.01    0.46
   9 -10   7    1.23    0.94
   1   9   7    1.16    0.28
 -10   1   7    1.52    0.36
   9 -10   7    1.70    1.03
   9 -10   7    1.58    0.66
 -10   1   7    1.23    0.68
   9 -10   7    2.54    0.58
 -10   1   7    2.12    0.89
   1   9   7    1.09    0.21
   1   9   7    3.79    0.64
  -1  -9  -7    1.11    0.21
  -9  10  -7    1.31    0.97
  -9  10  -7    3.23    1.04
  -1  -9  -7    2.26    0.94
  -1  -9  -7    0.89    0.44
  10  -1  -7    1.29    0.41
  10  -1  -7    1.50    0.53
  10  -1  -7    1.45    0.77
  10  -1  -7    1.59    0.32
  -1  -9  -7    1.09    0.45
  -1  -9  -7    1.43    0.38
 -10   1  10    4.47    0.95
 -10   1  10    3.72    1.01
   9 -10  10    4.39    0.65
   9 -10  10    6.51    1.15
   1   9  10    6.44    1.67
   9 -10  10    4.20    0.83
 -10   1  10    5.71    0.78
 -10   1  10    3.52    0.55
   9 -10  10    4.30    1.12
  -1  -9 -10    4.62    0.36
  -9  10 -10    4.35    1.20
  -1  -9 -10    4.28    0.81
  10  -1 -10    4.06    0.61
  10  -1 -10    4.71    0.84
  -1  -9 -10    5.23    1.51
  -1  -9 -10    5.12    0.80
  -9  10 -10    3.78    0.90
  10  -1 -10    4.94    0.55
 -10   1  13   54.17    5.54
 -10   1  13   51.44    2.82
   9 -10  13   58.24    6.84
   1   9  13   61.60    5.38
   9 -10  13   68.13    4.54
   9 -10  13   47.19    6.85
 -10   1  13   54.36    3.27
   9 -10  13   64.81    5.35
 -10   1  13   60.16    6.55
  -9  10 -13   71.79    5.37
  -9  10 -13   55.31    4.72
  10  -1 -13   46.43    5.35
  10  -1 -13   58.01    4.70
  -1  -9 -13   59.06    7.17
  10  -1 -13   63.10    5.44
 -10   1  16   85.33    6.61
 -10   1  16   74.57    3.82
   9 -10  16   83.81    7.32
 -10   1  16   56.33    4.16
   9 -10  16   76.65    5.88
 -10   1  16   58.34    8.65
 -10   1  16   61.42    5.35
   9 -10  16   70.79    5.17
  -9  10 -16   65.37    5.09
  -1  -9 -16   74.20    6.71
  10  -1 -16   79.04    5.11
   9 -10  19   57.89    7.74
   9 -10  19   54.44   10.65
 -10   1  19   51.60    8.15
 -10   1  19   55.78    5.92
  -1  -9 -19   55.70    9.63
  10  -1 -19   54.67    5.49
   9 -10  22   15.67    2.61
 -10   1  22   12.26    2.69
 -10   1  22   13.39    2.25
   1   9  22    0.93    1.99
   9 -10  22   12.79    1.68
 -10   1  25   45.53    5.77
   1   9  25   54.96    6.04
   9 -10  25   44.09   11.27
   9 -10  25   36.81    3.93
 -10   1  25   41.10    6.40
 -10   1  28    2.68    1.19
 -10   1  28    0.21    2.38
   9 -10  28    2.50    1.45
   9 -10  28    1.30    1.05
 -10   1  31    3.58    1.17
   9 -10  31    5.96    2.97
 -10   1  31    7.20    1.87
   9 -10  34    3.27    1.13
   9 -10  37   -0.12    0.26
 -10   1  37   -0.56    0.70
  -1 -10  36    2.20    0.89
  -1 -10  33    0.73    1.79
 -10  11  33    2.93    0.99
  11  -1  33    1.35    0.53
  -1 -10  30   65.09   13.28
 -10  11  30   58.19    7.22
  11  -1  30   51.03    5.22
  -1 -10  27   39.38    6.74
 -10  11  27   48.05   11.24
  11  -1  27   39.95    7.38
  10 -11 -24   70.74    8.01
 -10  11  24   80.35   17.11
  11  -1  24   60.87    6.98
  -1 -10  24   74.65   16.56
  10 -11 -21    5.97    2.63
  11  -1  21    7.17    2.67
 -10  11  21    7.23    2.31
  -1 -10  21    6.31    1.86
  10 -11 -18    3.72    1.30
  -1 -10  18    4.82    2.14
 -10  11  18    2.64    2.56
  11  -1  18    3.76    1.19
  10 -11 -15  174.49   26.89
  11  -1  15  186.03   25.06
 -10  11  15  170.52   27.41
  -1 -10  15  163.69   14.21
  -1 -10  15  185.72   25.41
  10 -11 -12   23.08    2.34
   1  10 -12   21.97    1.82
   1  10 -12   26.38    2.23
  10 -11 -12   27.40    1.54
 -11   1 -12   23.62    1.74
 -11   1 -12   30.31    2.16
  -1 -10  12   24.70    3.32
  11  -1  12   26.64    1.71
 -10  11  12   30.03    4.14
  -1 -10  12   20.58    3.73
  -1 -10  12   27.78    2.29
 -10  11  12   30.66    4.01
  -1 -10  12   21.90    1.36
  11  -1  12   23.97    2.32
 -10  11  12   24.59    1.72
 -10  11  12   25.81    3.99
  -1 -10  12   26.51    4.31
  -1 -10  12   25.13    2.83
   1  10  -9   10.22    0.77
   1  10  -9   11.08    1.96
 -11   1  -9   15.15    0.99
 -11   1  -9   11.21    2.42
  10 -11  -9   13.11    1.15
 -11   1  -9   11.98    1.37
  10 -11  -9    6.96    2.54
 -10  11   9   13.89    1.23
 -10  11   9   13.27    1.37
  -1 -10   9    9.06    2.64
 -10  11   9   13.34    1.60
  11  -1   9   10.97    2.29
  -1 -10   9   12.48    1.46
  11  -1   9    9.95    0.88
 -10  11   9   13.27    1.28
  -1 -10   9   10.93    1.33
  -1 -10   9   14.99    1.06
  -1 -10   9   14.21    1.32
  -1 -10   9   15.72    1.49
  11  -1   9   15.41    0.77
  10 -11  -6    2.82    0.62
 -11   1  -6    1.98    0.47
 -11   1  -6    1.87    0.60
 -11   1  -6    2.40    0.77
   1  10  -6    2.46    0.76
   1  10  -6    2.17    0.50
  10 -11  -6    2.72    0.79
  11  -1   6    2.99    0.70
 -10  11   6    1.40    0.47
  11  -1   6    1.89    0.48
  -1 -10   6    4.05    0.88
  11  -1   6    2.22    1.06
  -1 -10   6    2.40    0.69
 -10  11   6    2.09    0.80
  -1 -10   6    2.26    0.35
  -1 -10   6    2.09    0.59
  -1 -10   6    1.52    0.63
 -10  11   6    2.47    1.11
 -10  11   6    2.79    0.81
 -11   1  -3   83.07    5.42
 -11   1  -3   82.20    7.64
  10 -11  -3   82.08    6.12
  10 -11  -3   78.34    6.81
 -11   1  -3   90.05    6.22
   1  10  -3  100.16    7.83
   1  10  -3   76.22    5.99
  -1 -10   3   89.04    5.07
 -10  11   3   91.94    7.76
 -10  11   3   86.83    6.11
  11  -1   3   72.88    7.86
  11  -1   3   84.36    6.92
  -1 -10   3   77.41    9.25
 -10  11   3   87.31    4.76
  -1 -10   3   87.52    4.87
  -1 -10   3   83.19    5.66
 -10  11   3   93.16    7.31
  11  -1   3   83.10    5.55
   1  10   0    1.06    0.43
 -11   1   0    0.84    0.72
  10 -11   0    0.48    0.99
 -11   1   0    0.51    0.77
  10 -11   0    0.33    0.21
   1  10   0    0.59    0.43
 -11   1   0    0.53    0.78
  10 -11   0    0.28    0.19
 -11   1   0    0.46    0.30
   1  10   0    1.38    0.81
  10 -11   0    1.03    0.95
  -1 -10   0    0.56    0.23
  -1 -10   0    1.36    0.37
  11  -1   0    0.33    0.24
 -10  11   0    1.56    0.65
  -1 -10   0    0.41    0.82
  -1 -10   0    0.75    0.40
  11  -1   0    0.31    0.49
  11  -1   0    0.46    0.73
  11  -1   0    0.74    0.39
 -10  11   0    0.36    0.30
 -10  11   0    0.87    1.04
 -10  11   0    0.66    0.33
 -11   1   3   35.12    3.79
  10 -11   3   45.66    1.99
  10 -11   3   38.70    2.99
 -11   1   3   33.83    3.56
   1  10   3   34.07    1.37
   1  10   3   30.62    1.69
 -11   1   3   32.56    1.90
   1  10   3   40.07    4.54
 -11   1   3   33.35    2.39
  10 -11   3   41.68    2.13
  10 -11   3   32.08    4.55
  -1 -10  -3   40.65    2.78
 -10  11  -3   42.64    5.56
  11  -1  -3   31.83    1.28
  -1 -10  -3   35.26    1.74
 -10  11  -3   33.57    3.05
  -1 -10  -3   36.38    2.55
  11  -1  -3   37.27    2.50
  -1 -10  -3   39.01    3.76
  11  -1  -3   35.76    3.83
  11  -1  -3   36.55    3.55
 -11   1   6   93.87    5.99
  10 -11   6  113.99    7.73
 -11   1   6   86.50    6.18
  10 -11   6  100.73    6.75
  10 -11   6   99.06    5.45
   1  10   6   82.73    4.50
 -11   1   6   87.07    6.67
  10 -11   6  103.16   10.61
 -11   1   6   86.33    8.63
   1  10   6   89.72    7.40
  11  -1  -6   94.37    6.18
 -10  11  -6  101.43   11.67
  -1 -10  -6   78.23    8.08
 -10  11  -6  103.48   11.46
  11  -1  -6   95.37    6.99
  -1 -10  -6   92.86    6.87
  11  -1  -6   96.94    5.00
  -1 -10  -6  106.53    6.55
  -1 -10  -6   88.29    6.53
  11  -1  -6   92.35    6.43
 -11   1   9   36.13    3.16
  10 -11   9   37.45    2.85
  10 -11   9   41.68    3.55
  10 -11   9   45.35    4.93
 -11   1   9   34.56    3.63
 -11   1   9   36.91    2.39
  10 -11   9   48.63    3.56
   1  10   9   43.58    5.88
 -11   1   9   38.96    4.66
  -1 -10  -9   31.02    3.05
  11  -1  -9   36.00    2.93
  -1 -10  -9   37.18    2.33
 -10  11  -9   46.90    5.41
  11  -1  -9   30.07    3.05
  -1 -10  -9   32.22    2.90
 -10  11  -9   36.64    3.12
  -1 -10  -9   38.29    2.14
  11  -1  -9   37.54    3.73
  10 -11  12    0.54    0.53
  10 -11  12    0.65    0.57
  10 -11  12    0.78    0.88
 -11   1  12    2.66    1.05
 -11   1  12    0.30    0.78
 -11   1  12    0.74    0.69
   1  10  12    6.00    1.40
 -11   1  12    0.78    0.38
  10 -11  12    1.66    0.85
  11  -1 -12    0.54    0.43
  -1 -10 -12    0.43    0.50
  -1 -10 -12    1.42    1.10
  11  -1 -12    1.31    0.82
  -1 -10 -12    1.04    0.46
  11  -1 -12    0.50    0.68
 -10  11 -12    1.24    0.84
 -11   1  15   22.06    1.30
  10 -11  15   27.65    2.59
 -11   1  15   21.77    2.47
 -11   1  15   18.56    1.20
  10 -11  15   26.77    2.32
 -11   1  15   20.59    2.34
  10 -11  15   28.44    1.87
 -11   1  15   23.15    2.39
 -10  11 -15   21.97    1.52
  11  -1 -15   28.43    3.18
  -1 -10 -15   26.32    4.51
  10 -11  18   23.25    5.12
  10 -11  18   22.69    3.41
 -11   1  18   18.63    2.38
 -11   1  18   22.61    4.50
  11  -1 -18   19.40    2.85
  -1 -10 -18   20.79    2.84
 -11   1  21    3.94    2.89
  10 -11  21    7.50    3.22
  10 -11  21    6.00    1.17
 -11   1  21    7.06    2.34
  -1 -10 -21    6.14    1.61
   1  10  24   -0.83    1.05
 -11   1  24    0.74    1.33
  10 -11  24    1.25    1.23
  10 -11  24    0.75    1.02
 -11   1  24    1.29    0.97
 -11   1  27   17.44    3.46
  10 -11  27   24.72    6.05
  10 -11  27   18.15    2.64
 -11   1  27   16.79    3.47
 -11   1  30    2.15    1.16
 -11   1  30    4.67    2.62
  10 -11  30    4.05    2.46
 -11   1  33    7.46    3.84
  10 -11  33    8.08    1.77
 -11   1  33    9.59    0.83
 -11   1  36    3.95    2.22
  10 -11  36    4.01    1.57
 -11  12  34   10.67    1.57
  -1 -11  34    7.67    1.58
  12  -1  31   24.44    3.86
 -11  12  31   33.09    6.75
  -1 -11  31   23.88    6.63
  -1 -11  28    1.19    2.23
  12  -1  28    0.90    1.45
 -11  12  28    1.10    1.38
  11 -12 -25   72.01    8.36
  -1 -11  25   78.48   17.68
 -11  12  25   87.07   11.76
  12  -1  25   73.20    7.95
  11 -12 -22   38.78    8.14
  -1 -11  22   31.53    9.30
 -11  12  22   34.27   10.30
  12  -1  22   35.54    7.23
  11 -12 -19   19.04    3.16
 -11  12  19   18.58    3.78
  12  -1  19   17.40    2.81
  -1 -11  19   22.11    3.45
  11 -12 -16  180.30   28.25
  -1 -11  16  155.24   18.46
  12  -1  16  164.91   17.97
 -11  12  16  159.29   19.16
  -1 -11  16  194.12   21.21
  11 -12 -13   56.66    9.43
   1  11 -13   68.63    8.24
  11 -12 -13   57.66    3.54
 -12   1 -13   49.26    2.50
  12  -1  13   55.60    8.75
 -11  12  13   63.64    6.09
  -1 -11  13   64.60    4.68
  -1 -11  13   78.15    8.78
 -11  12  13   49.77    5.24
  11 -12 -10   30.37    3.32
 -12   1 -10   30.37    2.76
   1  11 -10   30.59    2.31
 -12   1 -10   30.18    1.64
   1  11 -10   25.69    1.40
  11 -12 -10   22.35    2.82
 -11  12  10   30.67    3.82
  12  -1  10   22.80    2.06
  -1 -11  10   28.59    4.03
  -1 -11  10   28.31    2.60
  12  -1  10   26.37    2.67
  -1 -11  10   27.00    1.80
  -1 -11  10   22.06    2.62
 -11  12  10   22.84    2.07
 -11  12  10   31.83    2.49
  -1 -11  10   36.91    4.04
 -12   1  -7   27.75    3.07
  11 -12  -7   40.13    5.60
   1  11  -7   31.42    3.33
  11 -12  -7   31.08    4.36
 -12   1  -7   29.93    2.16
 -12   1  -7   30.85    4.43
   1  11  -7   36.49    2.69
  12  -1   7   31.20    3.36
  -1 -11   7   26.68    2.34
  -1 -11   7   30.04    2.81
 -11  12   7   36.17    2.28
  -1 -11   7   23.18    5.49
  12  -1   7   34.24    2.82
  -1 -11   7   35.17    4.17
 -11  12   7   38.65    3.71
  12  -1   7   30.13    4.40
  -1 -11   7   33.32    3.54
 -11  12   7   32.39    2.29
  -1 -11   7   37.33    2.43
 -11  12   7   36.56    2.98
   1  11  -4    7.28    0.77
  11 -12  -4   10.80    1.32
  11 -12  -4    9.05    1.49
 -12   1  -4   10.15    1.67
   1  11  -4    9.06    1.49
 -12   1  -4    9.88    2.03
 -12   1  -4    9.73    1.58
  -1 -11   4   10.08    1.29
  -1 -11   4    9.96    1.33
  12  -1   4   11.46    1.72
  12  -1   4    8.26    1.14
 -11  12   4   10.65    0.72
 -11  12   4    9.60    1.69
 -11  12   4    8.63    1.33
  12  -1   4    9.80    0.86
 -11  12   4    9.33    0.72
  -1 -11   4   11.61    0.74
  -1 -11   4   11.33    1.05
  -1 -11   4   10.16    2.22
  11 -12  -1   17.04    2.15
 -12   1  -1   17.76    2.72
 -12   1  -1   19.50    2.60
   1  11  -1   25.90    2.70
 -12   1  -1   20.02    2.58
   1  11  -1   17.02    0.96
  11 -12  -1   20.50    3.38
  -1 -11   1   20.90    0.94
 -11  12   1   17.30    2.31
  -1 -11   1   20.53    2.12
  -1 -11   1   21.09    2.92
 -11  12   1   18.71    1.23
 -11  12   1   22.77    1.33
  12  -1   1   19.53    2.80
  -1 -11   1   17.88    2.10
  12  -1   1   19.46    1.37
 -11  12   1   19.96    2.10
  12  -1   1   16.82    2.62
   1  11   2  112.65    7.38
 -12   1   2  120.00   12.40
  11 -12   2  125.63    9.75
 -12   1   2  121.00    8.66
  11 -12   2  121.66   10.12
 -12   1   2  105.23    8.05
 -12   1   2  105.99    6.01
   1  11   2  124.66   12.89
  -1 -11  -2  126.03    9.46
  -1 -11  -2  120.12   11.36
  12  -1  -2  112.11   11.49
  -1 -11  -2  103.02    8.38
  -1 -11  -2  124.97    6.21
  12  -1  -2  105.62    7.89
 -11  12  -2  136.35   15.99
  12  -1  -2  115.09   12.53
 -11  12  -2  136.10   11.14
  12  -1  -2  105.72    6.04
  11 -12   5   79.17    4.99
   1  11   5   78.86    4.30
  11 -12   5   92.34   10.33
  11 -12   5   87.56    6.61
 -12   1   5   87.55    7.78
   1  11   5   88.44    6.83
 -12   1   5   77.68    5.57
 -12   1   5   77.15    5.95
  11 -12   5   90.97    4.48
 -12   1   5   74.83    4.84
  12  -1  -5   76.39    5.24
  12  -1  -5   80.54    8.42
  -1 -11  -5   77.24    9.45
 -11  12  -5   82.94   10.64
  12  -1  -5   74.41    4.71
  -1 -11  -5   69.71    3.91
  -1 -11  -5   80.51    5.79
  -1 -11  -5   83.76    6.07
 -11  12  -5   91.75   10.72
  12  -1  -5   86.27    6.34
  11 -12   8   81.43    4.62
  11 -12   8   74.06    5.80
 -12   1   8   65.92    3.82
 -12   1   8   64.17    4.85
  11 -12   8   78.43    6.06
 -12   1   8   66.44    8.66
  11 -12   8   81.28    6.00
   1  11   8   76.48   10.42
 -12   1   8   71.36    6.60
  -1 -11  -8   74.35    8.59
  12  -1  -8   71.96    5.08
  12  -1  -8   72.43    8.92
  12  -1  -8   71.46    4.04
 -11  12  -8   77.25   10.06
  -1 -11  -8   64.48    5.18
 -11  12  -8   78.25    6.68
  -1 -11  -8   72.13    6.68
 -12   1  11    1.24    0.71
 -12   1  11    1.11    0.73
  11 -12  11    1.15    0.47
 -12   1  11    0.42    0.45
  11 -12  11    0.80    0.62
  11 -12  11    0.87    0.50
  11 -12  11    0.47    1.06
 -12   1  11    0.64    0.72
  12  -1 -11    1.58    0.88
  -1 -11 -11    0.66    0.61
  -1 -11 -11    0.55    0.68
 -11  12 -11    1.34    1.00
  -1 -11 -11    0.49    0.66
  12  -1 -11    0.88    0.68
 -12   1  14    0.47    0.67
 -12   1  14    0.69    0.60
 -12   1  14    0.28    1.24
  11 -12  14    0.35    1.09
  11 -12  14   -0.06    0.52
  11 -12  14    0.50    1.09
  -1 -11 -14    0.50    1.27
  12  -1 -14    0.08    0.79
 -12   1  17  165.18   25.81
 -12   1  17  183.19   19.04
 -12   1  17  150.45   14.22
  11 -12  17  180.69   22.97
  11 -12  17  194.40   20.15
  12  -1 -17  183.82   16.85
  -1 -11 -17  186.47   29.01
  11 -12  20    2.38    2.23
 -12   1  20    3.93    1.14
  11 -12  20    1.94    1.45
 -12   1  20    2.81    2.09
  -1 -11 -20    1.97    2.13
 -12   1  23   24.50    4.99
  11 -12  23   26.57    2.49
  11 -12  23   28.54    6.70
 -12   1  23   20.24    3.46
  11 -12  26    0.55    1.14
 -12   1  26    1.13    1.10
  11 -12  26   -0.86    0.90
 -12   1  26    1.01    0.72
 -12   1  29   33.87    3.17
 -12   1  29   29.53    8.93
  11 -12  29   36.23    4.97
 -12   1  32    6.15    2.56
  11 -12  32    6.07    1.30
 -12   1  32    2.89    1.01
 -12   1  35    3.77    1.33
  11 -12  35    2.72    1.57
  13  -1  32    1.27    0.92
  -1 -12  32    1.24    0.93
 -12  13  32    0.58    1.75
  -1 -12  29    0.26    3.25
 -12  13  29   13.13    2.49
  13  -1  29   10.67    2.56
  -1 -12  29   10.66    3.67
  -1 -12  26    3.89    2.72
 -12  13  26    2.82    3.06
  13  -1  26    2.51    1.06
  12 -13 -23   86.12   17.00
  13  -1  23   86.05   10.25
  -1 -12  23   77.88   19.00
 -12  13  23   96.29   13.42
  12 -13 -20    9.79    4.04
  13  -1  20   10.04    3.51
  -1 -12  20   10.64    4.36
 -12  13  20   12.01    4.62
  12 -13 -17   28.96    4.20
  -1 -12  17   30.08    3.86
  13  -1  17   29.10    6.40
 -12  13  17   26.27    7.29
  -1 -12  17   32.77    6.94
  12 -13 -14  171.20   28.44
  12 -13 -14  142.22   15.53
  13  -1  14  155.10   17.43
  -1 -12  14  170.32   18.05
 -12  13  14  151.84   24.77
  -1 -12  14  155.73   15.60
   1  12 -11    9.66    2.19
 -13   1 -11    7.13    1.29
  12 -13 -11    6.39    1.86
  12 -13 -11    8.13    2.97
  -1 -12  11    9.27    1.28
  13  -1  11    6.56    0.59
  -1 -12  11    8.70    1.49
  13  -1  11   10.53    1.49
 -12  13  11    9.69    1.31
  12 -13  -8  219.24   24.94
 -13   1  -8  243.31   21.91
  12 -13  -8  209.84   20.67
   1  12  -8  213.80   20.52
   1  12  -8  203.55   17.49
 -13   1  -8  203.69   17.36
  -1 -12   8  176.48   24.09
  13  -1   8  217.18   29.69
  -1 -12   8  211.15   30.88
 -12  13   8  200.65   22.98
  -1 -12   8  203.41   15.92
  13  -1   8  217.64   20.13
  -1 -12   8  196.73   22.56
 -12  13   8  202.78   23.16
 -13   1  -5   61.95    4.63
   1  12  -5   60.61    3.97
 -13   1  -5   66.90    7.25
  12 -13  -5   68.63    9.62
   1  12  -5   79.98    4.75
  12 -13  -5   80.08    7.23
  -1 -12   5   68.17    7.15
 -12  13   5   76.16    4.31
  -1 -12   5   72.44    4.19
  -1 -12   5   67.97    6.36
 -12  13   5   78.93    5.88
  13  -1   5   63.21    8.20
  13  -1   5   70.70    4.38
  13  -1   5   65.41    4.86
  -1 -12   5   60.43    5.90
 -12  13   5   73.84    9.75
  -1 -12   5   55.40    4.14
 -13   1  -2   34.49    2.69
  12 -13  -2   38.26    3.53
   1  12  -2   34.58    1.83
 -13   1  -2   36.32    4.83
 -13   1  -2   34.50    2.66
  12 -13  -2   35.47    3.77
   1  12  -2   44.39    2.77
  13  -1   2   31.20    2.82
  -1 -12   2   34.18    3.35
  -1 -12   2   29.64    3.97
  -1 -12   2   31.52    2.56
  13  -1   2   37.06    3.76
  -1 -12   2   31.56    1.65
  -1 -12   2   37.95    2.38
 -12  13   2   37.98    2.34
  13  -1   2   36.77    4.62
 -12  13   2   41.84    4.05
 -12  13   2   38.54    4.07
  -1 -12   2   35.24    5.16
 -12  13   2   36.23    2.26
 -13   1   1   96.12    7.45
  12 -13   1  104.24   13.56
 -13   1   1   99.21    7.85
  12 -13   1  102.66    8.56
   1  12   1   84.88    4.57
 -13   1   1   92.29    7.32
   1  12   1   97.03   10.67
  -1 -12  -1   92.82    7.92
  -1 -12  -1   84.96    6.26
  -1 -12  -1  110.17    6.26
  13  -1  -1   94.16   10.97
  13  -1  -1   85.83    6.84
 -12  13  -1  112.83   10.43
 -12  13  -1   92.01    9.17
  13  -1  -1   94.25    9.95
  -1 -12  -1   79.33   13.43
 -13   1   4   30.42    2.71
  12 -13   4   42.32    5.17
 -13   1   4   31.53    2.70
  12 -13   4   31.03    5.71
   1  12   4   29.27    1.73
   1  12   4   36.15    3.07
 -13   1   4   33.34    4.06
  -1 -12  -4   32.54    2.54
  -1 -12  -4   37.15    2.41
  -1 -12  -4   29.10    3.31
  13  -1  -4   30.27    2.82
  -1 -12  -4   27.75    4.32
 -12  13  -4   40.23    3.69
  13  -1  -4   35.58    4.10
 -12  13  -4   31.08    3.53
  13  -1  -4   35.74    4.42
  12 -13   7  193.16   18.53
 -13   1   7  159.50   21.14
 -13   1   7  163.40   18.19
  12 -13   7  212.75   22.91
 -13   1   7  139.79   13.33
  12 -13   7  205.62   13.79
  12 -13   7  191.04   16.32
  -1 -12  -7  174.19   22.14
  -1 -12  -7  174.16   21.42
  -1 -12  -7  175.71   15.46
  13  -1  -7  154.01   12.79
  13  -1  -7  172.37   14.76
  12 -13  10    8.07    2.25
  12 -13  10   11.00    1.54
 -13   1  10    5.75    0.88
 -13   1  10   10.18    1.56
  12 -13  10    9.59    0.90
  13  -1 -10   10.21    1.14
  -1 -12 -10   10.10    1.49
  -1 -12 -10    7.89    1.75
  -1 -12 -10    7.61    1.42
 -13   1  13   26.52    2.60
  12 -13  13   27.19    5.19
 -13   1  13   31.78    6.27
  12 -13  13   43.21    5.50
 -13   1  13   40.73    4.28
  12 -13  13   40.20    4.60
  -1 -12 -13   32.80    3.82
  13  -1 -13   34.62    2.84
 -13   1  16   13.17    3.13
 -13   1  16   15.50    1.30
  12 -13  16   18.77    2.53
 -13   1  16   14.33    2.44
  12 -13  16   16.15    3.46
  12 -13  16   13.86    1.79
  -1 -12 -16   13.55    2.58
  13  -1 -16   13.41    2.64
  12 -13  19  134.62   17.99
 -13   1  19  156.76   17.10
  12 -13  19  154.69   16.39
 -13   1  19  135.65   15.88
  -1 -12 -19  136.72   24.87
 -13   1  22    8.38    1.76
 -13   1  22   10.53    1.80
  12 -13  22    9.98    1.19
   1  12  22   -0.23    1.99
  12 -13  22   10.00    3.42
  12 -13  25   15.98    1.58
  12 -13  25   18.39    3.02
 -13   1  25   16.01    2.95
 -13   1  25   13.27    2.13
 -13   1  28   45.96   10.66
 -13   1  28   45.71    4.28
  12 -13  28   51.80    9.70
 -13   1  31    1.71    0.87
  12 -13  31    0.25    1.57
 -13   1  31    1.60    1.09
  12 -13  34    2.92    1.81
 -13   1  34    8.34    2.56
 -13  14  33    4.76    1.08
  -1 -13  33    2.45    1.85
  14  -1  30    4.72    1.55
  -1 -13  30    0.04    1.85
 -13  14  30    9.19    2.51
  -1 -13  30    3.56    1.21
  14  -1  27    0.89    1.39
  -1 -13  27    0.52    1.86
 -13  14  27    1.86    2.14
  13 -14 -24   71.05    9.14
  14  -1  24   64.12    8.17
  -1 -13  24   76.69    9.80
 -13  14  24   82.49   17.78
  13 -14 -21    4.24    2.67
  -1 -13  21    2.59    2.84
  14  -1  21    3.76    2.38
 -13  14  21    4.13    1.76
  13 -14 -18    3.37    1.80
  14  -1  18    5.23    1.43
  -1 -13  18    5.60    2.62
 -13  14  18    4.98    1.73
  -1 -13  18    3.85    0.73
  13 -14 -15   52.31    7.00
  -1 -13  15   54.40    8.51
 -13  14  15   47.82    5.58
  14  -1  15   45.85    9.64
  -1 -13  15   44.27    6.65
  13 -14 -12   68.89   15.04
  13 -14 -12   73.49    8.81
   1  13 -12   71.04    6.60
  -1 -13  12   65.58    9.58
  14  -1  12   72.76   12.57
 -13  14  12   75.41   10.57
  -1 -13  12   71.96   10.97
  13 -14  -9   12.71    2.98
 -14   1  -9   11.26    1.39
   1  13  -9   10.27    1.39
  13 -14  -9   13.01    4.12
  -1 -13   9   10.91    1.40
 -13  14   9   12.55    1.36
  -1 -13   9   12.46    2.01
  14  -1   9   11.96    3.25
 -14   1  -6    5.20    1.49
  13 -14  -6    5.07    1.23
   1  13  -6    4.46    1.01
  13 -14  -6    4.07    2.60
   1  13  -6    4.09    0.72
 -13  14   6    5.38    1.01
  -1 -13   6    4.74    1.24
  14  -1   6    4.83    1.16
  -1 -13   6    4.78    1.24
 -13  14   6    4.31    0.60
  -1 -13   6    4.31    1.02
  -1 -13   6    4.05    0.88
  13 -14  -3  286.16   41.04
   1  13  -3  268.37   24.20
 -14   1  -3  234.17   24.41
  13 -14  -3  266.61   41.46
   1  13  -3  217.91   19.20
  -1 -13   3  244.66   25.17
  -1 -13   3  206.18   20.03
  -1 -13   3  270.34   28.36
  14  -1   3  242.52   33.15
  -1 -13   3  229.15   26.20
  -1 -13   3  197.91   21.36
   1  13   0    0.49    0.50
 -14   1   0    1.53    0.66
  13 -14   0    1.06    0.95
  13 -14   0    1.79    0.90
  -1 -13   0    1.04    0.74
  14  -1   0    0.73    0.66
  -1 -13   0    0.83    0.53
  -1 -13   0    0.96    0.41
  13 -14   3  123.93   20.15
 -14   1   3  108.13   16.26
  13 -14   3  130.70   17.65
  14  -1  -3  110.89   10.27
  -1 -13  -3  107.27   15.30
  -1 -13  -3  121.24   14.36
  13 -14   6   91.97    9.43
  13 -14   6   91.17   12.77
 -14   1   6   80.90   12.72
  -1 -13  -6   75.54   10.44
  -1 -13  -6   87.89   11.46
  14  -1  -6   79.80   10.48
  13 -14   9   46.43    3.77
 -14   1   9   45.56    4.85
  13 -14   9   54.30    8.41
  13 -14   9   41.48    4.34
 -14   1   9   38.68    3.70
  14  -1  -9   44.84    3.80
  -1 -13  -9   45.06    7.25
  -1 -13  -9   38.92    4.67
 -14   1  12  100.49   12.17
  13 -14  12  100.34   15.07
  13 -14  12  131.84   12.06
 -14   1  12  112.38   11.86
 -14   1  12  130.54   14.91
  13 -14  12  114.13   12.08
  14  -1 -12  122.88   10.62
  -1 -13 -12  102.40   11.49
  13 -14  15    9.27    1.07
 -14   1  15    4.96    0.87
 -14   1  15    4.87    2.60
 -14   1  15    5.03    0.98
  13 -14  15    5.17    1.05
  13 -14  15    2.98    1.08
  14  -1 -15    4.53    1.03
  -1 -13 -15    3.16    2.63
 -14   1  18  185.79   33.17
  13 -14  18  211.48   23.22
  13 -14  18  188.48   26.70
 -14   1  18  174.28   29.93
  14  -1 -18  197.68   24.96
  -1 -13 -18  196.69   24.65
  13 -14  21    5.22    1.42
  13 -14  21    4.40    1.46
 -14   1  21    3.62    1.25
 -14   1  21    5.36    1.45
  -1 -13 -21    4.79    1.50
 -14   1  24   27.26    3.90
  13 -14  24   20.64    3.29
 -14   1  24   30.55    3.44
  13 -14  24   30.13    3.82
  13 -14  27   25.18    1.73
  13 -14  27   35.54    6.01
 -14   1  27   36.75    5.04
 -14   1  27   35.66    7.07
 -14   1  30   15.26    2.25
 -14   1  30   15.11    2.34
  13 -14  30    7.57    3.23
 -14   1  33    9.73    3.73
  13 -14  33   13.63    1.54
 -14  15  31    3.94    1.00
  -1 -14  31    1.85    1.20
  15  -1  31    0.81    1.02
  -1 -14  31    0.06    1.18
  -1 -14  28    1.79    1.59
  15  -1  28    0.34    1.27
 -14  15  28    0.89    1.95
  -1 -14  28    1.44    0.89
  14 -15 -25   10.64    3.74
 -14  15  25   10.63    2.57
  15  -1  25    9.98    2.06
  -1 -14  25   14.21    2.38
  14 -15 -22    2.05    1.40
  -1 -14  22    2.04    2.04
  15  -1  22    1.33    1.90
 -14  15  22    1.94    2.46
  14 -15 -19    1.88    2.47
 -14  15  19    1.80    2.21
  15  -1  19    1.09    1.16
  -1 -14  19    2.27    1.06
  14 -15 -16   34.91    8.93
  -1 -14  16   31.81    2.88
  15  -1  16   32.98    4.43
  -1 -14  16   29.79    3.79
 -14  15  16   31.59    6.97
  14 -15 -13   45.15    7.74
  14 -15 -13   54.89    6.93
  -1 -14  13   50.15    5.35
  15  -1  13   48.37   10.93
  -1 -14  13   56.79    5.29
 -14  15  13   51.37    8.56
 -15   1 -10    5.20    0.99
  14 -15 -10    4.85    2.18
  14 -15 -10    6.86    2.12
   1  14 -10    6.36    1.87
  -1 -14  10    6.29    2.54
  -1 -14  10    4.42    1.68
  15  -1  10    7.16    2.70
 -14  15  10    7.83    1.75
  14 -15  -7   62.44   10.01
  14 -15  -7   67.11   12.52
   1  14  -7   57.16    6.37
 -15   1  -7   64.00    5.45
  15  -1   7   53.08    6.09
  -1 -14   7   53.53    5.77
 -14  15   7   56.03    3.89
  -1 -14   7   53.56    3.20
  -1 -14   7   55.74   10.45
  14 -15  -4   24.24    5.70
  14 -15  -4   20.50    2.88
 -15   1  -4   16.97    3.44
   1  14  -4   18.31    1.45
  -1 -14   4   21.01    3.00
  15  -1   4   18.48    2.59
  -1 -14   4   22.78    2.56
  14 -15  -1    1.10    1.08
  14 -15  -1    0.75    0.93
 -15   1  -1    0.87    0.79
   1  14  -1    0.79    0.60
  -1 -14   1    0.54    0.88
  -1 -14   1    0.88    0.53
  15  -1   1    0.22    1.30
  14 -15   2   63.35   10.07
  14 -15   2   62.10    7.10
 -15   1   2   52.62    8.24
  -1 -14  -2   47.59    8.07
  15  -1  -2   53.37    5.34
  -1 -14  -2   43.87    4.31
 -15   1   5   21.06    5.36
  14 -15   5   30.96    5.46
  14 -15   5   30.18    4.16
  -1 -14  -5   26.20    2.84
  15  -1  -5   24.29    2.68
  -1 -14  -5   23.40    4.51
  14 -15   8   64.58    6.51
  14 -15   8   78.15   12.73
 -15   1   8   71.50    7.65
  15  -1  -8   68.81    9.42
  -1 -14  -8   64.10    6.28
  -1 -14  -8   57.50    4.95
  14 -15  11  171.59   19.74
 -15   1  11  141.46   17.89
  14 -15  11  159.77   22.01
 -15   1  11  121.45   14.50
 -15   1  11  114.19    8.89
  14 -15  11  133.12   11.93
  -1 -14 -11  108.87   11.42
  15  -1 -11  131.77   16.89
  -1 -14 -11  118.65   13.30
  14 -15  14   14.88    2.13
  14 -15  14   22.25    2.36
 -15   1  14   16.25    1.76
  14 -15  14   16.54    1.60
 -15   1  14   15.26    2.93
 -15   1  14   20.31    3.06
  -1 -14 -14   16.30    4.61
  15  -1 -14   17.16    1.98
  14 -15  17  122.72   11.62
 -15   1  17  125.51   15.47
 -15   1  17  126.04   13.23
 -15   1  17  127.12   11.99
  14 -15  17  124.66   16.32
  -1 -14 -17  127.70   22.16
  15  -1 -17  120.83   15.15
  14 -15  20    0.36    0.74
 -15   1  20    0.04    1.57
 -15   1  20    0.41    0.71
  14 -15  20   -0.22    0.96
  -1 -14 -20    0.78    1.57
  14 -15  23    5.93    0.87
  14 -15  23    5.49    1.38
 -15   1  23    5.59    2.59
 -15   1  23    6.09    2.64
  14 -15  26   22.78    4.24
  14 -15  26   17.28    2.01
 -15   1  26   22.33    4.93
 -15   1  26   18.83    4.00
  14 -15  29   11.24    1.49
 -15   1  29   10.00    1.23
 -15   1  29    7.46    3.03
 -15   1  32    3.51    2.21
  14 -15  32    5.28    0.99
  16  -1  29    1.81    1.05
  -1 -15  29    0.20    0.64
  -1 -15  29    0.54    0.63
 -15  16  29    1.01    1.44
  16  -1  26    9.98    2.32
  -1 -15  26    6.51    2.42
  -1 -15  26    5.37    1.22
 -15  16  26    6.94    2.84
  15 -16 -23    4.77    2.80
 -15  16  23    4.82    2.79
  -1 -15  23    5.61    2.57
  16  -1  23    6.83    2.61
  15 -16 -20   17.29    3.34
 -15  16  20   13.49    2.73
  16  -1  20   15.21    4.39
  -1 -15  20   12.55    2.36
  15 -16 -17   15.22    5.50
  -1 -15  17   11.99    1.43
  16  -1  17   12.69    4.45
  -1 -15  17   14.63    2.05
 -15  16  17   14.21    4.12
  15 -16 -14   49.18   13.94
  16  -1  14   50.25    6.72
 -15  16  14   54.70    5.56
  -1 -15  14   49.82    5.09
  -1 -15  14   48.18    7.14
  15 -16 -11    8.41    2.30
 -16   1 -11    6.47    1.52
  15 -16 -11    8.28    2.24
 -15  16  11    5.19    1.08
  16  -1  11    6.50    1.76
  -1 -15  11    5.48    1.49
  -1 -15  11    4.28    1.61
  15 -16  -8    3.15    1.38
 -16   1  -8    2.99    0.91
 -16   1  -8    3.43    1.41
   1  15  -8    4.11    1.25
  15 -16  -8    2.77    1.62
  -1 -15   8    1.96    0.91
  16  -1   8    3.79    1.29
 -15  16   8    2.67    1.02
  -1 -15   8    3.18    1.33
   1  15  -5   99.39    7.23
  15 -16  -5  115.97   20.27
 -16   1  -5  105.17   14.11
  15 -16  -5  121.64   20.79
  16  -1   5  111.33   17.67
  -1 -15   5   96.71   18.06
  -1 -15   5   91.41    6.73
   1  15  -2   34.61    3.34
 -16   1  -2   43.87    7.15
  15 -16  -2   50.81    5.94
  15 -16  -2   44.81    9.87
  -1 -15   2   36.95    5.06
  16  -1   2   41.89    4.98
  -1 -15   2   48.48    3.42
 -16   1   1   30.92    6.25
  15 -16   1   32.90    4.94
  15 -16   1   37.49    7.56
  -1 -15  -1   33.17    6.56
  16  -1  -1   34.07    6.31
  -1 -15  -1   31.70    2.99
  15 -16   4    0.79    1.07
 -16   1   4    0.32    1.55
  15 -16   4    0.76    1.58
  -1 -15  -4    0.20    1.34
  -1 -15  -4    0.29    1.18
  16  -1  -4    0.62    0.73
 -16   1   7    7.67    1.90
  15 -16   7    6.70    1.65
  15 -16   7    6.37    3.37
 -16   1   7    8.67    1.69
  -1 -15  -7    4.72    2.56
  -1 -15  -7    8.25    2.03
  16  -1  -7    8.86    2.44
  15 -16  10   14.02    3.66
  15 -16  10   16.12    4.49
 -16   1  10   15.05    4.68
 -16   1  10   14.04    2.16
  16  -1 -10   16.59    3.34
  -1 -15 -10   14.90    2.18
  -1 -15 -10   15.23    2.29
 -16   1  13   45.61    4.24
 -16   1  13   41.67    6.19
  15 -16  13   40.28    4.15
  15 -16  13   53.12    8.22
  16  -1 -13   45.24    6.47
  -1 -15 -13   38.61    8.73
 -16   1  16   18.01    3.37
 -16   1  16   25.48    3.48
  15 -16  16   30.68    2.61
  15 -16  16   19.20    1.87
 -16   1  16   31.03    6.70
  15 -16  16   31.68    4.35
  -1 -15 -16   27.51    6.02
  16  -1 -16   31.02    3.86
 -16   1  19   27.98    5.50
 -16   1  19   31.61    4.76
  15 -16  19   39.08    5.06
  15 -16  19   33.00    3.14
  -1 -15 -19   34.01    4.47
  15 -16  22    0.91    0.52
 -16   1  22    0.98    1.33
  15 -16  22    0.50    1.24
 -16   1  22    2.97    1.73
  15 -16  25   10.52    2.67
  15 -16  25   11.31    1.53
 -16   1  25    8.58    3.15
 -16   1  25   15.87    2.01
  15 -16  28    5.36    2.01
 -16   1  28   10.72    1.24
 -16   1  28    6.55    1.43
  -1 -16  27    1.72    0.67
 -16  17  27    2.93    1.59
  17  -1  27    2.64    0.82
  -1 -16  27    1.38    0.69
  16 -17 -24    3.82    1.12
 -16  17  24    4.05    2.19
  17  -1  24    5.28    2.13
  -1 -16  24    4.46    1.61
  16 -17 -21    8.06    3.74
  17  -1  21    8.60    3.43
  -1 -16  21   10.71    1.64
 -16  17  21    8.35    1.80
  16 -17 -18    2.93    2.64
  -1 -16  18    2.11    0.59
  17  -1  18    2.56    2.12
 -16  17  18    2.17    0.99
  -1 -16  18    1.85    0.87
  16 -17 -15   80.63   16.98
  -1 -16  15   66.75    9.58
 -16  17  15   65.03    9.51
  -1 -16  15   66.99    9.12
  17  -1  15   69.55   13.97
  16 -17 -12   21.41    7.00
  16 -17 -12   21.93    4.08
 -17   1 -12   23.63    2.94
  -1 -16  12   20.72    2.75
 -16  17  12   17.77    3.03
  -1 -16  12   19.17    2.89
  17  -1  12   21.56    3.62
  16 -17  -9   16.58    2.84
 -17   1  -9   17.20    3.18
  16 -17  -9   12.52    5.97
  17  -1   9   16.85    2.99
  -1 -16   9   15.27    4.48
  16 -17  -6  110.65   14.91
   1  16  -6   88.25    6.99
 -17   1  -6  112.82   10.36
  16 -17  -6  125.34   20.48
 -17   1  -6   99.45    9.88
  17  -1   6   93.88   18.39
  -1 -16   6   95.13   11.42
 -17   1  -3    5.09    2.32
 -17   1  -3    1.67    1.47
  16 -17  -3    7.94    3.19
  16 -17  -3    8.26    1.95
  -1 -16   3    6.68    1.32
  -1 -16   3    8.68    2.91
  17  -1   3    8.19    2.74
 -17   1   0   67.91    7.52
  16 -17   0   84.97   14.01
  16 -17   0   70.75   14.29
  17  -1   0   59.18   11.48
  -1 -16   0   56.33   11.42
  -1 -16   0   61.11    5.37
 -17   1   3    3.84    2.38
  16 -17   3    5.29    2.51
 -17   1   3    4.54    1.53
  16 -17   3    3.82    1.84
  17  -1  -3    4.34    2.13
  -1 -16  -3    3.78    1.20
  -1 -16  -3    3.52    1.71
  16 -17   6    3.68    1.33
 -17   1   6    3.77    1.51
  16 -17   6    4.00    2.84
 -17   1   6    3.87    2.34
  17  -1  -6    4.09    1.23
  -1 -16  -6    3.43    1.15
  -1 -16  -6    4.93    1.81
 -17   1   9    9.48    3.50
 -17   1   9    9.56    2.89
  16 -17   9    9.48    2.80
  16 -17   9    8.42    2.08
  -1 -16  -9    7.79    1.05
  -1 -16  -9    4.50    2.68
  17  -1  -9   10.51    2.62
 -17   1  12    0.58    1.35
  16 -17  12    1.19    1.29
 -17   1  12    0.68    1.13
  16 -17  12    0.84    1.59
  -1 -16 -12    1.05    1.49
  17  -1 -12    0.03    0.74
  16 -17  15    1.77    1.33
 -17   1  15   -0.05    1.23
  16 -17  15    2.34    1.35
 -17   1  15    1.79    2.16
  -1 -16 -15    1.45    1.77
  17  -1 -15    1.90    1.17
  16 -17  18   20.85    1.81
  16 -17  18   30.58    3.71
 -17   1  18   21.77    2.15
 -17   1  18   23.86    6.19
  -1 -16 -18   23.01    3.25
  16 -17  21    2.21    1.20
 -17   1  21    2.28    1.42
   1  16  21    0.02    2.21
 -17   1  21    3.79    1.33
  16 -17  21    3.03    0.68
 -17   1  24    6.62    1.82
  16 -17  24    9.86    1.53
 -17   1  24    5.36    1.40
  16 -17  24    5.00    1.10
 -17   1  27    2.98    0.71
  16 -17  27    2.55    0.62
 -17   1  27   -0.06    0.84
  -1 -17  25   -0.05    0.84
  -1 -17  25    0.21    0.54
  18  -1  25    0.06    0.63
 -17  18  25    0.23    0.64
  17 -18 -22    2.43    1.62
  18  -1  22    2.46    1.73
  -1 -17  22    0.54    1.08
 -17  18  22    1.39    1.38
  17 -18 -19    3.00    1.48
 -17  18  19    5.22    1.70
  -1 -17  19    1.79    0.82
  -1 -17  19    4.00    0.81
  18  -1  19    3.03    1.35
  17 -18 -16   19.26    3.48
  -1 -17  16   13.14    2.70
 -17  18  16   16.19    3.10
  18  -1  16   18.41    3.03
  -1 -17  16   14.74    2.52
  17 -18 -13   20.42    3.54
  17 -18 -13   26.23    3.98
 -17  18  13   16.78    2.96
  -1 -17  13   20.32    2.54
  18  -1  13   18.44    6.16
  -1 -17  13   18.34    3.86
 -18   1 -10    2.25    1.27
  17 -18 -10    0.86    2.54
  17 -18 -10    1.94    1.08
  -1 -17  10    1.44    1.00
  18  -1  10    0.95    2.30
  17 -18  -7   21.18    3.34
  17 -18  -7   11.01    2.86
 -18   1  -7   17.25    2.23
 -18   1  -7    9.15    3.03
  18  -1   7   13.33    4.69
  -1 -17   7    9.74    4.53
  17 -18  -4   14.77    2.88
 -18   1  -4   15.59    2.23
 -18   1  -4   15.66    2.22
  17 -18  -4   16.61    5.19
  18  -1   4   14.29    2.57
  -1 -17   4   17.70    2.68
  -1 -17   4   12.36    1.03
 -18   1  -1    8.28    1.77
  17 -18  -1    7.16    2.31
  17 -18  -1    9.77    3.52
 -18   1  -1    6.75    2.94
  -1 -17   1    7.35    1.79
  18  -1   1    6.21    1.75
  -1 -17   1    5.77    1.52
  17 -18   2   35.43    8.46
 -18   1   2   26.98    3.86
 -18   1   2   24.30    6.28
  17 -18   2   32.85    7.03
  -1 -17  -2   25.59    6.09
  18  -1  -2   27.81    6.15
  -1 -17  -2   25.74    4.28
  17 -18   5    0.29    0.91
  17 -18   5    1.89    2.02
 -18   1   5    1.02    1.70
 -18   1   5    0.41    1.06
  -1 -17  -5   -0.01    1.25
  18  -1  -5    0.40    1.50
  -1 -17  -5    0.37    1.22
  17 -18   8    1.95    1.36
 -18   1   8    2.36    2.06
 -18   1   8    2.28    1.81
  17 -18   8    1.17    1.71
  18  -1  -8    2.38    1.58
  -1 -17  -8    0.91    0.91
  -1 -17  -8    1.21    0.64
  17 -18  11   10.02    3.14
  17 -18  11   11.13    3.97
 -18   1  11    9.03    4.45
 -18   1  11   11.88    2.08
  -1 -17 -11   12.34    2.04
  18  -1 -11   13.79    3.10
 -18   1  14   15.30    1.98
  17 -18  14   15.79    2.00
  17 -18  14   14.75    2.09
 -18   1  14   13.65    2.87
  18  -1 -14   12.58    2.87
  -1 -17 -14   12.53    2.38
 -18   1  17    6.08    1.77
  17 -18  17    5.42    1.10
  -1 -17 -17    7.41    1.50
  17 -18  20    0.00    0.60
 -18   1  20    0.20    1.57
 -18   1  20   -0.37    0.43
   1  17  20   -0.05    1.41
  17 -18  20    0.43    0.77
  17 -18  23    7.93    1.24
 -18   1  23    7.55    1.84
 -18   1  23   12.12    2.83
  17 -18  23   10.22    1.41
  17 -18  26    6.59    0.55
 -18   1  26    1.62    1.93
  18 -19 -23    0.61    0.58
  -1 -18  23    0.43    0.47
  -1 -18  23    0.00    0.61
  19  -1  23   -0.87    0.70
 -18  19  23    0.26    0.46
  18 -19 -20   13.57    1.85
  19  -1  20   14.89    3.13
 -18  19  20   12.46    1.92
  -1 -18  20    3.53    1.45
  18 -19 -17    2.27    1.09
  -1 -18  17    0.68    0.44
  19  -1  17    1.96    1.05
  -1 -18  17    1.06    0.51
 -18  19  17    1.67    0.54
  18 -19 -14    1.73    1.18
  19  -1  14    2.01    1.10
  -1 -18  14    0.66    1.21
 -18  19  14    0.95    0.46
  18 -19 -11   43.50   10.48
 -19   1 -11   36.82    5.20
  18 -19 -11   42.66    4.50
  -1 -18  11   35.70    4.36
  19  -1  11   43.32    9.34
  18 -19  -8    2.61    1.68
 -19   1  -8    4.71    1.71
  18 -19  -8    3.19    1.38
  -1 -18   8    2.52    1.26
  19  -1   8    3.39    2.54
  18 -19  -5    4.40    3.00
 -19   1  -5    4.92    2.36
 -19   1  -5    6.38    2.05
  18 -19  -5    3.01    3.14
  19  -1   5    5.38    1.75
  -1 -18   5    5.10    2.61
 -19   1  -2    2.09    1.59
  18 -19  -2   -0.21    2.05
 -19   1  -2    1.72    1.00
  18 -19  -2    1.44    1.85
  -1 -18   2    0.04    0.95
  19  -1   2    0.79    1.08
  -1 -18   2    0.56    0.44
 -19   1   1    2.20    1.30
  18 -19   1    3.67    1.48
 -19   1   1    2.36    1.31
  18 -19   1    1.53    2.15
  19  -1  -1    2.35    1.22
  -1 -18  -1    1.52    1.15
  -1 -18  -1    1.76    1.80
  18 -19   4    2.67    1.45
 -19   1   4    2.83    2.21
  18 -19   4    2.64    1.17
 -19   1   4    2.51    1.30
  19  -1  -4    0.72    2.07
  -1 -18  -4    2.34    1.34
  -1 -18  -4    1.24    1.67
  18 -19   7   14.50    3.92
  18 -19   7   15.74    4.80
 -19   1   7    9.24    5.01
 -19   1   7   14.55    4.42
  -1 -18  -7   14.05    1.81
  -1 -18  -7   13.99    2.58
  19  -1  -7   18.64    3.85
  18 -19  10    4.06    2.05
 -19   1  10    3.32    1.99
  18 -19  10    3.14    0.99
 -19   1  10    2.87    2.40
  -1 -18 -10    3.88    1.73
  19  -1 -10    4.42    1.72
  -1 -18 -10    1.87    0.55
  18 -19  13   10.09    1.65
  18 -19  13   13.15    1.90
 -19   1  13   11.00    2.32
 -19   1  13    0.36    2.95
  -1 -18 -13   12.47    3.24
  19  -1 -13   12.61    1.49
  18 -19  16    0.56    0.67
  18 -19  16    1.44    0.96
 -19   1  16    1.80    1.90
  -1 -18 -16    2.55    1.49
 -19   1  19   -0.28    0.85
   1  18  19    0.38    0.80
  18 -19  19    0.34    0.73
   1  18  22    4.41    2.53
  18 -19  22    7.47    0.66
 -19   1  22   11.95    1.70
  18 -19  22    7.48    1.05
 -19   1  25    1.73    0.79
  19 -20 -21   29.90    3.73
  20  -1  21   28.50    4.78
 -19  20  21   20.92    2.59
  -1 -19  21   21.56    1.87
  19 -20 -18    0.53    0.74
  20  -1  18    1.33    0.82
  -1 -19  18    0.61    0.56
 -19  20  18    0.42    0.59
  -1 -19  18    0.27    0.26
  19 -20 -15    4.03    1.34
  20  -1  15    3.84    1.38
  -1 -19  15    2.87    1.19
 -20   1 -12   23.90    2.05
  19 -20 -12   28.90    4.05
  19 -20 -12   25.31    3.84
  20  -1  12   23.16    6.50
  -1 -19  12   25.46    2.85
 -20   1  -9   45.75    4.25
  19 -20  -9   42.38   10.10
  19 -20  -9   39.19    4.95
  20  -1   9   41.82    5.97
  -1 -19   9   35.14    7.71
  19 -20  -6   13.12    4.02
 -20   1  -6   12.24    3.38
  19 -20  -6   13.33    4.16
 -20   1  -6   10.21    1.43
  20  -1   6   12.38    3.99
  -1 -19   6   11.56    2.07
  19 -20  -3    7.55    1.94
 -20   1  -3    5.74    1.47
 -20   1  -3    6.81    2.78
  19 -20  -3    6.97    3.10
  20  -1   3    5.38    1.74
  -1 -19   3    5.45    2.57
  19 -20   0   49.10    9.49
  19 -20   0   55.65   10.91
 -20   1   0   50.60    9.48
 -20   1   0   46.19    8.65
  -1 -19   0   40.18    3.02
  -1 -19   0   39.71    4.82
  20  -1   0   45.48    5.60
  19 -20   3    0.85    0.86
 -20   1   3    1.02    1.60
  19 -20   3    0.13    1.83
 -20   1   3    0.67    1.66
  -1 -19  -3   -0.19    0.48
  20  -1  -3    0.42    0.90
  -1 -19  -3   -0.34    1.14
  19 -20   6   10.97    4.03
 -20   1   6    9.41    3.84
  19 -20   6    6.97    3.13
  -1 -19  -6    9.91    1.47
  -1 -19  -6    7.79    2.14
  20  -1  -6   12.44    1.87
  19 -20   9    2.85    2.02
  19 -20   9    1.93    0.92
 -20   1   9    1.90    2.18
 -20   1   9    3.53    1.93
  -1 -19  -9    1.86    0.81
  -1 -19  -9    0.70    1.40
  20  -1  -9    2.70    1.00
 -20   1  12   12.41    2.41
  19 -20  12   13.34    1.92
  19 -20  12   10.87    2.67
  -1 -19 -12   11.19    1.73
  20  -1 -12    9.52    2.54
  19 -20  15    3.28    0.71
  19 -20  15    3.00    1.23
 -20   1  15    2.91    2.36
  -1 -19 -15    1.92    0.94
  19 -20  18    0.67    0.46
   1  19  18    1.27    1.26
 -20   1  18    0.74    0.92
 -20   1  21    4.36    1.93
   1  19  21    3.65    0.98
   1  19  24    3.59    0.90
  20 -21 -19    0.05    1.05
  21  -1  19    1.13    1.32
  20 -21 -16   18.76    2.37
  -1 -20  16   13.08    1.95
  21  -1  16   16.32    2.35
  20 -21 -13   17.60    2.21
  20 -21 -13   25.47    4.70
  21  -1  13   21.44    2.93
  -1 -20  13   18.04    1.88
  20 -21 -10   25.30    3.67
 -21   1 -10   23.48    3.47
  20 -21 -10   21.79    4.05
  -1 -20  10   22.01    4.42
  21  -1  10   27.50    5.84
  20 -21  -7    1.34    1.47
 -21   1  -7    0.26    1.14
  20 -21  -7    0.03    1.27
  21  -1   7   -0.07    1.47
  -1 -20   7   -1.03    1.20
  20 -21  -4    5.09    1.50
  20 -21  -4    5.47    2.53
 -21   1  -4    5.73    2.29
 -21   1  -4    2.67    1.65
  21  -1   4    4.59    1.47
  -1 -20   4    4.07    1.24
 -21   1  -1   28.41    3.72
  20 -21  -1   27.40    4.33
 -21   1  -1   28.07    3.60
  20 -21  -1   26.19    6.32
  21  -1   1   28.04    6.28
  -1 -20   1   24.07    3.04
  20 -21   2    0.41    1.12
 -21   1   2    1.66    1.66
 -21   1   2    0.45    1.00
  20 -21   2    0.16    0.97
  21  -1  -2    0.87    0.92
  -1 -20  -2    1.10    0.73
  -1 -20  -2    0.49    0.75
  20 -21   5    2.90    1.00
 -21   1   5    2.77    1.32
  20 -21   5    4.77    1.46
 -21   1   5    3.54    2.21
  21  -1  -5    3.84    1.91
  -1 -20  -5    2.73    1.21
  -1 -20  -5    2.32    0.78
  20 -21   8    0.49    0.67
  20 -21   8   -0.12    1.51
 -21   1   8    1.02    1.72
  -1 -20  -8    0.47    0.97
  21  -1  -8    0.31    1.21
  -1 -20  -8    0.24    0.65
 -21   1  11   14.70    2.78
  20 -21  11   17.55    3.14
  20 -21  11   20.38    2.32
  21  -1 -11   18.05    2.76
  -1 -20 -11   16.15    1.92
  20 -21  14    0.45    0.83
  20 -21  14   -0.58    0.47
   1  20  14    0.06    0.55
 -21   1  14   -0.30    1.41
  21  -1 -14    0.51    0.33
   1  20  17    0.97    0.65
  20 -21  17    0.30    0.70
 -21   1  17    2.02    1.53
 -21   1  20    6.03    2.69
   1  20  20    8.78    2.02
  21 -22 -17    0.89    0.60
  22  -1  17    0.89    1.38
  21 -22 -14    1.83    0.86
  22  -1  14    1.87    0.93
  -1 -21  14    1.73    0.90
  21 -22 -11   13.24    2.05
  21 -22 -11   13.03    1.84
 -22   1 -11   12.68    1.80
  -1 -21  11    9.43    2.43
  22  -1  11   10.81    3.67
 -22   1  -8    0.37    0.53
  21 -22  -8   -0.69    0.63
  21 -22  -8   -0.11    1.33
  22  -1   8   -0.05    0.78
  -1 -21   8    1.34    0.98
 -22   1  -5    5.35    2.06
  21 -22  -5    4.99    1.33
  21 -22  -5    5.29    2.53
  -1 -21   5    4.64    1.19
  22  -1   5    7.00    2.40
 -22   1  -2   17.06    2.25
  21 -22  -2   14.46    2.39
  21 -22  -2   14.51    2.44
 -22   1  -2   12.81    1.68
  -1 -21   2   13.66    1.86
  22  -1   2   18.70    2.47
 -22   1   1    9.47    2.57
 -22   1   1   11.27    3.02
  21 -22   1   12.51    3.20
  21 -22   1   10.87    2.73
  -1 -21  -1    7.33    0.66
  -1 -21  -1    8.52    2.34
  22  -1  -1   13.54    1.70
 -22   1   4    3.58    2.01
  21 -22   4    3.08    0.99
  21 -22   4    4.96    2.11
 -22   1   4    4.58    1.27
  -1 -21  -4    2.15    0.91
  22  -1  -4    4.21    1.75
  -1 -21  -4    2.45    1.17
  21 -22   7    2.00    0.91
 -22   1   7    1.74    0.97
  21 -22   7    1.39    0.74
  -1 -21  -7    1.40    0.52
  22  -1  -7    2.06    0.72
  -1 -21  -7    0.32    0.46
 -22   1  10   12.40    2.12
  21 -22  10   13.51    2.83
  21 -22  10   12.93    2.29
  22  -1 -10   11.06    2.03
   1  21  13    0.37    0.53
  21 -22  13    0.64    0.84
 -22   1  13    1.47    1.47
  21 -22  13    0.49    0.48
   1  21  16    7.58    1.06
 -22   1  16    6.70    1.59
  22 -23 -12    0.90    1.19
  -1 -22  12    0.85    0.84
  23  -1  12    0.57    1.33
  22 -23  -9    0.12    0.42
  22 -23  -9    0.36    1.18
  -1 -22   9    0.48    0.55
  23  -1   9    1.28    0.74
 -23   1  -6    1.40    0.67
  22 -23  -6   -0.01    0.73
  22 -23  -6    0.49    1.01
  23  -1   6    1.24    0.76
  -1 -22   6   -0.32    0.54
  22 -23  -3    9.03    2.81
 -23   1  -3   11.74    1.38
  22 -23  -3   10.63    1.81
 -23   1  -3   13.26    1.76
  23  -1   3    9.80    3.10
  -1 -22   3    6.23    2.39
  22 -23   0    1.21    1.62
  22 -23   0    3.52    1.49
 -23   1   0    4.13    1.78
 -23   1   0    1.37    1.20
  -1 -22   0    1.58    0.65
  23  -1   0    2.79    0.89
  22 -23   3    0.62    1.00
 -23   1   3    0.49    1.38
   1  22   3    0.15    0.23
 -23   1   3    0.40    1.07
  22 -23   3    1.51    1.23
  -1 -22  -3    0.05    0.44
  23  -1  -3   -0.64    1.04
  22 -23   6    2.26    1.10
 -23   1   6    1.07    1.64
  22 -23   6    3.39    0.84
   1  22   6    1.61    0.70
 -23   1   6    2.28    0.91
  -1 -22  -6   -0.01    0.72
  23  -1  -6    2.36    1.14
   1  22   9    0.40    0.74
  22 -23   9    0.97    0.87
 -23   1   9    1.14    1.38
  22 -23   9    1.15    0.66
   1  22  12    0.71    0.43
 -23   1  12   -0.32    1.31
  23 -24  -7    3.13    0.82
  -1 -23   7    2.25    1.17
  24  -1   7    1.43    1.48
 -24   1  -4    9.39    1.38
  23 -24  -4    9.79    1.20
  23 -24  -4    8.92    1.21
  -1 -23   4    7.43    1.06
  24  -1   4    5.26    2.38
  23 -24  -1    0.82    0.96
  23 -24  -1   -0.06    0.57
 -24   1  -1    1.51    0.72
  -1 -23   1   -0.24    0.77
  24  -1   1   -0.21    0.58
 -24   1   2    2.45    0.92
  23 -24   2    0.94    1.31
  23 -24   2    1.61    0.66
  -1 -23  -2    1.00    0.50
 -24   1   5   -0.15    1.97
  23 -24   5    3.81    1.15
  23 -24   5    4.18    0.89
   2   0   5  136.20    7.61
   0  -2   5  180.57    8.48
   0  -2   5  135.24    7.29
   2   0   5  140.21    6.46
  -2   2   5  163.49    8.94
   0  -2   5  142.50    7.80
   0  -2   5  159.15    7.90
  -2   2   5  178.00    8.24
  -2   2   5  150.06    7.27
  -2   2   5  162.19    7.30
  -2   2   5  140.63    6.62
   2   0   5  150.24    7.12
   2   0   5  141.81    6.41
   2   0   5  176.81    7.85
   0  -2   5  144.72    6.81
   0   2  -5  148.39    8.84
   2  -2  -5  134.49    6.08
  -2   0  -5  170.25    7.40
   0   2  -5  126.85    5.78
   2  -2  -5  144.49    6.94
  -2   0  -5  154.89    8.19
   2  -2  -5  155.37    6.93
   0   2  -5  148.63    7.27
   0  -2   8  112.40    6.28
   0  -2   8  156.98    7.14
   0  -2   8  135.30    7.02
   2   0   8  106.85    6.46
   2   0   8  164.70    7.64
   2   0   8  137.64    6.73
  -2   2   8  132.58    6.71
  -2   2   8  140.48    6.00
  -2   2   8  139.85    8.08
   0  -2   8  150.88    8.42
   0  -2   8  140.78    7.01
   2   0   8  149.60    6.27
  -2   2   8  136.52    8.30
  -2   2   8  122.25    6.05
   2   0   8  130.22    5.27
   2  -2  -8  122.52    6.12
   2  -2  -8  144.87    5.81
   0   2  -8  119.21    8.10
  -2   0  -8  133.97    6.19
  -2   0  -8  124.85    4.86
   0   2  -8  126.86    5.79
  -2   2  11   72.28    1.94
   0  -2  11   81.07    3.30
   0  -2  11   92.09    4.15
   2   0  11   90.73    3.23
   0  -2  11   90.14    4.33
   2   0  11   79.67    4.38
   0  -2  11   90.38    3.76
  -2   2  11   75.10    5.18
  -2   2  11  106.63    5.27
  -2   2  11   83.67    3.71
   2   0  11   74.67    4.55
   0  -2  11   70.37    5.35
  -2   2  11   74.90    3.93
   0  -2  11   84.08    3.86
   0  -2  11   85.61    2.92
   2   0  11   89.73    4.12
  -2   2  11   73.13    2.08
  -2   0 -11   72.74    3.56
   2  -2 -11   86.19    3.83
   0  -2  14  342.52   29.98
   0  -2  14  320.18   31.28
   0  -2  14  337.37   28.87
   2   0  14  296.09   27.78
   0  -2  14  340.41   29.80
   2   0  14  346.17   30.92
   0  -2  14  311.35   29.22
   2   0  14  387.36   34.54
   0  -2  14  329.33   23.46
  -2   2  14  292.33   26.17
  -2   2  14  292.01   28.26
  -2   2  14  312.68   35.70
  -2   2  14  285.60   26.16
   2   0  14  307.81   28.08
   0  -2  14  325.30   23.82
   2   0  14  313.07   25.60
   2   0  14  307.30   26.10
   2  -2 -14  453.17   40.95
   2   0  17  110.07    6.93
  -2   2  17   89.09    4.97
   0  -2  17   92.02    9.24
   0  -2  17  102.50    6.83
   2   0  17   90.24    5.25
   0  -2  17  101.68    4.37
  -2   2  17  115.73    8.11
   2   0  17   97.58    5.43
  -2   2  17   97.90    5.90
   2   0  17   96.40    6.25
   2   0  17   95.56    6.19
   0  -2  17   91.28    8.76
   0  -2  17   93.39    5.66
   2   0  17   95.37    5.40
  -2   2  17   99.76    6.86
  -2   2  17   90.16    5.03
  -2   2  20  115.38    8.70
   0  -2  20  186.35   15.51
   2   0  20  137.91    9.18
   0  -2  20  145.76   14.02
   0  -2  20  137.56    7.46
   2   0  20  143.63   10.81
   2   0  20  140.99    7.79
   0  -2  20  141.51   10.38
  -2   2  20  112.36   10.10
   2   0  20  136.67   13.57
   0  -2  20  143.21   11.37
  -2   2  20  146.59    9.78
  -2   2  20  135.94   14.71
   2   0  20  121.38    7.93
  -2   2  20  138.19   10.53
  -2   2  20  155.83   13.09
   2   0  20  149.43   12.38
  -2   2  23   38.25    2.82
   0  -2  23   58.53    6.32
   0  -2  23   43.38    3.47
   2   0  23   39.47    2.49
   2   0  23   43.25    2.84
  -2   2  23   49.82    3.28
  -2   2  23   54.48    3.76
  -2   2  23   37.25    3.14
  -2   2  23   40.42    2.23
   2   0  23   51.67    3.41
  -2   2  26   23.07    2.29
   0  -2  26   28.06    2.51
   0  -2  26   27.52    4.28
   2   0  26   24.08    2.00
   2   0  26   18.64    2.11
  -2   2  26   20.43    2.35
   0  -2  29   18.73    2.51
   2   0  29   21.00    2.57
  -2   2  29   16.14    2.03
   0  -2  29   19.98    2.45
  -2   2  32   76.51    6.57
   0  -2  32  100.66   12.84
   0  -2  35    0.16    0.56
  -2  -1  38   -0.13    0.26
  -2  -1  35    0.65    0.93
   3  -2  35    0.00    0.13
   3  -2  32   46.97    5.36
  -2  -1  32   52.10    5.77
   3  -2  29    5.51    1.95
  -2  -1  29    6.69    2.43
   3  -2  26    6.13    1.49
  -2  -1  26    5.76    1.26
  -2  -1  26    6.77    1.54
   3  -2  26    7.21    1.91
  -1   3  26    4.65    1.06
  -1   3  26    3.96    0.73
  -2  -1  23   16.27    1.77
  -1   3  23   13.36    0.92
  -1   3  23   14.58    1.59
   3  -2  23   11.93    1.15
  -2  -1  23   12.57    1.53
  -2  -1  23   12.38    0.70
   3  -2  23   17.18    2.64
  -1   3  23    9.18    1.42
   3  -2  23   10.96    1.00
   3  -2  20   33.95    1.93
  -1   3  20   40.23    1.60
  -2  -1  20   35.74    2.66
  -2  -1  20   37.66    1.71
  -2  -1  20   38.33    2.29
  -1   3  20   29.35    1.84
   3  -2  20   39.01    2.89
  -2  -1  20   34.87    4.11
   3  -2  20   43.59    3.15
  -1   3  20   37.13    2.55
   3  -2  20   37.39    4.54
  -2  -1  20   44.19    3.00
  -1   3  20   37.23    3.11
  -1   3  20   39.05    3.11
  -1   3  20   42.56    2.89
   3  -2  17  113.65    5.16
  -2  -1  17   89.56    6.43
  -2  -1  17  104.47    8.14
  -1   3  17  107.27    7.86
  -1   3  17  103.81    7.18
   3  -2  17  101.94    9.58
  -2  -1  17  104.28    9.56
  -2  -1  17   88.11    8.67
   3  -2  17  108.32    5.88
  -1   3  17  115.91    6.11
   3  -2  17   94.76    6.58
  -1   3  17   86.34    6.34
  -1   3  17  101.35   10.20
   3  -2  17   85.26    4.98
   3  -2  17  111.06    5.99
  -1   3  17   89.11    5.28
  -2  -1  17   97.97    6.26
   1  -3 -14   72.45    4.89
  -1   3  14   76.95    5.12
   3  -2  14   88.04    5.39
   3  -2  14   83.94    3.46
  -2  -1  14   74.20    4.69
  -1   3  14   96.93    5.50
  -2  -1  14   98.69    7.52
   3  -2  14   93.85    5.35
  -2  -1  14   75.61    4.75
   3  -2  14   68.61    5.22
  -2  -1  14   90.66    6.18
   3  -2  14   88.14    3.09
   3  -2  14   90.41    5.72
  -1   3  14   73.77    3.62
  -1   3  14   74.26    4.24
  -2  -1  14   81.53    3.22
  -2  -1  14  110.09    5.46
  -2  -1  14   80.48    2.81
   1  -3 -11  149.78   10.95
   1  -3 -11  183.23   11.58
  -3   2 -11  167.74    9.41
   2   1 -11  181.38   14.25
  -2  -1  11  169.33   11.40
   3  -2  11  190.40   12.54
  -2  -1  11  185.92   10.23
  -2  -1  11  232.35   13.79
   3  -2  11  192.65   12.29
  -1   3  11  137.73    9.58
  -2  -1  11  201.44   10.71
  -1   3  11  181.69   10.68
   3  -2  11  178.13   12.22
  -2  -1  11  199.13   12.67
   3  -2  11  203.12   11.67
  -1   3  11  170.06   10.11
  -2  -1  11  173.20   11.56
   3  -2  11  204.95   13.44
   3  -2  11  221.93   10.93
  -1   3  11  176.23   12.30
  -2  -1  11  188.65   13.19
   3  -2  11  165.94    9.23
  -3   2  -8  363.52   30.99
   1  -3  -8  429.57   38.62
   1  -3  -8  374.08   30.11
   2   1  -8  381.79   36.07
   2   1  -8  384.17   36.41
   2   1  -8  375.71   37.39
  -3   2  -8  357.71   29.27
  -3   2  -8  380.03   33.30
   1  -3  -8  426.33   36.62
  -1   3   8  339.21   31.26
  -1   3   8  393.76   32.13
  -2  -1   8  365.69   33.89
  -2  -1   8  367.78   36.27
  -2  -1   8  401.14   34.43
   3  -2   8  361.66   33.48
  -2  -1   8  370.48   34.05
   3  -2   8  338.09   28.95
   3  -2   8  463.01   42.26
   3  -2   8  412.71   34.26
  -1   3   8  334.81   35.16
  -1   3   8  375.42   31.75
  -2  -1   8  387.24   33.62
   1  -3  -5  865.82  135.91
  -3   2  -5  745.82  115.03
   1  -3  -5  835.83  130.43
   2   1  -5  912.48  138.67
  -3   2  -5  863.00  127.21
   2   1  -5  881.51  135.98
  -3   2  -5  922.61  140.42
   2   1  -5  856.06  134.89
   1  -3  -5  756.33  114.61
  -1   3   5  858.59  131.47
   3  -2   5  889.45  142.74
  -1   3   5  800.99  121.56
   3  -2   5  779.38  118.59
  -1   3   5  795.21  116.34
  -1   3   5  886.59  139.32
   3  -2   5  932.49  144.15
  -2  -1   5  899.84  138.00
  -2  -1   5  788.58  122.31
   3  -2   5  972.04  140.05
  -2  -1   5 1018.89  155.17
  -2  -1   5  952.63  151.23
   1  -3  -2  542.98   62.52
   2   1  -2  601.68   66.49
   1  -3  -2  611.80   64.08
  -3   2  -2  630.68   76.01
  -3   2  -2  506.37   56.45
   2   1  -2  545.65   60.12
   2   1  -2  568.47   65.00
   1  -3  -2  573.22   65.14
  -3   2  -2  703.08   73.91
  -3   2  -2  611.13   68.27
   1  -3  -2  489.50   54.31
   2   1  -2  669.72   72.91
   3  -2   2  507.33   56.23
  -1   3   2  575.76   66.19
  -1   3   2  553.69   57.98
   3  -2   2  533.08   60.00
  -2  -1   2  550.60   62.92
   3  -2   2  544.39   62.88
   3  -2   2  679.76   71.53
  -1   3   2  608.60   70.77
  -2  -1   2  590.01   65.65
  -1   3   2  510.47   58.84
  -2  -1   2  596.69   65.73
  -2  -1   2  546.75   59.73
   2   1   4   79.53    2.57
   2   1   4   86.93    3.64
   1  -3   4   88.07    4.55
  -3   2   4   73.18    3.65
   1  -3   4   86.56    4.35
  -3   2   4   79.83    2.77
   1  -3   4   99.65    3.79
  -3   2   4   83.89    3.33
  -3   2   4   81.03    3.10
   2   1   4   92.46    4.30
   1  -3   4   95.64    2.96
   2   1   4   90.73    2.58
  -1   3  -4   80.26    3.84
   3  -2  -4   87.23    3.10
  -2  -1  -4   77.41    3.10
   3  -2  -4   82.74    3.12
   3  -2  -4   85.22    3.19
   3  -2  -4   82.80    2.82
  -1   3  -4   83.93    2.76
  -2  -1  -4   80.62    3.09
  -1   3  -4   90.32    4.15
  -1   3  -4   80.17    4.13
  -2  -1  -4   87.96    3.84
   1  -3   7   96.35    4.55
   1  -3   7   79.70    4.85
  -3   2   7   88.64    3.37
   2   1   7   74.18    3.64
  -3   2   7   95.40    4.84
   2   1   7   99.01    3.31
   2   1   7   82.90    4.42
  -3   2   7   77.25    2.92
   2   1   7   85.34    2.98
  -3   2   7   78.45    4.15
   1  -3   7   88.59    2.94
   3  -2  -7   75.36    3.20
  -2  -1  -7   80.71    4.29
   3  -2  -7   78.16    3.29
  -2  -1  -7   78.32    2.66
  -1   3  -7   75.30    2.88
  -1   3  -7   76.10    3.37
  -1   3  -7   78.77    4.59
   3  -2  -7   86.93    3.26
   1  -3  10   58.36    1.87
   1  -3  10   61.12    2.42
   1  -3  10   58.71    3.29
   2   1  10   52.84    3.04
   1  -3  10   49.58    2.23
   2   1  10   51.00    2.00
  -3   2  10   46.50    2.04
   2   1  10   44.01    2.52
  -3   2  10   48.09    2.10
   1  -3  10   60.00    3.78
  -3   2  10   43.26    3.19
  -3   2  10   50.00    1.55
   1  -3  10   60.67    2.25
  -3   2  10   49.27    2.23
  -2  -1 -10   52.64    1.26
  -1   3 -10   56.49    1.98
  -2  -1 -10   57.36    1.30
   3  -2 -10   56.65    1.63
  -2  -1 -10   50.67    2.67
   3  -2 -10   58.12    2.38
   2   1  13    1.55    0.46
   1  -3  13    1.17    0.16
   1  -3  13    1.29    0.75
   1  -3  13    1.41    0.24
   1  -3  13    0.71    0.19
   2   1  13    1.81    0.33
   1  -3  13    1.65    0.62
   2   1  13    1.63    0.56
  -3   2  13    1.11    0.39
  -3   2  13    1.70    0.34
   1  -3  13    1.29    0.67
  -3   2  13    1.51    0.09
  -3   2  13    1.27    0.32
   1  -3  13    1.36    0.35
  -2  -1 -13    0.87    0.42
   3  -2 -13    1.20    0.61
  -3   2  16   20.59    2.07
   1  -3  16   25.69    1.67
   2   1  16   18.30    1.96
   2   1  16   19.95    1.24
  -3   2  16   17.56    1.35
  -3   2  16   19.55    1.85
   1  -3  16   18.86    0.58
   1  -3  16   22.95    1.49
   2   1  16   18.83    0.79
   2   1  16   20.24    0.82
   1  -3  16   19.28    1.21
   2   1  16   16.14    0.97
  -3   2  16   20.05    1.55
   1  -3  16   26.27    2.17
   3  -2 -16   17.79    1.94
   1  -3  19    2.21    1.09
   1  -3  19    2.11    0.56
  -3   2  19    1.71    0.68
   2   1  19    2.16    0.38
   1  -3  19    5.00    0.97
   2   1  19    2.04    0.29
  -3   2  19    1.91    1.02
   2   1  19    2.00    0.43
   2   1  19    1.38    0.84
  -3   2  19    1.79    0.33
   2   1  19    2.42    0.33
  -3   2  19    2.84    0.90
  -3   2  19    1.61    0.50
   2   1  19    1.51    0.28
  -3   2  22   42.27    2.89
   2   1  22   43.18    2.74
   2   1  22   49.50    3.97
   1  -3  22   43.19    5.23
  -3   2  22   41.44    4.89
  -3   2  22   43.43    3.14
   1  -3  22   45.41    3.74
   2   1  22   62.92    3.78
  -3   2  22   45.80    3.69
   1  -3  22   45.23    3.35
   2   1  22   46.17    4.66
   2   1  22   41.17    2.06
   2   1  22   43.61    2.52
  -3   2  22   48.69    3.84
  -3   2  22   42.79    4.88
   1  -3  25   27.84    5.23
   2   1  25   26.26    3.05
   1  -3  25   27.33    3.18
  -3   2  25   30.82    2.69
  -3   2  25   31.25    2.03
  -3   2  28    0.11    0.65
  -3   2  28    0.11    0.46
   1  -3  28   -0.64    1.32
   1  -3  28    1.15    1.01
   2   1  28    0.02    0.59
   1  -3  31   53.30    5.76
  -3   2  31   56.78    5.14
   1  -3  34    3.57    0.67
  -3   2  34   -0.04    0.38
  -2  -2  36   -0.15    0.36
   4  -2  33   -0.02    0.34
  -2  -2  33   10.07    1.56
  -2  -2  30   13.24    2.52
   4  -2  30   15.71    1.89
  -2   4  27    1.58    0.53
  -2  -2  27    1.13    1.69
  -2   4  27    0.81    0.85
   4  -2  27    1.01    1.35
   4  -2  24    3.34    1.54
  -2   4  24    1.94    0.62
   4  -2  24    2.29    0.96
  -2  -2  24    4.20    1.70
  -2   4  24    3.37    0.61
  -2  -2  21   89.23    5.64
  -2   4  21   97.68    6.24
  -2  -2  21   83.98   11.34
   4  -2  21  101.10    5.70
  -2  -2  21   91.66   10.83
  -2   4  21   91.10    8.36
  -2   4  21   88.24    8.62
  -2   4  21  123.34    6.47
  -2  -2  21   76.61    6.69
  -2  -2  21   98.12    6.29
   4  -2  21   92.23    6.34
   4  -2  21   91.09    7.07
   4  -2  21   98.03    7.86
   2  -4 -18   11.89    1.36
  -2   4  18   13.95    0.92
  -2  -2  18   14.68    1.28
   4  -2  18   15.83    2.17
   4  -2  18   15.53    0.97
  -2   4  18   13.64    1.54
  -2   4  18   14.22    0.52
  -2  -2  18   13.82    2.29
   4  -2  18   15.47    0.84
  -2  -2  18   14.49    0.67
  -2  -2  18   13.23    1.36
  -2   4  18   15.34    1.10
  -2   4  18   16.12    0.94
   4  -2  18   12.47    2.19
  -2  -2  18   13.21    0.95
   2  -4 -15  215.59   15.45
   4  -2  15  194.48   14.65
  -2   4  15  248.14   16.64
  -2   4  15  153.96   15.28
   4  -2  15  187.31   17.53
  -2  -2  15  162.16    9.04
   4  -2  15  174.38   10.04
   4  -2  15  166.26   10.33
  -2  -2  15  166.52   11.95
   4  -2  15  174.09   16.59
  -2  -2  15  213.81   14.72
   4  -2  15  177.92   13.38
  -2   4  15  174.27   10.27
  -2   4  15  154.43    9.68
  -2  -2  15  165.21    9.55
  -2  -2  15  178.17   12.16
  -2   4  15  162.75   18.11
  -2  -2  15  151.92   16.58
  -2  -2  15  180.81   17.80
   2   2 -12  112.55    6.94
   2  -4 -12  124.16    7.12
   2  -4 -12  113.62    7.67
  -4   2 -12  110.86    5.05
  -4   2 -12  123.70    5.84
   2  -4 -12  102.59    4.05
   2   2 -12  130.72    6.73
   4  -2  12  144.42    6.55
   4  -2  12  128.79    7.52
  -2   4  12  112.96   10.00
  -2   4  12  105.19    5.77
   4  -2  12  138.93    8.10
   4  -2  12  130.60    7.43
  -2   4  12  124.52    5.68
  -2  -2  12  118.98    5.79
  -2  -2  12  115.00    6.83
  -2  -2  12  131.02    6.37
  -2   4  12  112.96    5.81
  -2  -2  12  123.52    7.42
  -2  -2  12  126.71    7.00
  -2  -2  12  110.08    9.77
   4  -2  12  114.02    4.73
   2  -4  -9    5.77    0.25
   2   2  -9    5.90    0.36
  -4   2  -9    5.88    0.32
   2  -4  -9    5.98    0.49
   2  -4  -9    6.47    0.57
   2   2  -9    5.61    0.47
  -4   2  -9    6.06    0.17
  -2   4   9    5.51    0.28
   4  -2   9    5.89    0.31
  -2  -2   9    5.55    0.40
  -2   4   9    5.60    0.23
  -2  -2   9    4.72    0.47
  -2   4   9    9.81    0.87
  -2   4   9    5.60    0.54
   4  -2   9    7.51    0.78
  -2  -2   9    5.25    0.52
   2  -4  -6  516.72   71.08
   2   2  -6  633.23   82.35
   2  -4  -6  663.98   82.56
  -4   2  -6  635.87   75.45
  -4   2  -6  693.60   81.25
   2  -4  -6  652.22   80.00
   2   2  -6  618.13   75.87
  -4   2  -6  666.38   80.01
  -2   4   6  572.38   63.67
   4  -2   6  728.41   94.46
  -2   4   6  550.33   71.89
  -2  -2   6  615.88   77.05
  -2  -2   6  632.31   74.92
  -2   4   6  573.43   77.60
  -2   4   6  528.99   60.78
  -2   4   6  580.27   73.15
   4  -2   6  583.10   67.96
  -2  -2   6  593.40   73.85
  -2  -2   6  650.95   80.85
  -2  -2   6  593.01   75.76
   4  -2   6  738.26   88.34
   4  -2   6  648.59   79.90
  -2  -2   6  638.48   85.01
   2   2  -3   14.55    0.76
   2  -4  -3   12.98    0.87
  -4   2  -3   11.20    0.74
   2  -4  -3   12.00    0.69
   2  -4  -3   12.69    0.22
  -4   2  -3   12.91    0.65
  -4   2  -3   11.68    0.91
   2   2  -3   13.35    0.78
  -4   2  -3   13.85    0.45
   2  -4  -3   11.64    0.56
  -2   4   3   13.04    0.22
  -2  -2   3   14.18    0.60
  -2  -2   3   15.11    0.67
  -2   4   3   10.74    0.81
  -2  -2   3   12.94    0.45
   4  -2   3   12.79    0.75
  -2  -2   3   13.30    0.64
  -2   4   3   13.08    0.89
  -2   4   3   16.14    0.57
   4  -2   3   13.81    0.49
  -2  -2   3   14.69    0.91
   4  -2   3   12.83    0.63
   2  -4   0  250.36   14.60
  -4   2   0  203.45   10.50
  -4   2   0  181.74    9.58
   2   2   0  198.39   10.58
   2  -4   0  185.86    9.49
   2  -4   0  184.18   13.34
   2  -4   0  173.25   10.49
  -4   2   0  186.84   11.03
  -4   2   0  200.20   10.70
   2   2   0  182.30   10.20
  -2  -2   0  182.58    9.35
   4  -2   0  195.44   10.07
  -2   4   0  180.35    9.70
   4  -2   0  188.69    9.98
   4  -2   0  200.73   11.92
  -2  -2   0  206.15   10.42
  -2  -2   0  200.79   12.20
   4  -2   0  159.07    9.50
  -2  -2   0  215.46   12.69
  -2   4   0  177.50   10.97
  -2   4   0  157.09   12.78
  -2  -2   0  187.69   10.27
  -2   4   0  159.11    9.92
   2   2   3   33.96    1.37
   2   2   3   37.24    1.32
   2  -4   3   41.12    1.74
  -4   2   3   34.05    1.03
   2  -4   3   36.88    1.54
  -4   2   3   36.17    1.56
  -4   2   3   35.28    1.08
   2  -4   3   35.82    0.95
   2  -4   3   30.98    1.05
  -4   2   3   34.60    1.19
   4  -2  -3   37.20    1.13
  -2  -2  -3   31.54    1.16
   4  -2  -3   38.18    1.59
  -2   4  -3   32.64    2.06
   4  -2  -3   32.82    1.01
  -2  -2  -3   33.07    1.38
  -2  -2  -3   38.39    1.56
   4  -2  -3   36.63    1.23
  -2  -2  -3   33.23    0.91
  -2   4  -3   29.99    1.40
  -2   4  -3   32.46    0.87
   2   2   6  397.90   39.68
  -4   2   6  434.93   42.25
  -4   2   6  413.37   40.25
  -4   2   6  487.89   49.75
  -4   2   6  413.18   38.10
   2   2   6  488.58   42.09
   2   2   6  576.04   49.23
   2  -4   6  418.32   36.59
   2   2   6  400.73   43.70
   2  -4   6  433.42   43.24
   2  -4   6  449.39   44.65
   2  -4   6  536.64   52.25
   4  -2  -6  559.94   53.34
  -2  -2  -6  441.76   47.61
  -2   4  -6  376.35   34.10
  -2   4  -6  425.47   42.35
  -2   4  -6  366.52   39.78
   4  -2  -6  415.50   43.45
   4  -2  -6  489.34   47.41
  -2  -2  -6  408.71   39.23
  -2  -2  -6  441.05   42.03
   4  -2  -6  419.85   41.49
  -2  -2  -6  384.81   36.30
   2   2   9  409.05   41.10
   2   2   9  461.33   44.50
   2  -4   9  547.25   59.34
   2  -4   9  500.04   53.15
  -4   2   9  464.63   48.28
   2  -4   9  453.60   41.57
   2  -4   9  501.65   56.71
   2   2   9  424.79   49.21
  -4   2   9  459.67   51.54
  -4   2   9  410.08   40.94
  -4   2   9  404.75   42.31
   2  -4   9  442.72   42.71
  -4   2   9  429.10   44.39
   2   2   9  523.79   49.67
  -2  -2  -9  479.00   45.06
  -2  -2  -9  466.70   43.72
  -2   4  -9  430.79   45.73
   4  -2  -9  445.18   43.03
   4  -2  -9  465.14   46.52
   4  -2  -9  438.84   49.87
  -2   4  -9  452.16   51.79
  -2  -2  -9  462.45   52.36
   2   2  12  189.83   14.03
   2  -4  12  208.14   12.63
   2  -4  12  206.00   17.05
  -4   2  12  205.01   14.98
  -4   2  12  183.65   15.25
   2   2  12  232.15   13.98
  -4   2  12  201.04   11.57
   2  -4  12  187.37   17.11
   2  -4  12  191.08   18.37
   2   2  12  195.90   12.76
   2  -4  12  199.68   11.02
  -4   2  12  173.65   12.64
  -4   2  12  196.79   16.64
   2  -4  12  188.97   12.57
   2   2  12  204.05   14.56
   4  -2 -12  211.83   12.12
   4  -2 -12  218.41   15.06
  -2  -2 -12  221.41   17.01
  -2   4 -12  177.27   11.52
   2   2  15   50.80    2.10
   2  -4  15   47.52    4.97
   2   2  15   50.78    2.27
   2  -4  15   52.49    3.10
  -4   2  15   46.81    2.79
  -4   2  15   46.73    1.17
  -4   2  15   41.47    1.23
   2  -4  15   47.45    1.59
   2  -4  15   50.39    2.74
   2   2  15   49.00    2.84
   2  -4  15   40.46    1.38
  -4   2  15   49.59    3.80
   2   2  15   53.02    2.36
   2  -4  15   51.20    2.01
  -4   2  15   46.97    4.61
  -4   2  15   48.52    2.02
   4  -2 -15   43.88    2.57
  -2  -2 -15   47.72    2.24
  -4   2  18    2.73    0.56
   2   2  18    4.55    0.84
   2   2  18    5.56    0.56
  -4   2  18    2.38    1.14
  -4   2  18    2.82    0.50
   2   2  18    4.26    0.63
   2  -4  18    4.15    1.30
   2   2  18    2.91    0.45
   2   2  18    2.27    0.37
   2  -4  18    3.66    0.67
  -4   2  18    2.69    0.62
   2  -4  18    3.65    1.03
   4  -2 -18    3.63    0.62
   2  -4  21   15.53    1.97
  -4   2  21   17.16    0.94
  -4   2  21   18.44    1.99
  -4   2  21   18.55    1.59
  -4   2  21   19.70    2.85
  -4   2  21   21.48    1.77
   2   2  21   18.97    1.61
   2  -4  21   16.99    1.63
   2   2  21   17.72    1.43
   2   2  21   14.98    1.22
   2   2  21   19.19    2.08
   2   2  21   16.39    1.00
   2   2  21   16.61    1.37
   2  -4  21   24.15    2.76
   2   2  24    1.14    0.38
   2  -4  24    0.46    0.73
  -4   2  24    1.96    0.83
   2  -4  24    0.11    1.47
   2   2  24    0.51    0.25
  -4   2  24    0.69    1.23
   2  -4  27   46.05    7.10
   2  -4  27   38.94    4.49
  -4   2  27   41.20    3.85
  -4   2  27   35.35    2.52
  -4   2  30    7.55    1.70
   2  -4  30   11.69    1.61
   2  -4  33    4.61    1.56
  -4   2  33    1.65    1.01
  -4   2  36    0.02    0.30
  -2  -3  37    0.10    0.20
  -2  -3  34    1.69    1.30
   5  -2  34   -0.06    0.28
  -3   5  31    4.67    1.39
  -2  -3  31   11.22    3.46
   5  -2  31    9.54    1.32
  -3   5  28   39.49    3.00
  -3   5  28   31.29    2.58
  -2  -3  28   44.25    5.08
   5  -2  28   37.96    3.85
  -2  -3  25   11.92    1.92
  -3   5  25    8.23    1.67
   5  -2  25    7.50    1.52
  -3   5  25    8.86    1.22
  -3   5  22    3.32    1.37
  -2  -3  22    6.20    1.95
  -3   5  22    5.30    1.02
  -3   5  22    3.29    0.64
   5  -2  22    5.64    0.45
   5  -2  22    4.69    1.78
   3  -5 -19  153.90   11.10
   5  -2  19  131.59   10.41
   5  -2  19  120.72   13.82
   5  -2  19  145.84   11.53
  -2  -3  19  121.18    8.05
  -3   5  19  112.81    9.02
  -3   5  19  155.83   11.59
   5  -2  19  144.92    9.75
  -2  -3  19  122.89    8.23
  -2  -3  19  108.51   13.93
  -3   5  19  126.20   15.78
  -2  -3  19  133.44   10.71
  -2  -3  19  118.42   14.68
   3  -5 -16   87.22    4.83
  -2  -3  16  101.73    5.67
   5  -2  16  118.70    7.01
  -2  -3  16   89.79    3.77
  -2  -3  16   92.98    8.18
  -3   5  16   90.97   10.04
  -2  -3  16   97.25    6.55
   5  -2  16   75.63    3.03
  -2  -3  16   89.76    4.54
  -2  -3  16   90.78    4.10
  -3   5  16   89.97    3.83
   5  -2  16  105.71    5.67
   5  -2  16  106.28    9.09
   5  -2  16   83.02    3.80
  -3   5  16   99.06    5.24
  -2  -3  16   81.45    9.09
  -3   5  16   85.65    8.27
  -3   5  16   75.27    3.39
   5  -2  16   96.32    8.54
  -5   2 -13   67.60    3.02
   3  -5 -13   79.28    3.84
  -5   2 -13   76.14    2.96
   2   3 -13   74.40    6.73
   2   3 -13   68.26    4.74
   3  -5 -13   69.71    2.27
   5  -2  13   85.88    3.85
  -3   5  13   67.91    2.61
   5  -2  13   79.92    2.72
  -2  -3  13   77.06    6.40
  -3   5  13   62.26    2.37
  -3   5  13  105.05    5.63
  -2  -3  13   77.74    2.99
  -3   5  13   80.02    6.80
  -3   5  13   69.42    7.16
   5  -2  13   65.61    4.12
   5  -2  13   78.82    4.00
  -2  -3  13   72.43    4.47
  -3   5  13   64.23    2.44
  -2  -3  13   69.85    3.06
  -2  -3  13   80.67    4.10
   5  -2  13   86.74    2.95
  -2  -3  13   61.29    6.91
   3  -5 -10  283.05   25.03
   3  -5 -10  352.57   26.13
   2   3 -10  309.62   30.63
  -5   2 -10  320.65   23.80
   2   3 -10  318.51   26.17
   3  -5 -10  307.72   25.16
  -5   2 -10  288.27   22.50
  -3   5  10  292.05   25.16
   5  -2  10  264.12   27.20
  -2  -3  10  315.38   29.82
   5  -2  10  339.05   28.07
  -2  -3  10  320.35   25.05
  -3   5  10  305.68   21.65
   5  -2  10  334.67   26.64
   5  -2  10  287.76   22.74
  -3   5  10  436.01   35.44
  -3   5  10  277.43   19.49
  -3   5  10  305.05   31.62
  -2  -3  10  270.01   25.23
  -2  -3  10  305.85   26.89
   5  -2  10  267.76   21.22
  -2  -3  10  357.72   29.27
  -2  -3  10  292.01   24.51
   2   3  -7  484.12   47.44
  -5   2  -7  414.63   38.67
   3  -5  -7  437.20   42.70
   2   3  -7  401.86   39.08
  -5   2  -7  429.62   40.32
  -5   2  -7  361.74   32.97
   3  -5  -7  396.73   36.25
   3  -5  -7  359.69   34.50
   5  -2   7  407.72   42.13
  -2  -3   7  379.22   38.36
  -2  -3   7  474.14   45.04
  -3   5   7  328.88   34.53
  -2  -3   7  466.32   46.47
   5  -2   7  393.89   38.06
   5  -2   7  409.15   39.37
  -2  -3   7  411.08   37.65
   5  -2   7  461.68   40.89
  -2  -3   7  408.75   40.88
  -3   5   7  456.15   44.50
  -2  -3   7  397.44   36.71
  -3   5   7  390.60   40.13
  -5   2  -4  386.90   36.26
   3  -5  -4  386.26   36.32
  -5   2  -4  341.50   32.38
  -5   2  -4  444.36   39.69
   3  -5  -4  441.33   40.94
  -5   2  -4  382.04   38.42
   2   3  -4  403.23   37.46
   2   3  -4  387.81   36.41
   3  -5  -4  450.72   42.17
  -2  -3   4  440.82   40.12
  -2  -3   4  410.32   39.41
  -2  -3   4  413.29   37.03
  -2  -3   4  441.80   39.71
  -2  -3   4  432.77   41.08
   5  -2   4  426.73   38.46
   5  -2   4  386.78   34.95
   5  -2   4  402.24   39.94
  -3   5   4  440.03   44.18
  -3   5   4  353.73   34.14
   5  -2   4  373.42   36.36
  -3   5   4  438.39   42.19
  -2  -3   4  398.48   39.43
  -5   2  -1  663.65   89.02
  -5   2  -1  668.48   84.89
   3  -5  -1  611.90   76.34
   3  -5  -1  632.73   81.68
  -5   2  -1  718.48   91.53
   3  -5  -1  891.87  114.75
   2   3  -1  602.86   77.88
   3  -5  -1  754.07  105.79
  -5   2  -1  639.56   85.74
   2   3  -1  594.70   82.33
  -3   5   1  782.06  105.29
   5  -2   1  626.60   85.12
  -2  -3   1  610.76   78.22
  -2  -3   1  764.10   96.94
   5  -2   1  648.99   84.66
  -2  -3   1  570.96   73.71
  -2  -3   1  656.52   88.25
   5  -2   1  761.43   96.28
  -2  -3   1  661.60   86.43
  -3   5   1  686.26   97.45
  -3   5   1  703.78   92.95
  -2  -3   1  640.17   84.02
   5  -2   1  729.21   95.65
   3  -5   2    6.43    0.91
  -5   2   2    8.10    0.62
   3  -5   2    6.48    0.70
  -5   2   2    8.56    0.33
  -5   2   2    7.19    0.28
   2   3   2   10.23    0.83
   3  -5   2    7.46    0.50
   2   3   2    6.88    0.52
  -5   2   2    8.45    0.36
   5  -2  -2    6.55    0.38
   5  -2  -2    6.98    0.49
  -2  -3  -2    8.22    0.34
   5  -2  -2    6.85    0.35
  -2  -3  -2    7.16    0.35
  -2  -3  -2    6.95    0.36
  -3   5  -2    8.36    0.61
  -2  -3  -2    8.54    0.70
  -3   5  -2    7.56    0.51
   5  -2  -2    6.54    0.53
  -2  -3  -2    8.87    0.31
   3  -5   5   26.86    1.92
   3  -5   5   23.48    1.01
  -5   2   5   20.33    0.85
   3  -5   5   23.43    1.32
   2   3   5   20.52    1.08
  -5   2   5   19.22    1.25
  -5   2   5   22.50    1.08
   2   3   5   18.72    0.98
  -5   2   5   23.65    0.92
   3  -5   5   23.08    0.48
  -3   5  -5   20.24    1.77
  -2  -3  -5   21.17    0.60
  -3   5  -5   19.85    0.94
  -2  -3  -5   23.02    0.71
   5  -2  -5   22.47    1.01
  -2  -3  -5   19.12    0.93
   5  -2  -5   27.59    1.46
   5  -2  -5   24.95    1.16
   5  -2  -5   22.35    0.85
  -2  -3  -5   25.69    1.18
   3  -5   8   68.18    4.16
  -5   2   8   64.73    2.21
   2   3   8   62.14    2.85
   2   3   8   54.27    2.80
   2   3   8   60.65    1.81
  -5   2   8   60.57    2.71
   3  -5   8   72.98    3.62
  -5   2   8   58.30    2.67
  -5   2   8   65.49    3.77
   5  -2  -8   72.94    4.31
  -3   5  -8   62.21    3.46
  -3   5  -8   52.92    2.85
  -2  -3  -8   66.72    2.63
   5  -2  -8   69.13    3.27
   5  -2  -8   69.89    3.96
   5  -2  -8   69.65    3.05
  -2  -3  -8   66.84    2.36
  -2  -3  -8   62.40    1.80
  -2  -3  -8   60.49    4.21
  -2  -3  -8   64.35    2.49
   3  -5  11    5.18    0.14
   3  -5  11    4.79    0.56
  -5   2  11    4.60    0.89
   3  -5  11    7.14    0.58
  -5   2  11    3.92    0.49
   2   3  11    4.24    0.29
  -5   2  11    5.64    0.49
   2   3  11    4.25    0.54
  -5   2  11    4.89    0.94
   3  -5  11    8.47    1.05
   2   3  11    6.50    1.02
  -5   2  11    4.96    0.23
  -2  -3 -11    5.48    0.29
  -3   5 -11    7.98    0.59
  -3   5 -11    5.15    0.51
   5  -2 -11    5.04    0.55
   5  -2 -11    4.76    0.38
   5  -2 -11    3.75    0.52
  -2  -3 -11    4.61    0.89
   2   3  14  204.70   15.80
  -5   2  14  203.38   20.12
   3  -5  14  195.49   16.27
  -5   2  14  213.72   13.38
  -5   2  14  217.17   19.55
   2   3  14  243.98   14.60
  -5   2  14  213.90   16.29
   3  -5  14  206.81   11.80
   3  -5  14  254.01   24.92
   2   3  14  209.09   14.64
   2   3  14  202.28   17.15
   3  -5  14  220.38   11.69
  -5   2  14  207.45   17.49
   3  -5  14  226.84   15.20
   3  -5  14  225.35   21.51
  -3   5 -14  202.43   13.96
   5  -2 -14  199.77   16.31
  -2  -3 -14  198.98   15.32
  -5   2  17    2.62    0.71
   2   3  17    1.13    0.18
   2   3  17    2.32    0.45
  -5   2  17    1.15    0.53
   2   3  17    0.87    0.29
   2   3  17    1.98    0.87
   2   3  17    1.63    0.37
  -5   2  17    0.81    0.43
   3  -5  17    1.22    0.87
   3  -5  17    1.24    0.61
  -5   2  17    1.20    0.52
   5  -2 -17    0.66    0.81
  -2  -3 -17    1.75    0.36
  -5   2  20   29.94    3.74
   2   3  20   26.43    1.23
   3  -5  20   28.70    2.63
   2   3  20   22.33    2.34
   3  -5  20   29.37    3.38
   2   3  20   23.59    1.60
  -5   2  20   29.09    2.24
  -5   2  20   27.89    3.77
   3  -5  20   29.99    3.42
  -5   2  20   27.39    2.80
   2   3  20   24.96    3.04
  -5   2  20   27.27    1.80
   2   3  23    4.29    1.09
   3  -5  23    6.70    2.19
   2   3  23    6.61    0.54
   3  -5  23    9.15    2.76
   2   3  23    5.69    0.61
  -5   2  23    6.24    1.24
  -5   2  23    9.36    1.49
   3  -5  26   74.65   13.14
  -5   2  26   62.05    6.79
  -5   2  26   69.36    7.25
   3  -5  26   82.85    7.58
   3  -5  29    0.69    0.83
  -5   2  29    0.82    1.37
  -5   2  29    0.31    0.42
   3  -5  29    0.89    0.93
   3  -5  32   -0.21    1.23
  -5   2  32   -0.81    0.71
  -5   2  35   -0.08    0.28
   3  -5  35    0.01    0.24
  -5   2  38    0.01    0.16
   3  -5  38    0.23    0.10
  -2  -4  38    0.03    0.15
   6  -2  35    0.06    0.13
  -2  -4  35    0.39    0.85
   6  -2  32   23.68    3.77
  -4   6  32   19.89    2.95
  -2  -4  32   30.88    6.11
  -2  -4  29   96.54   13.16
   6  -2  29  100.21    9.99
  -4   6  29  100.69    8.97
  -4   6  26   22.52    3.01
  -4   6  26   19.12    2.38
  -2  -4  26   27.76    3.50
   6  -2  26   22.32    2.81
  -4   6  23   13.11    2.08
  -4   6  23   10.82    2.90
  -2  -4  23   13.60    2.32
   6  -2  23   13.45    3.06
   4  -6 -20   28.10    1.71
   6  -2  20   24.44    3.50
  -4   6  20   22.11    4.11
   6  -2  20   27.16    3.42
  -4   6  20   21.45    2.20
  -2  -4  20   19.25    1.19
  -4   6  20   20.47    2.24
  -2  -4  20   20.15    3.75
  -2  -4  20   35.51    4.15
   4  -6 -17  408.51   42.55
  -2  -4  17  367.77   34.30
  -4   6  17  311.53   36.68
  -4   6  17  291.34   32.97
  -2  -4  17  317.28   36.66
  -2  -4  17  310.13   35.38
   6  -2  17  305.66   30.00
  -2  -4  17  386.60   46.77
   6  -2  17  351.58   36.49
   6  -2  17  330.65   33.52
   6  -2  17  335.88   35.44
  -4   6  17  351.08   33.93
   2   4 -14  133.71    9.16
   2   4 -14  106.37    8.59
   4  -6 -14  159.66    6.78
  -6   2 -14  114.30    5.20
   4  -6 -14  141.24   10.32
  -6   2 -14  124.64    6.70
  -2  -4  14  130.55    8.10
  -4   6  14  155.42   10.55
  -2  -4  14  125.39    8.74
  -4   6  14  113.29    4.69
   6  -2  14  149.10   10.20
  -4   6  14  113.12    8.72
   6  -2  14  132.39    6.70
  -2  -4  14  127.83    9.98
   6  -2  14  138.13   12.01
   6  -2  14  143.76    7.81
  -2  -4  14  114.06    7.11
   6  -2  14  131.22    6.04
  -4   6  14  161.83   14.59
  -2  -4  14  126.14    9.09
  -2  -4  14  112.52   10.57
  -4   6  14  102.51    5.06
   4  -6 -11    1.58    0.61
  -6   2 -11    2.42    0.31
   4  -6 -11    2.35    0.29
   2   4 -11    2.18    0.35
   2   4 -11    2.02    0.52
  -6   2 -11    1.84    0.18
  -2  -4  11    2.10    0.42
  -4   6  11    3.97    0.92
   6  -2  11    3.00    0.20
   6  -2  11    2.88    0.28
   6  -2  11    2.59    0.49
   6  -2  11    2.28    0.20
  -2  -4  11    1.94    0.49
  -2  -4  11    1.84    0.46
  -2  -4  11    1.91    1.00
  -2  -4  11    2.74    0.52
  -4   6  11    2.00    0.63
   6  -2  11    3.06    0.51
  -2  -4  11    1.78    0.46
  -4   6  11    2.04    0.52
  -6   2  -8   58.78    2.64
   4  -6  -8   53.19    1.94
  -6   2  -8   56.87    2.53
   2   4  -8   56.95    3.23
  -6   2  -8   62.90    2.40
   2   4  -8   52.86    2.75
   4  -6  -8   62.04    3.58
   4  -6  -8   52.59    2.81
  -2  -4   8   53.84    2.32
   6  -2   8   49.45    1.88
  -2  -4   8   59.84    2.21
  -4   6   8   47.20    3.23
  -2  -4   8   58.39    3.02
  -2  -4   8   57.64    3.37
  -2  -4   8   63.97    4.05
   6  -2   8   50.38    3.71
  -2  -4   8   50.99    2.32
   6  -2   8   70.38    2.49
  -4   6   8   70.83    2.70
  -4   6   8   54.96    2.95
   6  -2   8   68.57    3.09
  -6   2  -5    8.26    0.56
   2   4  -5    9.28    0.91
  -6   2  -5    9.73    0.43
  -6   2  -5    9.46    0.53
   4  -6  -5   10.38    0.46
   4  -6  -5   11.41    0.96
   2   4  -5   11.59    0.82
  -6   2  -5    8.48    0.57
   4  -6  -5   12.57    0.57
   6  -2   5    9.57    0.53
   6  -2   5   10.19    0.31
   6  -2   5    9.48    0.48
  -2  -4   5    9.34    0.70
  -2  -4   5    8.34    0.51
  -4   6   5    9.35    0.91
  -2  -4   5   11.49    0.47
  -4   6   5   11.12    0.56
  -4   6   5    9.96    0.56
  -2  -4   5    8.30    0.74
   6  -2   5   10.53    0.73
  -2  -4   5    8.56    0.78
  -2  -4   5    8.81    1.13
  -6   2  -2   34.05    1.69
  -6   2  -2   30.78    1.10
   4  -6  -2   27.88    1.57
   2   4  -2   27.04    1.74
   2   4  -2   27.65    1.04
  -6   2  -2   31.36    1.67
   4  -6  -2   24.52    1.86
   4  -6  -2   30.46    1.98
   4  -6  -2   30.60    0.69
  -6   2  -2   28.60    1.37
  -2  -4   2   33.70    1.95
   6  -2   2   33.72    1.17
   6  -2   2   30.50    1.14
   6  -2   2   33.66    0.96
  -2  -4   2   32.33    1.61
   6  -2   2   30.83    1.15
  -2  -4   2   32.96    1.37
  -2  -4   2   26.15    1.23
  -4   6   2   24.79    1.29
  -4   6   2   29.29    2.12
  -2  -4   2   31.17    1.58
  -4   6   2   32.78    1.57
   2   4   1  844.82  123.01
   4  -6   1  839.79  137.67
  -6   2   1  825.09  122.36
  -6   2   1  842.15  127.58
   4  -6   1  869.43  144.42
  -6   2   1  844.99  125.64
  -6   2   1  853.19  132.32
   2   4   1  750.86  116.41
   2   4   1  806.40  126.17
   4  -6   1  785.35  115.80
   4  -6   1  861.91  125.92
  -4   6  -1  735.93  121.47
  -2  -4  -1  885.41  138.36
   6  -2  -1  817.61  124.00
   6  -2  -1  819.59  122.84
  -2  -4  -1  763.59  117.72
  -2  -4  -1  713.72  109.50
  -4   6  -1  842.09  140.57
   6  -2  -1  779.68  117.53
  -4   6  -1  845.46  127.33
  -2  -4  -1  817.43  125.44
   6  -2  -1  805.25  122.81
   2   4   4  535.64   59.30
   4  -6   4  571.61   67.47
  -6   2   4  638.04   71.16
   4  -6   4  549.97   58.54
   4  -6   4  535.48   60.72
   4  -6   4  589.43   72.15
  -6   2   4  493.24   57.20
  -6   2   4  610.23   70.17
   2   4   4  488.49   51.32
   2   4   4  562.29   67.74
  -6   2   4  532.70   60.74
  -2  -4  -4  529.24   61.53
  -2  -4  -4  621.07   69.76
   6  -2  -4  508.28   57.66
  -4   6  -4  472.31   66.18
  -4   6  -4  544.24   58.21
  -2  -4  -4  521.18   53.84
   6  -2  -4  551.02   66.41
  -2  -4  -4  546.73   62.69
  -2  -4  -4  523.26   65.93
  -4   6  -4  519.21   63.65
   6  -2  -4  563.60   69.06
   6  -2  -4  526.50   63.33
   4  -6   7    0.91    0.28
  -6   2   7    1.32    0.27
   4  -6   7    1.16    0.28
   2   4   7    0.99    0.35
   2   4   7    1.26    0.19
  -6   2   7    1.29    0.35
  -6   2   7    1.15    0.31
   2   4   7    0.90    0.18
   4  -6   7    0.77    0.39
  -2  -4  -7    1.22    0.59
  -2  -4  -7    1.31    0.37
  -2  -4  -7    1.22    0.26
   6  -2  -7    1.09    0.47
   6  -2  -7    1.01    0.34
  -2  -4  -7    1.42    0.09
  -4   6  -7    1.39    0.63
   6  -2  -7    0.68    0.55
  -2  -4  -7    1.20    0.30
  -4   6  -7    1.72    0.49
   6  -2  -7    1.03    0.38
  -6   2  10   52.75    3.79
  -6   2  10   49.65    2.27
   2   4  10   50.98    2.46
   4  -6  10   55.32    2.21
  -6   2  10   42.04    2.38
   2   4  10   45.34    1.40
   4  -6  10   60.92    2.98
   4  -6  10   49.15    4.30
  -6   2  10   42.19    3.54
   2   4  10   41.82    4.30
  -2  -4 -10   50.66    2.17
  -2  -4 -10   49.73    2.85
   6  -2 -10   52.32    2.96
   6  -2 -10   41.88    2.46
  -4   6 -10   51.63    4.28
  -4   6 -10   44.36    2.10
   6  -2 -10   51.86    1.89
  -2  -4 -10   56.08    2.05
   6  -2 -10   51.61    2.71
   2   4  13  311.18   28.52
   2   4  13  299.86   24.19
  -6   2  13  349.58   32.22
   4  -6  13  318.10   31.84
   2   4  13  290.39   24.21
   4  -6  13  335.05   30.59
   4  -6  13  395.46   43.87
  -6   2  13  330.20   32.04
  -6   2  13  292.23   28.68
   2   4  13  293.80   36.40
   4  -6  13  362.47   34.69
  -6   2  13  297.12   33.29
  -6   2  13  322.97   27.56
  -2  -4 -13  381.62   41.34
  -2  -4 -13  355.81   26.58
   6  -2 -13  334.42   31.59
  -2  -4 -13  343.03   27.90
   6  -2 -13  333.23   26.85
   6  -2 -13  289.32   28.55
  -4   6 -13  276.63   27.78
  -6   2  16   72.36    7.13
  -6   2  16   69.35    4.30
  -6   2  16   76.45    4.40
   4  -6  16   91.20    5.45
   2   4  16   72.42    7.33
   2   4  16   64.47    3.87
   4  -6  16   75.27    7.35
   4  -6  16   85.35    8.53
  -2  -4 -16   74.42    6.19
  -4   6 -16   61.29    3.06
   6  -2 -16   74.68    7.15
   4  -6  19   52.29    3.47
  -6   2  19   51.78    3.27
   4  -6  19   56.29    4.53
   2   4  19   45.90    2.62
   4  -6  19   55.66    6.08
  -6   2  19   47.02    3.03
   2   4  19   47.81    2.78
   4  -6  19   46.86    4.68
   2   4  19   47.63    5.67
  -6   2  19   47.94    5.96
  -6   2  19   49.62    5.82
   6  -2 -19   45.02    3.58
  -2  -4 -19   50.61    3.00
   4  -6  22   53.32    8.08
  -6   2  22   38.36    4.54
   2   4  22   40.95    3.58
  -6   2  22   48.22    4.08
   2   4  22   30.40    2.09
   4  -6  22   41.55    3.69
  -6   2  25   75.53   10.62
  -6   2  25   58.86    4.47
   2   4  25   52.38    5.16
   4  -6  25   72.36    9.34
   4  -6  25   75.22   12.68
   4  -6  28    5.76    1.34
  -6   2  28    7.76    2.35
   4  -6  28    6.12    1.76
  -6   2  28    4.63    1.36
   4  -6  31   23.24    5.22
   4  -6  31   17.12    2.36
  -6   2  31   17.60    2.74
  -6   2  34   -0.42    0.83
   4  -6  34   -0.95    0.84
  -6   2  37   -0.06    0.26
   4  -6  37    0.14    0.19
   7  -2  36   -0.01    0.16
  -2  -5  36   -0.62    0.77
   7  -2  33   56.76    4.74
  -2  -5  33   54.65    7.03
  -5   7  33   55.66    5.91
  -5   7  30   34.95    3.56
  -2  -5  30   39.14    9.07
   7  -2  30   32.76    5.87
   7  -2  27   93.64   14.44
  -2  -5  27  106.99   19.07
  -5   7  27   93.87   10.12
  -5   7  24    5.58    2.32
  -2  -5  24    6.11    1.68
   7  -2  24    4.88    1.32
  -5   7  24    6.17    1.26
   5  -7 -21   52.59    3.88
  -2  -5  21   58.97    9.45
  -5   7  21   61.57    8.84
   7  -2  21   62.35    8.36
   5  -7 -18  421.27   50.07
  -5   7  18  405.56   51.76
  -5   7  18  407.31   68.07
   7  -2  18  405.42   50.26
  -2  -5  18  399.05   52.99
  -2  -5  18  373.18   61.53
   7  -2  18  420.77   51.96
  -2  -5  18  473.88   48.07
  -2  -5  18  371.19   48.56
  -5   7  18  513.21   56.53
   2   5 -15   75.73    7.14
  -7   2 -15   60.50    2.50
   5  -7 -15   66.96    5.31
   2   5 -15   55.98    4.24
   7  -2  15   61.65    3.77
  -2  -5  15   57.14    6.41
  -5   7  15   75.06    5.56
  -2  -5  15   63.91    3.66
  -2  -5  15   63.07    4.77
  -2  -5  15   59.14    4.87
  -2  -5  15   72.35    2.81
  -5   7  15   68.84    5.46
  -5   7  15   62.02    7.49
  -2  -5  15   63.41    3.77
   7  -2  15   61.74    2.80
   7  -2  15   67.32    4.39
   2   5 -12  244.27   20.62
  -7   2 -12  227.52   17.16
   2   5 -12  258.45   19.80
   5  -7 -12  234.38   17.41
  -7   2 -12  230.94   17.47
   5  -7 -12  237.84   19.17
  -2  -5  12  229.51   19.47
   7  -2  12  220.00   15.14
  -5   7  12  244.56   22.07
   7  -2  12  264.94   18.43
  -5   7  12  241.64   27.66
  -5   7  12  273.26   24.75
   7  -2  12  246.13   20.70
   7  -2  12  269.24   18.82
  -5   7  12  195.88   17.66
  -2  -5  12  246.82   21.39
  -2  -5  12  240.26   21.59
  -2  -5  12  267.24   20.74
   7  -2  12  247.06   19.78
  -2  -5  12  260.17   23.22
  -2  -5  12  222.01   27.43
   5  -7  -9  135.01    8.23
  -7   2  -9  114.07    5.91
  -7   2  -9  137.60    7.89
  -7   2  -9  125.22    7.37
   5  -7  -9  122.09    7.55
   2   5  -9  113.50    6.82
   2   5  -9  132.38   11.02
   7  -2   9  157.59    7.68
  -5   7   9  120.57    9.15
   7  -2   9  143.43    8.42
  -2  -5   9  119.42    7.16
  -2  -5   9  124.20   12.66
  -2  -5   9  137.65    7.64
   7  -2   9  133.41    7.16
  -5   7   9  106.72    8.61
  -2  -5   9  132.17    8.56
  -5   7   9  137.34    8.88
  -5   7   9  134.01    8.74
   7  -2   9  129.99   10.72
  -2  -5   9  132.96    8.16
  -2  -5   9  117.94    9.65
  -7   2  -6  177.17   13.92
   2   5  -6  184.33   12.84
   5  -7  -6  190.53   14.35
  -7   2  -6  161.00    9.40
  -7   2  -6  161.95    9.68
   5  -7  -6  177.52   11.58
  -7   2  -6  174.05   10.09
   2   5  -6  161.77   12.91
   5  -7  -6  183.39   12.84
   7  -2   6  177.31   10.68
  -2  -5   6  167.82   11.91
   7  -2   6  173.31   10.25
  -2  -5   6  223.86   14.86
  -2  -5   6  171.35   12.76
  -2  -5   6  176.95   11.81
  -2  -5   6  185.24   10.94
   7  -2   6  165.05    9.19
  -5   7   6  149.09   13.00
  -5   7   6  156.94   13.07
   7  -2   6  161.97   10.40
  -5   7   6  185.42   11.80
  -2  -5   6  171.12   11.11
   2   5  -3    5.52    0.43
  -7   2  -3    4.83    0.63
   5  -7  -3    5.33    0.37
   5  -7  -3    4.98    0.78
  -7   2  -3    4.62    0.67
   5  -7  -3    5.01    0.08
  -7   2  -3    4.75    0.51
   5  -7  -3    5.22    0.43
  -7   2  -3    4.57    0.50
   2   5  -3    5.29    0.66
  -2  -5   3    4.97    0.82
  -2  -5   3    4.23    0.30
  -2  -5   3    5.96    0.31
   7  -2   3    5.46    0.47
   7  -2   3    5.05    0.68
  -5   7   3    4.91    0.36
   7  -2   3    5.41    0.38
   7  -2   3    4.59    0.33
  -5   7   3    6.60    0.89
  -2  -5   3    5.74    0.58
  -2  -5   3    5.75    0.39
  -5   7   3    4.06    0.81
   5  -7   0  136.04    6.82
   2   5   0  119.46    7.60
   5  -7   0  183.99    8.77
   5  -7   0  151.88   10.48
   2   5   0  137.38    8.41
  -7   2   0  152.21    9.28
  -7   2   0  150.52    8.19
  -7   2   0  145.85    7.97
   5  -7   0  134.06   10.60
   5  -7   0  142.88    8.15
   2   5   0  129.80    6.20
  -7   2   0  152.63    9.30
  -2  -5   0  131.63    7.24
   7  -2   0  151.23    8.00
   7  -2   0  140.91    8.70
  -5   7   0  130.06    8.29
  -2  -5   0  135.74    9.46
   7  -2   0  131.24    6.43
  -5   7   0  155.41    7.50
  -2  -5   0  144.00    8.33
  -2  -5   0  144.07    8.98
   7  -2   0  145.18    9.76
  -5   7   0  125.05    8.81
  -7   2   3  336.58   29.85
   2   5   3  325.01   27.49
   2   5   3  342.60   37.31
  -7   2   3  336.09   31.17
   2   5   3  385.16   30.62
   5  -7   3  390.65   37.33
   5  -7   3  350.84   31.69
  -7   2   3  348.63   29.65
   5  -7   3  365.14   33.62
  -2  -5  -3  358.28   32.81
  -2  -5  -3  386.78   30.56
   7  -2  -3  312.36   29.31
   7  -2  -3  346.04   33.93
  -2  -5  -3  321.11   33.04
   7  -2  -3  367.77   31.42
  -5   7  -3  291.73   30.85
   7  -2  -3  344.44   33.39
  -2  -5  -3  403.86   37.21
  -5   7  -3  374.43   35.59
  -5   7  -3  329.64   26.83
  -5   7  -3  312.59   25.70
  -7   2   6   81.35    3.98
  -7   2   6   95.50    3.95
   2   5   6   85.44    3.36
   2   5   6   73.73    4.68
   5  -7   6   95.56    6.14
   5  -7   6   83.12    3.87
   5  -7   6   85.41    5.09
  -7   2   6   80.16    4.02
  -7   2   6   84.22    3.78
  -2  -5  -6   74.27    4.12
   7  -2  -6   93.18    6.22
  -2  -5  -6   73.11    2.59
  -2  -5  -6   88.79    3.65
   7  -2  -6   90.12    5.42
   7  -2  -6   91.20    4.97
  -5   7  -6   66.88    6.88
  -5   7  -6   92.57    4.99
  -2  -5  -6   95.61    5.12
   7  -2  -6   92.60    5.60
  -2  -5  -6   88.56    4.91
   5  -7   9   67.77    3.31
   5  -7   9   86.82    5.24
  -7   2   9   57.78    3.36
   5  -7   9   70.89    5.44
  -7   2   9   66.66    3.86
   2   5   9   65.72    3.35
  -7   2   9   59.64    5.10
   2   5   9   59.62    4.16
   2   5   9   60.11    2.30
  -7   2   9   66.99    3.66
  -2  -5  -9   68.44    3.33
   7  -2  -9   69.12    3.98
   7  -2  -9   74.33    4.39
  -5   7  -9   55.75    5.66
  -2  -5  -9   73.19    4.11
  -2  -5  -9   65.43    6.00
  -2  -5  -9   73.34    2.14
   7  -2  -9   76.06    5.33
  -2  -5  -9   71.54    2.76
   7  -2  -9   64.33    3.95
  -5   7  -9   63.76    4.99
   2   5  12   28.19    0.86
  -7   2  12   27.09    1.50
   5  -7  12   35.90    3.84
  -7   2  12   25.95    1.79
   2   5  12   28.46    1.55
   5  -7  12   34.17    3.34
  -7   2  12   27.92    2.91
   5  -7  12   32.32    1.99
  -7   2  12   27.40    1.19
   2   5  12   27.32    2.29
  -7   2  12   27.77    1.99
   7  -2 -12   29.68    2.10
  -2  -5 -12   29.21    1.42
  -5   7 -12   29.38    2.11
   7  -2 -12   28.37    1.94
  -2  -5 -12   32.12    1.16
   7  -2 -12   27.95    1.56
  -5   7 -12   26.05    2.06
  -2  -5 -12   30.82    3.48
   5  -7  15  682.16   89.52
  -7   2  15  520.46   75.54
   2   5  15  614.37   93.71
   2   5  15  607.44   82.06
  -7   2  15  569.34   83.01
   5  -7  15  755.25  118.03
  -7   2  15  604.32   84.94
   5  -7  15  700.31  112.78
  -7   2  15  579.89   77.05
   7  -2 -15  638.29   86.57
  -5   7 -15  575.04   79.79
   7  -2 -15  541.35   79.36
  -2  -5 -15  708.92  100.50
  -7   2  18  119.94    8.55
   2   5  18  130.91   11.35
   5  -7  18  141.05   11.47
   5  -7  18  144.41   12.70
   5  -7  18  120.60   14.93
  -7   2  18  125.15   12.65
   2   5  18  115.80    7.46
  -7   2  18  141.96   10.67
   2   5  18  125.73    8.15
  -2  -5 -18  139.28   10.18
   7  -2 -18  125.08   13.90
  -7   2  21   82.82    9.24
  -7   2  21   81.58    8.07
   5  -7  21   88.86    8.32
   5  -7  21   87.63   14.73
   5  -7  24  187.33   31.81
   2   5  24  141.89   12.98
   5  -7  24  173.00   17.79
  -7   2  24  190.90   27.40
  -7   2  24  159.52   14.28
  -7   2  27   28.90    3.74
  -7   2  27   27.34    2.44
   5  -7  27   35.79    5.85
   5  -7  27   40.71    8.02
  -7   2  30   85.60    9.16
   5  -7  30   99.36    9.68
  -7   2  30   91.14   11.57
   5  -7  30  104.85   12.62
   5  -7  33   23.83    2.19
   5  -7  33   35.70    5.57
  -7   2  33   23.55    3.28
  -7   2  36    0.01    0.28
  -2  -6  37    3.68    1.64
   8  -2  34   53.19    5.79
  -6   8  34   43.63    2.81
  -2  -6  34   56.95    6.51
  -2  -6  31    3.48    2.60
  -6   8  31    4.65    1.89
   8  -2  31    3.03    1.72
  -2  -6  28  104.43   14.48
   8  -2  28  102.41   16.13
  -6   8  28  105.68   16.83
  -2  -6  25    0.28    1.63
  -6   8  25    0.04    0.16
   8  -2  25    0.70    0.75
  -6   8  25    0.99    0.82
   6  -8 -22   31.65    2.87
  -6   8  22   28.38    6.60
   8  -2  22   29.20    3.57
  -2  -6  22   37.34    4.35
   6  -8 -19  227.46   24.41
  -6   8  19  247.56   19.55
  -6   8  19  191.33   31.09
   8  -2  19  168.56   17.97
  -2  -6  19  206.04   21.50
   2   6 -16  214.39   18.89
   2   6 -16  199.37   14.65
   6  -8 -16  194.95   20.75
  -6   8  16  194.19   26.60
  -2  -6  16  192.33   14.85
  -2  -6  16  209.86   16.04
  -6   8  16  215.49   20.71
   8  -2  16  202.67   17.85
  -2  -6  16  192.17   16.06
  -2  -6  16  188.05   25.20
  -6   8  16  196.73   19.03
  -2  -6  16  209.86   26.83
  -2  -6  16  222.85   24.74
   2   6 -13  330.20   28.98
  -8   2 -13  269.48   20.30
   6  -8 -13  255.73   20.74
  -8   2 -13  262.64   21.04
   6  -8 -13  224.91   26.00
   2   6 -13  253.43   24.74
  -8   2 -13  275.21   22.04
   8  -2  13  261.62   24.43
  -2  -6  13  297.34   28.58
  -6   8  13  299.08   35.30
   8  -2  13  352.88   25.56
  -2  -6  13  272.87   23.12
  -2  -6  13  264.73   33.97
  -2  -6  13  291.61   28.27
  -2  -6  13  304.90   25.15
  -6   8  13  237.39   22.58
  -6   8  13  296.80   28.26
   8  -2  13  303.15   23.61
   8  -2  13  226.26   16.80
   8  -2  13  216.39   17.53
  -2  -6  13  300.47   27.10
  -6   8  13  241.73   21.70
   2   6 -10   18.51    2.10
   6  -8 -10   11.14    1.14
   6  -8 -10   14.87    1.07
  -8   2 -10   16.27    0.99
  -8   2 -10   17.11    0.70
   2   6 -10   12.05    0.85
   8  -2  10   13.65    0.55
  -6   8  10   14.71    1.38
   8  -2  10   17.63    0.73
   8  -2  10   16.47    0.84
  -6   8  10   13.88    1.37
  -2  -6  10   16.21    1.35
  -2  -6  10   14.61    1.69
  -6   8  10   16.31    2.17
  -2  -6  10   18.69    1.98
  -2  -6  10   16.53    1.02
  -2  -6  10   15.59    0.74
  -2  -6  10   13.55    2.55
   8  -2  10   16.17    2.02
  -6   8  10   12.42    1.81
   8  -2  10   16.97    0.55
  -8   2  -7  170.70   12.09
   2   6  -7  135.39   11.89
  -8   2  -7  157.77   11.25
  -8   2  -7  186.56    9.99
   6  -8  -7  159.07   11.44
   6  -8  -7  161.98   10.28
   2   6  -7  159.62   10.76
  -8   2  -7  148.68    9.25
   8  -2   7  159.87   13.86
  -2  -6   7  184.49   13.84
   8  -2   7  169.68    9.39
   8  -2   7  149.67    8.06
  -2  -6   7  162.42   11.41
  -2  -6   7  158.25   14.21
  -6   8   7  173.36   14.51
  -2  -6   7  178.28   11.41
  -6   8   7  165.79   11.83
  -2  -6   7  159.92   16.36
   8  -2   7  161.70   10.14
  -2  -6   7  170.40   11.52
  -6   8   7  185.43   15.14
  -6   8   7  175.63   12.10
   2   6  -4   57.71    2.71
   6  -8  -4   56.02    4.23
   6  -8  -4   46.59    4.40
  -8   2  -4   64.15    3.07
  -8   2  -4   62.01    3.26
  -8   2  -4   55.32    2.85
   2   6  -4   50.69    3.87
  -8   2  -4   55.05    2.53
  -2  -6   4   63.52    2.89
  -2  -6   4   62.44    3.50
  -6   8   4   68.01    5.36
   8  -2   4   53.96    4.02
  -2  -6   4   57.34    3.46
  -6   8   4   60.25    2.70
  -6   8   4   53.06    3.04
   8  -2   4   54.39    2.55
  -2  -6   4   63.41    3.64
   8  -2   4   53.90    2.07
  -2  -6   4   64.25    3.59
  -2  -6   4   61.98    4.89
  -6   8   4   54.58    4.00
   8  -2   4   60.79    2.28
   6  -8  -1  570.24   63.43
  -8   2  -1  548.57   72.45
  -8   2  -1  545.73   70.99
   2   6  -1  613.91   70.96
   6  -8  -1  636.08   70.68
  -8   2  -1  518.56   64.62
   2   6  -1  558.13   66.39
   6  -8  -1  599.22   74.48
   2   6  -1  521.73   66.95
   6  -8  -1  674.33   88.70
  -8   2  -1  529.38   64.55
   8  -2   1  530.95   65.01
  -6   8   1  513.41   75.24
  -2  -6   1  553.30   69.27
   8  -2   1  576.03   72.33
  -2  -6   1  513.70   66.46
   8  -2   1  500.89   61.99
   8  -2   1  561.00   66.19
  -2  -6   1  475.16   58.46
  -2  -6   1  604.65   75.31
  -6   8   1  517.79   65.76
  -6   8   1  660.77   85.55
  -6   8   1  543.59   64.80
   6  -8   2  370.03   30.01
   6  -8   2  349.46   27.78
  -8   2   2  323.72   28.26
  -8   2   2  323.43   30.62
   6  -8   2  321.67   28.43
  -8   2   2  323.81   31.29
   6  -8   2  236.63   29.79
   2   6   2  290.21   22.17
  -8   2   2  329.01   29.74
   2   6   2  285.36   23.22
   2   6   2  286.56   32.55
  -6   8  -2  280.14   22.00
  -6   8  -2  312.04   34.78
  -6   8  -2  292.66   23.60
  -2  -6  -2  326.59   27.20
  -2  -6  -2  368.81   29.80
   8  -2  -2  323.25   29.96
  -2  -6  -2  351.86   29.66
   8  -2  -2  291.70   24.97
  -6   8  -2  287.35   28.42
   8  -2  -2  319.66   25.56
  -2  -6  -2  292.68   25.88
   8  -2  -2  344.63   29.47
   6  -8   5  190.09   10.70
   2   6   5  164.01   10.54
  -8   2   5  148.20    9.84
  -8   2   5  172.63   11.95
   2   6   5  146.48    7.51
   2   6   5  156.48   11.83
  -8   2   5  168.67   10.51
   6  -8   5  190.67   17.72
  -8   2   5  200.93   11.42
   6  -8   5  163.23   10.95
  -2  -6  -5  177.69   13.06
  -6   8  -5  159.93    7.09
  -6   8  -5  154.13   11.89
  -6   8  -5  143.48    6.43
   8  -2  -5  169.84   13.32
  -6   8  -5  158.07   11.43
   8  -2  -5  167.77   13.69
   8  -2  -5  176.70   12.49
  -2  -6  -5  177.18   11.93
  -2  -6  -5  175.14   10.42
   8  -2  -5  164.26    9.90
  -2  -6  -5  174.48   10.35
  -2  -6  -5  164.53    8.48
   2   6   8   77.57    5.80
  -8   2   8   83.85    5.07
   6  -8   8  101.74   10.19
   6  -8   8  101.25    5.58
   6  -8   8   84.95    6.60
  -8   2   8   89.47    5.95
   2   6   8   90.51    3.84
  -8   2   8   94.11    4.46
  -8   2   8   92.60    6.76
  -6   8  -8   89.76    6.36
  -2  -6  -8   88.01    5.92
  -2  -6  -8   87.56    5.42
   8  -2  -8   96.03    5.58
  -2  -6  -8   82.88    2.82
  -6   8  -8   84.37    5.27
   8  -2  -8   84.22    6.07
  -2  -6  -8   87.22    5.32
  -2  -6  -8   87.35    4.29
   8  -2  -8   86.70    6.83
   8  -2  -8   84.85    5.90
   6  -8  11    3.75    0.42
   6  -8  11    1.57    1.24
   2   6  11    1.71    0.23
  -8   2  11    2.46    0.51
   2   6  11    2.18    0.11
  -8   2  11    1.68    0.81
   2   6  11    2.70    1.17
  -8   2  11    1.87    0.52
  -8   2  11    2.07    0.51
  -2  -6 -11    2.15    0.61
  -6   8 -11    2.08    0.40
  -2  -6 -11    1.90    0.42
  -6   8 -11    2.71    1.11
   8  -2 -11    1.98    0.64
   8  -2 -11    1.93    0.51
   8  -2 -11    1.62    0.58
   8  -2 -11    2.16    0.54
  -2  -6 -11    1.83    0.24
  -8   2  14  249.56   20.09
   6  -8  14  162.48   18.74
  -8   2  14  215.97   22.70
   2   6  14  219.27   14.72
   6  -8  14  251.21   27.62
   2   6  14  217.84   21.28
  -8   2  14  207.17   14.60
  -8   2  14  248.83   20.23
   6  -8  14  248.78   20.32
   8  -2 -14  259.32   19.47
   8  -2 -14  228.84   24.97
  -6   8 -14  172.74   24.12
  -2  -6 -14  256.53   27.74
  -6   8 -14  218.31   16.73
   6  -8  17    9.25    1.20
   2   6  17    8.36    0.62
  -8   2  17    7.05    0.94
   2   6  17    8.88    1.26
   6  -8  17    7.50    1.25
  -8   2  17    9.45    1.81
  -8   2  17    7.24    0.50
   6  -8  17   11.80    2.41
   8  -2 -17    6.98    0.92
  -2  -6 -17   10.40    1.15
   8  -2 -17    6.60    1.01
  -8   2  20  146.58   14.15
   6  -8  20  165.23   18.86
   6  -8  20  191.77   18.76
  -8   2  20  198.94   25.79
  -2  -6 -20  164.85   20.48
   6  -8  23  109.81   15.93
  -8   2  23  111.65    9.34
   2   6  23   99.49    8.11
   6  -8  23  113.91   19.80
  -8   2  23   84.72   10.50
   6  -8  26   30.82    5.52
   6  -8  26   35.57    8.49
  -8   2  26   23.42    7.36
  -8   2  26   31.78    4.49
  -8   2  29   50.26    3.83
   6  -8  29   52.98    6.91
   6  -8  29   41.43    7.29
  -8   2  29   39.24    6.16
  -8   2  32   -0.06    1.18
   6  -8  32    1.89    0.94
   6  -8  32    0.43    1.92
   6  -8  38    0.12    0.15
  -8   2  38    0.01    0.14
   9  -2  35    0.06    0.35
  -7   9  35   -0.05    0.17
  -2  -7  32   17.77    3.80
  -7   9  32   16.90    3.99
   9  -2  32   19.77    2.14
  -7   9  29   86.25   15.78
   9  -2  29   73.76   13.73
  -2  -7  29  100.22   12.50
  -2  -7  26   29.79    8.07
  -7   9  26   28.47    4.36
   9  -2  26   25.07    3.32
   7  -9 -23   19.69    3.79
  -2  -7  23   26.47    3.73
  -7   9  23   21.53    3.69
   9  -2  23   21.72    3.07
   7  -9 -20   95.01   12.60
  -2  -7  20  118.39   11.55
  -7   9  20  114.89   12.71
   9  -2  20  102.55   10.01
   7  -9 -17  496.24   71.47
  -2  -7  17  484.87   64.73
   9  -2  17  499.67   71.96
  -7   9  17  569.64   77.69
  -2  -7  17  671.45   91.35
  -7   9  17  539.75   81.95
  -2  -7  17  534.54   73.22
   2   7 -14   36.14    2.86
   7  -9 -14   30.39    1.75
   2   7 -14   38.18    2.58
   7  -9 -14   39.96    2.73
  -9   2 -14   38.94    1.75
  -7   9  14   23.33    3.61
  -2  -7  14   37.94    5.09
   9  -2  14   35.62    2.78
  -7   9  14   36.25    5.20
  -2  -7  14   45.98    2.86
   9  -2  14   32.23    1.18
  -2  -7  14   40.07    3.00
  -2  -7  14   34.30    2.90
  -7   9  14   44.56    3.56
  -2  -7  14   34.27    1.93
  -2  -7  14   36.69    3.43
  -9   2 -11  165.70    9.95
   7  -9 -11  172.60   12.37
   2   7 -11  152.84   10.66
   2   7 -11  171.73   12.91
   7  -9 -11  173.16   13.07
  -9   2 -11  141.35   10.21
   9  -2  11  159.40   11.31
  -7   9  11  149.76   17.22
  -2  -7  11  146.39   18.50
  -7   9  11  162.98   12.74
  -7   9  11  150.35   17.28
  -2  -7  11  150.74   17.06
   9  -2  11  156.40   12.32
   9  -2  11  163.21    9.11
  -2  -7  11  183.18   12.34
  -2  -7  11  184.83   12.99
  -2  -7  11  189.30   15.78
  -2  -7  11  151.92   11.82
  -7   9  11  137.53   12.62
  -9   2  -8  309.44   23.48
   2   7  -8  297.39   33.09
   7  -9  -8  301.57   26.60
  -9   2  -8  307.01   25.60
   7  -9  -8  303.09   34.21
  -9   2  -8  290.33   25.12
  -9   2  -8  277.35   27.00
   2   7  -8  288.83   26.65
  -2  -7   8  227.88   28.91
  -7   9   8  298.70   28.27
  -2  -7   8  327.51   29.40
  -2  -7   8  316.62   32.34
   9  -2   8  304.73   33.53
   9  -2   8  338.38   31.47
  -2  -7   8  329.36   34.01
  -2  -7   8  341.45   30.87
  -7   9   8  289.38   34.24
   9  -2   8  297.25   26.32
  -2  -7   8  278.22   27.74
  -7   9   8  292.66   28.58
  -7   9   8  295.86   32.80
   9  -2   8  286.31   21.43
  -9   2  -5   19.30    0.99
   2   7  -5   14.48    1.07
   7  -9  -5   15.97    1.97
  -9   2  -5   21.82    0.90
  -9   2  -5   15.75    1.52
   2   7  -5   16.15    1.08
   7  -9  -5   20.55    2.29
  -9   2  -5   14.06    1.14
   9  -2   5   19.99    0.78
   9  -2   5   16.80    1.07
  -7   9   5   14.93    1.69
  -7   9   5   16.43    1.10
  -2  -7   5   20.83    1.77
   9  -2   5   15.19    0.58
  -7   9   5   15.89    1.32
  -2  -7   5   15.68    1.39
  -2  -7   5   17.27    2.39
  -2  -7   5   16.58    1.62
   9  -2   5   15.61    1.26
  -2  -7   5   20.25    2.01
  -7   9   5   22.80    2.64
  -2  -7   5   21.38    0.92
   7  -9  -2  942.53  136.01
  -9   2  -2  795.30  128.29
  -9   2  -2  769.78  129.16
   7  -9  -2  902.19  147.78
  -9   2  -2  786.95  127.23
   2   7  -2  773.50  130.60
  -9   2  -2  809.30  130.53
   7  -9  -2  870.60  125.74
   2   7  -2  853.79  141.02
   7  -9  -2  759.61  128.08
   9  -2   2  780.62  123.66
  -2  -7   2  750.54  122.49
  -7   9   2  770.07  130.60
  -2  -7   2  780.86  140.31
  -2  -7   2  800.10  130.88
   9  -2   2  841.22  125.62
  -2  -7   2  816.75  131.53
  -7   9   2  867.87  142.61
  -7   9   2  774.10  149.56
   9  -2   2  818.17  132.02
  -7   9   2  755.66  131.21
  -2  -7   2  820.94  130.65
   9  -2   2  783.03  137.06
  -9   2   1   12.65    0.78
   7  -9   1   12.09    0.63
   2   7   1   12.65    0.69
   7  -9   1   11.17    1.02
  -9   2   1   11.38    0.85
  -9   2   1   11.30    0.87
   7  -9   1   11.74    0.74
   2   7   1   11.12    1.79
   2   7   1   11.15    0.98
   7  -9   1   13.74    1.91
  -9   2   1   12.64    1.31
  -2  -7  -1   11.55    0.88
   9  -2  -1   12.63    0.81
   9  -2  -1   11.46    1.30
  -2  -7  -1   11.82    0.83
  -7   9  -1   11.39    1.14
  -2  -7  -1   14.24    0.88
  -7   9  -1   13.65    0.73
   9  -2  -1    9.91    0.48
  -2  -7  -1   13.40    1.30
  -7   9  -1   16.77    2.20
  -7   9  -1   11.21    0.70
   9  -2  -1   11.81    0.90
   2   7   4  114.57    8.68
  -9   2   4  111.30    7.61
   2   7   4  112.61    7.10
   7  -9   4  133.80    6.67
   7  -9   4  106.23   11.92
   7  -9   4  119.46    6.46
   7  -9   4  116.94   11.06
   2   7   4  115.54    5.59
  -9   2   4  121.90    7.61
  -9   2   4  115.72    7.11
  -9   2   4  135.26    7.34
  -2  -7  -4  117.78    6.81
  -2  -7  -4  124.52   10.84
  -7   9  -4  107.50    4.73
   9  -2  -4  122.33    6.45
   9  -2  -4  116.10    9.77
  -7   9  -4  113.95    9.21
   9  -2  -4  112.22    6.54
  -2  -7  -4  131.84    5.93
  -7   9  -4  117.79    5.14
  -7   9  -4  128.43   12.18
  -2  -7  -4  123.93   10.22
   9  -2  -4  127.19    7.92
  -2  -7  -4  120.45    8.78
  -9   2   7    1.82    0.60
  -9   2   7    1.65    0.76
   2   7   7    1.97    0.60
  -9   2   7    1.04    0.62
  -9   2   7    0.79    0.30
   7  -9   7    3.68    1.15
   7  -9   7    0.91    0.59
   7  -9   7    0.84    0.81
   7  -9   7    1.15    0.69
   2   7   7    1.12    0.22
  -2  -7  -7    1.56    0.12
   9  -2  -7    0.99    0.42
  -2  -7  -7    1.26    0.36
  -2  -7  -7    0.88    0.33
  -2  -7  -7    1.11    0.51
   9  -2  -7    0.62    0.57
  -7   9  -7    1.10    1.00
   9  -2  -7    1.06    0.81
  -2  -7  -7    0.92    0.50
  -7   9  -7    3.00    0.50
   9  -2  -7    1.05    0.64
  -9   2  10   11.35    0.78
   7  -9  10   13.64    2.50
  -9   2  10   16.06    1.04
   7  -9  10   12.48    1.96
   7  -9  10   12.98    1.71
  -9   2  10   13.86    0.77
   2   7  10   12.42    0.79
  -9   2  10   12.18    1.19
   2   7  10   12.43    2.46
   7  -9  10   16.69    1.82
  -7   9 -10   12.40    1.73
   9  -2 -10   15.78    2.10
  -7   9 -10   11.79    1.36
  -2  -7 -10   12.65    0.73
  -2  -7 -10   13.60    0.70
   9  -2 -10   13.07    1.46
   9  -2 -10   14.48    1.36
   9  -2 -10   13.39    1.70
  -2  -7 -10   13.08    2.17
  -2  -7 -10   10.22    1.09
  -9   2  13   98.02    9.98
  -9   2  13   96.13    4.99
   2   7  13  101.94   12.31
   2   7  13   93.15    4.18
  -9   2  13   97.74    6.70
   7  -9  13   99.91    7.57
   7  -9  13  104.20    7.11
  -9   2  13   96.32    9.28
   7  -9  13  111.08    8.24
   7  -9  13  125.60   11.95
  -2  -7 -13  109.31    7.90
  -7   9 -13   79.46    7.32
  -7   9 -13   98.55    6.04
   9  -2 -13  105.44    6.12
   9  -2 -13  111.50    7.34
  -2  -7 -13   95.79    5.82
  -2  -7 -13   90.54    5.10
   7  -9  16  167.17   11.62
  -9   2  16  174.27   19.41
   7  -9  16  189.47   22.95
   7  -9  16  206.50   22.85
  -9   2  16  142.82    9.30
  -9   2  16  168.78   19.13
   7  -9  16  199.43   16.71
  -9   2  16  180.33   11.10
  -9   2  16  176.50   13.54
   2   7  16  195.47   24.55
  -7   9 -16  153.62   11.05
  -2  -7 -16  201.59   22.48
   9  -2 -16  180.51   20.42
   9  -2 -16  188.17   13.29
   7  -9  19  178.72   24.40
  -9   2  19  163.25   13.84
  -9   2  19  114.01    9.18
  -9   2  19  137.71   14.70
   7  -9  19  158.47   14.66
  -2  -7 -19  159.95   14.49
  -9   2  22    5.21    1.40
   7  -9  22    4.58    1.93
   7  -9  22    2.84    1.56
  -9   2  22    3.77    1.00
  -2  -7 -22    5.10    1.06
   7  -9  25   34.77    4.98
   7  -9  25   29.24    3.38
  -9   2  25   32.16    7.71
  -9   2  25   28.80    4.95
   7  -9  28    8.02    2.29
  -9   2  28    5.76    1.88
  -9   2  28    6.27    1.84
   7  -9  28    8.13    2.17
  -9   2  31   37.26    2.75
   7  -9  31   31.49    4.94
   7  -9  31   45.66    5.69
  -9   2  31   40.68    5.71
   7  -9  34   19.02    2.98
  -9   2  34   23.62    3.35
   7  -9  37   -0.02    0.16
  -9   2  37   -0.15    0.25
  -2  -8  36    0.43    0.62
  -8  10  36    0.00    0.09
  -8  10  33    6.32    2.82
  -2  -8  33   15.52    2.59
  10  -2  33   10.00    2.29
  -2  -8  30    1.08    1.21
  10  -2  30    0.21    0.76
  -8  10  30    0.54    1.01
  -8  10  27  177.12   31.10
  -2  -8  27  149.08   21.05
  10  -2  27  140.73   16.05
   8 -10 -24   27.17    2.91
  10  -2  24   30.26    3.98
  -8  10  24   33.04    8.08
  -2  -8  24   31.30    8.43
   8 -10 -21   62.37    5.77
  10  -2  21   55.83    6.35
  -2  -8  21   95.10   13.83
  -8  10  21   66.40   13.73
   8 -10 -18  170.62   23.36
  -8  10  18  181.29   30.26
  10  -2  18  163.18   17.06
  -2  -8  18  192.30   19.85
   2   8 -15    6.60    1.10
   2   8 -15    4.76    0.81
   8 -10 -15    5.83    1.00
  -8  10  15    6.29    1.26
  -8  10  15    4.91    0.97
  -2  -8  15    5.24    1.13
  -2  -8  15    5.43    0.56
  -2  -8  15    6.46    1.68
  -2  -8  15    6.43    2.13
  -8  10  15    6.38    1.21
  -2  -8  15    5.88    1.21
  10  -2  15    6.06    1.02
  -2  -8  15    6.99    0.70
   8 -10 -12   21.70    1.69
 -10   2 -12   22.04    1.37
   2   8 -12   24.93    1.27
   2   8 -12   21.90    1.83
 -10   2 -12   21.53    1.42
   8 -10 -12   21.02    1.87
  -2  -8  12   19.73    0.88
  -8  10  12   20.42    2.04
  -2  -8  12   20.87    2.14
  10  -2  12   22.79    3.19
  10  -2  12   22.85    1.51
  10  -2  12   22.03    1.14
  -2  -8  12   22.51    3.87
  -8  10  12   26.20    2.19
  -8  10  12   23.09    1.88
  -8  10  12   19.27    1.90
  -2  -8  12   23.63    2.44
  -2  -8  12   25.54    1.89
  -2  -8  12   20.00    1.68
 -10   2  -9  110.25    8.18
   8 -10  -9  122.42    7.55
   2   8  -9  136.31    9.13
 -10   2  -9  127.38    7.15
   8 -10  -9   98.91    8.15
   2   8  -9  118.87    9.92
  -8  10   9  114.23   11.94
  -2  -8   9  113.45   11.84
  -8  10   9  123.14   12.40
  10  -2   9  131.85    9.24
  -2  -8   9  135.64    8.68
  -2  -8   9  108.06    8.74
  10  -2   9  108.67    8.20
  -8  10   9  108.75   10.80
  -2  -8   9  118.05    8.43
  -8  10   9  128.89   12.99
  -2  -8   9  140.73   12.35
  10  -2   9  133.19    6.66
  -2  -8   9  123.90   10.02
   8 -10  -6  169.39   15.75
 -10   2  -6  158.52   13.53
   2   8  -6  176.52   12.63
 -10   2  -6  149.07    8.88
   8 -10  -6  180.33   18.00
 -10   2  -6  179.93   13.44
   2   8  -6  164.09   11.66
 -10   2  -6  153.96   12.84
  -2  -8   6  179.13   16.46
  10  -2   6  154.55   11.07
  10  -2   6  152.01   11.76
  10  -2   6  174.92    9.18
  -8  10   6  159.80   11.85
  -2  -8   6  153.72   17.97
  -8  10   6  179.85   12.93
  -2  -8   6  163.91   10.60
  -8  10   6  182.42   14.20
  -2  -8   6  209.56   13.63
  -2  -8   6  165.54   13.76
  -8  10   6  205.36   16.28
  -2  -8   6  154.08   14.41
  10  -2   6  187.83   13.21
 -10   2  -3    2.02    0.84
 -10   2  -3    2.08    0.93
   8 -10  -3    2.79    0.68
 -10   2  -3    2.71    0.58
   2   8  -3    3.68    0.47
   8 -10  -3    2.41    1.11
  10  -2   3    2.73    0.56
  -8  10   3    3.35    0.79
  -2  -8   3    2.56    0.62
  -8  10   3    1.41    0.68
  -2  -8   3    4.76    0.77
  -2  -8   3    4.29    0.99
  -8  10   3    3.70    1.19
  -2  -8   3    1.67    0.61
  10  -2   3    2.04    0.59
  10  -2   3    4.50    0.41
  -2  -8   3    1.93    0.71
  -8  10   3    4.21    0.39
 -10   2   0   27.68    2.65
   2   8   0   24.58    1.99
   8 -10   0   26.38    1.00
   2   8   0   26.12    3.18
   2   8   0   27.50    1.08
   8 -10   0   24.72    2.07
   8 -10   0   26.21    3.44
 -10   2   0   26.80    1.60
 -10   2   0   28.45    1.60
   8 -10   0   25.98    1.14
 -10   2   0   25.61    1.58
  10  -2   0   27.33    2.84
  -8  10   0   26.15    2.47
  -8  10   0   25.84    1.52
  10  -2   0   29.13    2.41
  -8  10   0   30.83    1.14
  10  -2   0   25.87    1.65
  -8  10   0   27.17    3.67
  -2  -8   0   25.68    2.62
  -2  -8   0   26.71    1.92
  10  -2   0   29.37    1.40
  -2  -8   0   24.57    2.62
  -2  -8   0   27.07    2.82
   2   8   3   36.66    4.35
   2   8   3   33.48    1.44
 -10   2   3   33.98    3.31
 -10   2   3   36.91    2.92
   2   8   3   37.00    1.45
 -10   2   3   34.27    3.30
   8 -10   3   36.37    1.90
   8 -10   3   26.78    4.16
   8 -10   3   43.66    2.22
   8 -10   3   38.04    2.71
 -10   2   3   32.52    2.08
  -8  10  -3   31.21    0.88
  -2  -8  -3   36.78    1.45
  -2  -8  -3   31.87    1.79
  10  -2  -3   34.20    2.08
  10  -2  -3   37.41    3.13
  -8  10  -3   38.92    3.13
  10  -2  -3   32.83    2.16
  -8  10  -3   31.74    1.30
  -2  -8  -3   35.52    3.58
  -2  -8  -3   36.78    2.11
  10  -2  -3   35.64    3.24
  -2  -8  -3   36.60    2.39
  -8  10  -3   39.37    2.98
 -10   2   6   69.78    3.57
   8 -10   6   77.41    3.91
   2   8   6   63.05    2.69
 -10   2   6   69.43    5.70
   8 -10   6   76.12    4.83
   8 -10   6   75.26    8.05
 -10   2   6   63.57    4.27
   2   8   6   66.12    8.34
 -10   2   6   63.27    4.98
   8 -10   6   80.20    7.38
  -2  -8  -6   73.17    5.71
  10  -2  -6   73.06    3.70
  -2  -8  -6   70.62    2.45
  10  -2  -6   74.21    6.19
  10  -2  -6   64.99    3.69
  -2  -8  -6   70.85    6.00
  10  -2  -6   69.19    6.59
  -8  10  -6   75.25    7.41
  -8  10  -6   72.37    5.49
  -2  -8  -6   74.08    3.59
  -2  -8  -6   63.96    7.01
 -10   2   9   14.86    1.61
   8 -10   9   14.80    2.07
   2   8   9   13.83    1.69
 -10   2   9   14.85    0.89
   8 -10   9   18.77    1.80
 -10   2   9   14.35    2.09
   8 -10   9   14.55    1.60
   8 -10   9   13.72    1.11
 -10   2   9   13.55    1.10
   2   8   9   15.22    0.89
  -8  10  -9   17.54    2.08
  10  -2  -9   15.40    1.08
  -8  10  -9   14.55    1.66
  -2  -8  -9   15.67    0.90
  10  -2  -9   14.61    0.98
  10  -2  -9   16.30    1.69
  10  -2  -9   15.52    1.35
  -2  -8  -9   14.93    0.92
  -2  -8  -9   14.14    1.20
  -2  -8  -9   13.90    1.46
 -10   2  12   43.33    4.88
   8 -10  12   45.73    3.07
 -10   2  12   38.34    2.96
   2   8  12   39.52    1.47
 -10   2  12   41.61    2.07
   8 -10  12   44.69    4.67
 -10   2  12   36.81    2.61
   8 -10  12   45.64    2.61
   8 -10  12   43.79    5.88
   2   8  12   51.51    4.27
  10  -2 -12   39.43    2.10
  -2  -8 -12   44.65    3.43
  10  -2 -12   48.43    3.47
  10  -2 -12   46.42    2.97
  -8  10 -12   46.96    3.79
  10  -2 -12   49.36    3.84
  -8  10 -12   46.27    3.84
  -2  -8 -12   44.52    2.53
  -2  -8 -12   40.72    2.69
   8 -10  15  171.50   18.16
   8 -10  15  166.86   16.83
 -10   2  15  113.51   14.57
 -10   2  15  133.67    8.35
   8 -10  15  154.56   12.37
   8 -10  15  141.61   16.32
 -10   2  15  121.62    8.83
   2   8  15  143.46   19.01
 -10   2  15  115.22   13.46
  10  -2 -15  136.70   11.86
  -8  10 -15  125.43    8.50
  10  -2 -15  138.55   11.16
  -8  10 -15  110.39   11.67
  -2  -8 -15  137.33   11.55
 -10   2  18   16.91    2.99
 -10   2  18    6.09    2.09
 -10   2  18   12.51    1.23
   8 -10  18   16.47    2.01
   8 -10  18   17.35    3.75
  10  -2 -18   14.95    1.02
  -2  -8 -18   21.39    3.54
   8 -10  21   63.19    7.88
 -10   2  21   58.74    8.81
 -10   2  21   55.97    7.10
   8 -10  21   62.78    6.54
  -2  -8 -21   53.31    9.16
   8 -10  24   19.51    2.48
 -10   2  24   18.62    3.47
   8 -10  24   18.97    3.58
 -10   2  24   17.40    3.83
 -10   2  27    2.48    0.78
   8 -10  27    0.92    1.40
   8 -10  27    1.17    0.85
 -10   2  27    0.63    2.09
 -10   2  30   23.35    3.08
 -10   2  30   24.80    5.92
   8 -10  30   25.81    3.53
   8 -10  30   16.60    1.86
 -10   2  33    0.12    0.33
   8 -10  33   -0.26    1.47
 -10   2  33    1.32    1.60
 -10   2  36   49.37    5.45
   8 -10  36   51.97    4.31
  -9  11  34   -1.19    0.76
  11  -2  34   -0.04    0.84
  -2  -9  34   -0.20    1.49
  -2  -9  31   18.00    3.51
  11  -2  31   15.89    3.41
  -9  11  31   14.16    4.65
  -2  -9  28   22.16    4.32
  -9  11  28   22.37    3.79
  11  -2  28   15.10    4.62
   9 -11 -25   30.53    5.34
  11  -2  25   30.67    4.27
  -9  11  25   34.09    9.06
  -2  -9  25   28.25    8.52
   9 -11 -22    4.38    1.31
  -9  11  22    5.63    1.90
  -2  -9  22    5.42    3.15
  11  -2  22    5.36    1.44
   9 -11 -19    2.45    1.92
  11  -2  19    3.50    2.01
  -2  -9  19    5.40    2.37
  -9  11  19    3.31    1.52
   2   9 -16  126.90   11.58
   9 -11 -16  111.15   15.88
  11  -2  16   99.32   15.89
  -2  -9  16  132.24   17.66
  -9  11  16  115.63   12.53
  -2  -9  16  104.37    8.07
   2   9 -13   18.67    2.55
 -11   2 -13   11.30    0.58
   9 -11 -13   12.37    1.27
   2   9 -13   11.86    1.31
   9 -11 -13   15.06    1.64
  -2  -9  13   15.93    2.50
  -9  11  13   12.76    1.57
  -2  -9  13   10.47    0.94
  11  -2  13   15.90    1.09
  -9  11  13   11.58    2.72
  -9  11  13    8.76    2.36
  -2  -9  13   12.12    1.78
  -2  -9  13   13.44    1.78
  -2  -9  13   11.54    1.13
  -2  -9  13   15.33    2.15
  11  -2  13   12.73    1.45
  -9  11  13   10.00    1.40
 -11   2 -10    8.59    0.84
   9 -11 -10    4.79    0.97
   9 -11 -10    5.28    0.62
   2   9 -10    5.22    0.53
 -11   2 -10    5.11    0.48
   2   9 -10    5.47    1.43
  -9  11  10    5.97    1.14
  -2  -9  10    4.43    1.02
  -2  -9  10    3.59    0.94
  -2  -9  10    4.57    0.79
  -2  -9  10    7.26    0.72
  -2  -9  10    5.98    1.30
  -9  11  10    4.48    0.96
  -9  11  10    5.18    1.48
  -9  11  10    4.44    1.80
  -2  -9  10    4.33    1.59
  11  -2  10    5.35    0.53
  11  -2  10    5.75    0.59
  11  -2  10    4.96    1.57
   9 -11  -7    1.95    0.50
   2   9  -7    1.70    0.50
   2   9  -7    2.31    0.73
 -11   2  -7    1.52    1.01
 -11   2  -7    1.10    0.69
 -11   2  -7    1.50    0.67
   9 -11  -7    1.81    0.68
  -9  11   7    2.30    1.35
  -2  -9   7    2.58    0.85
  -9  11   7    1.31    0.85
  -2  -9   7    1.87    1.11
  11  -2   7    1.82    0.61
  -2  -9   7    2.11    0.59
  11  -2   7    2.02    0.54
  -2  -9   7    1.55    1.20
  -9  11   7    1.46    0.84
  -2  -9   7    1.82    0.62
  -9  11   7    1.64    0.55
  -2  -9   7    1.94    0.73
  11  -2   7    1.74    0.74
   9 -11  -4   25.61    3.20
 -11   2  -4   25.08    2.51
 -11   2  -4   34.59    2.58
   9 -11  -4   25.88    2.28
   2   9  -4   22.18    1.49
   2   9  -4   32.21    1.96
 -11   2  -4   26.89    1.93
  11  -2   4   26.57    2.14
  -2  -9   4   34.17    2.35
  11  -2   4   24.13    1.78
  -2  -9   4   25.84    2.04
  -2  -9   4   27.44    2.35
  -9  11   4   24.55    4.13
  11  -2   4   22.24    1.75
  -2  -9   4   21.88    3.22
  -9  11   4   23.86    1.46
  -2  -9   4   22.23    2.14
  -9  11   4   30.39    2.38
  -9  11   4   25.59    2.18
  -2  -9   4   20.80    3.82
   2   9  -1   16.11    0.98
 -11   2  -1   17.57    1.25
 -11   2  -1   17.68    2.17
 -11   2  -1   16.67    1.28
   2   9  -1   20.85    2.51
 -11   2  -1   17.38    1.19
   9 -11  -1   20.70    2.80
   9 -11  -1   18.71    1.67
  11  -2   1   16.04    0.81
  -2  -9   1   16.61    1.17
  11  -2   1   16.75    1.30
  -9  11   1   19.52    3.53
  -9  11   1   20.12    1.89
  -9  11   1   17.91    1.25
  -2  -9   1   18.72    1.45
  11  -2   1   17.36    2.30
  -2  -9   1   17.06    1.73
  -2  -9   1   19.37    1.31
  11  -2   1   16.91    1.82
  -2  -9   1   15.69    1.43
  -9  11   1   19.52    1.25
 -11   2   2    3.20    0.83
 -11   2   2    1.14    0.78
   9 -11   2    2.46    1.13
 -11   2   2    1.50    0.51
   9 -11   2    1.28    0.66
 -11   2   2    2.84    0.44
   9 -11   2    1.59    0.37
   2   9   2    1.70    0.29
  -2  -9  -2    2.64    0.74
  -2  -9  -2    2.38    0.88
  -2  -9  -2    1.11    1.09
  11  -2  -2    1.39    0.49
  11  -2  -2    1.29    0.25
  -9  11  -2    1.87    1.20
  11  -2  -2    1.94    0.59
  -2  -9  -2    5.66    0.91
  -2  -9  -2    1.46    0.32
  11  -2  -2    1.57    0.47
  -9  11  -2    4.65    0.74
 -11   2   5    4.17    0.71
   9 -11   5    4.61    0.41
 -11   2   5    3.50    0.55
   2   9   5    4.25    1.58
 -11   2   5    3.82    1.16
 -11   2   5    3.10    0.65
   2   9   5    3.36    0.53
   9 -11   5    5.70    0.63
   9 -11   5    3.74    0.79
   9 -11   5    6.57    1.38
  -9  11  -5    5.00    1.40
  -2  -9  -5    5.98    0.82
  -9  11  -5    3.65    0.89
  11  -2  -5    2.94    0.69
  11  -2  -5    3.71    1.19
  -2  -9  -5    5.30    1.27
  11  -2  -5    3.78    0.66
  11  -2  -5    4.07    0.97
  -2  -9  -5    4.55    0.99
  -2  -9  -5    3.85    1.20
   9 -11   8   26.75    2.22
   9 -11   8   28.15    3.31
   2   9   8   22.36    0.86
 -11   2   8   21.70    2.54
   2   9   8   25.25    4.27
   9 -11   8   26.51    2.27
 -11   2   8   22.58    1.93
 -11   2   8   24.49    2.19
   9 -11   8   25.60    3.51
 -11   2   8   25.37    1.50
  11  -2  -8   27.32    2.42
  -9  11  -8   26.74    3.91
  -2  -9  -8   29.33    1.83
  -2  -9  -8   23.71    1.50
  -9  11  -8   24.59    2.11
  11  -2  -8   23.12    1.64
  -2  -9  -8   23.95    2.11
  11  -2  -8   28.35    2.29
  -2  -9  -8   29.40    2.58
  11  -2  -8   24.41    3.24
   9 -11  11   20.62    2.29
   2   9  11   15.79    0.59
 -11   2  11   18.95    1.62
 -11   2  11   23.21    2.74
   9 -11  11   19.08    1.45
   2   9  11   27.04    3.74
   9 -11  11   15.64    1.69
 -11   2  11   16.47    1.11
   9 -11  11   17.80    2.33
 -11   2  11   19.76    2.12
  -9  11 -11   26.73    3.02
  11  -2 -11   18.42    1.38
  -2  -9 -11   15.66    1.78
  -2  -9 -11   14.37    0.95
  11  -2 -11   18.31    1.20
  -2  -9 -11   16.26    0.95
  -9  11 -11   21.03    2.47
  11  -2 -11   17.36    1.85
  11  -2 -11   16.39    1.74
  -2  -9 -11   17.42    0.84
   9 -11  14   32.93    5.37
 -11   2  14   39.45    2.13
   9 -11  14   39.68    3.20
 -11   2  14   36.47    3.21
 -11   2  14   36.00    1.96
   9 -11  14   44.55    5.08
   9 -11  14   48.25    4.06
  11  -2 -14   43.09    2.53
  -9  11 -14   41.62    3.76
  -2  -9 -14   40.62    3.69
  11  -2 -14   36.92    3.11
   9 -11  17   40.96    4.18
 -11   2  17   37.72    2.91
   9 -11  17   45.53    7.25
 -11   2  17   39.65    3.83
  11  -2 -17   38.89    2.65
  -2  -9 -17   43.33    6.89
  11  -2 -17   39.66    3.94
   9 -11  20    6.16    2.73
 -11   2  20    3.46    2.50
   9 -11  20    5.29    1.35
 -11   2  20    6.23    2.27
  -2  -9 -20    5.96    2.42
 -11   2  23    0.61    1.01
   9 -11  23   -0.48    1.08
   9 -11  23    0.17    1.18
 -11   2  23    0.26    1.26
   2   9  23    0.23    0.67
 -11   2  26   15.06    2.63
 -11   2  26   14.63    2.02
   9 -11  26   10.85    5.14
   9 -11  26    9.81    2.67
 -11   2  29    2.10    0.81
   9 -11  29    2.93    2.34
 -11   2  29    1.47    2.44
   9 -11  29    1.97    0.66
 -11   2  32    3.02    0.64
 -11   2  32    2.36    2.57
   9 -11  32    4.81    2.31
   9 -11  35    8.10    2.57
 -11   2  35    9.77    1.95
 -10  12  35   13.82    2.28
  -2 -10  35    4.68    2.91
  12  -2  32    6.18    1.96
  -2 -10  32    7.27    1.97
 -10  12  32   10.33    2.91
  12  -2  29    9.53    3.83
  -2 -10  29   17.70    3.34
 -10  12  29   15.24    5.51
  12  -2  26   51.94    6.61
 -10  12  26   59.16   14.46
  -2 -10  26   58.41   13.66
  10 -12 -23   46.40    4.89
  12  -2  23   38.97    5.33
  -2 -10  23   40.12    6.14
 -10  12  23   51.53   11.68
  10 -12 -20   35.40    4.48
  -2 -10  20   38.03    7.79
 -10  12  20   30.57    9.67
  12  -2  20   35.86    7.52
  10 -12 -17   16.58    4.06
  -2 -10  17   16.13    2.44
  -2 -10  17   14.48    2.30
  12  -2  17   19.06    4.17
 -10  12  17   18.06    4.82
  10 -12 -14  209.64   22.63
   2  10 -14  255.91   24.62
 -10  12  14  236.87   24.71
  -2 -10  14  201.92   18.88
  12  -2  14  235.84   23.44
 -10  12  14  160.45   13.81
  -2 -10  14  249.22   30.71
  10 -12 -11   40.51    6.61
 -12   2 -11   47.59    3.49
 -12   2 -11   46.59    3.52
   2  10 -11   48.06    3.72
  10 -12 -11   51.74    4.77
   2  10 -11   43.74    3.59
 -10  12  11   51.71    6.35
  -2 -10  11   47.90    3.63
  -2 -10  11   46.74    4.14
  -2 -10  11   51.16    3.36
 -10  12  11   55.62    6.46
  -2 -10  11   43.11    3.64
  12  -2  11   45.20    2.65
 -10  12  11   51.06    5.05
  -2 -10  11   49.00    4.44
  12  -2  11   45.89    4.17
  12  -2  11   50.62    2.75
 -10  12  11   56.11    7.21
  10 -12  -8   38.82    3.50
  10 -12  -8   42.64    3.00
 -12   2  -8   35.58    3.29
 -12   2  -8   33.89    5.02
   2  10  -8   34.78    4.27
   2  10  -8   42.15    3.54
 -12   2  -8   42.27    2.36
  -2 -10   8   36.70    5.08
  -2 -10   8   42.18    3.82
  12  -2   8   32.10    3.48
  -2 -10   8   31.64    4.16
 -10  12   8   43.29    6.07
 -10  12   8   38.95    4.20
 -10  12   8   39.35    3.02
  -2 -10   8   37.91    2.76
  12  -2   8   31.14    4.82
 -10  12   8   38.33    4.32
  -2 -10   8   35.53    4.88
  12  -2   8   38.31    2.59
  -2 -10   8   28.66    3.50
 -12   2  -5   47.24    5.27
  10 -12  -5   51.86    4.04
 -12   2  -5   42.48    3.93
   2  10  -5   47.75    4.51
   2  10  -5   41.06    2.74
 -12   2  -5   45.98    4.25
  10 -12  -5   47.02    3.49
  -2 -10   5   43.13    2.72
  12  -2   5   49.91    2.44
  -2 -10   5   40.27    4.21
  12  -2   5   42.51    4.56
 -10  12   5   41.34    3.56
 -10  12   5   42.46    3.58
 -10  12   5   47.36    2.64
  -2 -10   5   46.51    6.00
  -2 -10   5   44.19    5.07
  -2 -10   5   39.75    3.93
 -10  12   5   44.18    6.65
  12  -2   5   41.40    5.06
  -2 -10   5   48.41    2.49
  10 -12  -2    6.16    1.01
 -12   2  -2    6.12    1.21
   2  10  -2    4.54    0.96
 -12   2  -2    5.41    1.40
   2  10  -2    6.32    1.49
 -12   2  -2    4.26    1.33
  10 -12  -2    9.06    1.89
 -10  12   2    8.54    2.24
  12  -2   2    5.56    1.42
  -2 -10   2    5.98    0.79
  -2 -10   2    5.98    0.79
 -10  12   2    5.43    1.83
  -2 -10   2    5.01    1.18
  -2 -10   2    7.68    0.83
  -2 -10   2    8.59    1.15
  12  -2   2    5.62    1.09
  12  -2   2    5.38    0.83
 -10  12   2    4.53    0.45
 -10  12   2    8.14    0.48
  -2 -10   2    6.74    0.97
   2  10   1   16.55    1.40
  10 -12   1   18.57    1.80
 -12   2   1   16.57    2.35
  10 -12   1   21.85    3.03
   2  10   1   21.03    1.76
 -12   2   1   14.92    1.15
 -12   2   1   18.08    2.20
 -12   2   1   15.79    1.36
 -10  12  -1   16.33    1.88
 -10  12  -1   18.00    0.86
 -10  12  -1   18.09    3.29
  -2 -10  -1   16.81    1.21
  12  -2  -1   18.44    1.32
  12  -2  -1   16.77    1.34
  -2 -10  -1   20.12    1.45
  -2 -10  -1   18.33    0.92
  -2 -10  -1   13.47    0.98
  12  -2  -1   14.89    0.94
  -2 -10  -1   18.79    2.46
  12  -2  -1   15.03    1.48
  -2 -10  -1   16.59    1.91
 -10  12  -1   16.13    0.84
  10 -12   4   68.50    8.65
 -12   2   4   69.67    7.37
   2  10   4   87.26    9.65
  10 -12   4   87.19    5.00
 -12   2   4   72.93    5.31
   2  10   4   81.21    4.76
  10 -12   4   81.24    6.33
 -12   2   4   64.90    4.43
  10 -12   4   75.98    4.33
 -12   2   4   77.50    4.83
  -2 -10  -4   69.50    8.67
 -10  12  -4   88.10    7.12
  12  -2  -4   67.57    6.71
  12  -2  -4   83.14    5.54
  12  -2  -4   74.53    4.79
  -2 -10  -4   86.02    4.73
  -2 -10  -4   78.39    8.09
  -2 -10  -4   66.76    4.90
 -10  12  -4   82.53    9.78
  12  -2  -4   73.93    5.48
  10 -12   7  208.24   15.57
 -12   2   7  157.61   13.87
   2  10   7  149.45   10.46
  10 -12   7  177.81   15.01
  10 -12   7  185.29   20.83
 -12   2   7  157.75   12.72
 -12   2   7  182.48   15.07
   2  10   7  186.06   23.57
  10 -12   7  199.21   13.45
 -12   2   7  162.78   15.20
  12  -2  -7  176.77   19.32
  12  -2  -7  162.13   11.15
  -2 -10  -7  180.88   14.64
 -10  12  -7  174.32   15.97
  -2 -10  -7  151.99   16.16
  -2 -10  -7  166.10   14.43
  12  -2  -7  158.82   12.91
  -2 -10  -7  168.54   14.46
 -10  12  -7  176.53   22.16
  12  -2  -7  164.10   12.30
   2  10  10   56.12    5.19
  10 -12  10   48.18    3.05
 -12   2  10   47.20    4.02
  10 -12  10   53.04    6.01
  10 -12  10   65.30    6.77
 -12   2  10   55.82    6.41
 -12   2  10   54.43    4.58
 -12   2  10   45.67    3.04
  10 -12  10   62.04    4.81
  12  -2 -10   48.95    4.49
  12  -2 -10   58.61    4.37
  -2 -10 -10   58.16    4.64
  12  -2 -10   45.91    3.25
 -10  12 -10   49.23    4.00
  -2 -10 -10   42.77    2.76
  12  -2 -10   53.39    4.83
  -2 -10 -10   46.67    4.17
 -10  12 -10   60.17    4.79
  10 -12  13   18.39    2.13
  10 -12  13   19.55    1.61
 -12   2  13   15.37    1.90
 -12   2  13   16.84    1.80
  10 -12  13   23.16    2.88
 -12   2  13   17.53    2.17
  12  -2 -13   20.03    2.63
  12  -2 -13   18.62    2.18
 -10  12 -13   18.42    2.55
  -2 -10 -13   20.32    3.74
  10 -12  16   56.05    4.91
 -12   2  16   23.68    4.38
  10 -12  16   46.95    4.58
 -12   2  16   42.40    4.70
  10 -12  16   48.93    4.55
 -12   2  16   52.74    2.83
  12  -2 -16   49.46    3.26
  -2 -10 -16   47.18    8.08
 -12   2  19   39.03    4.48
 -12   2  19   45.79    7.84
  10 -12  19   41.11    4.36
  10 -12  19   49.34    8.53
  -2 -10 -19   42.74    8.62
 -12   2  22   44.84    9.39
  10 -12  22   39.19    9.46
  10 -12  22   45.91    6.58
 -12   2  22   39.00    7.80
  -2 -10 -22   39.07    8.55
  10 -12  25    0.14    0.64
 -12   2  25    0.96    0.97
   2  10  25    0.21    0.19
 -12   2  25    0.47    0.72
  10 -12  25    0.30    1.10
 -12   2  28   26.19    7.35
 -12   2  28   25.02    4.53
  10 -12  28   32.81    4.21
  10 -12  28   19.59    3.55
 -12   2  31    1.22    0.93
 -12   2  31    2.91    1.28
  10 -12  31    2.63    1.03
  10 -12  31    0.41    0.37
 -12   2  34    5.59    2.49
  10 -12  34    4.30    1.97
 -11  13  33    8.20    2.18
  -2 -11  33    5.19    2.22
  13  -2  33    2.97    1.42
  13  -2  30   71.12    7.06
  -2 -11  30   66.80    9.48
 -11  13  30   74.67   14.73
  -2 -11  27    7.98    4.86
  13  -2  27   12.73    2.23
 -11  13  27   14.59    3.30
  11 -13 -24   40.99    4.91
  13  -2  24   35.37    4.82
  -2 -11  24   31.39    5.83
 -11  13  24   42.86    6.92
  11 -13 -21   20.32    3.21
  -2 -11  21   17.31    5.67
 -11  13  21   18.00    4.07
  13  -2  21   16.29    5.10
  11 -13 -18   54.99   10.14
  13  -2  18   48.98    6.49
 -11  13  18   47.85    6.97
  -2 -11  18   59.45    6.96
  11 -13 -15  219.35   34.82
   2  11 -15  200.96   22.18
  -2 -11  15  190.87   25.83
  13  -2  15  191.64   32.18
  -2 -11  15  175.04   21.93
 -11  13  15  219.39   25.06
  11 -13 -12   20.49    2.84
  11 -13 -12   24.70    2.85
 -13   2 -12   22.16    1.33
   2  11 -12   25.35    4.16
 -11  13  12   21.14    2.55
  -2 -11  12   26.52    3.93
  -2 -11  12   22.62    3.99
  13  -2  12   19.30    2.75
 -13   2  -9  140.67   10.09
 -13   2  -9  107.16    8.01
   2  11  -9  126.60   11.00
  11 -13  -9  158.51   18.76
  11 -13  -9  157.46   11.83
   2  11  -9  132.24   10.23
 -11  13   9  128.20   10.04
 -11  13   9  114.33   10.02
  13  -2   9  128.06   16.26
  -2 -11   9  115.88   10.97
  -2 -11   9  100.21   13.78
  -2 -11   9  147.42   11.11
  13  -2   9  119.14    8.70
 -11  13   9  139.78   14.09
  -2 -11   9  120.50    7.77
  13  -2   9  126.97    9.32
  11 -13  -6   15.33    1.60
   2  11  -6   13.25    1.72
 -13   2  -6   12.46    1.13
  11 -13  -6   14.52    1.92
   2  11  -6   13.94    1.19
 -13   2  -6   11.61    1.43
 -13   2  -6   11.91    1.10
  -2 -11   6   11.43    1.09
  -2 -11   6   12.75    1.58
 -11  13   6   13.82    1.01
 -11  13   6   14.61    1.06
  13  -2   6   13.71    1.50
  -2 -11   6   13.02    1.46
 -11  13   6   14.98    1.68
  -2 -11   6   13.78    1.71
  13  -2   6   11.76    1.41
 -11  13   6   12.26    2.12
  13  -2   6   12.66    1.22
  -2 -11   6   10.11    0.87
  11 -13  -3  115.20   13.06
 -13   2  -3   82.29    8.97
 -13   2  -3   92.47    7.05
 -13   2  -3   81.15    6.06
   2  11  -3  109.16    9.70
  11 -13  -3   90.07   11.05
   2  11  -3   86.72    7.53
 -11  13   3   94.65    6.49
  -2 -11   3   73.78   12.89
  13  -2   3  101.98    5.94
 -11  13   3  105.02   14.79
  13  -2   3   89.33    9.90
  13  -2   3   83.24    9.63
 -11  13   3   86.94   12.43
  -2 -11   3   82.59    5.18
  -2 -11   3   93.52    6.49
 -11  13   3   94.81    6.39
  -2 -11   3   86.30    8.17
  -2 -11   3   87.84    5.09
  -2 -11   3   89.84   10.95
 -13   2   0  136.82   15.41
  11 -13   0  183.74   20.55
 -13   2   0  136.08   15.52
 -13   2   0  139.77   16.14
   2  11   0  160.68   13.51
   2  11   0  137.26    8.99
  11 -13   0  168.83   20.31
  -2 -11   0  178.21   16.00
  -2 -11   0  154.83   17.81
  13  -2   0  143.85   16.28
  -2 -11   0  130.36   20.04
  13  -2   0  151.42   17.19
 -11  13   0  153.41   21.79
  -2 -11   0  140.94   14.17
  13  -2   0  161.09   11.78
 -11  13   0  172.64   15.79
 -13   2   3   80.02    5.51
   2  11   3   84.07   10.46
  11 -13   3  117.39    7.90
 -13   2   3   73.99    5.24
 -13   2   3   82.17    9.32
 -13   2   3   76.71    8.72
  11 -13   3   89.23   11.03
   2  11   3   77.79    3.98
  -2 -11  -3   85.24    5.05
  -2 -11  -3   81.40    8.95
  13  -2  -3   78.80    6.35
  13  -2  -3   76.61    4.61
  13  -2  -3   88.56    6.21
 -11  13  -3   98.69    8.75
  -2 -11  -3   86.55    6.70
 -11  13  -3  116.65   13.88
  13  -2  -3   82.84    8.30
  -2 -11  -3   73.00    7.13
   2  11   6  150.29   18.11
  11 -13   6  135.84    9.49
   2  11   6  114.08    7.57
 -13   2   6  112.44   12.47
  11 -13   6  141.04    7.91
 -13   2   6  117.96    9.93
  11 -13   6  135.96   16.48
 -13   2   6  101.23    6.72
 -13   2   6  120.00   11.61
  11 -13   6  116.64   14.68
  -2 -11  -6  129.08    9.65
 -11  13  -6  127.66   17.41
  -2 -11  -6  121.32   13.41
  13  -2  -6  136.37   14.95
  -2 -11  -6  126.99   11.27
  13  -2  -6  132.94    7.81
 -11  13  -6  125.44   11.90
  13  -2  -6  121.90    9.81
  13  -2  -6  138.06    9.92
  -2 -11  -6  127.73   10.50
  11 -13   9   78.50    9.88
  11 -13   9   85.59   10.18
 -13   2   9   79.04    5.11
  11 -13   9   82.57    5.06
 -13   2   9   78.70   10.34
 -13   2   9   78.65    7.05
  13  -2  -9   82.69    8.07
  -2 -11  -9   75.55    7.58
  -2 -11  -9   84.72    6.34
  -2 -11  -9   79.41   10.55
  13  -2  -9   90.22    6.80
  11 -13  12   45.21    5.81
 -13   2  12   35.39    3.92
  11 -13  12   39.71    4.08
  11 -13  12   45.50    4.51
  -2 -11 -12   38.97    2.32
  -2 -11 -12   36.78    3.11
  -2 -11 -12   36.82    4.09
  13  -2 -12   37.32    2.69
  13  -2 -12   36.16    2.78
  11 -13  15   17.90    3.00
  11 -13  15   17.99    3.22
  11 -13  15   13.52    2.56
 -13   2  15   16.08    3.73
 -13   2  15   12.07    2.02
 -13   2  15   12.12    1.82
  13  -2 -15   14.56    2.24
  -2 -11 -15   13.08    2.29
  11 -13  18  134.76   14.00
  11 -13  18  129.89   13.37
 -13   2  18  147.62   20.88
 -13   2  18  129.29   21.87
  -2 -11 -18  136.44   22.91
  11 -13  21    0.85    1.89
 -13   2  21    2.90    1.01
  11 -13  21    0.86    0.83
 -13   2  21    2.19    1.96
  -2 -11 -21   -0.36    1.81
 -13   2  24   36.28    4.51
  11 -13  24   39.58    5.27
  11 -13  24   40.59    5.80
 -13   2  24   36.57    5.02
  11 -13  27   10.52    1.17
 -13   2  27    5.86    2.88
  11 -13  27   14.03    3.87
 -13   2  27   12.00    2.36
  11 -13  30   44.14    7.53
  11 -13  30   31.15    3.20
 -13   2  30   39.75    3.28
 -13   2  30   48.28    6.10
 -13   2  33    7.03    0.86
  11 -13  33   12.46    1.51
 -13   2  33    9.19    1.83
 -12  14  34   12.65    1.28
  -2 -12  34   24.09    1.99
  14  -2  31   10.68    2.89
  -2 -12  31   15.48    2.54
 -12  14  31   21.62    4.51
  14  -2  28    3.24    1.50
  -2 -12  28    1.97    1.84
  -2 -12  28   -0.11    0.91
 -12  14  28    1.88    2.15
  12 -14 -25   54.57    5.94
  -2 -12  25   67.34    8.54
 -12  14  25   75.83   15.95
  14  -2  25   60.00    7.24
  12 -14 -22   10.81    3.38
  14  -2  22    7.74    2.16
 -12  14  22    8.94    2.66
  -2 -12  22    8.49    2.49
  12 -14 -19   30.09    4.47
  -2 -12  19   29.85    7.71
  14  -2  19   28.14    4.51
 -12  14  19   30.61    7.97
  12 -14 -16   42.78    9.80
 -12  14  16   45.14    9.51
  -2 -12  16   47.00    6.54
  14  -2  16   46.65    6.04
  -2 -12  16   51.38    9.31
  12 -14 -13   95.49   10.85
  12 -14 -13   78.24    9.16
   2  12 -13   88.13    8.62
 -12  14  13   78.29    8.22
  -2 -12  13   91.06    8.65
  -2 -12  13   82.85   12.38
  12 -14 -10    8.07    1.92
   2  12 -10    9.18    1.38
  12 -14 -10    9.85    2.14
  -2 -12  10    7.74    0.66
 -12  14  10   12.00    2.06
  14  -2  10    9.70    2.81
  -2 -12  10    6.46    2.78
  -2 -12  10    8.85    1.88
   2  12  -7    8.28    0.95
 -14   2  -7    9.75    1.59
   2  12  -7    7.10    1.86
  12 -14  -7    9.48    2.56
  12 -14  -7    8.55    3.13
  -2 -12   7   10.52    2.70
  14  -2   7    8.26    1.99
  14  -2   7    8.27    1.13
  14  -2   7    8.85    1.49
 -12  14   7   10.84    1.01
  -2 -12   7    6.71    1.29
 -12  14   7    8.42    0.92
  -2 -12   7    9.94    1.39
   2  12  -4  332.60   39.77
  12 -14  -4  423.98   63.19
   2  12  -4  356.83   44.84
  12 -14  -4  368.27   43.07
 -14   2  -4  318.42   36.52
  -2 -12   4  308.45   42.23
  14  -2   4  314.81   45.47
  -2 -12   4  271.14   33.73
  -2 -12   4  269.73   32.40
  -2 -12   4  379.18   43.06
  -2 -12   4  337.49   42.24
  14  -2   4  327.75   37.07
  14  -2   4  330.70   33.30
 -12  14   4  384.12   37.14
 -12  14   4  315.74   31.61
  12 -14  -1    0.52    0.78
   2  12  -1    1.22    0.62
   2  12  -1    0.48    0.62
 -14   2  -1    0.87    0.96
  12 -14  -1    0.92    1.36
  -2 -12   1    0.85    0.81
  14  -2   1    0.93    0.79
  14  -2   1    0.90    1.10
  -2 -12   1    1.11    0.64
  -2 -12   1    0.57    0.78
  14  -2   1    0.58    0.61
   2  12   2  315.58   32.23
  12 -14   2  345.49   52.17
 -14   2   2  295.33   42.64
  12 -14   2  364.48   40.85
  -2 -12  -2  291.20   34.71
  -2 -12  -2  315.08   33.77
  14  -2  -2  328.81   36.81
  -2 -12  -2  268.13   32.15
  14  -2  -2  318.48   34.44
  12 -14   5   57.17    6.68
   2  12   5   37.13    1.63
 -14   2   5   33.01    1.96
 -14   2   5   42.78    6.04
  12 -14   5   48.04    7.40
  14  -2  -5   43.37    6.01
  -2 -12  -5   42.23    2.95
  -2 -12  -5   40.90    3.33
  -2 -12  -5   40.42    3.61
  14  -2  -5   39.54    2.33
  14  -2  -5   40.99    4.75
  12 -14   8  116.34   10.73
  12 -14   8   98.05    7.50
  12 -14   8  116.87    6.25
 -14   2   8   98.42    9.57
 -14   2   8   74.90    5.36
  12 -14   8  135.63   10.27
  -2 -12  -8  105.96   14.17
  -2 -12  -8   91.54    7.43
  14  -2  -8   89.60    7.26
  14  -2  -8   96.51   10.37
  12 -14  11   35.66    5.95
 -14   2  11   25.97    6.58
  12 -14  11   33.67    3.66
  12 -14  11   42.01    6.04
  -2 -12 -11   30.36    3.81
  -2 -12 -11   30.88    3.47
  14  -2 -11   36.44    2.55
  14  -2 -11   34.39    4.32
  12 -14  14   22.61    5.61
  12 -14  14   37.37    3.69
 -14   2  14   30.32    4.85
 -14   2  14   29.23    4.45
  12 -14  14   35.66    3.15
 -14   2  14   37.70    2.98
  -2 -12 -14   31.69    7.09
  14  -2 -14   33.28    2.76
  12 -14  17  202.64   22.16
 -14   2  17  184.84   21.26
  12 -14  17  250.90   26.23
 -14   2  17  211.67   26.74
 -14   2  17  248.61   26.35
  -2 -12 -17  221.90   28.38
 -14   2  20  107.89   11.64
  12 -14  20   92.84    8.86
 -14   2  20   93.34   17.69
  12 -14  20  100.55   10.25
  -2 -12 -20   90.41   11.26
 -14   2  23   49.78    6.08
  12 -14  23   55.06    6.24
  12 -14  23   41.27    6.64
 -14   2  23   54.75    5.99
  12 -14  26    0.77    0.88
  12 -14  26    0.67    0.99
 -14   2  26    1.97    1.09
 -14   2  26    1.10    1.41
  12 -14  29   94.79    9.27
  12 -14  29   63.30    7.05
 -14   2  29   95.18   11.51
 -14   2  29  104.83   11.58
 -14   2  32    6.66    0.77
  12 -14  32    3.02    2.10
 -14   2  32    6.02    1.54
 -13  15  32    3.11    1.40
  -2 -13  32    0.24    0.71
  15  -2  29   14.23    3.39
  -2 -13  29   15.00    2.26
  -2 -13  29   12.21    3.95
 -13  15  29   22.37    4.84
  -2 -13  26   17.76    3.08
 -13  15  26   25.91    6.63
  15  -2  26   22.95    3.01
  13 -15 -23   35.63    4.71
  15  -2  23   30.47    4.77
 -13  15  23   39.98    9.72
  -2 -13  23   35.08    5.07
  13 -15 -20   38.95    9.86
  -2 -13  20   37.48    8.68
 -13  15  20   47.44    6.38
  15  -2  20   35.70    9.47
  13 -15 -17   26.94    4.16
  15  -2  17   22.13    6.44
  -2 -13  17   22.11    3.54
  -2 -13  17   26.35    5.55
 -13  15  17   24.80    3.63
  13 -15 -14  252.72   50.14
  15  -2  14  237.78   31.90
 -13  15  14  245.72   38.97
  -2 -13  14  243.58   29.12
  -2 -13  14  227.12   27.50
  13 -15 -11    4.37    1.62
   2  13 -11    3.40    1.66
  13 -15 -11    3.40    2.58
  15  -2  11    3.75    1.25
  -2 -13  11    2.73    0.78
  -2 -13  11    3.58    1.23
 -13  15  11    2.53    0.93
  13 -15  -8    5.51    2.33
  13 -15  -8    9.08    3.03
 -15   2  -8    5.35    1.50
   2  13  -8    6.61    1.79
  15  -2   8    6.93    1.47
  -2 -13   8    6.06    0.80
 -13  15   8    6.58    1.41
  -2 -13   8    4.41    1.16
  -2 -13   8    6.15    1.50
  13 -15  -5  107.99   15.04
 -15   2  -5   85.32   10.17
   2  13  -5   95.53    9.41
  13 -15  -5   97.91   16.17
  -2 -13   5   90.59   14.11
  -2 -13   5   85.14    5.99
  15  -2   5   81.43    8.20
 -13  15   5   74.69    6.32
  13 -15  -2   82.62   13.84
  13 -15  -2   87.60   14.16
 -15   2  -2   85.29    7.66
   2  13  -2   73.58    6.83
  15  -2   2   78.91    7.58
  -2 -13   2   79.04    8.69
  -2 -13   2   87.14    9.17
  15  -2   2   74.12   12.01
 -15   2   1  204.53   22.48
  13 -15   1  239.22   27.48
  13 -15   1  191.94   24.36
   2  13   1  198.21   16.34
  -2 -13  -1  247.89   23.29
  15  -2  -1  220.62   22.68
  -2 -13  -1  193.41   21.10
  -2 -13  -1  215.80   31.87
  15  -2  -1  217.95   23.39
 -15   2   4   41.75    7.17
  13 -15   4   43.66    4.83
  13 -15   4   46.70    5.54
  -2 -13  -4   49.13    6.75
  -2 -13  -4   37.99    4.12
  15  -2  -4   37.89    6.09
  13 -15   7  295.67   45.84
 -15   2   7  229.64   29.21
  13 -15   7  267.52   31.81
  15  -2  -7  255.32   27.09
  -2 -13  -7  255.41   35.08
  -2 -13  -7  252.89   39.63
 -15   2  10    8.79    3.62
  13 -15  10   13.80    2.02
  13 -15  10    8.35    2.95
  13 -15  10   10.36    0.91
 -15   2  10   12.51    1.05
  -2 -13 -10   10.48    1.87
  -2 -13 -10    9.99    1.78
  15  -2 -10   14.21    2.43
 -15   2  13  214.92   25.39
  13 -15  13  154.08   25.78
  13 -15  13  204.77   28.46
 -15   2  13  185.38   22.79
 -15   2  13  200.75   22.64
  13 -15  13  161.89   15.64
  15  -2 -13  217.64   25.13
  -2 -13 -13  186.67   22.05
 -15   2  16  187.14   17.50
  13 -15  16  176.59   18.63
  13 -15  16  203.34   19.86
 -15   2  16  181.74   33.46
  13 -15  16  214.45   21.01
 -15   2  16  154.04   24.12
  -2 -13 -16  193.57   24.30
 -15   2  19  110.70   19.60
  13 -15  19   99.41   15.32
  13 -15  19  138.34   18.15
 -15   2  19  131.69   21.95
  -2 -13 -19  130.64   21.93
  13 -15  22   98.78    9.28
  13 -15  22   81.01    7.10
 -15   2  22   97.09   15.48
 -15   2  22   63.99   13.68
  13 -15  25    3.33    1.87
 -15   2  25    4.18    2.20
  13 -15  25    2.63    0.71
 -15   2  25    3.97    1.97
 -15   2  28   76.44    9.49
 -15   2  28   60.87    8.00
  13 -15  28   58.52    4.14
  13 -15  28   67.73    6.36
  13 -15  31    0.74    1.11
 -15   2  31    0.64    0.83
 -15   2  31    0.84    0.87
 -14  16  30    9.69    1.55
  16  -2  30    8.11    2.19
  -2 -14  30    5.89    2.33
 -14  16  27    9.23    2.83
  16  -2  27    8.81    2.37
  -2 -14  27    6.77    2.49
  -2 -14  27    4.32    1.30
  14 -16 -24    8.43    2.88
  -2 -14  24    6.94    1.83
 -14  16  24    6.22    3.36
  16  -2  24    7.03    1.85
  14 -16 -21   20.55    6.32
 -14  16  21   23.59    3.97
  -2 -14  21   22.19    5.61
  16  -2  21   22.99    6.00
  14 -16 -18    1.72    2.58
  16  -2  18    3.44    1.29
 -14  16  18    1.45    1.17
  -2 -14  18    2.60    1.80
  -2 -14  18    1.64    1.06
  14 -16 -15   55.02    8.09
 -14  16  15   53.59    5.88
  16  -2  15   43.91   11.01
  -2 -14  15   44.65    7.66
  -2 -14  15   50.49    7.51
   2  14 -12   23.20    2.55
 -16   2 -12   20.36    1.76
  14 -16 -12   24.58    4.02
  14 -16 -12   20.13    3.72
  -2 -14  12   21.17    3.07
  16  -2  12   18.77    3.47
  -2 -14  12   17.32    3.38
 -14  16  12   19.57    2.43
  14 -16  -9    4.25    1.60
  14 -16  -9    3.73    1.18
   2  14  -9    3.09    0.90
  16  -2   9    2.76    2.30
  -2 -14   9    3.17    1.08
 -14  16   9    3.26    0.75
  -2 -14   9    4.01    2.20
  14 -16  -6   84.97    9.81
  14 -16  -6   72.39   13.07
 -16   2  -6   71.75    6.63
   2  14  -6   62.97    7.84
  16  -2   6   73.81    8.07
  -2 -14   6   73.08    7.16
  -2 -14   6   72.63    9.00
   2  14  -3   78.67    8.33
 -16   2  -3   83.17   11.73
  14 -16  -3  116.92   17.47
  14 -16  -3  101.94   11.15
  16  -2   3   89.30    9.34
  -2 -14   3   79.30    9.27
  -2 -14   3   78.34   15.00
  14 -16   0   29.45    4.41
   2  14   0   34.81    1.96
 -16   2   0   26.90    3.37
  14 -16   0   34.14    7.82
  -2 -14   0   31.77    6.46
  -2 -14   0   28.64    4.77
  16  -2   0   31.33    5.83
  14 -16   3    4.65    1.55
  14 -16   3    4.41    1.40
 -16   2   3    3.95    1.19
  -2 -14  -3    3.50    1.07
  -2 -14  -3    3.79    1.27
  16  -2  -3    4.48    1.78
  14 -16   6   88.75   15.06
 -16   2   6   72.27    8.37
  14 -16   6   76.81    8.35
  -2 -14  -6   69.97    6.88
  16  -2  -6   78.27   10.43
  -2 -14  -6   74.70    7.54
  14 -16   9    5.55    1.61
 -16   2   9    5.73    2.60
  14 -16   9    3.14    2.13
  -2 -14  -9    4.93    1.35
  16  -2  -9    6.66    1.08
  -2 -14  -9    3.25    0.85
 -16   2  12   35.82    3.88
  14 -16  12   34.52    6.49
  14 -16  12   39.29    6.96
 -16   2  12   33.73    8.25
 -16   2  12   41.03    5.95
  -2 -14 -12   34.90    4.47
  16  -2 -12   33.91    3.23
 -16   2  15   38.59    6.37
  14 -16  15   62.06    7.75
 -16   2  15   56.52    4.29
  14 -16  15   44.74    4.79
  14 -16  15   52.33    3.91
 -16   2  15   51.32    7.09
  16  -2 -15   53.39    4.32
  -2 -14 -15   58.03   10.42
  14 -16  18   45.60    4.41
  14 -16  18   47.28    7.35
 -16   2  18   52.90    5.09
 -16   2  18   46.98    6.74
  -2 -14 -18   51.13    6.52
  14 -16  21    4.68    2.61
  14 -16  21   10.71    1.34
 -16   2  21   10.34    1.69
 -16   2  21   11.27    3.79
  -2 -14 -21   13.28    2.07
  14 -16  24    1.55    1.50
  14 -16  24    1.92    0.68
 -16   2  24    2.21    1.04
 -16   2  24    2.72    1.89
  14 -16  27   19.99    2.14
  14 -16  27   14.95    1.92
 -16   2  27   24.54    3.92
 -16   2  27   18.06    4.32
 -16   2  30    1.97    1.09
  14 -16  30    1.30    1.13
 -16   2  30    2.57    1.62
  17  -2  28   -0.27    0.63
 -15  17  28    0.36    0.68
  -2 -15  28    0.32    0.53
  -2 -15  28    0.15    0.96
 -15  17  25    2.84    2.14
  17  -2  25    5.97    2.08
  -2 -15  25    2.42    1.79
  15 -17 -22   28.67    5.72
  17  -2  22   20.89    5.88
  -2 -15  22   21.15    4.56
 -15  17  22   20.85    3.14
  15 -17 -19    0.69    1.20
 -15  17  19    0.96    1.64
  -2 -15  19    0.44    0.65
  17  -2  19    1.80    1.11
  -2 -15  19    1.79    1.39
  15 -17 -16   44.95   11.54
  -2 -15  16   45.96    6.82
  -2 -15  16   42.32    6.50
  17  -2  16   48.14    6.54
 -15  17  16   46.97    5.22
  15 -17 -13    2.81    3.22
  15 -17 -13    4.05    1.69
  -2 -15  13    5.04    1.50
  -2 -15  13    5.20    2.06
  17  -2  13    4.05    2.85
 -15  17  13    3.42    1.66
  15 -17 -10   -0.30    0.83
   2  15 -10    0.23    0.65
 -17   2 -10    1.73    0.63
  15 -17 -10    0.23    1.17
  -2 -15  10    0.24    1.01
  17  -2  10    0.14    1.81
 -15  17  10    0.75    0.54
  15 -17  -7   27.54    3.50
   2  15  -7   22.54    3.63
  15 -17  -7   24.69    4.42
 -17   2  -7   22.84    3.54
  -2 -15   7   21.97    3.59
  -2 -15   7   21.96    2.36
  17  -2   7   23.99    3.69
   2  15  -4   93.88    9.38
 -17   2  -4   88.69   13.28
  15 -17  -4  108.12   19.62
  15 -17  -4  112.65   18.19
  -2 -15   4   92.03    7.12
  17  -2   4   89.71   15.86
  -2 -15   4   91.78   11.02
 -17   2  -1   25.21    5.46
  15 -17  -1   29.44    4.57
  15 -17  -1   35.00    4.46
   2  15  -1   27.12    2.50
  17  -2   1   30.38    3.54
  -2 -15   1   27.97    6.75
  -2 -15   1   30.17    4.29
  15 -17   2    4.32    2.75
 -17   2   2    3.19    1.17
  15 -17   2    4.11    1.44
  -2 -15  -2    2.89    1.01
  17  -2  -2    3.50    1.87
  -2 -15  -2    3.54    1.23
  15 -17   5    3.00    2.11
  15 -17   5    1.11    1.06
 -17   2   5    1.72    1.02
  17  -2  -5    1.72    1.46
  -2 -15  -5    0.95    0.93
  -2 -15  -5    1.43    1.50
  15 -17   8    7.44    2.54
 -17   2   8    0.25    1.52
 -17   2   8    7.42    2.91
  15 -17   8    7.30    1.77
  -2 -15  -8    8.88    1.77
  17  -2  -8    8.13    2.14
  -2 -15  -8    6.64    2.53
  15 -17  11    3.75    1.16
 -17   2  11    1.63    0.88
  15 -17  11    1.78    1.62
 -17   2  11    3.89    2.11
  -2 -15 -11    0.46    1.87
  -2 -15 -11    1.23    0.54
  17  -2 -11    1.71    1.28
 -17   2  14    1.71    0.63
 -17   2  14    2.38    1.43
  15 -17  14    3.49    1.03
 -17   2  14    3.13    0.84
  15 -17  14    1.78    0.89
  17  -2 -14    2.10    1.23
  -2 -15 -14    2.62    2.06
 -17   2  17   10.95    2.23
 -17   2  17    5.84    1.77
  15 -17  17    7.17    0.94
  15 -17  17    6.07    2.40
  -2 -15 -17   11.71    1.91
 -17   2  20   29.78    4.42
  15 -17  20   29.01    4.25
  15 -17  20   28.27    3.83
 -17   2  20   29.18    3.13
  -2 -15 -20   25.51    6.30
  15 -17  23    1.50    0.66
  15 -17  23    1.14    0.95
 -17   2  23    1.97    1.46
 -17   2  23    2.38    1.07
  15 -17  26    0.86    0.64
  15 -17  26    1.30    1.03
 -17   2  26    1.68    0.76
 -17   2  26    1.05    1.44
 -17   2  29    3.99    0.77
 -17   2  29    2.67    1.03
  15 -17  29    3.45    1.22
  18  -2  26    4.47    1.00
  -2 -16  26    1.43    1.10
  -2 -16  26    1.52    1.32
 -16  18  26    1.78    0.86
  16 -18 -23    3.41    1.72
 -16  18  23    3.92    1.04
  18  -2  23    3.76    2.10
  -2 -16  23    2.07    0.79
  16 -18 -20   -0.04    1.54
 -16  18  20    0.06    0.74
  -2 -16  20    0.74    0.97
  18  -2  20    0.55    1.00
  16 -18 -17   21.81    5.74
  -2 -16  17   19.43    2.67
  -2 -16  17   15.45    1.60
 -16  18  17   16.20    2.06
  18  -2  17   19.99    5.35
  16 -18 -14   44.94   10.49
  18  -2  14   42.14    6.08
 -16  18  14   37.34    5.37
  -2 -16  14   37.40    4.51
  -2 -16  14   45.78    6.73
  16 -18 -11   12.02    1.87
 -18   2 -11   12.81    1.36
  16 -18 -11   13.66    4.83
  18  -2  11   12.00    2.59
 -16  18  11   10.51    1.12
  -2 -16  11   12.43    2.23
 -18   2  -8  110.12   13.62
  16 -18  -8   96.91   13.42
  16 -18  -8   90.94   11.09
  -2 -16   8   74.70   10.45
  18  -2   8   96.26   12.31
  16 -18  -5   10.20    3.92
 -18   2  -5    0.09    1.79
  16 -18  -5   14.42    4.06
 -18   2  -5   12.77    1.58
   2  16  -5    9.58    1.02
  -2 -16   5   11.71    2.31
  -2 -16   5    9.91    1.59
  18  -2   5    7.00    3.51
  16 -18  -2   11.72    2.63
  16 -18  -2   14.30    4.46
 -18   2  -2   11.25    2.08
  -2 -16   2   12.23    1.38
  18  -2   2   11.89    3.96
  -2 -16   2   12.63    2.59
  16 -18   1   -0.21    0.93
  16 -18   1    0.30    1.08
 -18   2   1   -0.59    0.81
  -2 -16  -1    0.80    1.47
  18  -2  -1   -0.07    0.83
  -2 -16  -1    0.03    0.58
 -18   2   4    0.45    2.29
  16 -18   4   16.55    2.81
 -18   2   4    9.88    2.17
  16 -18   4   14.02    2.30
  -2 -16  -4    9.98    2.84
  18  -2  -4   13.34    3.39
  -2 -16  -4   14.32    1.87
  16 -18   7    6.25    1.83
  16 -18   7    6.28    2.59
 -18   2   7    4.44    2.90
 -18   2   7    5.53    2.62
  18  -2  -7    4.80    2.15
  -2 -16  -7    5.30    1.88
  -2 -16  -7    4.67    1.38
  16 -18  10    0.01    1.43
 -18   2  10    0.59    1.82
 -18   2  10    0.56    1.42
  16 -18  10    0.67    0.99
  18  -2 -10    1.15    0.69
  -2 -16 -10    0.19    0.76
  -2 -16 -10    0.29    0.91
  16 -18  13    3.19    1.04
  16 -18  13    3.83    1.99
 -18   2  13    5.02    1.68
  -2 -16 -13    4.60    1.37
  18  -2 -13    2.79    0.88
  16 -18  16    1.79    0.66
 -18   2  16    1.09    2.04
 -18   2  16    0.05    0.63
  16 -18  16    1.66    1.24
  -2 -16 -16    1.76    1.03
  16 -18  19   27.20    3.69
 -18   2  19   25.17    6.16
  16 -18  19   20.57    2.44
 -18   2  19   22.00    2.16
  -2 -16 -19   25.30    5.13
 -18   2  22    2.40    2.28
  16 -18  22    2.14    1.17
  16 -18  22    4.31    0.64
 -18   2  22    3.19    0.92
  16 -18  25    0.42    0.51
 -18   2  25    0.10    0.56
  16 -18  25    0.37    0.64
 -18   2  25    0.16    0.76
 -18   2  28   15.93    2.02
  -2 -17  24    0.04    0.71
 -17  19  24    0.05    0.92
  19  -2  24   -0.53    0.72
  -2 -17  24   -0.48    0.50
  17 -19 -21    1.39    1.30
 -17  19  21    0.41    0.64
  -2 -17  21    0.58    0.80
  19  -2  21    1.35    1.01
  17 -19 -18    3.92    2.21
 -17  19  18    4.11    0.82
  19  -2  18    4.55    2.41
  -2 -17  18    2.41    0.63
  -2 -17  18    2.40    0.56
  17 -19 -15    4.47    1.47
  -2 -17  15    2.77    1.51
 -17  19  15    3.47    1.18
  19  -2  15    4.62    2.77
  17 -19 -12   -0.13    2.22
  17 -19 -12    1.25    1.24
 -19   2 -12    1.21    0.99
  19  -2  12    1.99    1.28
  -2 -17  12    1.10    1.53
 -19   2  -9   29.57    5.13
  17 -19  -9   32.71    3.89
  17 -19  -9   29.65    7.95
  -2 -17   9   26.11    6.66
  19  -2   9   24.22    4.37
  17 -19  -6    2.88    2.22
 -19   2  -6    3.17    1.03
  17 -19  -6    1.70    1.44
  -2 -17   6    1.53    2.24
  19  -2   6    1.19    2.28
 -19   2  -3    3.08    1.75
 -19   2  -3    0.52    1.36
  17 -19  -3    1.40    1.16
  17 -19  -3    0.56    1.29
  -2 -17   3    0.81    0.87
  -2 -17   3    1.26    1.88
  19  -2   3    1.26    1.14
  17 -19   0   13.72    2.39
 -19   2   0   10.22    3.52
  17 -19   0    8.67    4.71
 -19   2   0   12.14    3.78
  19  -2   0    9.72    3.65
  -2 -17   0    9.86    2.25
  -2 -17   0    9.39    3.60
 -19   2   3    0.97    1.94
  17 -19   3    0.13    1.28
  17 -19   3    0.61    1.10
 -19   2   3    1.39    1.90
  -2 -17  -3    2.91    1.32
  19  -2  -3    1.77    0.99
  -2 -17  -3    0.56    0.96
 -19   2   6    8.38    3.09
  17 -19   6    8.47    2.87
 -19   2   6    7.75    3.24
  17 -19   6    8.00    3.54
  -2 -17  -6    7.93    2.18
  -2 -17  -6    5.25    1.35
  19  -2  -6    6.76    2.55
 -19   2   9    1.59    1.80
  17 -19   9    1.70    1.24
 -19   2   9    2.07    2.10
  17 -19   9    0.31    1.68
  -2 -17  -9    1.39    1.58
  -2 -17  -9    0.67    0.96
  19  -2  -9    2.55    0.86
 -19   2  12    8.75    3.45
  17 -19  12    6.68    1.43
  17 -19  12    8.51    2.73
  19  -2 -12    6.34    1.93
  -2 -17 -12    8.70    2.74
  17 -19  15    0.36    1.15
 -19   2  15    1.04    1.86
  17 -19  15    0.65    1.08
  -2 -17 -15    0.57    1.51
  17 -19  18    0.89    1.05
 -19   2  18    1.39    1.90
  -2 -17 -18    0.59    1.47
 -19   2  21    7.47    1.31
 -19   2  21    2.90    1.04
   2  17  21    4.54    1.97
  17 -19  21    3.91    1.11
  17 -19  21    1.43    0.69
 -19   2  24    7.72    0.89
 -19   2  24    9.02    2.53
  18 -20 -22   14.05    2.41
  20  -2  22   19.72    3.45
  -2 -18  22   11.01    1.19
 -18  20  22   13.32    1.18
  18 -20 -19   -0.69    1.27
  -2 -18  19    0.30    0.47
 -18  20  19    0.56    0.44
  -2 -18  19    0.37    0.30
  20  -2  19    0.64    1.56
  18 -20 -16   11.99    1.76
  -2 -18  16    7.16    0.96
 -18  20  16    5.01    1.29
  20  -2  16   10.86    3.21
  18 -20 -13    0.68    0.57
  18 -20 -13    1.52    1.79
  -2 -18  13    1.58    1.20
  20  -2  13    2.51    1.93
  18 -20 -10   50.75   10.32
 -20   2 -10   38.25    6.34
  18 -20 -10   46.53    4.96
  -2 -18  10   39.47    8.54
  20  -2  10   48.23   10.12
  18 -20  -7   -0.38    0.94
  18 -20  -7    0.51    1.05
 -20   2  -7    1.49    0.80
  -2 -18   7    0.52    1.56
  20  -2   7    0.39    1.83
 -20   2  -4    3.16    1.27
  18 -20  -4    1.80    1.43
 -20   2  -4    2.11    0.95
  18 -20  -4    3.68    1.50
  -2 -18   4    3.79    1.27
  20  -2   4    4.07    1.35
 -20   2  -1   45.24    5.50
  18 -20  -1   45.23    6.18
  18 -20  -1   50.87    6.58
 -20   2  -1   54.72    6.28
  -2 -18   1   43.28    5.66
  -2 -18   1   44.73    3.55
  20  -2   1   46.02    5.74
 -20   2   2   34.18    4.72
  18 -20   2   28.74    8.54
 -20   2   2   34.47    7.22
  18 -20   2   32.35    4.34
  -2 -18  -2   26.98    4.56
  -2 -18  -2   29.27    6.16
  20  -2  -2   32.33    6.88
 -20   2   5    8.03    2.09
  18 -20   5    6.89    3.15
 -20   2   5    9.41    3.55
  18 -20   5    8.24    2.13
  -2 -18  -5    7.22    2.50
  -2 -18  -5    7.60    1.47
  20  -2  -5   11.34    1.72
  18 -20   8    9.00    3.45
 -20   2   8    8.85    3.74
  18 -20   8    9.05    2.81
  -2 -18  -8    7.78    1.43
  -2 -18  -8    7.00    1.03
  20  -2  -8   11.14    1.55
  18 -20  11   36.72    3.82
 -20   2  11   38.00    4.22
  18 -20  11   40.07    7.47
 -20   2  11   38.09    8.85
  -2 -18 -11   32.83    4.05
  20  -2 -11   38.00    5.25
 -20   2  14    1.32    1.14
  18 -20  14    1.07    1.20
  18 -20  14    1.68    1.31
  -2 -18 -14    1.74    0.88
 -20   2  17    5.65    1.58
  18 -20  17    5.54    1.54
  18 -20  17    3.58    0.94
  -2 -18 -17    7.50    1.27
   2  18  20    3.37    1.88
  18 -20  20    2.97    1.05
 -20   2  20    5.63    2.25
 -20   2  23   14.76    2.08
   2  18  23   14.63    2.98
  19 -21 -20   20.94    2.07
  -2 -19  20   13.53    2.34
  21  -2  20   22.93    2.70
  19 -21 -17   42.08    5.86
  21  -2  17   36.85    7.06
  -2 -19  17   29.08    3.09
  19 -21 -14    0.42    1.32
  -2 -19  14    0.08    0.51
  21  -2  14   -0.42    1.53
 -21   2 -11   48.42    4.02
  19 -21 -11   46.51    6.41
  19 -21 -11   45.89    9.78
  -2 -19  11   46.31    7.84
  21  -2  11   56.43    6.79
  19 -21  -8    1.73    1.52
  19 -21  -8    0.99    1.05
 -21   2  -8    1.14    0.80
  -2 -19   8    0.93    0.93
  21  -2   8    1.51    1.05
 -21   2  -5   49.50    5.22
  19 -21  -5   47.48    5.80
  19 -21  -5   35.06    5.58
  21  -2   5   44.78    9.51
  -2 -19   5   35.90    7.95
 -21   2  -2   17.39    3.55
 -21   2  -2   19.51    4.51
  19 -21  -2   21.26    2.92
  19 -21  -2   16.09    2.80
  -2 -19   2   13.33    1.18
  21  -2   2   21.90    2.79
  -2 -19   2   17.76    4.36
  19 -21   1   50.07   10.19
 -21   2   1   43.12    5.55
  19 -21   1   44.90    9.42
 -21   2   1   44.64    9.75
  -2 -19  -1   44.50    3.60
  -2 -19  -1   43.26    4.95
  21  -2  -1   51.37    5.82
  19 -21   4   19.27    2.57
 -21   2   4   18.54    4.93
  19 -21   4   19.04    5.04
 -21   2   4   14.85    2.88
  21  -2  -4   18.65    3.93
  -2 -19  -4   13.52    1.65
  -2 -19  -4   13.02    3.27
  19 -21   7    7.53    2.69
  19 -21   7    9.54    3.43
 -21   2   7    6.51    3.30
 -21   2   7    5.59    3.01
  -2 -19  -7    7.90    1.12
  -2 -19  -7    8.42    2.13
  21  -2  -7   10.21    2.42
 -21   2  10   47.83    9.72
  19 -21  10   49.38    4.33
  19 -21  10   55.16    8.06
  21  -2 -10   47.92    4.05
  -2 -19 -10   30.07    3.33
  -2 -19 -10   46.46    4.28
  19 -21  13    2.94    1.26
  19 -21  13    0.00    1.31
 -21   2  13    3.28    1.19
  -2 -19 -13    1.83    1.44
 -21   2  16    7.34    1.54
   2  19  16    5.33    1.18
  19 -21  16    6.62    1.55
  19 -21  16    4.52    1.13
  19 -21  19    1.15    0.44
   2  19  19    0.65    1.26
 -21   2  19    1.22    1.57
 -21   2  22   24.80    2.93
   2  19  22   29.14    4.17
  20 -22 -18    1.13    1.12
  22  -2  18    1.76    0.95
  20 -22 -15   18.68    2.30
  22  -2  15   20.75    4.56
  -2 -20  15   17.82    2.27
  20 -22 -12   27.39    3.03
 -22   2 -12   27.50    3.02
  20 -22 -12   30.21    3.47
  22  -2  12   34.11    3.90
  -2 -20  12   26.40    3.95
 -22   2  -9    7.90    2.17
  20 -22  -9    9.81    3.17
  20 -22  -9    8.85    1.27
  -2 -20   9   10.66    1.57
  22  -2   9    8.68    3.21
  20 -22  -6   26.05    4.01
  20 -22  -6   31.39    3.65
 -22   2  -6   35.21    3.56
  -2 -20   6   30.63    6.19
  22  -2   6   31.38    6.85
 -22   2  -3    0.37    0.82
 -22   2  -3    0.45    0.79
  20 -22  -3    0.56    1.37
  20 -22  -3    0.57    0.79
  22  -2   3   -0.52    1.39
  -2 -20   3   -0.77    0.73
 -22   2   0   39.37    4.17
  20 -22   0   42.56    5.20
 -22   2   0   42.17    4.93
  20 -22   0   35.23    7.65
  22  -2   0   42.72    4.60
  -2 -20   0   33.61    6.32
  -2 -20   0   31.00    3.56
 -22   2   3    3.92    2.01
 -22   2   3    4.86    1.39
  20 -22   3    4.15    1.43
  20 -22   3    4.66    1.25
  -2 -20  -3    2.84    1.17
  22  -2  -3    3.78    1.84
  -2 -20  -3    2.69    0.92
  20 -22   6   45.35    5.14
  20 -22   6   39.23    4.01
 -22   2   6   43.85    5.02
  -2 -20  -6   40.00    4.91
  22  -2  -6   37.92    6.10
  -2 -20  -6   31.66    4.47
 -22   2   9   16.70    2.69
  20 -22   9   19.03    2.21
  20 -22   9   15.01    1.86
  22  -2  -9   15.28    2.52
  -2 -20  -9   13.80    1.03
  -2 -20  -9   14.41    1.61
  20 -22  12   26.18    3.96
 -22   2  12   23.44    5.39
  20 -22  12   25.36    2.33
  -2 -20 -12   23.19    3.89
   2  20  15    9.02    2.33
  20 -22  15   11.58    1.48
 -22   2  15    8.61    1.88
  20 -22  15    9.98    1.07
   2  20  18    1.25    0.68
 -22   2  18    1.70    1.65
  21 -23 -16    4.48    0.50
  23  -2  16    2.53    1.88
  21 -23 -13    0.84    1.04
  23  -2  13    0.12    0.74
  -2 -21  13    0.55    0.77
 -23   2 -10    6.43    0.86
  21 -23 -10    6.91    1.34
  21 -23 -10    7.12    0.81
  23  -2  10    3.82    2.42
  -2 -21  10    1.09    1.67
 -23   2  -7    2.10    1.17
  21 -23  -7    0.84    1.09
  21 -23  -7    0.56    1.49
  23  -2   7    1.28    1.54
  -2 -21   7    1.13    1.30
 -23   2  -4    0.50    1.22
  21 -23  -4    0.36    0.69
  21 -23  -4   -0.31    1.31
  -2 -21   4    0.25    0.66
  23  -2   4    1.22    1.35
  21 -23  -1   26.33    3.12
 -23   2  -1   31.51    3.36
 -23   2  -1   24.34    3.48
  21 -23  -1   28.28    5.19
  23  -2   1   30.96    5.14
  -2 -21   1   22.31    2.51
 -23   2   2    8.32    1.61
 -23   2   2    4.23    2.07
  21 -23   2    7.27    2.16
  21 -23   2    8.37    2.55
  23  -2  -2    8.50    2.08
  -2 -21  -2    5.34    1.57
  -2 -21  -2    6.04    0.61
  21 -23   5   15.10    1.59
 -23   2   5   10.00    3.74
  21 -23   5   12.35    1.92
 -23   2   5   14.97    1.81
  -2 -21  -5    9.67    1.02
  23  -2  -5   15.31    2.47
  -2 -21  -5   10.49    1.71
  21 -23   8    2.49    1.11
 -23   2   8    2.13    1.57
  21 -23   8    5.05    1.35
  23  -2  -8    1.44    0.81
  -2 -21  -8    0.02    0.56
  -2 -21  -8    2.12    0.88
  21 -23  11   15.01    2.31
   2  21  11   15.10    1.36
  21 -23  11   14.67    2.46
 -23   2  11   13.36    2.23
   2  21  14    3.00    0.72
 -23   2  14    3.47    1.90
  22 -24 -11    0.62    0.95
  24  -2  11    0.19    0.63
  22 -24  -8   -0.17    0.60
  -2 -22   8    0.05    0.49
  24  -2   8   -0.21    1.10
  22 -24  -5    3.20    0.88
  22 -24  -5    2.79    1.34
 -24   2  -5    4.48    0.94
  -2 -22   5    1.73    0.70
  24  -2   5    3.04    1.63
 -24   2  -2    3.76    1.02
  22 -24  -2    2.99    1.48
  22 -24  -2    4.99    1.58
  24  -2   2    3.51    0.91
  -2 -22   2    2.40    0.70
  22 -24   1    0.60    0.63
 -24   2   1    0.76    0.80
  22 -24   1    0.70    0.59
  -2 -22  -1    0.18    0.79
  24  -2  -1   -0.17    1.03
 -24   2   4   -0.53    1.22
  22 -24   4   -0.26    0.58
  22 -24   4   -0.22    0.85
 -24   2   4    0.48    0.89
  -2 -22  -4    0.16    0.34
  22 -24   7    3.79    1.41
  22 -24   7    2.53    0.61
 -24   2   7    0.75    1.52
  23 -25   0    2.48    0.58
  23 -25   0   20.92    1.18
  -3   3   0  254.17   17.74
   0  -3   0  283.26   18.05
  -3   3   0  245.48   15.71
  -3   3   0  261.94   18.18
  -3   3   0  260.39   16.74
   3   0   0  258.21   16.54
   3   0   0  259.36   16.83
   3   0   0  273.43   16.79
   0  -3   0  296.02   21.37
   0  -3   0  273.85   18.32
   3   0   0  275.29   17.57
   0  -3   0  240.27   15.68
  -3   0   0  276.45   18.92
   0   3   0  264.46   18.67
   3  -3   0  205.27   15.80
  -3   0   0  258.89   16.11
   0   3   0  277.71   17.99
   3  -3   0  236.54   15.08
   0   3   0  249.59   17.91
   0   3   0  271.47   18.84
   3  -3   0  241.27   15.69
  -3   0   0  259.10   16.57
  -3   0   0  253.12   16.34
  -3   3   3    1.83    0.17
   0  -3   3    1.05    0.18
   3   0   3    0.88    0.28
   3   0   3    1.37    0.15
   0  -3   3    0.84    0.31
   3   0   3    1.24    0.23
   0  -3   3    1.22    0.27
  -3   3   3    1.30    0.27
  -3   3   3    0.98    0.18
  -3   3   3    1.20    0.24
   0  -3   3    1.01    0.20
   0   3  -3    1.52    0.13
   0   3  -3    1.33    0.27
   3  -3  -3    1.04    0.29
   3  -3  -3    0.96    0.09
  -3   0  -3    1.47    0.17
   0   3  -3    1.42    0.18
   3  -3  -3    1.17    0.13
  -3   0  -3    1.06    0.14
  -3   0  -3    1.69    0.23
   0   3  -3    1.27    0.30
   3   0   6  245.45   14.44
   3   0   6  193.77   11.91
  -3   3   6  184.29   13.70
   3   0   6  236.92   13.50
  -3   3   6  227.13   12.08
  -3   3   6  183.52   11.49
   3   0   6  191.23   10.75
  -3   3   6  238.47   14.09
   0  -3   6  260.81   14.67
   0  -3   6  191.93   15.26
  -3   3   6  196.08   12.39
   0  -3   6  214.35   13.19
   3   0   6  212.33   13.64
   0  -3   6  199.73   12.73
   0  -3   6  218.65   13.90
   3  -3  -6  262.48   16.89
   3  -3  -6  185.83   11.27
   0   3  -6  197.03   12.90
  -3   0  -6  189.92   12.05
  -3   0  -6  197.23   13.46
   0   3  -6  206.73   12.13
   0   3  -6  231.16   13.82
  -3   0  -6  194.61   11.58
   0  -3   9   45.96    1.64
   3   0   9   37.94    1.86
   3   0   9   37.63    2.27
  -3   3   9   38.24    1.75
   0  -3   9   50.19    1.77
   0  -3   9   53.74    2.89
   0  -3   9   46.86    2.01
  -3   3   9   43.12    2.57
  -3   3   9   52.81    2.50
   3   0   9   49.38    1.75
  -3   3   9   40.75    1.14
  -3   3   9   43.60    1.46
   0  -3   9   39.21    2.95
   3   0   9   42.40    1.53
   0   3  -9   40.74    1.79
   0   3  -9   40.55    1.91
  -3   0  -9   43.06    2.03
  -3   0  -9   42.01    1.15
   3  -3  -9   47.64    1.35
   3  -3  -9   42.37    2.43
   3   0  12   41.01    2.15
  -3   3  12   39.85    1.23
   0  -3  12   35.21    1.30
  -3   3  12   41.54    1.73
   0  -3  12   39.47    3.21
   3   0  12   33.20    1.67
   0  -3  12   38.00    3.35
   0  -3  12   44.38    1.86
   3   0  12   39.18    1.84
   0  -3  12   45.12    1.52
   0  -3  12   38.34    1.53
  -3   3  12   43.12    2.20
  -3   3  12   38.86    1.83
   0  -3  12   35.37    1.73
   3   0  12   35.82    2.47
  -3   3  12   40.54    2.70
  -3   0 -12   36.51    0.80
   3  -3 -12   38.95    2.66
   3  -3 -12   43.98    1.00
  -3   0 -12   30.21    1.71
   0  -3  15   53.25    3.74
  -3   3  15   55.38    3.69
   0  -3  15   63.30    5.58
  -3   3  15   56.22    2.17
   3   0  15   68.76    3.53
  -3   3  15   65.74    4.60
   3   0  15   54.84    4.66
   0  -3  15   49.29    1.64
   0  -3  15   59.00    5.10
   0  -3  15   66.55    2.71
   3   0  15   63.21    3.77
   0  -3  15   55.51    2.42
   0  -3  15   55.57    2.05
   3   0  15   53.60    2.85
  -3   3  15   56.48    4.64
   3   0  15   59.46    3.04
   3  -3 -15   60.01    3.19
  -3   0 -15   49.02    2.68
   3   0  18    1.88    0.36
  -3   3  18    1.34    0.36
   0  -3  18    2.79    1.05
   0  -3  18    2.64    0.56
   3   0  18    1.94    0.44
   3   0  18    1.61    0.32
   0  -3  18    1.05    0.48
   0  -3  18    1.54    0.56
  -3   3  18    2.51    0.76
   3   0  18    1.60    0.72
  -3   3  18    2.27    0.73
   0  -3  18    1.79    0.33
   3   0  18    1.83    0.82
   3   0  18    1.31    0.48
  -3   3  18    1.55    1.01
   3  -3 -18    1.04    0.71
   3   0  21   88.87    4.91
  -3   3  21   63.78    3.70
  -3   3  21   73.51    7.00
   3   0  21   65.88    4.31
  -3   3  21   68.95    4.38
   3   0  21   84.76    4.43
   0  -3  21   69.30    5.77
  -3   3  21   61.42    8.44
   3   0  21   71.99    7.54
  -3   3  21   65.39    6.35
   0  -3  21   83.60    8.68
   0  -3  21   68.89    8.04
  -3   3  24    3.24    1.47
  -3   3  24    5.33    0.77
   0  -3  24    3.80    1.11
   3   0  24    3.88    1.28
   0  -3  24    3.64    1.06
   0  -3  27    0.40    0.74
   3   0  27   -0.13    0.81
  -3   3  27    0.12    0.87
  -3   3  27    0.20    0.41
   0  -3  27    0.08    0.80
   3   0  30   32.82    2.43
   0  -3  30   39.12    7.07
  -3   3  30   31.68    4.71
   0  -3  33   16.47    2.25
   0  -3  36    0.79    0.84
   4  -3  37   -0.09    0.10
  -3  -1  37   -0.21    0.31
  -3  -1  34    0.74    1.31
   4  -3  34   -0.06    0.24
   4  -3  31   23.91    3.85
  -3  -1  31    9.11    5.06
  -3  -1  28   22.27    3.28
  -1   4  28   19.27    1.55
   4  -3  28   24.49    2.95
  -1   4  25   20.83    2.82
  -3  -1  25   29.15    4.92
  -1   4  25   15.38    2.02
   4  -3  25   30.45    2.92
   4  -3  25   22.48    2.02
  -3  -1  22   34.65    2.75
  -3  -1  22   39.94    5.72
  -3  -1  22   39.31    3.80
   4  -3  22   49.35    3.89
   4  -3  22   44.93    2.34
  -1   4  22   42.71    3.27
  -1   4  22   33.15    3.39
   4  -3  22   53.10    4.61
  -1   4  22   35.73    2.02
  -1   4  22   41.52    3.89
  -3  -1  22   42.67    2.92
  -1   4  19   56.58    4.88
   4  -3  19   79.06    5.30
  -1   4  19   55.27    3.67
  -1   4  19   57.37    3.03
  -3  -1  19   68.43    4.86
  -3  -1  19   70.26    5.70
   4  -3  19   73.07    7.43
  -3  -1  19   64.02    2.90
   4  -3  19   82.23    7.90
  -3  -1  19   61.27    7.23
   4  -3  19   67.48    3.59
  -1   4  19   61.97    2.84
  -3  -1  19   62.81    4.24
  -1   4  19   63.01    4.21
  -1   4  19   58.67    3.01
   1  -4 -16   94.46    5.66
   4  -3  16   98.85    5.32
  -3  -1  16  109.35    8.59
  -3  -1  16   87.38    4.46
  -3  -1  16   92.47    8.40
  -3  -1  16   98.07    5.62
   4  -3  16   92.39    3.52
  -1   4  16  103.37    4.70
   4  -3  16   77.47    3.34
  -1   4  16   90.27    4.34
  -1   4  16   92.60    5.38
  -3  -1  16   74.70    7.29
   4  -3  16   83.10    5.92
  -1   4  16   90.75    9.38
   4  -3  16   80.33    5.64
   4  -3  16   59.80    5.74
  -1   4  16   72.90    4.66
   3   1 -13   23.25    2.31
   1  -4 -13   25.70    1.54
   1  -4 -13   28.12    1.64
   4  -3  13   27.66    0.76
  -3  -1  13   33.85    2.65
  -1   4  13   26.28    2.93
  -3  -1  13   26.72    1.88
  -3  -1  13   26.07    0.98
   4  -3  13   25.41    2.71
   4  -3  13   32.15    1.99
   4  -3  13   26.34    1.91
  -3  -1  13   23.84    0.95
  -1   4  13   31.61    1.65
  -1   4  13   24.28    1.07
   4  -3  13   28.97    1.39
  -3  -1  13   28.08    1.58
   4  -3  13   25.05    0.79
  -3  -1  13   21.85    1.45
  -3  -1  13   26.81    1.40
   1  -4 -10   70.06    2.21
  -4   3 -10   57.57    3.58
   3   1 -10   64.51    4.10
   3   1 -10   68.14    3.16
   1  -4 -10   65.96    3.27
   1  -4 -10   75.59    3.69
   3   1 -10   60.32    3.09
  -4   3 -10   59.77    3.00
   4  -3  10   74.85    2.15
   4  -3  10   69.74    2.67
  -1   4  10   79.73    2.43
  -3  -1  10   62.34    2.71
  -3  -1  10   58.86    3.25
   4  -3  10   77.49    2.20
  -1   4  10   87.66    3.66
   4  -3  10   70.68    3.72
  -3  -1  10   64.00    3.28
  -3  -1  10   67.58    2.36
  -1   4  10   63.58    2.45
   4  -3  10   75.42    4.43
  -1   4  10   66.14    3.70
  -3  -1  10   69.71    2.90
   1  -4  -7   16.10    0.79
   3   1  -7   15.38    1.14
  -4   3  -7   16.92    0.84
  -4   3  -7   19.46    0.62
   1  -4  -7   17.30    1.37
   3   1  -7   18.67    0.75
   3   1  -7   15.95    0.68
  -1   4   7   15.38    0.46
   4  -3   7   16.27    0.73
  -1   4   7   18.75    1.41
  -3  -1   7   14.17    0.69
  -3  -1   7   17.71    0.64
  -3  -1   7   17.25    1.19
   4  -3   7   19.63    1.21
  -1   4   7   20.77    0.68
   4  -3   7   19.64    0.89
   1  -4  -4 1074.99  208.96
  -4   3  -4 1061.75  200.61
   3   1  -4 1110.94  208.13
   3   1  -4 1098.05  208.81
   1  -4  -4 1105.22  222.94
   1  -4  -4  974.49  187.17
   3   1  -4 1180.95  229.32
   3   1  -4 1085.72  204.70
  -4   3  -4 1152.24  226.90
   1  -4  -4 1144.58  208.45
  -4   3  -4 1141.35  205.30
  -1   4   4 1250.82  238.18
  -3  -1   4 1248.90  235.12
   4  -3   4 1279.24  228.57
  -1   4   4 1067.11  215.47
  -1   4   4 1125.98  204.05
   4  -3   4 1399.59  279.68
  -3  -1   4 1181.68  227.78
   4  -3   4 1250.88  242.43
   4  -3   4 1048.34  200.81
  -3  -1   4 1087.14  205.91
  -1   4   4 1058.81  202.70
  -3  -1   4 1149.15  219.70
   1  -4  -1  465.01   44.36
   3   1  -1  403.57   39.77
  -4   3  -1  427.59   38.92
  -4   3  -1  437.25   46.68
   1  -4  -1  413.27   39.33
  -4   3  -1  456.98   42.78
   1  -4  -1  438.18   46.22
   3   1  -1  415.68   38.68
   1  -4  -1  381.64   35.73
   3   1  -1  430.44   37.86
   3   1  -1  450.07   41.91
  -4   3  -1  438.84   40.50
  -3  -1   1  448.19   43.63
  -1   4   1  452.53   40.55
  -3  -1   1  413.76   37.85
  -1   4   1  506.15   49.36
   4  -3   1  403.06   40.52
   4  -3   1  437.04   41.20
  -3  -1   1  469.98   43.74
   4  -3   1  443.75   38.89
  -1   4   1  387.40   37.84
   4  -3   1  398.78   39.03
  -3  -1   1  404.61   37.93
  -1   4   1  404.31   41.00
   3   1   2  961.65  157.83
  -4   3   2  972.86  154.15
   1  -4   2  960.16  162.08
  -4   3   2  891.05  148.69
   1  -4   2 1152.44  191.36
  -4   3   2  907.49  147.98
   1  -4   2 1085.35  186.40
  -4   3   2 1183.49  194.11
   1  -4   2  934.36  151.90
   3   1   2 1041.01  172.20
   3   1   2  885.48  143.77
   4  -3  -2 1057.93  165.83
   4  -3  -2  938.81  156.26
   4  -3  -2 1126.62  186.19
  -1   4  -2  826.89  140.11
  -1   4  -2  920.46  150.15
  -1   4  -2  826.56  141.20
  -3  -1  -2  951.52  159.88
  -3  -1  -2  963.40  161.15
  -1   4  -2  708.35  117.03
  -3  -1  -2  909.38  152.03
  -3  -1  -2  900.65  137.01
   4  -3  -2 1007.16  166.05
   3   1   5   84.03    2.19
  -4   3   5   83.86    4.37
   1  -4   5   82.26    4.95
   3   1   5   78.02    2.20
   1  -4   5   81.77    3.58
  -4   3   5   86.12    4.48
  -4   3   5   75.32    2.60
  -4   3   5   78.18    2.77
   1  -4   5   77.07    4.64
   3   1   5   74.99    3.12
   3   1   5   84.28    3.16
   3   1   5   89.62    4.48
  -4   3   5   76.85    3.27
  -1   4  -5   80.03    4.49
   4  -3  -5   85.41    3.04
  -3  -1  -5   89.12    3.05
   4  -3  -5   84.19    3.46
   4  -3  -5   76.32    2.76
  -1   4  -5   70.97    2.99
  -3  -1  -5   79.58    4.15
  -1   4  -5   82.71    3.63
  -3  -1  -5   77.45    4.21
  -1   4  -5   99.24    3.40
   1  -4   8   14.71    0.86
  -4   3   8   16.22    1.14
  -4   3   8   13.46    0.72
   3   1   8   17.72    1.04
   1  -4   8   18.91    0.69
   3   1   8   17.52    0.44
  -4   3   8   15.32    0.60
   3   1   8   14.49    0.60
  -4   3   8   14.42    0.75
  -4   3   8   15.22    0.50
  -1   4  -8   15.21    0.80
  -1   4  -8   14.29    0.39
  -3  -1  -8   17.78    0.72
   4  -3  -8   15.51    0.65
  -3  -1  -8   16.33    0.54
   4  -3  -8   15.54    0.55
  -1   4  -8   18.82    0.87
   4  -3  -8   14.35    1.14
  -4   3  11   88.12    4.17
   1  -4  11   80.25    4.57
   1  -4  11   84.62    3.65
   1  -4  11   74.96    4.06
  -4   3  11   77.31    2.81
   3   1  11   70.11    4.55
   3   1  11   80.10    2.73
  -4   3  11   81.80    5.95
   1  -4  11   63.58    3.65
  -4   3  11   82.98    3.23
  -4   3  11   70.63    5.14
   1  -4  11   71.06    2.82
   3   1  11   85.57    3.42
   3   1  11   83.12    3.70
   1  -4  11   89.80    4.64
   4  -3 -11   85.83    3.17
  -3  -1 -11   78.51    2.47
  -3  -1 -11   79.17    2.50
  -1   4 -11   84.33    3.11
   4  -3 -11   79.03    3.99
  -3  -1 -11   76.69    3.43
  -4   3  14  199.05   11.26
   1  -4  14  184.20   11.41
  -4   3  14  170.41   15.10
   1  -4  14  202.96   14.68
   1  -4  14  172.82   13.64
   3   1  14  230.18   14.16
   1  -4  14  155.18   11.95
  -4   3  14  159.81    9.15
  -4   3  14  170.63   12.22
   1  -4  14  162.31    8.87
  -4   3  14  189.92   14.30
   1  -4  14  186.53   12.05
   1  -4  14  173.74   10.00
   3   1  14  171.20   13.65
   3   1  14  183.68   12.55
  -3  -1 -14  161.68   10.40
   4  -3 -14  177.09   15.99
  -4   3  17   35.35    2.30
   1  -4  17   41.34    3.29
   3   1  17   41.16    3.79
  -4   3  17   42.61    4.02
  -4   3  17   39.96    4.78
   1  -4  17   42.93    3.09
   3   1  17   45.21    3.22
   1  -4  17   36.44    1.87
  -4   3  17   40.38    2.09
   3   1  17   48.21    2.48
   3   1  17   40.59    2.17
   3   1  17   54.24    2.29
   1  -4  17   45.58    1.68
   1  -4  17   56.32    3.18
   4  -3 -17   42.74    3.96
  -3  -1 -17   40.36    2.45
   3   1  20   15.10    1.26
   3   1  20   17.94    1.31
  -4   3  20   18.38    1.86
   3   1  20   20.07    1.12
   3   1  20   20.60    1.67
  -4   3  20   18.66    2.38
   1  -4  20   18.20    3.22
   1  -4  20   20.39    1.65
   3   1  20   20.69    2.26
  -4   3  20   17.43    1.10
  -4   3  20   16.32    1.09
   3   1  20   20.32    1.90
  -4   3  20   18.64    1.61
   1  -4  20   19.42    1.74
  -4   3  20   19.55    1.31
   1  -4  23    1.12    1.14
   3   1  23    0.36    0.40
  -4   3  23    0.71    0.47
   1  -4  23   -0.05    0.80
  -4   3  23    0.97    1.01
  -4   3  26   54.20    8.55
   1  -4  26   68.15    7.29
  -4   3  26   64.37    7.18
   1  -4  26   82.90    7.71
   3   1  26   65.94    6.47
   1  -4  29   14.88    2.49
  -4   3  29   13.75    1.17
  -4   3  29   17.63    3.10
   3   1  29   13.30    0.95
  -4   3  32    2.12    0.49
   1  -4  32    1.72    1.34
   1  -4  32    0.02    0.31
   1  -4  35    5.64    1.04
  -4   3  35   -0.08    0.22
  -3  -2  38   -0.13    0.27
  -3  -2  35    0.44    1.13
   5  -3  35   -0.05    0.13
  -3  -2  32   14.84    2.75
   5  -3  32   19.62    3.48
  -2   5  29   33.36    2.62
  -3  -2  29   39.34    7.71
   5  -3  29   38.25    4.30
  -2   5  26   12.27    2.30
   5  -3  26   12.32    2.11
  -3  -2  26   13.08    3.93
   5  -3  23   42.58    3.18
  -2   5  23   40.95    3.33
  -2   5  23   44.91    3.53
  -3  -2  23   42.51    7.25
  -3  -2  23   39.13    1.93
   5  -3  23   53.04    7.17
   5  -3  23   37.54    3.89
   5  -3  20    8.20    1.16
  -2   5  20    8.22    0.94
  -3  -2  20    5.54    1.02
  -2   5  20    6.94    1.29
   5  -3  20    7.62    0.77
  -3  -2  20    9.08    0.93
  -3  -2  20    8.20    1.86
  -2   5  20   10.95    0.70
  -2   5  20    7.75    0.60
   5  -3  20    8.26    0.65
   5  -3  20    7.74    1.18
  -3  -2  20    8.87    1.27
   2  -5 -17   11.40    1.17
  -2   5  17   12.57    0.56
   5  -3  17   14.03    1.47
   5  -3  17   16.67    1.38
   5  -3  17   15.85    1.29
  -3  -2  17   14.06    1.36
   5  -3  17   14.45    1.41
  -3  -2  17   15.18    2.16
  -2   5  17   11.47    0.64
  -3  -2  17   11.21    1.97
  -3  -2  17   11.13    1.15
  -2   5  17   15.78    1.97
  -2   5  17   11.64    1.19
   2  -5 -14   37.36    2.30
   2  -5 -14   34.48    2.39
   3   2 -14   38.42    3.49
  -5   3 -14   34.47    1.33
  -3  -2  14   33.97    2.09
  -3  -2  14   37.35    1.10
  -2   5  14   31.88    1.35
   5  -3  14   36.01    1.02
   5  -3  14   37.37    3.66
  -3  -2  14   37.40    1.53
  -2   5  14   31.67    1.15
   5  -3  14   34.49    0.99
  -2   5  14   31.98    2.24
   5  -3  14   33.37    1.05
   5  -3  14   37.75    2.72
   5  -3  14   33.34    2.31
  -3  -2  14   32.29    2.35
  -3  -2  14   41.06    2.48
  -3  -2  14   35.51    1.53
  -2   5  14   39.14    2.70
  -5   3 -11  263.46   19.85
   2  -5 -11  283.17   22.09
   2  -5 -11  238.86   15.54
  -5   3 -11  258.09   16.22
  -5   3 -11  226.76   16.67
   2  -5 -11  281.60   21.95
   3   2 -11  287.25   23.74
   3   2 -11  270.14   24.35
  -3  -2  11  280.68   22.09
   5  -3  11  228.33   15.03
   5  -3  11  270.13   20.21
  -2   5  11  216.56   14.12
  -2   5  11  226.25   15.43
  -3  -2  11  233.71   19.32
   5  -3  11  310.73   18.91
   5  -3  11  244.20   19.35
  -2   5  11  263.77   26.04
  -2   5  11  186.03   13.16
  -2   5  11  286.30   19.84
  -3  -2  11  232.55   18.34
  -3  -2  11  259.62   24.03
  -3  -2  11  231.02   17.45
  -3  -2  11  288.44   20.37
   3   2  -8    4.89    0.37
   3   2  -8    4.22    0.73
   2  -5  -8    4.31    0.84
   2  -5  -8    5.15    0.40
  -5   3  -8    6.44    0.28
  -5   3  -8    4.48    0.19
  -5   3  -8    4.93    0.25
   2  -5  -8    4.46    0.49
  -2   5   8    4.99    0.20
   5  -3   8    4.50    0.17
  -3  -2   8    5.86    0.46
   5  -3   8    5.88    0.45
  -3  -2   8    4.70    0.65
   5  -3   8    5.23    0.76
  -2   5   8    5.03    0.17
  -3  -2   8    6.52    0.38
  -3  -2   8    4.98    0.54
  -3  -2   8    5.11    0.29
   5  -3   8    5.63    0.41
  -2   5   8    6.18    0.27
  -2   5   8    4.95    0.85
  -2   5   8    4.74    0.29
  -3  -2   8    5.20    0.80
   2  -5  -5    3.98    0.56
   2  -5  -5    1.94    0.23
   3   2  -5    2.73    0.45
  -5   3  -5    2.71    0.35
  -5   3  -5    2.41    0.46
  -5   3  -5    2.49    0.18
   2  -5  -5    2.64    0.45
  -3  -2   5    2.41    0.43
   5  -3   5    3.05    0.21
  -3  -2   5    2.68    0.35
   5  -3   5    2.35    0.48
  -3  -2   5    3.17    0.23
  -3  -2   5    2.37    0.39
  -2   5   5    2.99    0.55
  -3  -2   5    2.99    0.40
   5  -3   5    2.75    0.16
  -2   5   5    2.58    0.26
  -3  -2   5    2.13    0.22
  -2   5   5    2.79    0.11
   5  -3   5    4.97    0.55
   2  -5  -2  149.69    6.63
   3   2  -2  152.01    9.03
  -5   3  -2  161.73    8.88
   2  -5  -2  158.30    8.87
  -5   3  -2  116.64    5.39
  -5   3  -2  140.41    6.79
   3   2  -2  144.55    8.58
  -5   3  -2  113.64    8.54
   2  -5  -2  145.03    8.81
   2  -5  -2  135.44    7.18
  -3  -2   2  141.26    8.81
  -3  -2   2  140.11    7.06
  -3  -2   2  139.73    7.17
  -3  -2   2  162.65    7.76
   5  -3   2  157.74    7.30
  -3  -2   2  154.25    7.68
  -2   5   2  142.67    9.62
   5  -3   2  142.93    7.92
  -2   5   2  123.53    7.23
   5  -3   2  147.03    8.20
   5  -3   2  146.32    7.18
  -2   5   2  162.24    6.94
  -2   5   2  123.29    8.18
   2  -5   1  663.09   85.63
   2  -5   1  703.56   85.32
   3   2   1  536.16   61.83
   2  -5   1  509.18   60.73
  -5   3   1  599.22   68.57
   2  -5   1  570.33   64.65
   3   2   1  565.78   69.77
  -5   3   1  552.88   63.84
  -5   3   1  513.67   58.91
  -5   3   1  628.72   71.24
  -2   5  -1  594.79   78.60
   5  -3  -1  576.29   65.55
  -3  -2  -1  615.32   74.51
  -2   5  -1  545.69   64.44
   5  -3  -1  515.52   59.96
  -3  -2  -1  521.11   60.56
  -2   5  -1  589.30   76.53
  -3  -2  -1  589.05   68.03
  -2   5  -1  483.72   57.03
  -3  -2  -1  641.33   67.94
  -3  -2  -1  579.19   61.92
   5  -3  -1  592.11   66.64
   5  -3  -1  537.10   62.51
   3   2   4   47.29    1.56
   2  -5   4   50.50    2.47
   2  -5   4   46.96    3.00
  -5   3   4   52.33    1.75
  -5   3   4   39.14    1.42
  -5   3   4   49.05    2.12
   3   2   4   53.74    2.73
  -5   3   4   41.54    1.52
   2  -5   4   50.61    3.16
  -2   5  -4   37.13    1.96
  -3  -2  -4   49.94    1.83
   5  -3  -4   41.01    2.13
   5  -3  -4   40.20    1.54
  -2   5  -4   44.89    1.43
  -2   5  -4   41.35    1.83
   5  -3  -4   50.49    1.71
  -2   5  -4   47.76    2.27
   5  -3  -4   50.39    2.45
  -3  -2  -4   48.74    1.72
  -3  -2  -4   48.40    1.54
   2  -5   7    9.98    0.53
   3   2   7    7.53    0.38
  -5   3   7    6.65    0.79
  -5   3   7    6.74    0.77
  -5   3   7    6.58    0.35
  -5   3   7    7.40    0.50
  -5   3   7    5.83    0.80
   2  -5   7    9.25    0.51
   5  -3  -7    6.94    0.28
  -2   5  -7    8.31    0.70
   5  -3  -7    7.96    0.34
  -3  -2  -7    9.53    0.72
  -3  -2  -7    7.99    0.47
   5  -3  -7    7.57    0.77
  -3  -2  -7    8.68    0.44
  -5   3  10    4.27    0.36
  -5   3  10    5.39    0.47
   3   2  10    4.48    0.21
   2  -5  10    5.61    0.53
   3   2  10    4.36    0.34
  -5   3  10    3.73    0.44
  -5   3  10    4.92    0.85
   2  -5  10    5.41    0.25
  -5   3  10    4.43    0.35
   2  -5  10    4.02    0.64
  -2   5 -10    4.14    0.51
   5  -3 -10    4.47    0.37
  -3  -2 -10    4.67    0.26
   5  -3 -10    4.96    0.76
   5  -3 -10    4.54    0.38
  -3  -2 -10    4.53    0.75
  -5   3  13  162.45    8.89
   2  -5  13  158.24   11.16
   2  -5  13  161.35    8.64
   3   2  13  166.52    8.96
  -5   3  13  160.19    9.65
   2  -5  13  177.66   12.77
   2  -5  13  156.87    7.62
  -5   3  13  155.95   11.28
   2  -5  13  150.92   11.25
  -5   3  13  161.09   13.59
   2  -5  13  168.30    9.42
  -5   3  13  161.05   14.09
   3   2  13  147.96   11.09
   3   2  13  189.87   10.34
   3   2  13  158.14   13.24
  -3  -2 -13  164.67    7.17
   5  -3 -13  140.33    7.83
   5  -3 -13  152.09   10.80
  -3  -2 -13  147.06    6.98
  -2   5 -13  167.72   10.11
  -3  -2 -13  136.76   11.51
   3   2  16  152.90   13.05
  -5   3  16  145.54    9.21
  -5   3  16  130.18   12.57
   3   2  16  126.01   10.13
   3   2  16  165.14   10.12
   2  -5  16  180.84   12.21
  -5   3  16  136.15   13.72
  -5   3  16  157.99   15.95
   3   2  16  154.28    8.64
   2  -5  16  141.61   11.57
   2  -5  16  151.50   12.15
   5  -3 -16  150.01   10.84
  -3  -2 -16  146.69    9.14
  -5   3  19   25.48    0.94
   2  -5  19   25.61    2.42
   3   2  19   26.48    1.69
   3   2  19   22.01    2.51
  -5   3  19   24.64    3.54
   3   2  19   19.23    1.21
   2  -5  19   27.54    2.26
  -5   3  19   24.79    1.73
   2  -5  19   30.19    2.05
  -5   3  19   22.61    3.03
   5  -3 -19   22.40    1.69
   2  -5  22    1.21    0.79
  -5   3  22    2.30    0.70
  -5   3  22    1.09    0.54
   3   2  22    1.45    0.67
   3   2  22    0.69    0.52
   3   2  22    0.57    0.47
   3   2  22    1.73    0.38
   3   2  25   41.17    4.08
  -5   3  25   52.96    4.94
   2  -5  25   50.92    8.60
  -5   3  25   45.85    3.66
   2  -5  25   60.27    9.99
   2  -5  28   17.30    2.68
  -5   3  28   12.53    2.15
  -5   3  28   18.50    2.39
   2  -5  28   18.59    2.52
  -5   3  31    2.13    0.62
   2  -5  31   -0.72    1.01
   2  -5  34    2.21    0.69
  -5   3  34    0.01    0.32
   2  -5  37   -0.03    0.26
  -5   3  37    0.48    0.27
   6  -3  36    0.05    0.20
  -3  -3  36    5.42    0.84
   6  -3  33    1.65    0.88
  -3  -3  33    2.93    1.26
   6  -3  30    3.45    1.44
  -3  -3  30    1.83    1.80
  -3   6  30    0.15    0.58
  -3  -3  27   18.42    2.91
  -3   6  27   15.90    3.27
   6  -3  27   22.26    4.45
   6  -3  24    3.55    1.84
  -3   6  24    2.35    0.54
  -3  -3  24    2.48    1.14
  -3   6  24    3.06    0.91
  -3   6  21    0.73    0.88
   6  -3  21    0.34    0.38
   6  -3  21    0.26    0.32
   6  -3  21   -0.12    0.64
  -3  -3  21   -0.03    0.12
  -3  -3  21   -0.19    1.15
  -3  -3  21    0.57    0.40
  -3   6  21   -0.07    0.35
  -3   6  21    1.85    0.50
   3  -6 -18   23.87    1.87
  -3   6  18   15.96    3.54
  -3   6  18   18.15    1.92
   6  -3  18   25.97    3.20
  -3   6  18   22.92    1.82
   6  -3  18   22.26    1.95
  -3  -3  18   20.31    1.79
  -3  -3  18   18.96    3.28
   6  -3  18   20.86    0.97
   6  -3  18   23.94    2.10
  -3  -3  18   19.80    3.07
  -3  -3  18   17.50    1.55
   3  -6 -15   19.64    2.00
   3   3 -15   26.09    1.86
  -3  -3  15   31.85    1.79
  -3  -3  15   39.11    3.09
   6  -3  15   24.37    1.10
  -3  -3  15   20.04    1.92
  -3   6  15   25.66    1.25
  -3   6  15   21.08    3.22
  -3   6  15   32.19    2.39
  -3  -3  15   25.60    2.06
  -3  -3  15   21.14    1.35
  -3  -3  15   22.20    1.15
   6  -3  15   26.13    3.18
   6  -3  15   27.78    2.10
   3  -6 -12    1.25    0.34
   3  -6 -12    1.44    0.54
  -6   3 -12    1.92    0.22
   3   3 -12    1.66    0.36
   3   3 -12    2.01    0.51
  -3  -3  12    2.75    0.38
  -3  -3  12    2.14    0.97
  -3  -3  12    1.23    0.41
  -3   6  12    1.88    0.11
   6  -3  12    1.48    0.23
  -3  -3  12    2.13    0.51
   6  -3  12    1.98    0.28
   6  -3  12    2.85    0.44
   6  -3  12    1.84    0.89
  -3   6  12    2.33    0.25
  -3  -3  12    3.23    0.83
   6  -3  12    2.74    0.18
  -3   6  12    1.37    0.34
  -3   6  12    2.26    0.57
  -3  -3  12    1.69    0.29
   3   3  -9  152.00   10.56
  -6   3  -9  174.08   11.57
   3  -6  -9  187.40   13.52
   3  -6  -9  185.42   13.28
   3   3  -9  174.67   12.38
   3  -6  -9  202.62   12.55
  -6   3  -9  209.52   13.45
  -6   3  -9  185.60   10.22
  -3  -3   9  184.92   13.00
   6  -3   9  206.63   16.51
  -3   6   9  152.41   11.60
  -3  -3   9  170.91   12.76
   6  -3   9  187.58   12.36
  -3  -3   9  174.18   14.72
  -3   6   9  189.31   13.54
   6  -3   9  199.73   11.40
   6  -3   9  202.19   10.68
  -3  -3   9  205.30   14.04
  -3  -3   9  190.43   12.42
  -3  -3   9  204.65   11.86
   3   3  -6  452.66   46.34
  -6   3  -6  464.78   46.53
   3   3  -6  411.28   45.42
  -6   3  -6  419.58   41.19
  -6   3  -6  368.78   36.57
   3  -6  -6  489.60   51.19
   3  -6  -6  373.18   45.12
   3  -6  -6  493.61   51.59
  -3  -3   6  452.84   45.78
  -3  -3   6  416.90   41.63
   6  -3   6  455.66   50.22
   6  -3   6  440.25   44.96
  -3   6   6  440.39   50.58
  -3  -3   6  464.58   49.28
   6  -3   6  424.16   42.29
  -3  -3   6  470.59   54.66
  -3  -3   6  477.10   47.00
   6  -3   6  522.35   46.91
  -3  -3   6  424.39   44.89
  -3   6   6  422.04   43.07
   3  -6  -3   45.21    2.39
  -6   3  -3   43.39    2.20
   3   3  -3   52.33    1.80
   3  -6  -3   41.33    0.91
   3  -6  -3   41.39    2.68
   3   3  -3   41.53    1.67
   3  -6  -3   36.03    1.59
  -6   3  -3   44.57    1.60
  -3   6   3   49.50    2.71
  -3  -3   3   40.24    2.32
   6  -3   3   36.75    2.13
   6  -3   3   52.53    1.56
  -3  -3   3   41.94    1.85
  -3   6   3   56.63    3.00
  -3  -3   3   39.81    1.30
   6  -3   3   42.45    1.59
  -6   3   0  732.55  103.11
   3  -6   0  798.38  118.23
   3   3   0  743.79  105.15
  -6   3   0  732.57  101.82
   3  -6   0  737.13  107.76
   3   3   0  696.05  106.58
  -6   3   0  823.36  119.81
   3  -6   0  979.66  140.82
  -6   3   0  793.25  116.26
   3  -6   0  705.06   99.28
  -3   6   0  802.21  115.76
  -3  -3   0  687.41   96.60
   6  -3   0  764.80  108.79
  -3  -3   0  739.06  110.93
  -3  -3   0  730.83  105.04
  -3  -3   0  771.70  105.49
  -3   6   0  704.30  113.25
  -3  -3   0  717.06   96.43
   6  -3   0  799.09  109.84
  -3   6   0  655.93  101.11
   6  -3   0  766.49  107.17
   6  -3   0  632.06   89.27
  -3  -3   0  762.89  108.00
   3   3   3 2063.59  647.23
   3  -6   3 2367.82  751.88
   3   3   3 2315.99  729.90
   3  -6   3 1961.67  603.50
  -6   3   3 2157.11  667.52
  -6   3   3 1969.15  603.04
  -6   3   3 2047.09  649.29
   3  -6   3 2184.05  688.13
  -6   3   3 1958.75  619.12
   3  -6   3 2091.33  690.49
   6  -3  -3 2140.88  675.51
  -3  -3  -3 2492.51  768.13
  -3  -3  -3 2454.67  759.20
   6  -3  -3 2220.27  687.14
  -3  -3  -3 2076.02  659.51
  -3  -3  -3 2091.74  656.17
  -3   6  -3 1958.96  652.09
  -3   6  -3 2169.10  708.94
   6  -3  -3 2316.30  724.29
  -3   6  -3 1894.99  586.84
  -6   3   6  174.47   11.89
   3  -6   6  205.23   15.48
   3   3   6  190.69   11.79
  -6   3   6  186.22   12.36
   3   3   6  214.95   17.13
   3  -6   6  231.88   18.21
   3  -6   6  222.41   12.08
   3  -6   6  237.08   16.79
  -6   3   6  212.43   12.14
  -6   3   6  209.49   14.22
  -3  -3  -6  254.87   17.49
  -3   6  -6  182.43   15.34
  -3  -3  -6  210.02   13.29
  -3   6  -6  180.03    9.82
   6  -3  -6  246.00   17.96
  -3   6  -6  156.26   15.68
  -3  -3  -6  242.47   15.53
   6  -3  -6  203.17   12.76
   6  -3  -6  199.43   13.13
   6  -3  -6  252.45   17.70
  -3  -3  -6  192.18   13.25
  -6   3   9    5.26    0.53
   3  -6   9    4.90    0.48
   3  -6   9    6.65    0.99
  -6   3   9    7.52    0.97
   3   3   9    5.95    0.63
  -6   3   9    7.10    0.55
  -6   3   9    5.34    0.42
   3  -6   9    9.51    1.14
  -6   3   9    5.84    0.32
   3  -6   9    6.50    0.12
  -3   6  -9    9.41    1.12
   6  -3  -9    8.52    0.55
  -3  -3  -9    7.67    0.37
  -3  -3  -9    6.27    0.63
  -3  -3  -9    5.65    0.41
  -3   6  -9    5.45    0.73
   6  -3  -9    5.79    0.89
   6  -3  -9    5.29    0.32
  -3  -3  -9    5.47    0.48
   3   3  12   73.46    6.83
   3  -6  12   97.15    4.30
   3  -6  12   84.43    5.37
   3  -6  12   74.99    5.27
   3   3  12   80.14    2.83
   3   3  12   78.72    2.97
   3   3  12   76.04    4.78
  -6   3  12   83.62    7.33
  -6   3  12   78.90    3.93
  -6   3  12   76.50    4.63
  -6   3  12   90.32    5.07
   3  -6  12   98.94    5.91
  -6   3  12   74.21    2.93
  -3  -3 -12   84.26    3.18
  -3  -3 -12   81.46    3.27
   6  -3 -12   94.90    3.62
  -3   6 -12   67.86    4.56
   6  -3 -12   86.23    4.33
   6  -3 -12   69.83    4.72
  -3  -3 -12   83.80    4.91
  -6   3  15  372.65   34.82
  -6   3  15  336.41   37.96
   3  -6  15  353.95   49.21
   3   3  15  351.18   34.53
   3   3  15  406.30   42.22
  -6   3  15  350.68   33.74
  -6   3  15  387.94   43.32
  -6   3  15  414.99   48.85
   3  -6  15  451.40   49.47
   3  -6  15  509.02   60.89
   3   3  15  324.07   30.46
   3   3  15  419.22   51.14
   3  -6  15  483.21   44.51
  -3   6 -15  368.56   36.77
  -3  -3 -15  429.47   48.90
   6  -3 -15  382.55   41.15
  -6   3  18    0.64    0.55
  -6   3  18    0.22    0.17
   3  -6  18   -0.15    0.54
  -6   3  18    0.56    0.79
   3   3  18    0.64    0.69
   3   3  18    0.44    0.56
   3   3  18    0.42    0.40
   3  -6  18    1.12    0.96
  -6   3  18    0.38    0.71
   3  -6  18   -0.39    0.92
   6  -3 -18    0.12    0.48
  -3  -3 -18   -0.23    0.50
   3   3  21    2.55    0.68
   3   3  21    2.37    0.36
  -6   3  21    2.37    0.87
   3   3  21    1.71    0.81
  -6   3  21    2.39    0.60
   3  -6  21    2.40    1.42
   3   3  21    2.30    0.93
   3  -6  24   41.08    4.38
   3  -6  24   32.12    5.39
  -6   3  24   23.55    3.16
   3   3  24   28.11    1.57
   3   3  24   23.06    2.17
  -6   3  24   26.76    4.08
  -6   3  27   14.71    4.31
   3  -6  27   23.87    5.62
  -6   3  27   19.21    1.87
   3  -6  27   20.55    2.76
   3  -6  30    4.76    1.21
   3  -6  30    3.83    1.41
  -6   3  30    2.99    1.12
  -6   3  30    1.56    2.13
   3  -6  33   -0.16    1.02
  -6   3  33    0.03    0.18
   3  -6  36    4.90    0.81
  -6   3  36    0.13    0.21
  -3  -4  37   11.31    1.86
  -3  -4  34   13.32    3.91
   7  -3  34   12.96    2.39
  -4   7  31   -0.21    0.58
   7  -3  31    1.03    1.32
  -3  -4  31    1.81    1.06
   7  -3  28   91.45   14.30
  -4   7  28   76.81    7.87
  -3  -4  28   83.07   10.37
  -4   7  25    6.76    1.56
  -4   7  25    8.80    0.78
  -3  -4  25    8.89    1.91
   7  -3  25    8.86    1.82
   4  -7 -22   37.12    2.50
  -4   7  22   36.50    6.30
  -3  -4  22   29.62    4.00
   7  -3  22   35.46    6.58
   4  -7 -19  227.51   18.85
   7  -3  19  221.24   21.33
  -4   7  19  210.03   31.48
  -3  -4  19  246.57   17.98
  -4   7  19  209.23   16.89
  -4   7  19  203.60   20.79
  -3  -4  19  226.60   30.18
  -3  -4  19  175.08   26.80
  -3  -4  19  231.95   22.51
   7  -3  19  235.45   29.25
   3   4 -16  145.49   14.54
   4  -7 -16  139.84   11.17
  -3  -4  16  152.38    9.95
  -3  -4  16  112.88    7.10
  -3  -4  16  131.43   14.82
  -3  -4  16  127.75   15.23
  -4   7  16  121.47   10.51
  -4   7  16  139.00    8.51
  -3  -4  16  112.88   13.75
   7  -3  16  160.40    9.55
  -3  -4  16  110.82    6.26
   7  -3  16  145.61   10.98
  -4   7  16  141.84   16.35
   7  -3  16  147.76    9.17
   4  -7 -13   10.76    0.52
   3   4 -13   11.33    0.82
  -7   3 -13   12.62    0.43
   4  -7 -13   11.76    0.81
   3   4 -13   13.43    1.07
  -7   3 -13   12.29    0.71
  -3  -4  13   12.55    2.24
   7  -3  13   11.22    1.19
  -4   7  13   10.52    0.40
   7  -3  13   10.96    0.78
  -4   7  13   15.84    1.28
   7  -3  13   14.37    1.21
   7  -3  13   11.88    0.43
  -4   7  13   16.62    2.19
  -4   7  13   11.24    1.27
  -3  -4  13   13.58    1.00
  -3  -4  13   14.13    0.66
  -3  -4  13   12.40    1.18
   4  -7 -10   16.04    0.93
   4  -7 -10   16.09    1.30
   3   4 -10   12.67    0.89
  -7   3 -10   18.75    0.91
  -7   3 -10   15.95    0.65
  -7   3 -10   14.50    1.01
   3   4 -10   15.45    1.19
   4  -7 -10   14.19    0.93
  -3  -4  10   17.85    1.24
  -3  -4  10   14.32    0.82
  -4   7  10   14.24    1.16
   7  -3  10   17.98    0.44
  -3  -4  10   17.72    1.60
  -4   7  10   16.81    1.29
   7  -3  10   16.95    0.99
  -3  -4  10   16.18    1.19
   7  -3  10   16.68    0.91
  -3  -4  10   23.05    1.31
   7  -3  10   15.20    1.17
  -3  -4  10   17.30    2.35
  -4   7  10   18.29    1.40
   4  -7  -7  585.91   73.26
   3   4  -7  588.49   73.06
   4  -7  -7  598.25   76.03
  -7   3  -7  552.33   67.19
   3   4  -7  547.44   69.20
  -7   3  -7  572.42   72.51
   4  -7  -7  555.54   67.85
  -7   3  -7  619.86   77.24
  -4   7   7  568.00   77.66
   7  -3   7  621.19   77.80
  -3  -4   7  608.38   73.62
  -3  -4   7  561.51   68.05
   7  -3   7  532.96   62.70
  -4   7   7  588.43   75.16
  -3  -4   7  636.39   90.32
  -4   7   7  617.95   81.89
  -3  -4   7  569.92   71.23
   7  -3   7  549.05   70.59
  -3  -4   7  469.16   65.59
  -3  -4   7  582.95   74.72
   7  -3   7  606.32   80.94
   4  -7  -4  118.25    6.23
  -7   3  -4  100.82    5.24
   3   4  -4  113.51    5.92
   3   4  -4  104.16    5.48
  -7   3  -4   96.65    6.46
   4  -7  -4   99.06    6.92
  -7   3  -4  118.56    6.00
  -7   3  -4  115.37    6.84
   4  -7  -4  109.18    7.31
   7  -3   4  123.65    5.73
  -3  -4   4  120.97    5.80
   7  -3   4  128.39    6.21
   7  -3   4  107.59    7.06
  -3  -4   4  123.97    6.53
   7  -3   4  105.49    6.56
  -3  -4   4  105.80    6.81
  -4   7   4  132.16    8.60
  -4   7   4  130.26    6.41
  -4   7   4  116.51    8.04
  -3  -4   4  105.35    6.16
  -3  -4   4  110.30    5.22
  -3  -4   4  103.88    5.62
   4  -7  -1    5.83    0.81
  -7   3  -1    5.48    0.35
   3   4  -1    4.91    0.60
  -7   3  -1    7.10    0.49
   4  -7  -1    3.89    0.31
   4  -7  -1    4.70    0.26
  -7   3  -1    4.65    0.38
   3   4  -1    7.42    0.47
   4  -7  -1    5.74    0.48
  -7   3  -1    5.22    0.33
   7  -3   1    4.55    0.28
  -3  -4   1    5.99    0.42
   7  -3   1    3.95    0.36
  -4   7   1    6.12    0.54
   7  -3   1    5.15    0.46
  -3  -4   1    4.65    0.20
  -3  -4   1    5.22    0.71
   7  -3   1    4.28    0.63
  -7   3   2 1200.29  245.51
   3   4   2 1191.65  250.09
   4  -7   2 1294.26  278.18
  -7   3   2 1092.36  224.27
  -7   3   2 1212.64  249.82
   3   4   2 1153.59  232.67
   4  -7   2 1268.64  252.63
   4  -7   2 1068.94  242.63
  -7   3   2 1200.48  244.14
   4  -7   2 1268.75  249.64
   7  -3  -2 1167.50  247.56
  -3  -4  -2 1114.50  236.42
   7  -3  -2 1096.20  221.45
  -3  -4  -2 1150.89  221.18
  -3  -4  -2 1240.58  245.15
  -3  -4  -2 1195.46  253.62
  -4   7  -2 1145.89  245.06
  -3  -4  -2 1232.41  246.78
  -4   7  -2 1218.15  274.16
   7  -3  -2 1206.74  248.49
   7  -3  -2 1204.61  250.36
  -4   7  -2 1279.06  255.63
  -3  -4  -2 1384.10  281.19
  -7   3   5  171.33   10.07
  -7   3   5  187.52   11.35
   4  -7   5  174.40   12.16
  -7   3   5  168.10   10.57
   4  -7   5  187.11   12.17
  -7   3   5  183.42   10.81
   4  -7   5  197.99   13.75
   3   4   5  185.47   12.69
   4  -7   5  171.01    8.55
   3   4   5  167.11    9.60
  -3  -4  -5  197.26   13.37
   7  -3  -5  166.50   12.00
  -3  -4  -5  200.72   11.52
   7  -3  -5  160.86   10.51
  -4   7  -5  176.54    9.29
  -4   7  -5  131.69   10.53
  -3  -4  -5  160.86   13.02
   7  -3  -5  186.90   11.32
  -3  -4  -5  168.83   10.94
   7  -3  -5  156.93    9.73
  -4   7  -5  179.41   14.74
   4  -7   8    8.69    0.63
  -7   3   8    7.52    1.05
   4  -7   8    8.10    0.65
   4  -7   8    8.31    0.85
   3   4   8    6.82    0.45
   3   4   8   13.79    1.32
  -7   3   8   10.20    0.64
  -3  -4  -8    8.07    0.38
  -3  -4  -8    6.85    0.85
   7  -3  -8    6.27    0.62
   7  -3  -8    7.27    0.46
  -3  -4  -8    9.42    1.18
   7  -3  -8    9.09    0.73
  -4   7  -8    8.83    0.63
   7  -3  -8    7.86    0.68
  -7   3  11   89.48    4.66
   3   4  11   91.18    6.25
  -7   3  11   89.95    5.66
   4  -7  11   95.40    6.36
  -7   3  11   95.76    5.12
   3   4  11   81.44    5.20
   4  -7  11  108.14    8.79
   4  -7  11  103.34    5.15
  -7   3  11   88.63    7.61
  -7   3  11   85.64    5.25
  -4   7 -11   81.28    4.64
  -4   7 -11   77.19    8.48
   7  -3 -11   95.29    8.15
  -3  -4 -11   91.42    4.46
  -3  -4 -11   96.14    6.14
   7  -3 -11   89.04    5.34
   7  -3 -11   83.46    3.88
  -3  -4 -11  101.57    3.95
  -7   3  14  471.92   68.53
   4  -7  14  616.65   70.72
   4  -7  14  410.40   68.44
  -7   3  14  458.96   66.96
  -7   3  14  538.47   62.12
   4  -7  14  501.11   66.02
  -7   3  14  528.24   69.01
   3   4  14  484.77   74.23
   3   4  14  514.03   59.54
  -7   3  14  505.96   61.00
   4  -7  14  582.13   83.75
   7  -3 -14  497.41   56.12
  -3  -4 -14  554.33   70.18
   7  -3 -14  554.25   69.76
   7  -3 -14  519.84   63.92
  -4   7 -14  459.26   60.11
   3   4  17   14.15    2.46
  -7   3  17   14.25    1.41
   4  -7  17   20.52    2.90
  -7   3  17   13.52    0.94
  -7   3  17   17.70    2.66
   4  -7  17   19.81    1.58
   3   4  17   13.75    1.23
  -7   3  17   15.87    1.35
  -3  -4 -17   17.89    1.25
   7  -3 -17   15.57    1.41
  -7   3  20   54.62    3.88
   3   4  20   53.13    4.08
   3   4  20   48.57    3.24
   4  -7  20   57.55    6.78
   3   4  20   46.62    4.15
   7  -3 -20   52.45    4.14
  -3  -4 -20   51.44    3.23
  -7   3  23   16.20    2.79
   4  -7  23   15.60    2.14
   4  -7  23   20.55    4.90
  -7   3  23   18.95    3.70
   3   4  23   12.74    1.93
  -7   3  26   53.13    6.97
   4  -7  26   53.10    9.93
  -7   3  26   43.62   10.03
   4  -7  26   62.32   12.20
   4  -7  29   33.43    4.35
   4  -7  29   36.92    5.04
  -7   3  29   30.53    2.63
  -7   3  29   38.61    6.43
  -7   3  32    2.56    1.78
  -7   3  32    1.73    0.48
   4  -7  32    2.44    1.97
   4  -7  32    2.55    1.43
   4  -7  35   34.78    4.12
  -7   3  38    0.21    0.14
   4  -7  38   -0.11    0.16
  -3  -5  35    5.74    1.45
  -5   8  35   -0.04    0.18
  -3  -5  32   14.39    2.91
  -5   8  32   14.11    3.03
   8  -3  32   15.10    2.19
  -5   8  29   81.10    9.13
  -3  -5  29  121.57   21.99
   8  -3  29   99.24   15.81
  -5   8  26   33.95    6.85
   8  -3  26   31.81    4.26
  -3  -5  26   32.07    8.46
   5  -8 -23   45.40    3.42
  -5   8  23   48.17    5.69
  -3  -5  23   44.95    5.28
   8  -3  23   42.20    8.63
   5  -8 -20   64.59    4.65
  -5   8  20   69.86   11.00
   8  -3  20   60.14   10.08
  -3  -5  20   68.25   10.80
  -5   8  20   69.50    5.80
   3   5 -17  352.76   34.98
   5  -8 -17  326.46   35.07
  -5   8  17  322.12   44.12
  -3  -5  17  211.90   20.28
  -5   8  17  304.47   32.53
  -3  -5  17  328.95   44.14
  -5   8  17  296.46   44.25
  -3  -5  17  315.72   29.30
  -3  -5  17  437.67   48.19
  -3  -5  17  280.76   41.44
   8  -3  17  337.88   34.38
   5  -8 -14   12.89    0.61
  -8   3 -14   12.68    0.53
   3   5 -14   15.14    1.37
   3   5 -14   15.27    1.48
   5  -8 -14   13.11    0.98
  -5   8  14   12.45    1.49
  -5   8  14   14.05    2.71
  -3  -5  14   19.73    1.32
   8  -3  14   13.58    0.50
   8  -3  14   13.00    1.36
   8  -3  14   13.45    0.71
  -3  -5  14   13.90    1.20
  -3  -5  14   13.16    1.46
  -3  -5  14   14.71    2.64
  -3  -5  14   12.54    0.76
   8  -3  14   13.16    0.68
  -5   8  14   17.59    2.61
  -3  -5  14   14.66    0.71
  -8   3 -11   56.42    2.40
   5  -8 -11   51.59    2.03
   5  -8 -11   49.96    4.22
   3   5 -11   52.08    4.05
   3   5 -11   58.01    5.27
  -8   3 -11   48.82    2.77
  -8   3 -11   51.81    2.10
  -5   8  11   54.02    3.64
   8  -3  11   48.85    2.61
   8  -3  11   58.40    2.05
  -5   8  11   43.80    3.20
  -3  -5  11   56.97    2.76
   8  -3  11   51.67    3.49
  -3  -5  11   53.23    6.19
  -3  -5  11   48.79    2.26
   8  -3  11   48.96    2.69
  -3  -5  11   51.66    3.39
  -3  -5  11   67.19    4.75
  -5   8  11   49.04    3.63
  -3  -5  11   45.18    2.45
  -5   8  11   62.76    4.32
   5  -8  -8  365.75   35.93
  -8   3  -8  346.02   32.78
   3   5  -8  385.97   40.81
  -8   3  -8  350.14   31.28
   5  -8  -8  327.15   37.72
   3   5  -8  340.55   35.73
   5  -8  -8  320.02   30.75
  -8   3  -8  309.44   26.71
  -3  -5   8  342.16   33.77
  -3  -5   8  317.37   34.97
  -3  -5   8  370.00   38.14
   8  -3   8  303.25   27.03
   8  -3   8  373.22   29.58
   8  -3   8  332.23   29.56
  -5   8   8  330.17   35.75
  -3  -5   8  352.32   31.97
   8  -3   8  343.76   38.06
  -3  -5   8  361.86   36.08
  -5   8   8  343.31   33.41
  -3  -5   8  316.73   30.36
  -5   8   8  307.76   30.38
   5  -8  -5   73.98    3.81
  -8   3  -5   72.77    5.44
   3   5  -5   66.82    3.73
   3   5  -5   70.27    5.38
   5  -8  -5   77.93    5.78
  -8   3  -5   85.23    4.18
  -8   3  -5   82.96    4.96
   5  -8  -5   70.56    3.78
  -8   3  -5   69.69    4.43
   8  -3   5   75.20    3.33
  -3  -5   5   91.93    3.92
  -3  -5   5   77.49    4.75
   8  -3   5   79.97    3.81
  -3  -5   5   76.12    6.73
  -5   8   5   65.67    6.18
  -3  -5   5   77.92    3.64
  -5   8   5   91.23    5.79
  -5   8   5   83.34    4.57
   8  -3   5   84.73    3.15
   8  -3   5   75.92    4.04
  -3  -5   5   77.39    5.83
  -3  -5   5   79.33    5.01
   3   5  -2  718.93  101.83
   5  -8  -2  670.92   91.35
   5  -8  -2  668.60   80.11
  -8   3  -2  590.70   80.17
  -8   3  -2  599.54   82.60
   3   5  -2  609.68   80.41
   5  -8  -2  663.23   86.48
   5  -8  -2  508.07   72.62
   5  -8  -2  623.93   75.01
  -8   3  -2  671.11   92.93
  -8   3  -2  633.50   82.95
   8  -3   2  628.68   83.50
  -5   8   2  674.65  100.29
  -3  -5   2  636.26   82.86
   8  -3   2  609.22   79.39
  -3  -5   2  654.77   86.02
   8  -3   2  619.32   88.72
  -3  -5   2  602.01   82.52
  -5   8   2  672.52  102.54
  -3  -5   2  700.38   91.59
  -3  -5   2  668.26   90.96
  -3  -5   2  580.26   77.15
  -5   8   2  738.11   99.48
   8  -3   2  647.65   85.88
  -8   3   1   29.95    1.76
   5  -8   1   43.25    3.10
  -8   3   1   28.55    2.21
   5  -8   1   32.23    0.96
   5  -8   1   31.66    1.80
  -8   3   1   33.31    1.30
   3   5   1   30.54    1.30
   5  -8   1   31.78    1.06
  -8   3   1   32.95    1.86
   3   5   1   34.32    1.83
  -5   8  -1   40.44    2.06
  -5   8  -1   35.24    3.03
   8  -3  -1   31.27    1.89
  -3  -5  -1   32.88    1.48
  -3  -5  -1   32.09    1.28
  -3  -5  -1   30.03    1.00
   8  -3  -1   33.06    1.94
   8  -3  -1   28.44    1.47
  -3  -5  -1   30.03    1.55
  -3  -5  -1   41.41    2.28
  -8   3   4  679.58   99.44
  -8   3   4  636.19   96.06
   5  -8   4  681.68   92.99
   3   5   4  722.53  101.02
   5  -8   4  655.40   84.98
   5  -8   4  783.54  110.85
   3   5   4  714.57  105.09
  -8   3   4  665.43   90.93
   5  -8   4  807.07  117.48
  -8   3   4  692.22   97.29
  -5   8  -4  685.65  101.54
  -5   8  -4  665.65   86.57
   8  -3  -4  733.87  104.14
  -3  -5  -4  570.33   69.70
   8  -3  -4  678.76  100.66
  -3  -5  -4  740.45  107.98
   8  -3  -4  613.34   85.03
   8  -3  -4  757.13  104.55
  -3  -5  -4  641.01   77.81
  -5   8  -4  644.46  107.11
  -3  -5  -4  663.61  101.29
  -3  -5  -4  724.52  105.70
  -3  -5  -4  661.76   90.08
  -8   3   7   52.88    2.72
  -8   3   7   65.84    2.82
  -8   3   7   47.71    2.59
   5  -8   7   52.27    5.46
  -8   3   7   45.56    2.16
   3   5   7   49.05    3.26
   5  -8   7   46.47    2.47
   3   5   7   51.31    2.82
   5  -8   7   56.38    4.40
  -5   8  -7   50.43    2.88
  -3  -5  -7   52.81    2.38
   8  -3  -7   52.28    2.50
   8  -3  -7   59.10    3.01
  -3  -5  -7   45.06    2.97
  -3  -5  -7   49.66    1.93
   8  -3  -7   44.40    3.72
   8  -3  -7   52.38    2.99
  -3  -5  -7   49.12    2.85
   5  -8  10   20.46    1.13
   3   5  10   17.46    2.54
  -8   3  10   15.57    0.67
  -8   3  10   17.07    1.99
   5  -8  10   11.17    1.81
  -8   3  10   16.60    1.26
  -8   3  10   16.42    1.25
   3   5  10   20.61    1.20
   5  -8  10   19.28    1.29
  -3  -5 -10   16.73    1.04
  -5   8 -10   14.55    1.66
  -5   8 -10   15.65    1.66
   8  -3 -10   17.31    1.36
   8  -3 -10   17.93    1.29
   8  -3 -10   17.05    1.35
  -3  -5 -10   18.19    1.45
  -3  -5 -10   18.97    1.09
   8  -3 -10   18.61    1.34
  -3  -5 -10   17.67    1.61
  -8   3  13  457.04   66.39
  -8   3  13  477.75   54.04
   3   5  13  484.13   58.16
   3   5  13  459.97   71.56
   5  -8  13  548.21   70.93
   5  -8  13  550.94   68.70
  -8   3  13  523.58   66.70
  -8   3  13  488.54   58.25
  -8   3  13  491.64   69.76
   5  -8  13  573.85   70.92
  -5   8 -13  452.81   61.34
   8  -3 -13  475.20   57.74
  -3  -5 -13  456.62   54.80
  -5   8 -13  496.70   63.92
   8  -3 -13  514.17   63.63
  -3  -5 -13  475.72   52.78
   8  -3 -13  476.45   69.08
  -3  -5 -13  549.75   70.01
  -8   3  16   41.48    5.04
   3   5  16   52.53    2.80
   3   5  16   47.29    5.73
   5  -8  16   42.27    1.86
   5  -8  16   52.19    5.74
  -8   3  16   43.31    3.16
   5  -8  16   46.53    3.79
  -8   3  16   45.08    2.34
  -3  -5 -16   47.74    3.29
  -5   8 -16   39.06    2.61
   8  -3 -16   43.74    5.30
   8  -3 -16   42.00    1.86
  -8   3  19  122.48   13.34
   3   5  19  113.70   10.34
   3   5  19  114.01    9.57
   5  -8  19  135.98   12.92
   3   5  19  121.85    8.55
   5  -8  19  149.66   16.67
  -3  -5 -19  129.91    9.88
   8  -3 -19  127.62   10.27
  -8   3  22   19.16    2.82
   5  -8  22   25.22    5.74
  -8   3  22   19.76    2.28
   5  -8  22   25.41    2.85
  -8   3  25   77.51   13.07
  -8   3  25   63.16    9.81
   5  -8  25   76.74    8.88
   5  -8  25   69.99   15.59
   5  -8  28   13.92    4.63
  -8   3  28   21.69    3.18
   5  -8  28   18.26    5.90
  -8   3  28   16.85    2.77
   5  -8  31   35.54    6.70
  -8   3  31   39.36    3.20
   5  -8  31   45.58    5.92
  -8   3  31   46.11    5.65
  -8   3  34   -1.14    0.82
   5  -8  34    0.00    0.17
   5  -8  37    0.00    0.12
  -8   3  37    0.00    0.24
   9  -3  36    0.04    0.09
  -3  -6  36   -0.76    1.31
  -6   9  36   -0.07    0.14
   9  -3  33   39.50    6.29
  -3  -6  33   43.78   10.41
   9  -3  30   24.57    3.68
  -6   9  30   26.32    5.85
  -3  -6  30   32.09    7.93
   9  -3  27   77.69    9.16
  -3  -6  27   74.16   16.61
  -6   9  27   84.40   15.00
   6  -9 -24   41.50    3.46
   9  -3  24   43.36    8.64
  -3  -6  24   49.24    5.96
  -6   9  24   39.48    5.53
   6  -9 -21   30.10    3.63
  -6   9  21   25.64    3.67
   9  -3  21   22.95    3.32
  -3  -6  21   22.21    5.71
   6  -9 -18  264.06   39.57
  -6   9  18  334.00   41.96
  -3  -6  18  348.22   35.72
   9  -3  18  359.17   52.87
  -3  -6  18  435.04   57.46
  -6   9  18  404.97   49.94
   3   6 -15    6.10    0.94
   3   6 -15    5.94    1.00
   6  -9 -15    3.03    1.25
  -6   9  15    7.42    0.67
  -6   9  15    6.15    1.18
  -6   9  15    4.27    1.15
  -3  -6  15    6.31    0.72
  -3  -6  15    4.84    1.03
  -3  -6  15    5.07    0.52
   9  -3  15    5.23    0.97
  -3  -6  15    4.83    0.96
  -3  -6  15    6.11    1.89
  -3  -6  15    6.26    0.55
  -9   3 -12   58.75    2.53
   3   6 -12   62.02    6.24
  -9   3 -12   61.58    3.36
   6  -9 -12   51.69    3.38
   3   6 -12   66.66    3.59
   6  -9 -12   59.62    3.27
  -6   9  12   49.18    3.60
  -3  -6  12   66.65    3.34
  -6   9  12   59.96    7.16
   9  -3  12   65.85    2.62
  -3  -6  12   61.20    3.93
  -3  -6  12   75.46    4.23
  -3  -6  12   66.61    6.48
   9  -3  12   52.76    1.95
   9  -3  12   63.26    4.28
   9  -3  12   65.90    2.42
   9  -3  12   50.77    2.25
  -3  -6  12   57.40    4.69
  -3  -6  12   58.84    3.28
  -6   9  12   54.43    3.68
  -6   9  12   61.18    7.26
   3   6  -9   30.82    2.96
   6  -9  -9   39.12    3.51
  -9   3  -9   45.03    1.92
  -9   3  -9   32.93    1.46
   6  -9  -9   35.87    2.57
  -9   3  -9   39.91    1.53
   3   6  -9   35.91    2.43
  -3  -6   9   27.25    3.39
  -6   9   9   40.15    2.51
  -6   9   9   32.90    2.20
  -3  -6   9   40.97    3.21
   9  -3   9   32.27    1.00
  -6   9   9   36.01    2.06
   9  -3   9   40.46    2.54
  -3  -6   9   30.60    2.07
  -3  -6   9   35.54    1.63
   9  -3   9   35.85    1.51
   9  -3   9   32.49    2.25
  -6   9   9   30.84    2.39
  -3  -6   9   35.30    4.80
   6  -9  -6  111.89    9.26
   3   6  -6   94.09    6.39
   6  -9  -6  165.42   11.77
  -9   3  -6  113.32    6.46
   6  -9  -6  118.06    7.45
  -9   3  -6  124.50    7.90
  -9   3  -6  115.01    7.48
  -9   3  -6  109.62    6.88
   3   6  -6  124.91   10.07
   9  -3   6  125.12    5.85
   9  -3   6  111.42    5.62
  -6   9   6  118.84   11.64
  -3  -6   6  118.20    6.92
  -6   9   6  122.12    8.12
  -3  -6   6  117.80    8.59
  -3  -6   6  125.30   10.78
   9  -3   6  119.63    6.87
  -6   9   6  127.71   10.15
  -3  -6   6  118.16    6.93
  -3  -6   6  100.95    5.96
   9  -3   6  117.15   10.07
  -3  -6   6  141.66    7.36
   6  -9  -3  234.04   18.56
  -9   3  -3  234.48   17.16
   6  -9  -3  227.75   23.26
  -9   3  -3  239.94   17.94
   6  -9  -3  239.52   20.39
  -9   3  -3  262.72   19.38
   3   6  -3  224.78   20.23
  -9   3  -3  230.18   17.35
   3   6  -3  229.97   18.42
  -3  -6   3  214.12   16.46
   9  -3   3  241.28   18.51
  -3  -6   3  236.31   17.68
  -6   9   3  255.46   25.70
   9  -3   3  232.89   15.22
  -3  -6   3  226.36   18.67
  -3  -6   3  235.72   18.61
  -6   9   3  223.42   16.49
   9  -3   3  236.87   21.28
   9  -3   3  228.62   21.28
  -3  -6   3  243.91   19.95
  -3  -6   3  209.41   15.65
  -6   9   3  233.59   20.45
   6  -9   0   41.31    1.15
   6  -9   0   34.71    1.53
   6  -9   0   38.97    3.96
  -9   3   0   40.27    2.29
  -9   3   0   37.77    2.71
  -9   3   0   39.50    2.01
   6  -9   0   39.54    1.47
  -9   3   0   38.65    1.84
   6  -9   0   40.82    2.41
   3   6   0   37.49    2.55
   3   6   0   38.15    3.78
  -3  -6   0   37.66    2.27
   9  -3   0   42.86    2.58
  -3  -6   0   40.61    1.88
  -6   9   0   39.27    3.82
   9  -3   0   39.13    2.08
  -3  -6   0   36.37    1.56
   9  -3   0   42.22    1.50
  -3  -6   0   38.32    3.20
   9  -3   0   36.82    1.76
  -6   9   0   41.33    2.04
  -3  -6   0   38.26    3.10
  -6   9   0   43.34    4.43
  -3  -6   0   38.08    2.08
   6  -9   3 1378.23  334.59
  -9   3   3 1531.71  358.10
   6  -9   3 1489.64  366.11
   3   6   3 1274.16  313.66
  -9   3   3 1360.45  314.21
  -9   3   3 1328.63  324.70
   3   6   3 1207.39  288.48
   6  -9   3 1507.25  343.81
  -9   3   3 1257.32  309.45
  -6   9  -3 1275.07  321.07
   9  -3  -3 1291.74  304.64
  -3  -6  -3 1411.51  335.99
  -3  -6  -3 1283.31  282.98
   9  -3  -3 1459.09  349.91
  -6   9  -3 1620.27  406.41
   9  -3  -3 1366.06  323.11
  -3  -6  -3 1235.97  271.99
  -3  -6  -3 1475.21  356.04
  -6   9  -3 1550.27  344.04
   9  -3  -3 1327.81  307.62
  -6   9  -3 1352.78  308.11
  -3  -6  -3 1501.09  367.27
  -3  -6  -3 1439.37  350.97
  -9   3   6  124.92    7.06
   3   6   6  107.10    7.08
   6  -9   6  118.52    9.54
   3   6   6  110.18    8.69
  -9   3   6  105.14    7.17
  -9   3   6  122.38    7.70
  -9   3   6  112.42    8.63
   6  -9   6  126.33    8.14
   6  -9   6  132.17    8.73
   9  -3  -6  111.04    6.74
  -3  -6  -6  129.71    8.50
  -3  -6  -6  110.41    6.58
   9  -3  -6  116.64    9.64
  -3  -6  -6  126.23    8.86
  -3  -6  -6  115.55    6.30
  -6   9  -6  102.89   11.99
   9  -3  -6  118.25    9.93
   9  -3  -6  119.48    8.05
  -6   9  -6  131.33    9.01
  -9   3   9   62.56    3.27
   3   6   9   61.27    3.80
  -9   3   9   61.82    3.90
   6  -9   9   70.41    4.08
   3   6   9   63.21    5.00
  -9   3   9   66.71    5.92
  -9   3   9   76.66    3.29
   6  -9   9   81.72    5.99
   6  -9   9   69.83    5.19
  -6   9  -9   71.46    4.34
  -3  -6  -9   73.00    3.33
  -3  -6  -9   71.84    4.78
   9  -3  -9   67.81    5.89
  -3  -6  -9   64.43    3.94
  -3  -6  -9   57.19    4.47
  -6   9  -9   70.70    7.17
   9  -3  -9   78.47    6.88
   9  -3  -9   64.47    3.39
   9  -3  -9   75.12    3.48
   6  -9  12  182.83   13.35
   3   6  12  173.50   15.19
   6  -9  12  174.11   11.69
  -9   3  12  135.98   11.28
  -9   3  12  166.77   12.09
  -9   3  12  170.89   13.34
  -9   3  12  170.93   16.47
  -9   3  12  176.14   12.04
   3   6  12  163.29   11.25
   6  -9  12  154.58   18.46
  -3  -6 -12  154.09   11.57
  -6   9 -12  166.23   12.03
  -3  -6 -12  156.31   17.66
   9  -3 -12  162.67   10.40
  -3  -6 -12  168.74    9.88
   9  -3 -12  142.92   15.77
  -6   9 -12  118.80   18.04
   9  -3 -12  178.82   11.53
   3   6  15  322.78   32.51
   6  -9  15  429.00   43.29
  -9   3  15  323.31   45.91
  -9   3  15  329.11   34.82
  -9   3  15  394.71   50.97
   3   6  15  391.59   57.28
  -9   3  15  351.08   37.34
   6  -9  15  372.62   54.96
   6  -9  15  457.16   50.25
   9  -3 -15  407.89   44.18
  -6   9 -15  385.04   40.11
  -3  -6 -15  457.23   59.11
   9  -3 -15  383.32   43.90
   3   6  18  155.80   20.76
   3   6  18  155.06   10.41
   6  -9  18  153.17   22.18
  -9   3  18  125.60   11.92
   6  -9  18  161.59   19.84
  -3  -6 -18  174.43   14.36
   9  -3 -18  172.30   21.16
   6  -9  21   73.40   12.08
  -9   3  21   84.83    8.39
   6  -9  21   75.05    8.85
  -9   3  21   70.01    6.70
  -3  -6 -21   70.35    8.87
   6  -9  24   33.06    7.54
  -9   3  24   22.43    6.63
  -9   3  24   26.35    5.01
   6  -9  24   32.13    6.32
   6  -9  27    1.25    2.01
   6  -9  27    0.12    1.40
  -9   3  27    0.87    1.82
  -9   3  27    0.53    0.72
   6  -9  30   54.05    8.64
   6  -9  30   58.27    7.48
  -9   3  30   55.89    6.76
  -9   3  30   47.67    7.02
   6  -9  33    4.74    0.85
  -9   3  33    2.81    1.03
   6  -9  33    6.19    2.50
  -9   3  33    6.34    2.49
  -9   3  36    0.12    0.15
  -3  -7  37    2.46    0.87
  10  -3  34    3.06    0.82
  -3  -7  34    4.26    2.42
  -7  10  31   -0.10    0.90
  -3  -7  31    1.39    1.09
  10  -3  31    0.56    0.88
  10  -3  28   37.22    4.75
  -7  10  28   31.49    4.94
  -3  -7  28   34.41    6.10
  10  -3  25    7.39    1.81
  -7  10  25    7.03    3.65
  -3  -7  25    7.94    4.20
   7 -10 -22    3.10    0.88
  -7  10  22    4.48    2.69
  -3  -7  22    5.49    2.45
  10  -3  22    3.83    1.31
   7 -10 -19  168.30   15.24
  -7  10  19  174.00   29.77
  10  -3  19  155.31   24.99
  -3  -7  19  155.68   24.26
   3   7 -16   34.99    2.27
   3   7 -16   54.31    3.98
   7 -10 -16   46.04    3.29
  -3  -7  16   39.48    2.30
  10  -3  16   42.45    3.75
  -7  10  16   49.85    4.93
  -3  -7  16   38.31    3.26
  -7  10  16   41.09    4.36
  -3  -7  16   54.32    3.78
  -3  -7  16   41.88    2.68
   7 -10 -13   82.09    5.17
   7 -10 -13   81.56    5.88
   3   7 -13   78.88    5.94
 -10   3 -13   72.12    4.60
   3   7 -13   78.50    4.82
  -7  10  13   79.52   10.35
  -7  10  13   61.40    5.11
  -3  -7  13   87.34    5.39
  -3  -7  13   79.01    7.01
  10  -3  13   85.59    9.56
  -3  -7  13   91.55    8.78
  -3  -7  13   84.76    7.70
  10  -3  13   83.30    5.03
  -3  -7  13   96.54    4.57
  -7  10  13   93.24    6.00
  -3  -7  13   85.19    9.30
  -7  10  13   93.27    7.36
   3   7 -10  117.87   11.29
 -10   3 -10  102.82    7.01
   7 -10 -10   95.63   10.38
   3   7 -10  103.08    9.11
   7 -10 -10  124.30    8.42
 -10   3 -10  109.95    6.60
  -3  -7  10  119.89    9.62
  -7  10  10  111.35    9.02
  -3  -7  10   96.38    7.44
  10  -3  10  104.46    5.95
  -7  10  10  123.02   11.78
  -7  10  10  102.07    7.82
  -3  -7  10   83.01    4.98
  10  -3  10  103.65    7.49
  -3  -7  10  120.21    7.38
  -3  -7  10  104.28   13.22
  -3  -7  10  104.08   10.36
  -7  10  10  130.08   11.11
  10  -3  10  132.92    6.49
 -10   3  -7   57.74    3.85
 -10   3  -7   66.93    2.99
 -10   3  -7   54.32    4.36
   7 -10  -7   68.31    5.39
 -10   3  -7   67.88    3.00
   7 -10  -7   65.85    4.06
   3   7  -7   58.54    5.63
   3   7  -7   64.53    5.47
  -7  10   7   52.72    5.52
  10  -3   7   62.52    3.32
  -3  -7   7   57.99    4.92
  -7  10   7   59.61    4.65
  10  -3   7   64.65    5.03
  10  -3   7   56.38    2.30
  -3  -7   7   55.77    2.90
  -3  -7   7   66.93    4.89
  -3  -7   7   62.14    4.72
  -7  10   7   74.49    5.90
  -7  10   7   60.41    3.88
  10  -3   7   58.01    5.78
  -3  -7   7   61.90    4.34
  -3  -7   7   68.58    3.92
   3   7  -4  198.81   14.73
 -10   3  -4  193.02   17.22
 -10   3  -4  212.55   17.05
 -10   3  -4  205.16   16.72
   7 -10  -4  337.97   27.46
 -10   3  -4  185.58   17.70
   3   7  -4  163.83   18.01
   7 -10  -4  197.26   20.28
  10  -3   4  228.52   16.41
  10  -3   4  180.83   10.85
  -7  10   4  224.83   18.35
  -3  -7   4  209.46   15.63
  -3  -7   4  182.24   12.86
  -3  -7   4  199.62   17.30
  -7  10   4  190.95   14.10
  -3  -7   4  186.53   16.00
  -7  10   4  157.21   15.57
  10  -3   4  214.35   19.34
  -3  -7   4  179.66   15.46
  10  -3   4  201.96   19.27
  -7  10   4  210.88   21.18
  -3  -7   4  222.08   17.60
 -10   3  -1   45.61    2.61
   7 -10  -1   53.88    3.40
   3   7  -1   48.30    3.53
   3   7  -1   48.62    3.37
 -10   3  -1   42.02    3.09
   7 -10  -1   52.10    3.41
 -10   3  -1   43.66    2.34
 -10   3  -1   51.58    3.88
   7 -10  -1   46.78    1.67
   7 -10  -1   48.76    1.58
  -7  10   1   47.96    2.90
  -7  10   1   51.52    5.05
  10  -3   1   45.11    2.35
  10  -3   1   50.26    4.46
  -7  10   1   51.44    2.93
  -3  -7   1   47.12    2.69
  10  -3   1   50.12    2.22
  -7  10   1   58.09    6.30
  -3  -7   1   46.41    3.01
  10  -3   1   46.05    2.52
  -3  -7   1   45.83    3.15
  -3  -7   1   47.97    2.43
  -3  -7   1   46.43    2.82
  -3  -7   1   51.48    2.78
   7 -10   2  145.94    8.69
 -10   3   2  138.96   11.91
   7 -10   2  152.52    9.60
 -10   3   2  131.08    9.72
   3   7   2  135.38   15.19
 -10   3   2  147.67    9.01
   7 -10   2  153.44   14.90
   3   7   2  127.28    9.89
 -10   3   2  132.94   11.90
   7 -10   2  134.63   10.62
  -3  -7  -2  136.90    7.30
  -7  10  -2  146.54    8.56
  -7  10  -2  158.70   12.15
  10  -3  -2  156.94   12.14
  -3  -7  -2  144.11    9.45
  10  -3  -2  130.98    8.48
  -7  10  -2  146.83   16.06
  -3  -7  -2  150.01   13.37
  -3  -7  -2  165.33    8.86
  10  -3  -2  159.15   10.84
  -3  -7  -2  153.88   12.61
  -3  -7  -2  147.44   10.58
  10  -3  -2  129.18    9.13
 -10   3   5  341.54   33.66
   7 -10   5  370.37   41.95
   7 -10   5  313.31   33.17
   7 -10   5  338.03   32.90
   3   7   5  324.67   43.15
   3   7   5  296.03   29.08
 -10   3   5  361.10   32.09
 -10   3   5  299.32   29.46
   7 -10   5  330.20   29.60
 -10   3   5  317.57   34.36
  -3  -7  -5  348.29   40.41
  10  -3  -5  349.67   38.11
  -3  -7  -5  340.56   31.15
  -7  10  -5  327.47   34.42
  10  -3  -5  320.52   36.17
  -3  -7  -5  350.64   36.36
  -3  -7  -5  310.88   22.64
  10  -3  -5  342.92   34.41
  -7  10  -5  281.43   21.35
  -7  10  -5  271.07   37.50
  -7  10  -5  342.80   25.30
  -3  -7  -5  357.50   38.61
  -3  -7  -5  312.60   22.84
  10  -3  -5  302.89   28.06
 -10   3   8    2.86    0.55
 -10   3   8    2.63    0.79
   3   7   8    2.85    0.47
   7 -10   8    1.85    0.73
   7 -10   8    2.30    0.95
   3   7   8    2.60    1.37
 -10   3   8    2.45    0.55
 -10   3   8    2.06    0.72
   7 -10   8    2.24    0.82
  -7  10  -8    2.74    0.59
  10  -3  -8    2.18    0.80
  -3  -7  -8    2.20    0.68
  10  -3  -8    3.04    0.49
  -3  -7  -8    2.25    0.67
  -7  10  -8    2.74    1.24
  10  -3  -8    2.98    0.64
  -3  -7  -8    2.25    0.64
  10  -3  -8    2.66    0.60
  -3  -7  -8    2.46    0.37
   7 -10  11   23.95    1.48
 -10   3  11   17.95    1.09
 -10   3  11   21.87    1.46
 -10   3  11   21.63    1.75
   7 -10  11   17.87    1.54
[truncated: 1,075,248 more chars]
