# Supplementary material for: [Fe(µ2-OH)6]3− Linked Fe3O Triads: Mössbauer Evidence for Trigonal µ3-O2− or µ3-OH− Groups in Bridged versus Unbridged Complexes
Source: Molecules. 2024 Jul 7;29(13):3218. doi: 10.3390/molecules29133218 (PMC11243536; doi:10.3390/molecules29133218)
Supplement: Supplementary file 1 [file molecules-29-03218-s001.zip › 2331488.cif]

####################################################################### 
# 
# This file contains crystal structure data downloaded from the 
# Cambridge Structural Database (CSD) hosted by the Cambridge 
# Crystallographic Data Centre (CCDC).
# 
# Full information about CCDC data access policies and citation 
# guidelines are available at http://www.ccdc.cam.ac.uk/access/V1 
# 
# Audit and citation data items may have been added by the CCDC. 
# Please retain this information to preserve the provenance of 
# this file and to allow appropriate attribution of the data. 
# 
#######################################################################

data_c2
_database_code_depnum_ccdc_archive 'CCDC 2331488'
loop_
_audit_author_name
_audit_author_address
'Paul Plieger'
;Massey University
New Zealand
;
_audit_update_record             
;
2024-02-06 deposited with the CCDC.	2024-02-07 downloaded from the CCDC.
;
_audit_creation_date             2021-06-17
_audit_creation_method           
;
Olex2 1.3
(compiled 2020.11.12 svn.r5f609507 for OlexSys, GUI svn.r6272)
;
_shelx_SHELXL_version_number     2018/3
_audit_contact_author_address    ?
_audit_contact_author_email      ?
_audit_contact_author_phone      ?
_publ_contact_author_id_orcid    ?
_publ_section_references         
;
D. Kratzert, I. Krossing, (2018), J. Appl. Cryst. 51, 928-934. 

Dolomanov, O.V., Bourhis, L.J., Gildea, R.J, Howard, J.A.K. & Puschmann, H.
 (2009), J. Appl. Cryst. 42, 339-341.

Kratzert, D., Holstein, J.J. & Krossing, I. (2015). J. Appl. Cryst. 48, 933-938.

Sheldrick, G.M. (2008). Acta Cryst. A64, 112-122.

Sheldrick, G.M. (2015). Acta Cryst. C71, 3-8.
;
_chemical_name_common            ?
_chemical_name_systematic        ?
_chemical_formula_moiety         
'C96 H111 Fe7 N18 O20, F6 P, 4(B F4), 7(O), 2(C5 H5 N), 6[C5H5N]'
_chemical_formula_sum            'C136 H151 B4 F22 Fe7 N26 O27 P'
_chemical_formula_weight         3464.98
_chemical_melting_point          ?
loop_
_atom_type_symbol
_atom_type_description
_atom_type_scat_dispersion_real
_atom_type_scat_dispersion_imag
_atom_type_scat_source
B B 0.0090 0.0039 'International Tables Vol C Tables 4.2.6.8 and 6.1.1.4'
C C 0.0181 0.0091 'International Tables Vol C Tables 4.2.6.8 and 6.1.1.4'
F F 0.0727 0.0534 'International Tables Vol C Tables 4.2.6.8 and 6.1.1.4'
Fe Fe -1.1336 3.1974 'International Tables Vol C Tables 4.2.6.8 and 6.1.1.4'
H H 0.0000 0.0000 'International Tables Vol C Tables 4.2.6.8 and 6.1.1.4'
N N 0.0311 0.0180 'International Tables Vol C Tables 4.2.6.8 and 6.1.1.4'
O O 0.0492 0.0322 'International Tables Vol C Tables 4.2.6.8 and 6.1.1.4'
P P 0.2955 0.4335 'International Tables Vol C Tables 4.2.6.8 and 6.1.1.4'

_shelx_space_group_comment       
;
The symmetry employed for this shelxl refinement is uniquely defined
by the following loop, which should always be used as a source of
symmetry information in preference to the above space-group names.
They are only intended as comments.
;
_space_group_crystal_system      triclinic
_space_group_IT_number           2
_space_group_name_H-M_alt        'P -1'
_space_group_name_Hall           '-P 1'
loop_
_space_group_symop_operation_xyz
'x, y, z'
'-x, -y, -z'

_cell_length_a                   17.1685(11)
_cell_length_b                   17.3485(11)
_cell_length_c                   29.534(2)
_cell_angle_alpha                86.396(6)
_cell_angle_beta                 76.716(5)
_cell_angle_gamma                60.913(4)
_cell_volume                     7469.2(9)
_cell_formula_units_Z            2
_cell_measurement_reflns_used    15231
_cell_measurement_temperature    153
_cell_measurement_theta_max      71.9
_cell_measurement_theta_min      6.6
_shelx_estimated_absorpt_T_max   0.350
_shelx_estimated_absorpt_T_min   0.230
_exptl_absorpt_coefficient_mu    6.320
_exptl_absorpt_correction_T_max  1.000
_exptl_absorpt_correction_T_min  0.098
_exptl_absorpt_correction_type   multi-scan
_exptl_absorpt_process_details   EMPIRICAL
_exptl_absorpt_special_details   ?
_exptl_crystal_colour            'dark red'
_exptl_crystal_colour_modifier   dark
_exptl_crystal_colour_primary    red
_exptl_crystal_density_diffrn    1.541
_exptl_crystal_density_meas      .
_exptl_crystal_density_method    'not measured'
_exptl_crystal_description       block
_exptl_crystal_F_000             3560
_exptl_crystal_size_max          0.33
_exptl_crystal_size_mid          0.23
_exptl_crystal_size_min          0.21
_exptl_transmission_factor_max   ?
_exptl_transmission_factor_min   ?
_diffrn_reflns_av_R_equivalents  0.1440
_diffrn_reflns_av_unetI/netI     0.1731
_diffrn_reflns_Laue_measured_fraction_full 0.979
_diffrn_reflns_Laue_measured_fraction_max 0.979
_diffrn_reflns_limit_h_max       20
_diffrn_reflns_limit_h_min       -20
_diffrn_reflns_limit_k_max       20
_diffrn_reflns_limit_k_min       -18
_diffrn_reflns_limit_l_max       34
_diffrn_reflns_limit_l_min       -34
_diffrn_reflns_number            96150
_diffrn_reflns_point_group_measured_fraction_full 0.979
_diffrn_reflns_point_group_measured_fraction_max 0.979
_diffrn_reflns_theta_full        65.090
_diffrn_reflns_theta_max         65.090
_diffrn_reflns_theta_min         6.587
_diffrn_ambient_temperature      153
_diffrn_detector                 'Image Plate'
_diffrn_detector_area_resol_mean ?
_diffrn_detector_type            'Rigaku IP'
_diffrn_measured_fraction_theta_full 0.979
_diffrn_measured_fraction_theta_max 0.979
_diffrn_measurement_device       'four-circle diffractometer'
_diffrn_measurement_device_type  'Rigaku R-AXIS SPIDER IP'
_diffrn_measurement_method       '\w scans'
_diffrn_radiation_monochromator  graphite
_diffrn_radiation_probe          x-ray
_diffrn_radiation_type           CuK\a
_diffrn_radiation_wavelength     1.54178
_diffrn_source                   'sealed X-ray tube'
_diffrn_source_current           40.0
_diffrn_source_power             2.0
_diffrn_source_target            Mo
_diffrn_source_voltage           50.0
_diffrn_standards_number         0
_reflns_Friedel_coverage         0.000
_reflns_Friedel_fraction_full    .
_reflns_Friedel_fraction_max     .
_reflns_number_gt                7830
_reflns_number_total             24944
_reflns_special_details          
;
 Reflections were merged by SHELXL according to the crystal
 class for the calculation of statistics and refinement.
 
 Structure factors included contributions from the .fab file.
 
 _reflns_Friedel_fraction is defined as the number of unique
 Friedel pairs measured divided by the number that would be
 possible theoretically, ignoring centric projections and
 systematic absences.
;
_reflns_threshold_expression     'I > 2\s(I)'
_computing_cell_refinement       ?
_computing_data_collection       ?
_computing_data_reduction        ?
_computing_molecular_graphics    'Olex2 1.3 (Dolomanov et al., 2009)'
_computing_publication_material  'Olex2 1.3 (Dolomanov et al., 2009)'
_computing_structure_refinement  'SHELXL 2018/3 (Sheldrick, 2015)'
_computing_structure_solution    'SHELXS  (Sheldrick, 2008)'
_refine_diff_density_max         0.982
_refine_diff_density_min         -0.607
_refine_diff_density_rms         0.095
_refine_ls_extinction_coef       0.00063(16)
_refine_ls_extinction_expression Fc^*^=kFc[1+0.001xFc^2^\l^3^/sin(2\q)]^-1/4^
_refine_ls_extinction_method     'SHELXL-2018/3 (Sheldrick 2018)'
_refine_ls_goodness_of_fit_ref   1.194
_refine_ls_hydrogen_treatment    constr
_refine_ls_matrix_type           full
_refine_ls_number_parameters     1559
_refine_ls_number_reflns         24944
_refine_ls_number_restraints     1523
_refine_ls_R_factor_all          0.2433
_refine_ls_R_factor_gt           0.1448
_refine_ls_restrained_S_all      1.249
_refine_ls_shift/su_max          0.003
_refine_ls_shift/su_mean         0.000
_refine_ls_structure_factor_coef Fsqd
_refine_ls_weighting_details     
'w=1/[\s^2^(Fo^2^)+(0.2000P)^2^] where P=(Fo^2^+2Fc^2^)/3'
_refine_ls_weighting_scheme      calc
_refine_ls_wR_factor_gt          0.4009
_refine_ls_wR_factor_ref         0.4638
_refine_special_details          ?
_olex2_refinement_description    
;
1. Fixed Uiso
 At 1.2 times of:
  All C(H) groups, All C(H,H) groups, All N(H) groups, All O(H) groups
 At 1.5 times of:
  All C(H,H,H) groups
2. Restrained distances
 N612-C624
 1.42 with sigma of 0.002
 N622-C623
 1.42 with sigma of 0.002
 N622-C614
 1.42 with sigma of 0.002
 N612-C613
 1.42 with sigma of 0.002
 N2-C3 \\sim N2-C7
 with sigma of 0.02
 C3-C4 \\sim C4-C5 \\sim C5-C6 \\sim C6-C7
 with sigma of 0.02
 N2-C6 \\sim N2-C4
 with sigma of 0.04
 C5-C7 \\sim C5-C3 \\sim C6-C4 \\sim C7-C3
 with sigma of 0.04
 N1-C2 \\sim N1-C17
 with sigma of 0.02
 C2-C8 \\sim C8-C9 \\sim C9-C10 \\sim C10-C17
 with sigma of 0.02
 N1-C10 \\sim N1-C8
 with sigma of 0.04
 C9-C17 \\sim C9-C2 \\sim C10-C8 \\sim C17-C2
 with sigma of 0.04
 B4-F13 \\sim B4-F14 \\sim B4-F15 \\sim B4-F16
 with sigma of 0.02
 F13-F14 \\sim F14-F15 \\sim F15-F16 \\sim F16-F13 \\sim F14-F16 \\sim F13-F15
 with sigma of 0.04
 B2-F5 \\sim B2-F6 \\sim B2-F7 \\sim B2-F8
 with sigma of 0.02
 F5-F6 \\sim F6-F7 \\sim F7-F8 \\sim F8-F5 \\sim F6-F8 \\sim F5-F7
 with sigma of 0.04
 B3-F9 \\sim B3-F10 \\sim B3-F11 \\sim B3-F12
 with sigma of 0.02
 F9-F10 \\sim F10-F11 \\sim F11-F12 \\sim F12-F9 \\sim F10-F12 \\sim F9-F11
 with sigma of 0.04
3. Restrained planarity
 N2, C3, C4, C5, C6, C7
 with sigma of 0.1
 N1, C2, C8, C9, C10, C17
 with sigma of 0.1
4. Uiso/Uaniso restraints and constraints
N6P \\sim N4P \\sim N2P \\sim C2P \\sim C3P: within 1.7A with sigma of 0.2 and
sigma for terminal atoms of 0.4 within 1.7A
N1P \\sim C2P \\sim C3P \\sim C4P \\sim C5P \\sim C6P: within 1.7A with sigma
of 0.2 and sigma for terminal atoms of 0.4 within 1.7A
N2 \\sim C3 \\sim C4 \\sim C5 \\sim C6 \\sim C7: within 2A with sigma of 0.04
and sigma for terminal atoms of 0.08 within 2A
N1 \\sim C2 \\sim C8 \\sim C9 \\sim C10 \\sim C17: within 2A with sigma of 0.04
and sigma for terminal atoms of 0.08 within 2A
B4 \\sim F13 \\sim F14 \\sim F15 \\sim F16: within 2A with sigma of 0.04 and
sigma for terminal atoms of 0.08 within 2A
B2 \\sim F5 \\sim F6 \\sim F7 \\sim F8: within 2A with sigma of 0.04 and sigma
for terminal atoms of 0.08 within 2A
B3 \\sim F9 \\sim F10 \\sim F11 \\sim F12: within 2A with sigma of 0.04 and
sigma for terminal atoms of 0.08 within 2A
Uanis(O7W) \\sim Ueq, Uanis(O5W) \\sim Ueq, Uanis(O6W) \\sim Ueq, Uanis(O2W)
\\sim Ueq, Uanis(O3W) \\sim Ueq, Uanis(O4W) \\sim Ueq: with sigma of 0.005 and
sigma for terminal atoms of 0.01
Uanis(B1) \\sim Ueq, Uanis(F3) \\sim Ueq, Uanis(F1) \\sim Ueq, Uanis(F2) \\sim
Ueq, Uanis(F4) \\sim Ueq, Uanis(F13) \\sim Ueq, Uanis(B4) \\sim Ueq, Uanis(F14)
\\sim Ueq, Uanis(F15) \\sim Ueq, Uanis(F16) \\sim Ueq, Uanis(F12) \\sim Ueq,
Uanis(B3) \\sim Ueq, Uanis(F9) \\sim Ueq, Uanis(F10) \\sim Ueq, Uanis(F11)
\\sim Ueq, Uanis(B2) \\sim Ueq, Uanis(F5) \\sim Ueq, Uanis(F6) \\sim Ueq,
Uanis(F7) \\sim Ueq, Uanis(F8) \\sim Ueq, Uanis(P1) \\sim Ueq, Uanis(F17) \\sim
Ueq, Uanis(F18) \\sim Ueq, Uanis(F19) \\sim Ueq, Uanis(F20) \\sim Ueq,
Uanis(F21) \\sim Ueq, Uanis(F22) \\sim Ueq: with sigma of 0.005 and sigma for
terminal atoms of 0.01
Uanis(C25) \\sim Ueq, Uanis(C441) \\sim Ueq, Uanis(C41) \\sim Ueq, Uanis(N262)
\\sim Ueq, Uanis(C623) \\sim Ueq, Uanis(C12) \\sim Ueq, Uanis(O5) \\sim Ueq,
Uanis(C29P) \\sim Ueq, Uanis(O7) \\sim Ueq, Uanis(C23) \\sim Ueq, Uanis(O11)
\\sim Ueq, Uanis(C20P) \\sim Ueq, Uanis(C32) \\sim Ueq, Uanis(C10P) \\sim Ueq,
Uanis(O253) \\sim Ueq, Uanis(C21P) \\sim Ueq, Uanis(N1P) \\sim Ueq, Uanis(C4)
\\sim Ueq, Uanis(N212) \\sim Ueq, Uanis(N222) \\sim Ueq, Uanis(C451) \\sim Ueq,
Uanis(C22P) \\sim Ueq, Uanis(C653) \\sim Ueq, Uanis(C16) \\sim Ueq, Uanis(C664)
\\sim Ueq, Uanis(N662) \\sim Ueq, Uanis(C631) \\sim Ueq, Uanis(N642) \\sim Ueq,
Uanis(C624) \\sim Ueq, Uanis(C11) \\sim Ueq, Uanis(C3) \\sim Ueq, Uanis(N252)
\\sim Ueq, Uanis(C10) \\sim Ueq, Uanis(C6P) \\sim Ueq, Uanis(N5P) \\sim Ueq,
Uanis(C2P) \\sim Ueq, Uanis(O243) \\sim Ueq, Uanis(C211) \\sim Ueq, Uanis(C9P)
\\sim Ueq, Uanis(O213) \\sim Ueq, Uanis(C614) \\sim Ueq, Uanis(C43) \\sim Ueq,
Uanis(C54) \\sim Ueq, Uanis(O1) \\sim Ueq, Uanis(N612) \\sim Ueq, Uanis(O4)
\\sim Ueq, Uanis(C14) \\sim Ueq, Uanis(C34) \\sim Ueq, Uanis(N622) \\sim Ueq,
Uanis(O3) \\sim Ueq, Uanis(C30P) \\sim Ueq, Uanis(C661) \\sim Ueq, Uanis(C46)
\\sim Ueq, Uanis(O6) \\sim Ueq, Uanis(C55) \\sim Ueq, Uanis(C34P) \\sim Ueq,
Uanis(C33) \\sim Ueq, Uanis(O2) \\sim Ueq, Uanis(C643) \\sim Ueq, Uanis(C644)
\\sim Ueq, Uanis(C613) \\sim Ueq, Uanis(O15) \\sim Ueq, Uanis(C24) \\sim Ueq,
Uanis(O233) \\sim Ueq, Uanis(C6) \\sim Ueq, Uanis(N2P) \\sim Ueq, Uanis(C27P)
\\sim Ueq, Uanis(C42) \\sim Ueq, Uanis(C17) \\sim Ueq, Uanis(O13) \\sim Ueq,
Uanis(C33P) \\sim Ueq, Uanis(C663) \\sim Ueq, Uanis(O223) \\sim Ueq, Uanis(N3P)
\\sim Ueq, Uanis(C2) \\sim Ueq, Uanis(C634) \\sim Ueq, Uanis(O12) \\sim Ueq,
Uanis(N232) \\sim Ueq, Uanis(N6P) \\sim Ueq, Uanis(C21) \\sim Ueq, Uanis(C65)
\\sim Ueq, Uanis(C61) \\sim Ueq, Uanis(C11P) \\sim Ueq, Uanis(C251) \\sim Ueq,
Uanis(C63) \\sim Ueq, Uanis(C7) \\sim Ueq, Uanis(C17P) \\sim Ueq, Uanis(C8)
\\sim Ueq, Uanis(C15P) \\sim Ueq, Uanis(C5P) \\sim Ueq, Uanis(C56) \\sim Ueq,
Uanis(C9) \\sim Ueq, Uanis(C52) \\sim Ueq, Uanis(C3P) \\sim Ueq, Uanis(C35)
\\sim Ueq, Uanis(N632) \\sim Ueq, Uanis(C431) \\sim Ueq, Uanis(C633) \\sim Ueq,
Uanis(C24P) \\sim Ueq, Uanis(C641) \\sim Ueq, Uanis(C241) \\sim Ueq, Uanis(C36)
\\sim Ueq, Uanis(C26P) \\sim Ueq, Uanis(C261) \\sim Ueq, Uanis(C28P) \\sim Ueq,
Uanis(C32P) \\sim Ueq, Uanis(C621) \\sim Ueq, Uanis(C36P) \\sim Ueq, Uanis(C15)
\\sim Ueq, Uanis(C221) \\sim Ueq, Uanis(C1) \\sim Ueq, Uanis(C651) \\sim Ueq,
Uanis(C12P) \\sim Ueq, Uanis(C654) \\sim Ueq, Uanis(C13) \\sim Ueq, Uanis(C53)
\\sim Ueq, Uanis(C44) \\sim Ueq, Uanis(C16P) \\sim Ueq, Uanis(C18P) \\sim Ueq,
Uanis(C411) \\sim Ueq, Uanis(C14P) \\sim Ueq, Uanis(C461) \\sim Ueq,
Uanis(C231) \\sim Ueq, Uanis(C421) \\sim Ueq, Uanis(C31) \\sim Ueq, Uanis(C45)
\\sim Ueq, Uanis(C51) \\sim Ueq, Uanis(C64) \\sim Ueq, Uanis(C611) \\sim Ueq,
Uanis(C23P) \\sim Ueq, Uanis(C4P) \\sim Ueq, Uanis(C26) \\sim Ueq, Uanis(O8)
\\sim Ueq, Uanis(C66) \\sim Ueq, Uanis(O14) \\sim Ueq, Uanis(C5) \\sim Ueq,
Uanis(O263) \\sim Ueq, Uanis(N1) \\sim Ueq, Uanis(N4P) \\sim Ueq, Uanis(C22)
\\sim Ueq, Uanis(N242) \\sim Ueq, Uanis(C62) \\sim Ueq, Uanis(N2) \\sim Ueq,
Uanis(C35P) \\sim Ueq, Uanis(O16) \\sim Ueq, Uanis(N652) \\sim Ueq: with sigma
of 0.01 and sigma for terminal atoms of 0.02
Uanis(F4) = Uanis(F1) = Uanis(F2)
Uanis(F20) = Uanis(F19) = Uanis(F21) = Uanis(F22) = Uanis(F17) = Uanis(F18)
5. Rigid body (RIGU) restrains
 N2, C3, C4, C5, C6, C7
 with sigma for 1-2 distances of 0.004 and sigma for 1-3 distances of 0.004
 N1, C2, C8, C9, C10, C17
 with sigma for 1-2 distances of 0.004 and sigma for 1-3 distances of 0.004
 B4, F13, F14, F15, F16
 with sigma for 1-2 distances of 0.004 and sigma for 1-3 distances of 0.004
 B2, F5, F6, F7, F8
 with sigma for 1-2 distances of 0.004 and sigma for 1-3 distances of 0.004
 B3, F9, F10, F11, F12
 with sigma for 1-2 distances of 0.004 and sigma for 1-3 distances of 0.004
6. Others
 Fixed Sof: H612(0.5) H622(0.5) H632(0.5) H642(0.5) H652(0.5) H662(0.5)
 Fixed U11: O2W(0.167238) O3W(0.166722) O4W(0.231219) O5W(0.147742)
 O6W(0.170386) O7W(0.180705)
 Fixed U12: O2W(0.031694) O3W(-0.009232) O4W(-0.009643) O5W(0.021914) O6W(-
 0.011865) O7W(0.038091)
 Fixed U13: O2W(-0.024628) O3W(0.020117) O4W(0.028881) O5W(0.016809) O6W(-
 0.012271) O7W(-0.022024)
 Fixed U22: O2W(0.182331) O3W(0.213555) O4W(0.185134) O5W(0.175478)
 O6W(0.170754) O7W(0.161141)
 Fixed U23: O2W(0.020034) O3W(0.005934) O4W(0.029431) O5W(0.007296)
 O6W(0.027056) O7W(-0.007681)
 Fixed U33: O2W(0.1525) O3W(0.17838) O4W(0.17928) O5W(0.11955) O6W(0.13525)
 O7W(0.1248)
 Fixed X: O1W(-0.03705) O2W(0.5321) O3W(0.51942) O4W(0.306439) O5W(0.06097)
 O6W(0.23816) O7W(0.082529)
 Fixed Y: O1W(0.81462) O2W(-0.005751) O3W(0.19664) O4W(0.36251) O5W(0.21073)
 O6W(0.0566) O7W(0.407469)
 Fixed Z: O1W(0.326449) O2W(0.26002) O3W(0.2115) O4W(0.167081) O5W(0.302381)
 O6W(0.35843) O7W(0.24185)
7.a Free rotating group:
 B1(F3,F1,F2,F4)
7.b Ternary CH refined with riding coordinates:
 N612(H612), N622(H622), N632(H632), N642(H642), N652(H652), N662(H662)
7.c Secondary CH2 refined with riding coordinates:
 C611(H61A,H61B), C613(H61C,H61D), C614(H61E,H61F), C621(H62A,H62B), C623(H62C,
 H62D), C624(H62E,H62F), C631(H63A,H63B), C633(H63C,H63D), C634(H63E,H63F),
 C641(H64A,H64B), C643(H64C,H64D), C644(H64E,H64F), C651(H65A,H65B), C653(H65C,
 H65D), C654(H65E,H65F), C661(H66A,H66B), C663(H66C,H66D), C664(H66E,H66F)
7.d Aromatic/amide H refined with riding coordinates:
 O5(H5), O1(H1), O4(H4), O3(H3), O6(H6), C6P(H6P), C5P(H5P), C4P(H4P),
 C3P(H3P), C2P(H2P), C18P(H18P), C17P(H17P), C16P(H16P), C15P(H15P), C14P(H14P),
  C1(H1A), C9P(H9P), C10P(H10P), C11P(H11P), C12P(H12P), C20P(H20P), C21P(H21P),
  C22P(H22P), C23P(H23P), C24P(H24P), C26P(H26P), C27P(H27P), C28P(H28P),
 C29P(H29P), C30P(H30P), C31(H31), C32(H32), C32P(H32P), C33(H33), C33P(H33P),
 C34(H34), C34P(H34P), C35(H35), C35P(H35P), C36(H36), C36P(H36P), C51(H51),
 C52(H52), C53(H53), C54(H54), C55(H55), C56(H56), C211(H211), C221(H221),
 C231(H231), C241(H241), C251(H251), C261(H261), C3(H3A), C4(H4A), C5(H5A),
 C6(H6A), C7(H7), C2(H2A), C8(H8), C9(H9), C10(H10), C17(H17), O2(H2)
7.e Fitted hexagon refined as free rotating group:
 N1P(C6P,C5P,C4P,C3P,C2P), N3P(C18P,C17P,C16P,C15P,C14P)
7.f Idealised Me refined as rotating group:
 C411(H41A,H41B,H41C), C421(H42A,H42B,H42C), C431(H43A,H43B,H43C), C441(H44A,
 H44B,H44C), C451(H45A,H45B,H45C), C461(H46A,H46B,H46C)
;
_atom_sites_solution_hydrogens   geom
_atom_sites_solution_primary     direct
_atom_sites_solution_secondary   ?
loop_
_atom_site_label
_atom_site_type_symbol
_atom_site_fract_x
_atom_site_fract_y
_atom_site_fract_z
_atom_site_U_iso_or_equiv
_atom_site_adp_type
_atom_site_occupancy
_atom_site_site_symmetry_order
_atom_site_calc_flag
_atom_site_refinement_flags_posn
_atom_site_refinement_flags_adp
_atom_site_refinement_flags_occupancy
_atom_site_disorder_assembly
_atom_site_disorder_group
Fe1 Fe 0.26744(14) 0.02283(14) 0.21595(6) 0.1351(8) Uani 1 1 d . . . . .
Fe2 Fe 0.22738(13) 0.19567(14) 0.15274(6) 0.1295(7) Uani 1 1 d . . . . .
Fe3 Fe 0.43686(13) 0.05305(13) 0.15583(5) 0.1272(7) Uani 1 1 d . . . . .
Fe4 Fe 0.39842(13) 0.22032(13) 0.34822(6) 0.1251(7) Uani 1 1 d . . . . .
Fe5 Fe 0.25341(12) 0.40393(13) 0.31055(6) 0.1225(7) Uani 1 1 d . . . . .
Fe6 Fe 0.17898(13) 0.28720(13) 0.38124(6) 0.1267(7) Uani 1 1 d . . . . .
Fe7 Fe 0.29574(12) 0.19658(13) 0.26062(5) 0.1251(7) Uani 1 1 d . . . . .
O5 O 0.2798(4) 0.0924(4) 0.26420(19) 0.1025(18) Uani 1 1 d . U . . .
H5 H 0.277338 0.069716 0.294313 0.123 Uiso 1 1 calc R U . . .
O1 O 0.3990(4) 0.1429(4) 0.20806(19) 0.0981(17) Uani 1 1 d . U . . .
H1 H 0.441685 0.163482 0.206357 0.118 Uiso 1 1 calc R U . . .
O4 O 0.3831(4) 0.1564(4) 0.29866(19) 0.1055(19) Uani 1 1 d . U . . .
H4 H 0.427312 0.095512 0.293363 0.127 Uiso 1 1 calc R U . . .
O3 O 0.2866(4) 0.3127(4) 0.2598(2) 0.0989(18) Uani 1 1 d . U . . .
H3 H 0.300578 0.330440 0.229318 0.119 Uiso 1 1 calc R U . . .
O6 O 0.1970(4) 0.2400(4) 0.3175(2) 0.111(2) Uani 1 1 d . U . . .
H6 H 0.144490 0.238080 0.313699 0.134 Uiso 1 1 calc R U . . .
O7 O 0.3121(5) 0.0778(4) 0.1645(2) 0.115(2) Uani 1 1 d . U . . .
O8 O 0.2724(4) 0.3158(4) 0.3566(2) 0.106(2) Uani 1 1 d . U . . .
O11 O 0.2333(6) -0.0414(6) 0.2670(3) 0.144(3) Uani 1 1 d . U . . .
O12 O 0.0815(6) 0.2574(6) 0.4015(3) 0.144(3) Uani 1 1 d . U . . .
O13 O 0.5575(5) 0.0359(5) 0.1450(3) 0.129(2) Uani 1 1 d . U . . .
O14 O 0.5217(5) 0.1196(5) 0.3444(3) 0.120(2) Uani 1 1 d . U . . .
O15 O 0.1353(6) 0.3161(5) 0.1458(3) 0.135(3) Uani 1 1 d . U . . .
O16 O 0.2434(5) 0.4928(5) 0.2653(3) 0.128(2) Uani 1 1 d . U . . .
O213 O 0.4695(5) -0.0449(5) 0.1942(2) 0.123(2) Uani 1 1 d . U . . .
O223 O 0.1225(5) 0.4458(5) 0.3229(3) 0.129(2) Uani 1 1 d . U . . .
O233 O 0.3229(6) 0.2223(6) 0.1169(3) 0.146(3) Uani 1 1 d . U . . .
O243 O 0.2586(6) 0.1748(5) 0.4038(2) 0.133(2) Uani 1 1 d . U . . .
O253 O 0.1382(5) 0.1065(5) 0.2214(3) 0.138(3) Uani 1 1 d . U . . .
O263 O 0.4512(5) 0.2805(6) 0.3029(3) 0.134(2) Uani 1 1 d . U . . .
N1P N 0.2666(7) -0.0671(5) 0.1687(3) 0.136(3) Uani 1 1 d G U . . .
C6P C 0.1845(6) -0.0681(5) 0.1743(3) 0.152(4) Uani 1 1 d G U . . .
H6P H 0.133467 -0.031751 0.198331 0.182 Uiso 1 1 calc R U . . .
C5P C 0.1771(6) -0.1224(6) 0.1448(4) 0.156(5) Uani 1 1 d G U . . .
H5P H 0.121004 -0.123137 0.148683 0.188 Uiso 1 1 calc R U . . .
C4P C 0.2518(8) -0.1756(5) 0.1097(3) 0.166(5) Uani 1 1 d G U . . .
H4P H 0.246760 -0.212726 0.089517 0.199 Uiso 1 1 calc R U . . .
C3P C 0.3339(6) -0.1746(5) 0.1040(3) 0.144(4) Uani 1 1 d G U . . .
H3P H 0.384981 -0.210929 0.079998 0.172 Uiso 1 1 calc R U . . .
C2P C 0.3413(5) -0.1203(6) 0.1335(3) 0.152(4) Uani 1 1 d G U . . .
H2P H 0.397446 -0.119544 0.129645 0.183 Uiso 1 1 calc R U . . .
N2P N 0.2107(7) 0.1595(9) 0.0876(4) 0.146(4) Uani 1 1 d . U . . .
N3P N 0.4866(6) -0.0355(6) 0.0954(3) 0.137(3) Uani 1 1 d G U . . .
C18P C 0.5575(6) -0.1209(7) 0.0962(3) 0.154(5) Uani 1 1 d G U . . .
H18P H 0.589070 -0.136169 0.120654 0.185 Uiso 1 1 calc R U . . .
C17P C 0.5820(6) -0.1840(5) 0.0613(4) 0.153(5) Uani 1 1 d G U . . .
H17P H 0.630425 -0.242324 0.061854 0.184 Uiso 1 1 calc R U . . .
C16P C 0.5358(7) -0.1616(6) 0.0255(3) 0.180(6) Uani 1 1 d G U . . .
H16P H 0.552561 -0.204701 0.001626 0.217 Uiso 1 1 calc R U . . .
C15P C 0.4650(7) -0.0762(7) 0.0246(3) 0.171(5) Uani 1 1 d G U . . .
H15P H 0.433340 -0.060922 0.000197 0.205 Uiso 1 1 calc R U . . .
C14P C 0.4404(5) -0.0131(5) 0.0596(3) 0.141(4) Uani 1 1 d G U . . .
H14P H 0.391983 0.045235 0.058997 0.169 Uiso 1 1 calc R U . . .
N4P N 0.4225(8) 0.2716(7) 0.4067(4) 0.142(3) Uani 1 1 d . U . . .
N5P N 0.2248(8) 0.5058(7) 0.3621(3) 0.124(3) Uani 1 1 d . U . . .
N6P N 0.1334(6) 0.3529(7) 0.4509(3) 0.119(3) Uani 1 1 d . U . . .
N212 N 0.4034(6) -0.0689(6) 0.2164(3) 0.119(3) Uani 1 1 d . U . . .
N222 N 0.0891(8) 0.4013(7) 0.3569(4) 0.136(3) Uani 1 1 d . U . . .
N232 N 0.4128(8) 0.1594(6) 0.1124(3) 0.129(3) Uani 1 1 d . U . . .
N242 N 0.3524(8) 0.1458(7) 0.3962(3) 0.128(3) Uani 1 1 d . U . . .
N252 N 0.1183(8) 0.1760(7) 0.1900(4) 0.131(3) Uani 1 1 d . U . . .
N262 N 0.3913(6) 0.3660(7) 0.2910(3) 0.115(3) Uani 1 1 d . U . . .
N612 N 0.0813(8) -0.0460(8) 0.3555(4) 0.166(4) Uani 1 1 d D U . . .
H612 H 0.029443 -0.054550 0.373611 0.200 Uiso 0.5 1 calc R U P . .
N622 N 0.0440(9) 0.1073(8) 0.4101(4) 0.165(4) Uani 1 1 d D U . . .
H622 H 0.094780 0.117799 0.392442 0.199 Uiso 0.5 1 calc R U P . .
N632 N 0.7123(8) -0.0197(9) 0.1935(4) 0.158(4) Uani 1 1 d . U . . .
H632 H 0.645168 0.000307 0.202506 0.190 Uiso 0.5 1 calc R U P . .
N642 N 0.7283(9) 0.0054(9) 0.2862(5) 0.183(5) Uani 1 1 d . U . . .
H642 H 0.794480 -0.011418 0.275876 0.220 Uiso 0.5 1 calc R U P . .
N652 N 0.0917(9) 0.4993(7) 0.1480(4) 0.152(4) Uani 1 1 d . U . . .
H652 H 0.118161 0.446062 0.166454 0.182 Uiso 0.5 1 calc R U P . .
N662 N 0.1293(8) 0.6235(7) 0.1916(4) 0.148(3) Uani 1 1 d . U . . .
H662 H 0.100962 0.674956 0.172284 0.178 Uiso 0.5 1 calc R U P . .
C1 C 0.2133(10) 0.2063(11) 0.0516(6) 0.165(5) Uani 1 1 d . U . . .
H1A H 0.216075 0.258844 0.055212 0.198 Uiso 1 1 calc R U . . .
C9P C 0.2120(10) 0.1815(11) 0.0087(6) 0.158(5) Uani 1 1 d . U . . .
H9P H 0.215598 0.216398 -0.017030 0.190 Uiso 1 1 calc R U . . .
C10P C 0.2065(12) 0.1162(14) 0.0030(7) 0.203(7) Uani 1 1 d . U . . .
H10P H 0.207025 0.097960 -0.026804 0.244 Uiso 1 1 calc R U . . .
C11 C 0.2854(11) -0.1219(11) 0.2768(5) 0.134(4) Uani 1 1 d . U . . .
C11P C 0.1984(12) 0.0638(11) 0.0460(8) 0.194(6) Uani 1 1 d . U . . .
H11P H 0.193151 0.012107 0.044088 0.233 Uiso 1 1 calc R U . . .
C12 C -0.0039(11) 0.3097(10) 0.4095(4) 0.134(4) Uani 1 1 d . U . . .
C12P C 0.1992(10) 0.0941(11) 0.0862(6) 0.157(5) Uani 1 1 d . U . . .
H12P H 0.190887 0.065601 0.114006 0.188 Uiso 1 1 calc R U . . .
C13 C 0.6033(10) 0.0658(9) 0.1150(5) 0.130(4) Uani 1 1 d . U . . .
C14 C 0.5514(11) 0.0587(9) 0.3737(5) 0.134(4) Uani 1 1 d . U . . .
C15 C 0.0439(13) 0.3516(12) 0.1509(5) 0.154(5) Uani 1 1 d . U . . .
C16 C 0.2988(10) 0.5261(9) 0.2452(4) 0.125(4) Uani 1 1 d . U . . .
C20P C 0.4923(13) 0.2852(11) 0.3996(6) 0.185(6) Uani 1 1 d . U . . .
H20P H 0.533815 0.262539 0.370237 0.222 Uiso 1 1 calc R U . . .
C21 C 0.3715(12) -0.1697(9) 0.2660(5) 0.135(4) Uani 1 1 d . U . . .
C21P C 0.5171(13) 0.3287(12) 0.4288(8) 0.208(7) Uani 1 1 d . U . . .
H21P H 0.563267 0.345600 0.420207 0.250 Uiso 1 1 calc R U . . .
C22 C -0.0484(10) 0.3915(10) 0.3931(5) 0.137(4) Uani 1 1 d . U . . .
C22P C 0.4563(15) 0.3412(12) 0.4743(8) 0.221(7) Uani 1 1 d . U . . .
H22P H 0.472501 0.352935 0.500738 0.265 Uiso 1 1 calc R U . . .
C23 C 0.5656(9) 0.1324(8) 0.0873(4) 0.119(3) Uani 1 1 d . U . . .
C23P C 0.3741(12) 0.3370(10) 0.4813(6) 0.172(5) Uani 1 1 d . U . . .
H23P H 0.329757 0.357859 0.509920 0.206 Uiso 1 1 calc R U . . .
C24 C 0.4997(10) 0.0363(9) 0.4069(5) 0.135(4) Uani 1 1 d . U . . .
C24P C 0.3607(11) 0.3026(9) 0.4462(6) 0.150(5) Uani 1 1 d . U . . .
H24P H 0.305218 0.300564 0.450058 0.179 Uiso 1 1 calc R U . . .
C25 C -0.0016(11) 0.3038(10) 0.1717(5) 0.132(4) Uani 1 1 d . U . . .
C26 C 0.3922(9) 0.4784(8) 0.2429(4) 0.117(3) Uani 1 1 d . U . . .
C26P C 0.2799(9) 0.4989(9) 0.3867(5) 0.123(4) Uani 1 1 d . U . . .
H26P H 0.338991 0.448285 0.381217 0.147 Uiso 1 1 calc R U . . .
C27P C 0.2568(10) 0.5636(10) 0.4219(5) 0.157(5) Uani 1 1 d . U . . .
H27P H 0.294545 0.555841 0.442662 0.188 Uiso 1 1 calc R U . . .
C28P C 0.1739(12) 0.6390(11) 0.4229(5) 0.163(5) Uani 1 1 d . U . . .
H28P H 0.158258 0.687363 0.443144 0.196 Uiso 1 1 calc R U . . .
C29P C 0.1172(10) 0.6493(9) 0.3993(5) 0.146(4) Uani 1 1 d . U . . .
H29P H 0.058741 0.700346 0.402979 0.175 Uiso 1 1 calc R U . . .
C30P C 0.1489(10) 0.5768(10) 0.3663(5) 0.140(4) Uani 1 1 d . U . . .
H30P H 0.110474 0.582447 0.346270 0.167 Uiso 1 1 calc R U . . .
C31 C 0.4185(12) -0.2504(11) 0.2829(5) 0.167(5) Uani 1 1 d . U . . .
H31 H 0.483229 -0.275564 0.275932 0.201 Uiso 1 1 calc R U . . .
C32 C -0.1483(11) 0.4448(9) 0.4008(5) 0.152(4) Uani 1 1 d . U . . .
H32 H -0.177906 0.501839 0.389211 0.182 Uiso 1 1 calc R U . . .
C32P C 0.1314(9) 0.4210(10) 0.4590(5) 0.143(5) Uani 1 1 d . U . . .
H32P H 0.144044 0.451900 0.433162 0.171 Uiso 1 1 calc R U . . .
C33 C 0.6226(8) 0.1631(7) 0.0565(4) 0.121(3) Uani 1 1 d . U . . .
H33 H 0.595743 0.210076 0.037106 0.145 Uiso 1 1 calc R U . . .
C33P C 0.1127(9) 0.4570(9) 0.5021(6) 0.153(5) Uani 1 1 d . U . . .
H33P H 0.106753 0.513770 0.505718 0.184 Uiso 1 1 calc R U . . .
C34 C 0.5364(10) -0.0381(9) 0.4371(5) 0.143(4) Uani 1 1 d . U . . .
H34 H 0.497214 -0.051625 0.460405 0.171 Uiso 1 1 calc R U . . .
C34P C 0.1020(9) 0.4103(10) 0.5412(5) 0.148(4) Uani 1 1 d . U . . .
H34P H 0.091372 0.432208 0.571930 0.178 Uiso 1 1 calc R U . . .
C35 C -0.0957(11) 0.3440(10) 0.1737(4) 0.147(4) Uani 1 1 d . U . . .
H35 H -0.127691 0.312920 0.186578 0.176 Uiso 1 1 calc R U . . .
C35P C 0.1082(8) 0.3284(9) 0.5320(5) 0.142(4) Uani 1 1 d . U . . .
H35P H 0.101028 0.292982 0.556704 0.170 Uiso 1 1 calc R U . . .
C36 C 0.4446(10) 0.5188(9) 0.2213(4) 0.136(4) Uani 1 1 d . U . . .
H36 H 0.507341 0.490636 0.222413 0.163 Uiso 1 1 calc R U . . .
C36P C 0.1239(7) 0.3024(7) 0.4885(5) 0.116(3) Uani 1 1 d . U . . .
H36P H 0.129185 0.246859 0.482233 0.139 Uiso 1 1 calc R U . . .
C41 C 0.3831(14) -0.2998(14) 0.3088(7) 0.193(6) Uani 1 1 d . U . . .
C42 C -0.1976(11) 0.4030(12) 0.4272(6) 0.163(5) Uani 1 1 d . U . . .
C43 C 0.7188(9) 0.1239(9) 0.0547(5) 0.136(4) Uani 1 1 d . U . . .
C44 C 0.6254(11) -0.0843(9) 0.4303(5) 0.143(4) Uani 1 1 d . U . . .
C45 C -0.1414(12) 0.4224(12) 0.1585(6) 0.172(5) Uani 1 1 d . U . . .
C46 C 0.4110(10) 0.5952(10) 0.1991(5) 0.138(4) Uani 1 1 d . U . . .
C51 C 0.2890(12) -0.2518(10) 0.3198(5) 0.155(5) Uani 1 1 d . U . . .
H51 H 0.258295 -0.279498 0.338955 0.186 Uiso 1 1 calc R U . . .
C52 C -0.1566(14) 0.3276(13) 0.4415(6) 0.181(6) Uani 1 1 d . U . . .
H52 H -0.195158 0.307254 0.460106 0.217 Uiso 1 1 calc R U . . .
C53 C 0.7571(11) 0.0524(10) 0.0818(5) 0.156(5) Uani 1 1 d . U . . .
H53 H 0.821382 0.021836 0.079336 0.187 Uiso 1 1 calc R U . . .
C54 C 0.6779(12) -0.0563(11) 0.3990(6) 0.175(5) Uani 1 1 d . U . . .
H54 H 0.742014 -0.085867 0.396933 0.210 Uiso 1 1 calc R U . . .
C55 C -0.0976(10) 0.4738(8) 0.1380(5) 0.151(4) Uani 1 1 d . U . . .
H55 H -0.132826 0.531267 0.128117 0.181 Uiso 1 1 calc R U . . .
C56 C 0.3175(10) 0.6387(8) 0.2023(4) 0.136(4) Uani 1 1 d . U . . .
H56 H 0.291337 0.693614 0.188167 0.163 Uiso 1 1 calc R U . . .
C61 C 0.2334(11) -0.1685(11) 0.3066(5) 0.149(4) Uani 1 1 d . U . . .
C62 C -0.0617(12) 0.2676(11) 0.4342(6) 0.159(5) Uani 1 1 d . U . . .
C63 C 0.7007(10) 0.0252(9) 0.1129(5) 0.140(4) Uani 1 1 d . U . . .
C64 C 0.6430(13) 0.0119(11) 0.3707(6) 0.169(5) Uani 1 1 d . U . . .
C65 C 0.0047(10) 0.4355(11) 0.1324(5) 0.145(4) Uani 1 1 d . U . . .
C66 C 0.2617(10) 0.6073(9) 0.2244(4) 0.132(4) Uani 1 1 d . U . . .
C211 C 0.4308(11) -0.1398(10) 0.2400(5) 0.153(5) Uani 1 1 d . U . . .
H211 H 0.494143 -0.173206 0.239820 0.183 Uiso 1 1 calc R U . . .
C221 C -0.0025(10) 0.4373(9) 0.3634(5) 0.142(4) Uani 1 1 d . U . . .
H221 H -0.036907 0.490399 0.349436 0.171 Uiso 1 1 calc R U . . .
C231 C 0.4719(9) 0.1805(8) 0.0897(4) 0.121(3) Uani 1 1 d . U . . .
H231 H 0.450335 0.232927 0.073156 0.145 Uiso 1 1 calc R U . . .
C241 C 0.4041(11) 0.0711(8) 0.4145(4) 0.138(4) Uani 1 1 d . U . . .
H241 H 0.376034 0.040679 0.433134 0.165 Uiso 1 1 calc R U . . .
C251 C 0.0327(10) 0.2281(10) 0.1925(4) 0.133(4) Uani 1 1 d . U . . .
H251 H -0.009361 0.211104 0.210505 0.160 Uiso 1 1 calc R U . . .
C261 C 0.4365(8) 0.4022(8) 0.2649(4) 0.118(3) Uani 1 1 d . U . . .
H261 H 0.500938 0.375167 0.261103 0.142 Uiso 1 1 calc R U . . .
C411 C 0.4244(13) -0.3854(11) 0.3314(6) 0.208(7) Uani 1 1 d . U . . .
H41A H 0.480062 -0.428416 0.309922 0.312 Uiso 1 1 calc R U . . .
H41B H 0.380451 -0.407588 0.339174 0.312 Uiso 1 1 calc R U . . .
H41C H 0.439676 -0.376484 0.359905 0.312 Uiso 1 1 calc R U . . .
C421 C -0.3079(12) 0.4678(12) 0.4323(6) 0.221(7) Uani 1 1 d . U . . .
H42A H -0.337655 0.487758 0.465047 0.331 Uiso 1 1 calc R U . . .
H42B H -0.333891 0.435186 0.421259 0.331 Uiso 1 1 calc R U . . .
H42C H -0.317998 0.519091 0.413550 0.331 Uiso 1 1 calc R U . . .
C431 C 0.7741(9) 0.1587(9) 0.0191(5) 0.174(5) Uani 1 1 d . U . . .
H43A H 0.808281 0.116994 -0.008220 0.261 Uiso 1 1 calc R U . . .
H43B H 0.817045 0.164810 0.033462 0.261 Uiso 1 1 calc R U . . .
H43C H 0.732123 0.216386 0.009367 0.261 Uiso 1 1 calc R U . . .
C441 C 0.6655(10) -0.1577(8) 0.4617(5) 0.167(5) Uani 1 1 d . U . . .
H44A H 0.731948 -0.191629 0.449917 0.251 Uiso 1 1 calc R U . . .
H44B H 0.638812 -0.196660 0.462563 0.251 Uiso 1 1 calc R U . . .
H44C H 0.651862 -0.132755 0.493237 0.251 Uiso 1 1 calc R U . . .
C451 C -0.2475(10) 0.4797(11) 0.1608(6) 0.200(6) Uani 1 1 d . U . . .
H45A H -0.266769 0.447333 0.144024 0.299 Uiso 1 1 calc R U . . .
H45B H -0.260090 0.535782 0.146412 0.299 Uiso 1 1 calc R U . . .
H45C H -0.281488 0.491435 0.193428 0.299 Uiso 1 1 calc R U . . .
C461 C 0.4756(10) 0.6310(9) 0.1712(5) 0.170(5) Uani 1 1 d . U . . .
H46A H 0.459703 0.687247 0.186100 0.256 Uiso 1 1 calc R U . . .
H46B H 0.467997 0.639966 0.139070 0.256 Uiso 1 1 calc R U . . .
H46C H 0.539456 0.587999 0.171065 0.256 Uiso 1 1 calc R U . . .
C611 C 0.1370(11) -0.1183(9) 0.3162(5) 0.159(5) Uani 1 1 d . U . . .
H61A H 0.113603 -0.160967 0.322016 0.191 Uiso 1 1 calc R U . . .
H61B H 0.120892 -0.090145 0.287121 0.191 Uiso 1 1 calc R U . . .
C613 C 0.1346(10) -0.0482(10) 0.3864(5) 0.184(6) Uani 1 1 d D U . . .
H61C H 0.186026 -0.040158 0.368170 0.220 Uiso 1 1 calc R U . . .
H61D H 0.161393 -0.107774 0.398760 0.220 Uiso 1 1 calc R U . . .
C614 C 0.0820(10) 0.0237(8) 0.4299(5) 0.161(5) Uani 1 1 d D U . . .
H61E H 0.033133 0.014604 0.450399 0.193 Uiso 1 1 calc R U . . .
H61F H 0.125189 0.019348 0.448337 0.193 Uiso 1 1 calc R U . . .
C621 C -0.0200(10) 0.1845(10) 0.4508(5) 0.162(5) Uani 1 1 d . U . . .
H62A H -0.067743 0.171768 0.469579 0.195 Uiso 1 1 calc R U . . .
H62B H 0.017899 0.183969 0.471684 0.195 Uiso 1 1 calc R U . . .
C623 C -0.0140(11) 0.1173(11) 0.3802(5) 0.203(6) Uani 1 1 d D U . . .
H62C H -0.036299 0.175939 0.366773 0.243 Uiso 1 1 calc R U . . .
H62D H -0.067595 0.111889 0.397707 0.243 Uiso 1 1 calc R U . . .
C624 C 0.0451(10) 0.0414(8) 0.3403(5) 0.164(5) Uani 1 1 d D U . . .
H62E H 0.006726 0.047878 0.318434 0.197 Uiso 1 1 calc R U . . .
H62F H 0.096698 0.049918 0.322774 0.197 Uiso 1 1 calc R U . . .
C631 C 0.7409(10) -0.0467(9) 0.1432(5) 0.157(5) Uani 1 1 d . U . . .
H63A H 0.808434 -0.074076 0.133408 0.189 Uiso 1 1 calc R U . . .
H63B H 0.724205 -0.092296 0.138559 0.189 Uiso 1 1 calc R U . . .
C633 C 0.7518(12) -0.0878(11) 0.2230(7) 0.194(6) Uani 1 1 d . U . . .
H63C H 0.735749 -0.133918 0.218282 0.233 Uiso 1 1 calc R U . . .
H63D H 0.819083 -0.114572 0.212366 0.233 Uiso 1 1 calc R U . . .
C634 C 0.7292(12) -0.0677(12) 0.2705(6) 0.181(6) Uani 1 1 d . U . . .
H63E H 0.667650 -0.061464 0.283053 0.217 Uiso 1 1 calc R U . . .
H63F H 0.772638 -0.119475 0.284609 0.217 Uiso 1 1 calc R U . . .
C641 C 0.7077(10) 0.0386(10) 0.3318(6) 0.174(5) Uani 1 1 d . U . . .
H64A H 0.677531 0.103882 0.331845 0.209 Uiso 1 1 calc R U . . .
H64B H 0.765955 0.018192 0.341410 0.209 Uiso 1 1 calc R U . . .
C643 C 0.6887(12) 0.0754(11) 0.2554(6) 0.184(6) Uani 1 1 d . U . . .
H64C H 0.701392 0.123266 0.261391 0.221 Uiso 1 1 calc R U . . .
H64D H 0.621428 0.099935 0.263903 0.221 Uiso 1 1 calc R U . . .
C644 C 0.7205(11) 0.0510(10) 0.2050(6) 0.174(5) Uani 1 1 d . U . . .
H64E H 0.684566 0.102402 0.187980 0.209 Uiso 1 1 calc R U . . .
H64F H 0.785499 0.036469 0.194930 0.209 Uiso 1 1 calc R U . . .
C651 C 0.0547(10) 0.4801(9) 0.1138(5) 0.154(5) Uani 1 1 d . U . . .
H65A H 0.014036 0.536044 0.101331 0.185 Uiso 1 1 calc R U . . .
H65B H 0.105540 0.443042 0.087575 0.185 Uiso 1 1 calc R U . . .
C653 C 0.1627(13) 0.5180(12) 0.1252(6) 0.209(7) Uani 1 1 d . U . . .
H65C H 0.139365 0.563587 0.102636 0.251 Uiso 1 1 calc R U . . .
H65D H 0.214012 0.463864 0.107436 0.251 Uiso 1 1 calc R U . . .
C654 C 0.2013(11) 0.5521(11) 0.1599(6) 0.183(6) Uani 1 1 d . U . . .
H65E H 0.236730 0.502311 0.177922 0.220 Uiso 1 1 calc R U . . .
H65F H 0.243420 0.571874 0.141155 0.220 Uiso 1 1 calc R U . . .
C661 C 0.1609(10) 0.6536(9) 0.2269(5) 0.156(5) Uani 1 1 d . U . . .
H66A H 0.140069 0.717408 0.223805 0.187 Uiso 1 1 calc R U . . .
H66B H 0.129719 0.646841 0.258352 0.187 Uiso 1 1 calc R U . . .
C663 C 0.0611(11) 0.6001(10) 0.2114(6) 0.176(5) Uani 1 1 d . U . . .
H66C H 0.011447 0.650393 0.232597 0.211 Uiso 1 1 calc R U . . .
H66D H 0.088146 0.549827 0.231109 0.211 Uiso 1 1 calc R U . . .
C664 C 0.0168(10) 0.5748(10) 0.1803(5) 0.164(5) Uani 1 1 d . U . . .
H66E H -0.026818 0.557114 0.199401 0.197 Uiso 1 1 calc R U . . .
H66F H -0.017031 0.625548 0.162334 0.197 Uiso 1 1 calc R U . . .
P1 P 0.0149(6) 0.7996(6) 0.1103(3) 0.282(3) Uani 1 1 d . U . . .
F17 F 0.0801(11) 0.7700(10) 0.1461(6) 0.325(3) Uani 1 1 d . U . . .
F18 F 0.0634(11) 0.6936(10) 0.0834(5) 0.325(3) Uani 1 1 d . U . . .
F19 F 0.0840(11) 0.8288(9) 0.0720(5) 0.325(3) Uani 1 1 d . U . . .
F20 F -0.0590(11) 0.8267(10) 0.0740(6) 0.325(3) Uani 1 1 d . U . . .
F21 F -0.0427(11) 0.9033(10) 0.1360(5) 0.325(3) Uani 1 1 d . U . . .
F22 F -0.0547(11) 0.7742(10) 0.1520(6) 0.325(3) Uani 1 1 d . U . . .
B1 B -0.1334(4) 0.6670(4) 0.3249(2) 0.274(13) Uani 1 1 d G U . . .
F3 F -0.0676(5) 0.6715(6) 0.3437(3) 0.266(5) Uani 1 1 d G U . . .
F1 F -0.1799(6) 0.7454(4) 0.3033(3) 0.249(2) Uani 1 1 d G U . . .
F2 F -0.0897(6) 0.5954(5) 0.2918(3) 0.249(2) Uani 1 1 d G U . . .
F4 F -0.1958(5) 0.6554(6) 0.3605(3) 0.249(2) Uani 1 1 d G U . . .
O1W O -0.037050 0.814620 0.326449 0.248(5) Uani 1 1 d . . . . .
O2W O 0.532100 -0.005751 0.260020 0.209 Uani 1 1 d . U . A 1
O3W O 0.519420 0.196640 0.211500 0.240 Uani 1 1 d . U . B 1
O4W O 0.306439 0.362510 0.167081 0.250 Uani 1 1 d . U . C 1
O5W O 0.060970 0.210730 0.302381 0.180 Uani 1 1 d . U . D 1
O6W O 0.238160 0.056600 0.358430 0.213 Uani 1 1 d . U . E 1
O7W O 0.082529 0.407469 0.241850 0.183 Uani 1 1 d . U . F 1
N2 N -0.1106(10) 0.4413(11) 0.2739(4) 0.189(4) Uani 1 1 d D U . G 2
C3 C -0.1064(11) 0.3697(11) 0.2914(5) 0.174(5) Uani 1 1 d D U . G 2
H3A H -0.049401 0.321314 0.294481 0.209 Uiso 1 1 calc R U . G 2
C4 C -0.1837(13) 0.3646(12) 0.3051(6) 0.235(7) Uani 1 1 d D U . G 2
H4A H -0.183475 0.312069 0.316590 0.282 Uiso 1 1 calc R U . G 2
C5 C -0.2634(12) 0.4396(13) 0.3017(7) 0.242(7) Uani 1 1 d D U . G 2
H5A H -0.320342 0.440229 0.312241 0.290 Uiso 1 1 calc R U . G 2
C6 C -0.2619(13) 0.5132(13) 0.2833(7) 0.250(7) Uani 1 1 d D U . G 2
H6A H -0.317934 0.564357 0.281573 0.300 Uiso 1 1 calc R U . G 2
C7 C -0.1807(15) 0.5148(12) 0.2671(6) 0.216(6) Uani 1 1 d D U . G 2
H7 H -0.176304 0.563578 0.252713 0.259 Uiso 1 1 calc R U . G 2
N1 N 0.4333(11) -0.1079(9) 0.3535(5) 0.203(5) Uani 1 1 d D U . H 2
C2 C 0.4160(14) -0.1616(14) 0.3840(6) 0.240(7) Uani 1 1 d D U . H 2
H2A H 0.354942 -0.146537 0.399283 0.288 Uiso 1 1 calc R U . H 2
C8 C 0.4896(15) -0.2399(12) 0.3926(6) 0.243(7) Uani 1 1 d D U . H 2
H8 H 0.477766 -0.279594 0.412856 0.291 Uiso 1 1 calc R U . H 2
C9 C 0.5801(13) -0.2616(12) 0.3724(7) 0.247(7) Uani 1 1 d D U . H 2
H9 H 0.630275 -0.312561 0.380186 0.297 Uiso 1 1 calc R U . H 2
C10 C 0.5926(12) -0.2050(12) 0.3404(6) 0.222(6) Uani 1 1 d D U . H 2
H10 H 0.652655 -0.219046 0.323823 0.266 Uiso 1 1 calc R U . H 2
C17 C 0.5185(13) -0.1281(11) 0.3323(5) 0.182(5) Uani 1 1 d D U . H 2
H17 H 0.528709 -0.088792 0.310994 0.218 Uiso 1 1 calc R U . H 2
B4 B 0.0776(12) 0.0881(12) 0.5642(6) 0.259(8) Uani 1 1 d D U . . .
F13 F 0.1182(12) 0.0365(12) 0.5272(6) 0.383(7) Uani 1 1 d D U . . .
F14 F 0.1063(10) 0.1437(10) 0.5603(6) 0.334(6) Uani 1 1 d D U . . .
F15 F 0.0838(8) 0.0507(7) 0.6035(4) 0.261(4) Uani 1 1 d D U . . .
F16 F -0.0094(8) 0.1348(7) 0.5649(4) 0.251(4) Uani 1 1 d D U . . .
O2 O 0.2217(4) 0.2388(4) 0.2158(2) 0.1058(19) Uani 1 1 d . U . . .
H2 H 0.168650 0.294328 0.225826 0.127 Uiso 1 1 calc R U . . .
B2 B 0.7072(14) 0.2886(13) 0.2419(7) 0.423(10) Uani 1 1 d D U . . .
F5 F 0.6666(14) 0.3832(12) 0.2362(7) 0.429(8) Uani 1 1 d D U . . .
F6 F 0.6814(16) 0.2545(13) 0.2075(8) 0.457(9) Uani 1 1 d D U . . .
F7 F 0.8066(13) 0.2383(12) 0.2339(7) 0.415(8) Uani 1 1 d D U . . .
F8 F 0.6699(12) 0.2735(11) 0.2890(7) 0.387(7) Uani 1 1 d D U . . .
B3 B 0.7032(13) -0.2748(13) 0.2013(7) 0.349(9) Uani 1 1 d D U . . .
F9 F 0.6628(12) -0.1981(12) 0.2224(7) 0.383(7) Uani 1 1 d D U . . .
F10 F 0.6963(13) -0.2709(12) 0.1593(6) 0.395(8) Uani 1 1 d D U . . .
F11 F 0.7880(10) -0.3142(9) 0.2000(5) 0.325(6) Uani 1 1 d D U . . .
F12 F 0.6616(12) -0.3118(10) 0.2256(6) 0.369(7) Uani 1 1 d D U . . .

loop_
_atom_site_aniso_label
_atom_site_aniso_U_11
_atom_site_aniso_U_22
_atom_site_aniso_U_33
_atom_site_aniso_U_23
_atom_site_aniso_U_13
_atom_site_aniso_U_12
Fe1 0.1533(18) 0.1858(19) 0.0763(12) 0.0267(12) -0.0157(11) -0.0967(16)
Fe2 0.1304(16) 0.1822(19) 0.0722(12) 0.0241(11) -0.0201(10) -0.0763(15)
Fe3 0.1357(16) 0.1745(17) 0.0644(11) 0.0304(11) -0.0132(10) -0.0768(13)
Fe4 0.1472(17) 0.1720(17) 0.0735(11) 0.0389(11) -0.0265(10) -0.0937(15)
Fe5 0.1246(15) 0.1697(16) 0.0773(12) 0.0357(11) -0.0256(10) -0.0769(13)
Fe6 0.1456(16) 0.1789(18) 0.0664(11) 0.0128(11) -0.0069(10) -0.0951(15)
Fe7 0.1350(15) 0.1837(18) 0.0614(11) 0.0247(11) -0.0146(10) -0.0864(14)
O5 0.124(4) 0.125(4) 0.055(3) 0.021(3) -0.012(3) -0.062(4)
O1 0.100(4) 0.123(4) 0.068(4) 0.014(3) -0.002(3) -0.061(3)
O4 0.111(4) 0.147(5) 0.062(4) 0.009(3) -0.018(3) -0.066(4)
O3 0.100(4) 0.121(4) 0.066(4) 0.020(3) -0.013(3) -0.051(3)
O6 0.116(4) 0.161(5) 0.062(4) 0.012(3) -0.009(3) -0.076(4)
O7 0.113(5) 0.137(5) 0.080(4) 0.015(4) -0.013(3) -0.055(4)
O8 0.102(4) 0.135(4) 0.093(4) 0.018(4) -0.020(3) -0.068(4)
O11 0.148(6) 0.172(6) 0.119(6) 0.028(5) -0.030(5) -0.086(5)
O12 0.131(6) 0.193(6) 0.126(6) 0.015(5) -0.015(5) -0.098(5)
O13 0.117(5) 0.161(5) 0.103(5) 0.024(4) -0.023(4) -0.065(4)
O14 0.106(5) 0.122(4) 0.106(5) 0.030(4) -0.048(4) -0.028(4)
O15 0.140(6) 0.157(6) 0.104(5) 0.004(4) -0.039(4) -0.063(5)
O16 0.127(5) 0.146(5) 0.100(5) 0.026(4) -0.030(4) -0.059(4)
O213 0.135(5) 0.140(5) 0.086(4) 0.036(4) -0.031(4) -0.061(4)
O223 0.111(5) 0.160(5) 0.114(5) 0.028(4) -0.029(4) -0.065(4)
O233 0.137(6) 0.170(6) 0.117(5) 0.062(5) -0.020(4) -0.074(5)
O243 0.147(6) 0.155(5) 0.096(5) 0.036(4) -0.029(4) -0.076(5)
O253 0.132(6) 0.155(5) 0.107(5) 0.021(5) -0.023(4) -0.059(5)
O263 0.123(5) 0.166(6) 0.105(5) 0.038(4) -0.016(4) -0.072(5)
N1P 0.134(6) 0.157(6) 0.099(6) 0.012(5) -0.030(5) -0.056(5)
C6P 0.160(8) 0.172(8) 0.116(8) 0.020(6) -0.028(7) -0.078(7)
C5P 0.173(9) 0.155(8) 0.154(9) 0.006(7) -0.049(7) -0.083(7)
C4P 0.180(9) 0.172(8) 0.128(8) 0.019(7) -0.055(7) -0.067(7)
C3P 0.169(8) 0.150(7) 0.111(7) 0.011(6) -0.041(6) -0.074(6)
C2P 0.154(8) 0.151(8) 0.132(8) 0.027(7) -0.043(7) -0.056(6)
N2P 0.144(7) 0.166(7) 0.116(7) 0.024(6) -0.035(5) -0.065(6)
N3P 0.155(7) 0.158(7) 0.103(6) 0.011(5) -0.034(5) -0.077(6)
C18P 0.152(8) 0.165(8) 0.128(8) -0.003(7) -0.038(7) -0.059(6)
C17P 0.150(8) 0.140(7) 0.140(8) 0.012(7) -0.042(7) -0.044(6)
C16P 0.193(9) 0.182(9) 0.163(9) 0.009(7) -0.039(7) -0.089(7)
C15P 0.189(9) 0.171(8) 0.134(8) 0.021(7) -0.038(7) -0.074(7)
C14P 0.142(8) 0.142(7) 0.133(8) 0.013(7) -0.019(7) -0.070(6)
N4P 0.137(7) 0.169(7) 0.128(7) 0.017(6) -0.028(6) -0.083(6)
N5P 0.127(6) 0.134(6) 0.115(6) 0.024(5) -0.030(5) -0.066(5)
N6P 0.126(6) 0.146(6) 0.093(6) 0.020(5) -0.019(4) -0.075(5)
N212 0.115(6) 0.136(6) 0.097(6) 0.025(5) -0.024(5) -0.055(5)
N222 0.138(7) 0.160(7) 0.106(6) 0.012(5) -0.028(5) -0.069(6)
N232 0.131(7) 0.128(6) 0.116(6) 0.043(5) -0.028(5) -0.058(5)
N242 0.132(7) 0.150(6) 0.098(6) 0.017(5) -0.019(5) -0.070(5)
N252 0.134(7) 0.150(6) 0.109(6) 0.002(5) -0.031(5) -0.069(5)
N262 0.099(5) 0.136(6) 0.107(6) 0.022(5) -0.030(5) -0.053(5)
N612 0.172(8) 0.185(8) 0.147(7) -0.011(7) -0.027(6) -0.092(6)
N622 0.190(8) 0.188(8) 0.132(7) -0.001(6) -0.043(6) -0.098(6)
N632 0.156(7) 0.171(7) 0.133(7) 0.023(7) -0.054(6) -0.061(6)
N642 0.197(8) 0.166(8) 0.143(8) 0.033(7) -0.041(7) -0.057(6)
N652 0.154(7) 0.162(7) 0.146(7) -0.002(6) -0.055(6) -0.071(6)
N662 0.140(7) 0.148(6) 0.134(7) -0.005(6) -0.023(6) -0.054(6)
C1 0.175(9) 0.181(9) 0.134(9) 0.009(8) -0.041(7) -0.080(7)
C9P 0.178(9) 0.174(9) 0.124(8) 0.007(7) -0.046(7) -0.082(7)
C10P 0.208(10) 0.215(10) 0.199(11) 0.004(9) -0.056(8) -0.108(8)
C11 0.133(8) 0.157(8) 0.113(8) 0.007(7) -0.021(6) -0.075(7)
C11P 0.216(10) 0.191(9) 0.194(10) 0.029(8) -0.037(8) -0.118(8)
C12 0.137(8) 0.152(8) 0.109(7) 0.021(6) -0.025(6) -0.070(7)
C12P 0.174(9) 0.163(9) 0.147(9) 0.012(7) -0.052(7) -0.087(7)
C13 0.144(8) 0.154(8) 0.104(7) 0.024(6) -0.025(6) -0.084(7)
C14 0.137(8) 0.140(7) 0.121(8) 0.029(6) -0.026(7) -0.069(6)
C15 0.171(9) 0.175(9) 0.122(8) -0.019(7) -0.046(7) -0.080(7)
C16 0.134(8) 0.134(7) 0.108(7) 0.026(6) -0.014(6) -0.073(6)
C20P 0.181(9) 0.199(9) 0.177(10) -0.003(8) -0.042(8) -0.092(8)
C21 0.147(8) 0.137(7) 0.105(7) 0.026(6) -0.033(7) -0.056(6)
C21P 0.194(10) 0.216(10) 0.217(11) 0.002(8) -0.041(8) -0.103(8)
C22 0.134(8) 0.152(8) 0.131(8) -0.014(7) -0.022(6) -0.075(7)
C22P 0.226(11) 0.238(11) 0.205(11) -0.010(8) -0.071(9) -0.106(8)
C23 0.113(7) 0.138(7) 0.091(6) 0.019(6) -0.007(6) -0.057(6)
C23P 0.182(9) 0.179(9) 0.160(9) -0.001(7) -0.032(7) -0.094(7)
C24 0.131(8) 0.153(8) 0.112(8) 0.002(6) -0.027(6) -0.060(6)
C24P 0.160(8) 0.152(8) 0.137(8) 0.007(7) -0.049(7) -0.069(6)
C25 0.135(8) 0.146(8) 0.111(8) 0.013(6) -0.035(6) -0.064(7)
C26 0.119(7) 0.140(7) 0.092(6) 0.038(6) -0.023(5) -0.066(6)
C26P 0.131(7) 0.145(7) 0.109(7) 0.033(6) -0.029(6) -0.083(6)
C27P 0.151(8) 0.174(8) 0.155(9) 0.016(7) -0.044(7) -0.083(7)
C28P 0.171(9) 0.171(9) 0.156(9) 0.001(7) -0.047(7) -0.084(7)
C29P 0.132(8) 0.149(8) 0.140(8) 0.029(7) -0.023(7) -0.062(6)
C30P 0.148(8) 0.164(8) 0.120(8) 0.007(7) -0.033(6) -0.085(7)
C31 0.174(9) 0.173(9) 0.149(9) 0.011(7) -0.030(7) -0.083(7)
C32 0.171(9) 0.162(8) 0.133(8) -0.004(6) -0.037(7) -0.087(7)
C32P 0.150(8) 0.162(8) 0.115(8) 0.010(7) -0.018(6) -0.079(7)
C33 0.134(7) 0.119(6) 0.079(6) 0.020(5) -0.026(6) -0.037(5)
C33P 0.159(8) 0.146(7) 0.149(9) 0.017(7) -0.010(7) -0.081(6)
C34 0.154(8) 0.152(7) 0.105(7) 0.018(6) -0.035(6) -0.060(6)
C34P 0.149(8) 0.164(8) 0.126(8) 0.000(7) -0.033(6) -0.070(6)
C35 0.161(9) 0.144(8) 0.127(8) 0.020(6) -0.047(7) -0.062(7)
C35P 0.152(8) 0.147(8) 0.114(8) 0.007(7) -0.025(6) -0.066(6)
C36 0.152(8) 0.144(7) 0.124(8) 0.025(6) -0.045(6) -0.077(6)
C36P 0.112(6) 0.129(7) 0.101(7) -0.007(6) -0.005(5) -0.062(5)
C41 0.198(10) 0.196(10) 0.188(10) 0.007(8) -0.052(8) -0.095(8)
C42 0.151(9) 0.168(8) 0.160(9) -0.003(7) -0.019(7) -0.075(7)
C43 0.116(7) 0.143(7) 0.136(8) -0.011(7) -0.017(6) -0.056(6)
C44 0.148(8) 0.145(7) 0.115(8) 0.032(6) -0.052(7) -0.048(6)
C45 0.163(9) 0.181(9) 0.168(9) -0.002(7) -0.050(7) -0.075(8)
C46 0.152(8) 0.152(8) 0.128(8) 0.014(6) -0.049(7) -0.080(7)
C51 0.172(9) 0.161(8) 0.146(8) 0.005(7) -0.047(7) -0.086(7)
C52 0.184(10) 0.197(9) 0.174(10) 0.024(8) -0.038(7) -0.105(8)
C53 0.163(8) 0.167(8) 0.124(8) 0.011(7) -0.025(7) -0.074(7)
C54 0.176(9) 0.183(9) 0.170(10) 0.025(8) -0.056(8) -0.086(7)
C55 0.150(8) 0.133(7) 0.140(8) 0.026(6) -0.063(7) -0.036(6)
C56 0.152(8) 0.133(7) 0.121(8) 0.032(6) -0.023(6) -0.074(6)
C61 0.146(8) 0.161(8) 0.131(8) 0.005(7) -0.027(7) -0.069(7)
C62 0.162(9) 0.164(8) 0.162(9) -0.010(7) -0.037(7) -0.086(7)
C63 0.139(8) 0.152(8) 0.131(8) 0.019(7) -0.022(7) -0.076(7)
C64 0.171(9) 0.181(9) 0.154(9) 0.039(7) -0.035(7) -0.089(7)
C65 0.142(8) 0.160(8) 0.130(8) 0.012(7) -0.036(7) -0.071(7)
C66 0.135(8) 0.145(7) 0.111(7) 0.019(6) -0.024(6) -0.067(6)
C211 0.156(8) 0.160(8) 0.144(9) 0.019(7) -0.033(7) -0.080(7)
C221 0.140(8) 0.162(8) 0.131(8) 0.007(6) -0.021(6) -0.081(7)
C231 0.114(7) 0.131(7) 0.090(6) 0.023(5) -0.011(6) -0.045(6)
C241 0.170(9) 0.133(7) 0.100(7) 0.049(6) -0.028(6) -0.071(6)
C251 0.136(8) 0.154(8) 0.108(7) 0.000(6) -0.040(6) -0.063(6)
C261 0.118(7) 0.136(7) 0.107(7) 0.011(6) -0.017(6) -0.069(6)
C411 0.246(14) 0.196(12) 0.202(13) 0.048(11) -0.072(11) -0.117(11)
C421 0.182(13) 0.269(14) 0.215(14) -0.021(12) -0.037(11) -0.110(12)
C431 0.151(10) 0.203(11) 0.151(11) 0.048(9) 0.012(8) -0.096(9)
C441 0.211(12) 0.146(9) 0.132(10) 0.035(8) -0.032(9) -0.083(9)
C451 0.131(10) 0.258(13) 0.218(13) 0.014(11) -0.082(9) -0.083(10)
C461 0.190(11) 0.165(10) 0.172(11) 0.015(9) -0.011(9) -0.112(9)
C611 0.174(9) 0.163(8) 0.145(8) 0.003(7) -0.021(7) -0.091(7)
C613 0.172(9) 0.204(9) 0.182(10) -0.019(8) -0.032(8) -0.097(7)
C614 0.171(9) 0.170(8) 0.141(9) 0.007(7) -0.034(7) -0.083(7)
C621 0.164(8) 0.172(8) 0.149(9) 0.009(7) -0.012(7) -0.091(7)
C623 0.204(10) 0.211(10) 0.192(10) 0.035(8) -0.026(8) -0.110(8)
C624 0.176(9) 0.160(8) 0.150(9) 0.004(7) -0.026(7) -0.080(7)
C631 0.154(8) 0.156(8) 0.142(9) 0.019(7) -0.013(7) -0.071(6)
C633 0.202(10) 0.174(9) 0.178(10) -0.001(8) -0.012(8) -0.081(7)
C634 0.205(10) 0.190(9) 0.163(10) 0.015(8) -0.058(8) -0.100(8)
C641 0.159(9) 0.169(8) 0.167(9) 0.017(8) -0.042(7) -0.058(7)
C643 0.192(9) 0.189(9) 0.164(9) 0.031(8) -0.068(8) -0.077(7)
C644 0.180(9) 0.166(8) 0.161(10) 0.017(7) -0.007(7) -0.086(7)
C651 0.156(8) 0.166(8) 0.129(8) 0.025(7) -0.052(7) -0.063(7)
C653 0.206(10) 0.226(10) 0.188(11) -0.012(8) -0.063(8) -0.089(8)
C654 0.171(9) 0.202(9) 0.176(9) -0.001(8) -0.052(8) -0.083(7)
C661 0.157(9) 0.168(8) 0.125(8) 0.001(7) -0.036(7) -0.063(7)
C663 0.175(9) 0.179(9) 0.173(10) -0.002(7) -0.020(8) -0.092(7)
C664 0.163(9) 0.171(8) 0.156(9) 0.005(7) -0.034(7) -0.080(7)
P1 0.272(5) 0.281(5) 0.299(5) 0.041(4) -0.052(4) -0.147(4)
F17 0.331(4) 0.327(4) 0.306(4) 0.043(3) -0.078(3) -0.152(3)
F18 0.331(4) 0.327(4) 0.306(4) 0.043(3) -0.078(3) -0.152(3)
F19 0.331(4) 0.327(4) 0.306(4) 0.043(3) -0.078(3) -0.152(3)
F20 0.331(4) 0.327(4) 0.306(4) 0.043(3) -0.078(3) -0.152(3)
F21 0.331(4) 0.327(4) 0.306(4) 0.043(3) -0.078(3) -0.152(3)
F22 0.331(4) 0.327(4) 0.306(4) 0.043(3) -0.078(3) -0.152(3)
B1 0.272(14) 0.276(14) 0.275(14) 0.019(5) -0.063(6) -0.135(8)
F3 0.264(8) 0.291(8) 0.249(8) 0.025(7) -0.072(7) -0.135(7)
F1 0.237(4) 0.245(4) 0.242(5) 0.015(4) -0.048(4) -0.102(3)
F2 0.237(4) 0.245(4) 0.242(5) 0.015(4) -0.048(4) -0.102(3)
F4 0.237(4) 0.245(4) 0.242(5) 0.015(4) -0.048(4) -0.102(3)
O1W 0.202(10) 0.319(14) 0.202(11) 0.047(10) -0.026(8) -0.123(10)
O2W 0.158 0.185 0.153 0.029 0.000 0.000
O3W 0.179 0.214 0.178 0.016 0.000 0.000
O4W 0.221 0.188 0.179 0.040 0.000 0.000
O5W 0.130 0.176 0.120 0.014 0.000 0.000
O6W 0.189 0.174 0.135 0.035 0.000 0.000
O7W 0.150 0.160 0.125 0.000 0.000 0.000
N2 0.205(8) 0.191(7) 0.166(8) -0.016(6) -0.043(6) -0.088(6)
C3 0.180(8) 0.187(8) 0.157(9) -0.006(7) -0.059(7) -0.080(6)
C4 0.225(9) 0.252(9) 0.231(11) 0.028(8) -0.046(8) -0.121(7)
C5 0.223(9) 0.254(10) 0.256(11) 0.013(8) -0.058(8) -0.121(7)
C6 0.234(9) 0.260(10) 0.253(11) 0.024(8) -0.066(8) -0.113(7)
C7 0.218(9) 0.219(9) 0.198(10) 0.018(7) -0.051(8) -0.095(7)
N1 0.211(8) 0.195(8) 0.197(9) -0.012(6) -0.060(7) -0.087(6)
C2 0.240(9) 0.241(10) 0.228(11) 0.005(7) -0.051(7) -0.108(7)
C8 0.251(9) 0.243(9) 0.224(10) 0.022(8) -0.050(7) -0.114(7)
C9 0.250(9) 0.251(10) 0.240(11) 0.033(7) -0.069(8) -0.117(7)
C10 0.220(9) 0.230(9) 0.217(10) 0.004(7) -0.048(7) -0.110(7)
C17 0.204(8) 0.192(8) 0.173(9) -0.002(7) -0.063(7) -0.104(7)
B4 0.261(8) 0.259(9) 0.264(8) 0.013(5) -0.062(5) -0.130(5)
F13 0.376(11) 0.379(10) 0.312(9) -0.015(8) -0.083(8) -0.116(7)
F14 0.309(9) 0.341(9) 0.381(11) 0.054(7) -0.070(7) -0.188(8)
F15 0.273(8) 0.266(7) 0.282(8) -0.005(6) -0.107(6) -0.139(6)
F16 0.269(7) 0.231(7) 0.256(8) 0.022(6) -0.061(6) -0.125(6)
O2 0.092(4) 0.144(4) 0.067(4) 0.020(3) -0.019(3) -0.047(3)
B2 0.423(11) 0.424(11) 0.423(11) 0.026(5) -0.095(5) -0.207(6)
F5 0.429(12) 0.429(10) 0.424(12) 0.023(8) -0.113(9) -0.198(8)
F6 0.476(13) 0.449(12) 0.457(12) 0.013(9) -0.109(9) -0.230(9)
F7 0.401(10) 0.417(11) 0.426(12) 0.028(9) -0.073(8) -0.206(8)
F8 0.392(11) 0.394(10) 0.411(10) 0.017(8) -0.086(8) -0.221(9)
B3 0.347(10) 0.350(10) 0.351(10) 0.019(5) -0.082(5) -0.169(6)
F9 0.365(11) 0.375(10) 0.401(11) 0.002(8) -0.084(8) -0.174(8)
F10 0.408(11) 0.384(11) 0.365(9) 0.037(8) -0.122(8) -0.159(8)
F11 0.325(9) 0.317(9) 0.317(10) 0.001(8) -0.073(7) -0.142(7)
F12 0.354(10) 0.349(10) 0.380(11) 0.038(8) -0.068(8) -0.163(8)

_geom_special_details            
;
 All esds (except the esd in the dihedral angle between two l.s. planes)
 are estimated using the full covariance matrix.  The cell esds are taken
 into account individually in the estimation of esds in distances, angles
 and torsion angles; correlations between esds in cell parameters are only
 used when they are defined by crystal symmetry.  An approximate (isotropic)
 treatment of cell esds is used for estimating esds involving l.s. planes.
;
loop_
_geom_bond_atom_site_label_1
_geom_bond_atom_site_label_2
_geom_bond_distance
_geom_bond_site_symmetry_2
_geom_bond_publ_flag
Fe1 O5 2.034(6) . ?
Fe1 O7 1.950(7) . ?
Fe1 O11 1.968(9) . ?
Fe1 O253 1.948(8) . ?
Fe1 N1P 2.165(7) . ?
Fe1 N212 2.093(10) . ?
Fe2 O7 1.915(7) . ?
Fe2 O15 1.946(9) . ?
Fe2 O233 1.975(8) . ?
Fe2 N2P 2.180(12) . ?
Fe2 N252 2.112(11) . ?
Fe2 O2 2.015(6) . ?
Fe3 O1 2.022(6) . ?
Fe3 O7 1.924(7) . ?
Fe3 O13 1.895(8) . ?
Fe3 O213 1.900(7) . ?
Fe3 N3P 2.156(7) . ?
Fe3 N232 2.103(9) . ?
Fe4 O4 2.026(6) . ?
Fe4 O8 1.952(7) . ?
Fe4 O14 1.966(7) . ?
Fe4 O263 1.972(7) . ?
Fe4 N4P 2.197(11) . ?
Fe4 N242 2.134(10) . ?
Fe5 O3 2.025(6) . ?
Fe5 O8 1.936(7) . ?
Fe5 O16 1.944(8) . ?
Fe5 O223 1.944(8) . ?
Fe5 N5P 2.198(10) . ?
Fe5 N262 2.068(9) . ?
Fe6 O6 1.997(6) . ?
Fe6 O8 1.881(6) . ?
Fe6 O12 1.941(8) . ?
Fe6 O243 1.944(8) . ?
Fe6 N6P 2.197(10) . ?
Fe6 N222 2.044(11) . ?
Fe7 O5 1.948(6) . ?
Fe7 O1 1.931(6) . ?
Fe7 O4 1.913(6) . ?
Fe7 O3 1.943(6) . ?
Fe7 O6 1.969(6) . ?
Fe7 O2 1.911(6) . ?
O5 H5 0.9500 . ?
O1 H1 0.9500 . ?
O4 H4 0.9500 . ?
O3 H3 0.9500 . ?
O6 H6 0.9500 . ?
O11 C11 1.299(15) . ?
O12 C12 1.267(14) . ?
O13 C13 1.298(13) . ?
O14 C14 1.301(14) . ?
O15 C15 1.352(16) . ?
O16 C16 1.352(13) . ?
O213 N212 1.405(11) . ?
O223 N222 1.414(12) . ?
O233 N232 1.369(11) . ?
O243 N242 1.398(11) . ?
O253 N252 1.426(11) . ?
O263 N262 1.414(10) . ?
N1P C6P 1.3900 . ?
N1P C2P 1.3900 . ?
C6P H6P 0.9500 . ?
C6P C5P 1.3900 . ?
C5P H5P 0.9500 . ?
C5P C4P 1.3900 . ?
C4P H4P 0.9500 . ?
C4P C3P 1.3900 . ?
C3P H3P 0.9500 . ?
C3P C2P 1.3900 . ?
C2P H2P 0.9500 . ?
N2P C1 1.302(16) . ?
N2P C12P 1.247(14) . ?
N3P C18P 1.3900 . ?
N3P C14P 1.3900 . ?
C18P H18P 0.9500 . ?
C18P C17P 1.3900 . ?
C17P H17P 0.9500 . ?
C17P C16P 1.3900 . ?
C16P H16P 0.9500 . ?
C16P C15P 1.3900 . ?
C15P H15P 0.9500 . ?
C15P C14P 1.3900 . ?
C14P H14P 0.9500 . ?
N4P C20P 1.300(17) . ?
N4P C24P 1.316(15) . ?
N5P C26P 1.278(13) . ?
N5P C30P 1.270(14) . ?
N6P C32P 1.204(13) . ?
N6P C36P 1.400(13) . ?
N212 C211 1.305(15) . ?
N222 C221 1.350(14) . ?
N232 C231 1.278(13) . ?
N242 C241 1.331(13) . ?
N252 C251 1.286(14) . ?
N262 C261 1.315(12) . ?
N612 H612 1.0000 . ?
N612 C611 1.529(15) . ?
N612 C613 1.421(2) . ?
N612 C624 1.419(2) . ?
N622 H622 1.0000 . ?
N622 C614 1.419(2) . ?
N622 C621 1.616(15) . ?
N622 C623 1.421(2) . ?
N632 H632 1.0000 . ?
N632 C631 1.484(15) . ?
N632 C633 1.407(18) . ?
N632 C644 1.372(15) . ?
N642 H642 1.0000 . ?
N642 C634 1.369(15) . ?
N642 C641 1.399(16) . ?
N642 C643 1.451(16) . ?
N652 H652 1.0000 . ?
N652 C651 1.440(14) . ?
N652 C653 1.423(19) . ?
N652 C664 1.496(15) . ?
N662 H662 1.0000 . ?
N662 C654 1.437(15) . ?
N662 C661 1.503(14) . ?
N662 C663 1.413(16) . ?
C1 H1A 0.9500 . ?
C1 C9P 1.373(17) . ?
C9P H9P 0.9500 . ?
C9P C10P 1.209(17) . ?
C10P H10P 0.9500 . ?
C10P C11P 1.53(2) . ?
C11 C21 1.264(16) . ?
C11 C61 1.574(18) . ?
C11P H11P 0.9500 . ?
C11P C12P 1.333(19) . ?
C12 C22 1.363(16) . ?
C12 C62 1.536(18) . ?
C12P H12P 0.9500 . ?
C13 C23 1.350(15) . ?
C13 C63 1.453(16) . ?
C14 C24 1.337(16) . ?
C14 C64 1.358(18) . ?
C15 C25 1.421(19) . ?
C15 C65 1.410(18) . ?
C16 C26 1.388(15) . ?
C16 C66 1.403(16) . ?
C20P H20P 0.9500 . ?
C20P C21P 1.432(19) . ?
C21 C31 1.364(17) . ?
C21 C211 1.414(18) . ?
C21P H21P 0.9500 . ?
C21P C22P 1.46(2) . ?
C22 C32 1.469(17) . ?
C22 C221 1.492(17) . ?
C22P H22P 0.9500 . ?
C22P C23P 1.42(2) . ?
C23 C33 1.451(15) . ?
C23 C231 1.392(15) . ?
C23P H23P 0.9500 . ?
C23P C24P 1.342(16) . ?
C24 C34 1.477(17) . ?
C24 C241 1.411(16) . ?
C24P H24P 0.9500 . ?
C25 C35 1.402(17) . ?
C25 C251 1.326(16) . ?
C26 C36 1.414(15) . ?
C26 C261 1.374(14) . ?
C26P H26P 0.9500 . ?
C26P C27P 1.422(15) . ?
C27P H27P 0.9500 . ?
C27P C28P 1.383(17) . ?
C28P H28P 0.9500 . ?
C28P C29P 1.262(16) . ?
C29P H29P 0.9500 . ?
C29P C30P 1.440(16) . ?
C30P H30P 0.9500 . ?
C31 H31 0.9500 . ?
C31 C41 1.38(2) . ?
C32 H32 0.9500 . ?
C32 C42 1.440(19) . ?
C32P H32P 0.9500 . ?
C32P C33P 1.351(16) . ?
C33 H33 0.9500 . ?
C33 C43 1.437(15) . ?
C33P H33P 0.9500 . ?
C33P C34P 1.398(17) . ?
C34 H34 0.9500 . ?
C34 C44 1.305(16) . ?
C34P H34P 0.9500 . ?
C34P C35P 1.411(15) . ?
C35 H35 0.9500 . ?
C35 C45 1.310(17) . ?
C35P H35P 0.9500 . ?
C35P C36P 1.312(14) . ?
C36 H36 0.9500 . ?
C36 C46 1.357(15) . ?
C36P H36P 0.9500 . ?
C41 C51 1.38(2) . ?
C41 C411 1.49(2) . ?
C42 C52 1.247(18) . ?
C42 C421 1.64(2) . ?
C43 C53 1.392(16) . ?
C43 C431 1.547(16) . ?
C44 C54 1.375(18) . ?
C44 C441 1.499(17) . ?
C45 C55 1.450(19) . ?
C45 C451 1.583(19) . ?
C46 C56 1.384(16) . ?
C46 C461 1.575(18) . ?
C51 H51 0.9500 . ?
C51 C61 1.383(17) . ?
C52 H52 0.9500 . ?
C52 C62 1.415(19) . ?
C53 H53 0.9500 . ?
C53 C63 1.407(17) . ?
C54 H54 0.9500 . ?
C54 C64 1.370(19) . ?
C55 H55 0.9500 . ?
C55 C65 1.516(18) . ?
C56 H56 0.9500 . ?
C56 C66 1.347(15) . ?
C61 C611 1.411(17) . ?
C62 C621 1.378(18) . ?
C63 C631 1.463(17) . ?
C64 C641 1.62(2) . ?
C65 C651 1.420(17) . ?
C66 C661 1.498(17) . ?
C211 H211 0.9500 . ?
C221 H221 0.9500 . ?
C231 H231 0.9500 . ?
C241 H241 0.9500 . ?
C251 H251 0.9500 . ?
C261 H261 0.9500 . ?
C411 H41A 0.9800 . ?
C411 H41B 0.9800 . ?
C411 H41C 0.9800 . ?
C421 H42A 0.9800 . ?
C421 H42B 0.9800 . ?
C421 H42C 0.9800 . ?
C431 H43A 0.9800 . ?
C431 H43B 0.9800 . ?
C431 H43C 0.9800 . ?
C441 H44A 0.9800 . ?
C441 H44B 0.9800 . ?
C441 H44C 0.9800 . ?
C451 H45A 0.9800 . ?
C451 H45B 0.9800 . ?
C451 H45C 0.9800 . ?
C461 H46A 0.9800 . ?
C461 H46B 0.9800 . ?
C461 H46C 0.9800 . ?
C611 H61A 0.9900 . ?
C611 H61B 0.9900 . ?
C613 H61C 0.9900 . ?
C613 H61D 0.9900 . ?
C613 C614 1.611(16) . ?
C614 H61E 0.9900 . ?
C614 H61F 0.9900 . ?
C621 H62A 0.9900 . ?
C621 H62B 0.9900 . ?
C623 H62C 0.9900 . ?
C623 H62D 0.9900 . ?
C623 C624 1.580(18) . ?
C624 H62E 0.9900 . ?
C624 H62F 0.9900 . ?
C631 H63A 0.9900 . ?
C631 H63B 0.9900 . ?
C633 H63C 0.9900 . ?
C633 H63D 0.9900 . ?
C633 C634 1.385(19) . ?
C634 H63E 0.9900 . ?
C634 H63F 0.9900 . ?
C641 H64A 0.9900 . ?
C641 H64B 0.9900 . ?
C643 H64C 0.9900 . ?
C643 H64D 0.9900 . ?
C643 C644 1.473(18) . ?
C644 H64E 0.9900 . ?
C644 H64F 0.9900 . ?
C651 H65A 0.9900 . ?
C651 H65B 0.9900 . ?
C653 H65C 0.9900 . ?
C653 H65D 0.9900 . ?
C653 C654 1.613(19) . ?
C654 H65E 0.9900 . ?
C654 H65F 0.9900 . ?
C661 H66A 0.9900 . ?
C661 H66B 0.9900 . ?
C663 H66C 0.9900 . ?
C663 H66D 0.9900 . ?
C663 C664 1.521(17) . ?
C664 H66E 0.9900 . ?
C664 H66F 0.9900 . ?
P1 F17 1.596(16) . ?
P1 F18 1.761(15) . ?
P1 F19 1.684(17) . ?
P1 F20 1.721(16) . ?
P1 F21 1.698(15) . ?
P1 F22 1.704(17) . ?
B1 F3 1.4036 . ?
B1 F1 1.4010 . ?
B1 F2 1.4051 . ?
B1 F4 1.4007 . ?
N2 C3 1.292(13) . ?
N2 C7 1.304(14) . ?
C3 H3A 0.9500 . ?
C3 C4 1.340(13) . ?
C4 H4A 0.9500 . ?
C4 C5 1.376(14) . ?
C5 H5A 0.9500 . ?
C5 C6 1.366(14) . ?
C6 H6A 0.9500 . ?
C6 C7 1.380(14) . ?
C7 H7 0.9500 . ?
N1 C2 1.344(15) . ?
N1 C17 1.328(14) . ?
C2 H2A 0.9500 . ?
C2 C8 1.393(14) . ?
C8 H8 0.9500 . ?
C8 C9 1.395(14) . ?
C9 H9 0.9500 . ?
C9 C10 1.376(14) . ?
C10 H10 0.9500 . ?
C10 C17 1.381(13) . ?
C17 H17 0.9500 . ?
B4 F13 1.283(13) . ?
B4 F14 1.267(13) . ?
B4 F15 1.293(13) . ?
B4 F16 1.303(14) . ?
O2 H2 0.9500 . ?
B2 F5 1.454(15) . ?
B2 F6 1.456(16) . ?
B2 F7 1.456(16) . ?
B2 F8 1.455(16) . ?
B3 F9 1.283(14) . ?
B3 F10 1.270(14) . ?
B3 F11 1.263(14) . ?
B3 F12 1.261(14) . ?

loop_
_geom_angle_atom_site_label_1
_geom_angle_atom_site_label_2
_geom_angle_atom_site_label_3
_geom_angle
_geom_angle_site_symmetry_1
_geom_angle_site_symmetry_3
_geom_angle_publ_flag
O5 Fe1 N1P 172.2(3) . . ?
O5 Fe1 N212 84.3(3) . . ?
O7 Fe1 O5 92.2(3) . . ?
O7 Fe1 O11 175.0(4) . . ?
O7 Fe1 N1P 91.9(3) . . ?
O7 Fe1 N212 88.9(4) . . ?
O11 Fe1 O5 88.4(3) . . ?
O11 Fe1 N1P 86.9(3) . . ?
O11 Fe1 N212 86.2(4) . . ?
O253 Fe1 O5 93.2(3) . . ?
O253 Fe1 O7 95.6(3) . . ?
O253 Fe1 O11 89.3(4) . . ?
O253 Fe1 N1P 92.9(3) . . ?
O253 Fe1 N212 174.9(4) . . ?
N212 Fe1 N1P 89.2(4) . . ?
O7 Fe2 O15 175.4(3) . . ?
O7 Fe2 O233 94.6(3) . . ?
O7 Fe2 N2P 95.4(4) . . ?
O7 Fe2 N252 89.4(4) . . ?
O7 Fe2 O2 90.1(3) . . ?
O15 Fe2 O233 89.1(4) . . ?
O15 Fe2 N2P 87.4(4) . . ?
O15 Fe2 N252 86.9(4) . . ?
O15 Fe2 O2 86.7(3) . . ?
O233 Fe2 N2P 89.5(4) . . ?
O233 Fe2 N252 176.0(4) . . ?
O233 Fe2 O2 96.9(3) . . ?
N252 Fe2 N2P 89.9(4) . . ?
O2 Fe2 N2P 171.2(3) . . ?
O2 Fe2 N252 83.3(3) . . ?
O1 Fe3 N3P 173.0(3) . . ?
O1 Fe3 N232 85.0(3) . . ?
O7 Fe3 O1 90.5(3) . . ?
O7 Fe3 N3P 94.3(3) . . ?
O7 Fe3 N232 90.8(4) . . ?
O13 Fe3 O1 88.8(3) . . ?
O13 Fe3 O7 176.0(3) . . ?
O13 Fe3 O213 89.7(4) . . ?
O13 Fe3 N3P 86.1(3) . . ?
O13 Fe3 N232 85.2(4) . . ?
O213 Fe3 O1 94.9(3) . . ?
O213 Fe3 O7 94.3(3) . . ?
O213 Fe3 N3P 89.8(3) . . ?
O213 Fe3 N232 174.9(4) . . ?
N232 Fe3 N3P 89.9(4) . . ?
O4 Fe4 N4P 171.8(3) . . ?
O4 Fe4 N242 85.2(3) . . ?
O8 Fe4 O4 91.9(3) . . ?
O8 Fe4 O14 175.1(3) . . ?
O8 Fe4 O263 95.0(3) . . ?
O8 Fe4 N4P 93.2(4) . . ?
O8 Fe4 N242 89.7(4) . . ?
O14 Fe4 O4 88.6(3) . . ?
O14 Fe4 O263 89.8(3) . . ?
O14 Fe4 N4P 85.7(4) . . ?
O14 Fe4 N242 85.5(4) . . ?
O263 Fe4 O4 94.1(3) . . ?
O263 Fe4 N4P 91.8(4) . . ?
O263 Fe4 N242 175.2(4) . . ?
N242 Fe4 N4P 88.4(4) . . ?
O3 Fe5 N5P 175.6(3) . . ?
O3 Fe5 N262 83.4(3) . . ?
O8 Fe5 O3 90.5(3) . . ?
O8 Fe5 O16 175.1(3) . . ?
O8 Fe5 O223 93.2(3) . . ?
O8 Fe5 N5P 92.5(3) . . ?
O8 Fe5 N262 92.5(3) . . ?
O16 Fe5 O3 91.5(3) . . ?
O16 Fe5 O223 91.2(3) . . ?
O16 Fe5 N5P 85.3(3) . . ?
O16 Fe5 N262 83.2(4) . . ?
O223 Fe5 O3 94.8(3) . . ?
O223 Fe5 N5P 88.4(4) . . ?
O223 Fe5 N262 174.1(4) . . ?
N262 Fe5 N5P 93.1(4) . . ?
O6 Fe6 N6P 169.8(3) . . ?
O6 Fe6 N222 81.7(3) . . ?
O8 Fe6 O6 88.0(3) . . ?
O8 Fe6 O12 175.3(3) . . ?
O8 Fe6 O243 95.1(3) . . ?
O8 Fe6 N6P 98.1(3) . . ?
O8 Fe6 N222 88.8(4) . . ?
O12 Fe6 O6 87.5(3) . . ?
O12 Fe6 O243 87.0(4) . . ?
O12 Fe6 N6P 86.0(4) . . ?
O12 Fe6 N222 89.0(4) . . ?
O243 Fe6 O6 96.2(3) . . ?
O243 Fe6 N6P 91.4(4) . . ?
O243 Fe6 N222 175.6(4) . . ?
N222 Fe6 N6P 90.2(4) . . ?
O5 Fe7 O6 85.0(3) . . ?
O1 Fe7 O5 91.4(2) . . ?
O1 Fe7 O3 97.0(3) . . ?
O1 Fe7 O6 174.1(3) . . ?
O4 Fe7 O5 96.5(3) . . ?
O4 Fe7 O1 86.8(3) . . ?
O4 Fe7 O3 90.8(3) . . ?
O4 Fe7 O6 89.0(3) . . ?
O3 Fe7 O5 169.2(3) . . ?
O3 Fe7 O6 87.2(3) . . ?
O2 Fe7 O5 88.3(3) . . ?
O2 Fe7 O1 86.2(3) . . ?
O2 Fe7 O4 171.5(3) . . ?
O2 Fe7 O3 85.5(3) . . ?
O2 Fe7 O6 98.3(3) . . ?
Fe1 O5 H5 113.8 . . ?
Fe7 O5 Fe1 132.4(3) . . ?
Fe7 O5 H5 113.8 . . ?
Fe3 O1 H1 112.7 . . ?
Fe7 O1 Fe3 134.6(3) . . ?
Fe7 O1 H1 112.7 . . ?
Fe4 O4 H4 114.2 . . ?
Fe7 O4 Fe4 131.6(4) . . ?
Fe7 O4 H4 114.2 . . ?
Fe5 O3 H3 113.3 . . ?
Fe7 O3 Fe5 133.4(3) . . ?
Fe7 O3 H3 113.3 . . ?
Fe6 O6 H6 111.9 . . ?
Fe7 O6 Fe6 136.2(4) . . ?
Fe7 O6 H6 111.9 . . ?
Fe2 O7 Fe1 116.7(3) . . ?
Fe2 O7 Fe3 115.4(3) . . ?
Fe3 O7 Fe1 116.7(3) . . ?
Fe5 O8 Fe4 114.6(3) . . ?
Fe6 O8 Fe4 117.1(3) . . ?
Fe6 O8 Fe5 119.3(3) . . ?
C11 O11 Fe1 125.9(9) . . ?
C12 O12 Fe6 127.3(10) . . ?
C13 O13 Fe3 133.4(9) . . ?
C14 O14 Fe4 129.5(9) . . ?
C15 O15 Fe2 130.2(10) . . ?
C16 O16 Fe5 133.6(8) . . ?
N212 O213 Fe3 119.9(6) . . ?
N222 O223 Fe5 115.9(7) . . ?
N232 O233 Fe2 118.4(6) . . ?
N242 O243 Fe6 119.9(7) . . ?
N252 O253 Fe1 115.7(7) . . ?
N262 O263 Fe4 118.1(6) . . ?
C6P N1P Fe1 116.0(6) . . ?
C6P N1P C2P 120.0 . . ?
C2P N1P Fe1 123.9(6) . . ?
N1P C6P H6P 120.0 . . ?
C5P C6P N1P 120.0 . . ?
C5P C6P H6P 120.0 . . ?
C6P C5P H5P 120.0 . . ?
C6P C5P C4P 120.0 . . ?
C4P C5P H5P 120.0 . . ?
C5P C4P H4P 120.0 . . ?
C5P C4P C3P 120.0 . . ?
C3P C4P H4P 120.0 . . ?
C4P C3P H3P 120.0 . . ?
C4P C3P C2P 120.0 . . ?
C2P C3P H3P 120.0 . . ?
N1P C2P H2P 120.0 . . ?
C3P C2P N1P 120.0 . . ?
C3P C2P H2P 120.0 . . ?
C1 N2P Fe2 119.3(12) . . ?
C12P N2P Fe2 118.5(12) . . ?
C12P N2P C1 122.2(15) . . ?
C18P N3P Fe3 118.2(6) . . ?
C18P N3P C14P 120.0 . . ?
C14P N3P Fe3 121.0(6) . . ?
N3P C18P H18P 120.0 . . ?
N3P C18P C17P 120.0 . . ?
C17P C18P H18P 120.0 . . ?
C18P C17P H17P 120.0 . . ?
C16P C17P C18P 120.0 . . ?
C16P C17P H17P 120.0 . . ?
C17P C16P H16P 120.0 . . ?
C17P C16P C15P 120.0 . . ?
C15P C16P H16P 120.0 . . ?
C16P C15P H15P 120.0 . . ?
C14P C15P C16P 120.0 . . ?
C14P C15P H15P 120.0 . . ?
N3P C14P H14P 120.0 . . ?
C15P C14P N3P 120.0 . . ?
C15P C14P H14P 120.0 . . ?
C20P N4P Fe4 118.9(11) . . ?
C20P N4P C24P 118.5(14) . . ?
C24P N4P Fe4 121.7(10) . . ?
C26P N5P Fe5 124.4(10) . . ?
C30P N5P Fe5 116.7(10) . . ?
C30P N5P C26P 118.9(13) . . ?
C32P N6P Fe6 124.8(10) . . ?
C32P N6P C36P 117.9(12) . . ?
C36P N6P Fe6 116.0(8) . . ?
O213 N212 Fe1 116.0(7) . . ?
C211 N212 Fe1 126.2(10) . . ?
C211 N212 O213 117.3(11) . . ?
O223 N222 Fe6 119.8(8) . . ?
C221 N222 Fe6 128.8(10) . . ?
C221 N222 O223 110.6(10) . . ?
O233 N232 Fe3 115.7(7) . . ?
C231 N232 Fe3 126.8(9) . . ?
C231 N232 O233 116.0(10) . . ?
O243 N242 Fe4 114.1(7) . . ?
C241 N242 Fe4 127.0(9) . . ?
C241 N242 O243 118.4(11) . . ?
O253 N252 Fe2 118.1(8) . . ?
C251 N252 Fe2 126.2(11) . . ?
C251 N252 O253 114.9(11) . . ?
O263 N262 Fe5 115.6(7) . . ?
C261 N262 Fe5 132.3(9) . . ?
C261 N262 O263 111.6(9) . . ?
C611 N612 H612 108.6 . . ?
C613 N612 H612 108.6 . . ?
C613 N612 C611 112.2(12) . . ?
C624 N612 H612 108.6 . . ?
C624 N612 C611 114.5(12) . . ?
C624 N612 C613 103.9(12) . . ?
C614 N622 H622 109.1 . . ?
C614 N622 C621 110.0(11) . . ?
C614 N622 C623 114.5(13) . . ?
C621 N622 H622 109.1 . . ?
C623 N622 H622 109.1 . . ?
C623 N622 C621 104.9(12) . . ?
C631 N632 H632 105.4 . . ?
C633 N632 H632 105.4 . . ?
C633 N632 C631 115.3(13) . . ?
C644 N632 H632 105.4 . . ?
C644 N632 C631 115.7(14) . . ?
C644 N632 C633 108.5(13) . . ?
C634 N642 H642 101.1 . . ?
C634 N642 C641 129.6(15) . . ?
C634 N642 C643 107.5(14) . . ?
C641 N642 H642 101.1 . . ?
C641 N642 C643 111.7(14) . . ?
C643 N642 H642 101.1 . . ?
C651 N652 H652 108.6 . . ?
C651 N652 C664 109.7(12) . . ?
C653 N652 H652 108.6 . . ?
C653 N652 C651 109.8(13) . . ?
C653 N652 C664 111.5(12) . . ?
C664 N652 H652 108.6 . . ?
C654 N662 H662 106.6 . . ?
C654 N662 C661 114.6(11) . . ?
C661 N662 H662 106.6 . . ?
C663 N662 H662 106.6 . . ?
C663 N662 C654 108.2(12) . . ?
C663 N662 C661 113.7(12) . . ?
N2P C1 H1A 119.2 . . ?
N2P C1 C9P 121.7(16) . . ?
C9P C1 H1A 119.2 . . ?
C1 C9P H9P 119.5 . . ?
C10P C9P C1 121(2) . . ?
C10P C9P H9P 119.5 . . ?
C9P C10P H10P 121.4 . . ?
C9P C10P C11P 117.1(19) . . ?
C11P C10P H10P 121.4 . . ?
O11 C11 C61 115.2(14) . . ?
C21 C11 O11 130.6(15) . . ?
C21 C11 C61 114.2(16) . . ?
C10P C11P H11P 121.5 . . ?
C12P C11P C10P 117.0(17) . . ?
C12P C11P H11P 121.5 . . ?
O12 C12 C22 127.8(15) . . ?
O12 C12 C62 113.6(14) . . ?
C22 C12 C62 117.8(15) . . ?
N2P C12P C11P 120.6(18) . . ?
N2P C12P H12P 119.7 . . ?
C11P C12P H12P 119.7 . . ?
O13 C13 C23 124.2(14) . . ?
O13 C13 C63 116.6(13) . . ?
C23 C13 C63 119.2(14) . . ?
O14 C14 C24 125.9(15) . . ?
O14 C14 C64 118.2(15) . . ?
C24 C14 C64 115.9(15) . . ?
O15 C15 C25 120.5(16) . . ?
O15 C15 C65 112.3(16) . . ?
C65 C15 C25 127.1(17) . . ?
O16 C16 C26 120.5(12) . . ?
O16 C16 C66 119.2(13) . . ?
C26 C16 C66 120.3(13) . . ?
N4P C20P H20P 114.6 . . ?
N4P C20P C21P 130.8(17) . . ?
C21P C20P H20P 114.6 . . ?
C11 C21 C31 124.5(17) . . ?
C11 C21 C211 123.1(15) . . ?
C31 C21 C211 111.8(16) . . ?
C20P C21P H21P 127.5 . . ?
C20P C21P C22P 105.0(17) . . ?
C22P C21P H21P 127.5 . . ?
C12 C22 C32 124.3(15) . . ?
C12 C22 C221 124.9(14) . . ?
C32 C22 C221 110.7(14) . . ?
C21P C22P H22P 118.3 . . ?
C23P C22P C21P 123.3(18) . . ?
C23P C22P H22P 118.3 . . ?
C13 C23 C33 119.6(13) . . ?
C13 C23 C231 123.5(13) . . ?
C231 C23 C33 116.7(12) . . ?
C22P C23P H23P 120.9 . . ?
C24P C23P C22P 118.2(17) . . ?
C24P C23P H23P 120.9 . . ?
C14 C24 C34 124.2(15) . . ?
C14 C24 C241 125.9(15) . . ?
C241 C24 C34 109.3(14) . . ?
N4P C24P C23P 121.5(15) . . ?
N4P C24P H24P 119.2 . . ?
C23P C24P H24P 119.2 . . ?
C35 C25 C15 116.6(15) . . ?
C251 C25 C15 127.9(16) . . ?
C251 C25 C35 115.4(15) . . ?
C16 C26 C36 116.4(12) . . ?
C261 C26 C16 126.3(12) . . ?
C261 C26 C36 116.6(13) . . ?
N5P C26P H26P 118.5 . . ?
N5P C26P C27P 122.9(13) . . ?
C27P C26P H26P 118.5 . . ?
C26P C27P H27P 123.3 . . ?
C28P C27P C26P 113.4(14) . . ?
C28P C27P H27P 123.3 . . ?
C27P C28P H28P 117.2 . . ?
C29P C28P C27P 125.7(16) . . ?
C29P C28P H28P 117.2 . . ?
C28P C29P H29P 122.9 . . ?
C28P C29P C30P 114.2(15) . . ?
C30P C29P H29P 122.9 . . ?
N5P C30P C29P 124.4(13) . . ?
N5P C30P H30P 117.8 . . ?
C29P C30P H30P 117.8 . . ?
C21 C31 H31 116.2 . . ?
C21 C31 C41 127.6(18) . . ?
C41 C31 H31 116.2 . . ?
C22 C32 H32 122.9 . . ?
C42 C32 C22 114.1(14) . . ?
C42 C32 H32 122.9 . . ?
N6P C32P H32P 117.4 . . ?
N6P C32P C33P 125.1(15) . . ?
C33P C32P H32P 117.4 . . ?
C23 C33 H33 119.3 . . ?
C43 C33 C23 121.4(11) . . ?
C43 C33 H33 119.3 . . ?
C32P C33P H33P 120.2 . . ?
C32P C33P C34P 119.6(14) . . ?
C34P C33P H33P 120.2 . . ?
C24 C34 H34 121.6 . . ?
C44 C34 C24 116.9(15) . . ?
C44 C34 H34 121.6 . . ?
C33P C34P H34P 122.2 . . ?
C33P C34P C35P 115.6(13) . . ?
C35P C34P H34P 122.2 . . ?
C25 C35 H35 118.6 . . ?
C45 C35 C25 122.8(16) . . ?
C45 C35 H35 118.6 . . ?
C34P C35P H35P 120.8 . . ?
C36P C35P C34P 118.5(14) . . ?
C36P C35P H35P 120.8 . . ?
C26 C36 H36 117.9 . . ?
C46 C36 C26 124.2(14) . . ?
C46 C36 H36 117.9 . . ?
N6P C36P H36P 118.5 . . ?
C35P C36P N6P 123.0(12) . . ?
C35P C36P H36P 118.5 . . ?
C31 C41 C411 134(2) . . ?
C51 C41 C31 109.6(19) . . ?
C51 C41 C411 116(2) . . ?
C32 C42 C421 109.5(16) . . ?
C52 C42 C32 121.3(18) . . ?
C52 C42 C421 129.2(18) . . ?
C33 C43 C431 117.2(13) . . ?
C53 C43 C33 118.0(14) . . ?
C53 C43 C431 124.4(13) . . ?
C34 C44 C54 118.5(15) . . ?
C34 C44 C441 118.6(16) . . ?
C54 C44 C441 122.3(15) . . ?
C35 C45 C55 122.1(16) . . ?
C35 C45 C451 129.6(18) . . ?
C55 C45 C451 108.3(15) . . ?
C36 C46 C56 116.1(14) . . ?
C36 C46 C461 121.3(14) . . ?
C56 C46 C461 122.6(13) . . ?
C41 C51 H51 115.8 . . ?
C41 C51 C61 128.3(18) . . ?
C61 C51 H51 115.8 . . ?
C42 C52 H52 114.9 . . ?
C42 C52 C62 130.3(19) . . ?
C62 C52 H52 114.9 . . ?
C43 C53 H53 120.0 . . ?
C43 C53 C63 120.0(15) . . ?
C63 C53 H53 120.0 . . ?
C44 C54 H54 118.1 . . ?
C64 C54 C44 123.7(17) . . ?
C64 C54 H54 118.1 . . ?
C45 C55 H55 120.2 . . ?
C45 C55 C65 119.6(13) . . ?
C65 C55 H55 120.2 . . ?
C46 C56 H56 118.3 . . ?
C66 C56 C46 123.4(13) . . ?
C66 C56 H56 118.3 . . ?
C51 C61 C11 115.1(15) . . ?
C51 C61 C611 129.9(16) . . ?
C611 C61 C11 114.9(14) . . ?
C52 C62 C12 111.7(15) . . ?
C621 C62 C12 120.1(15) . . ?
C621 C62 C52 127.8(17) . . ?
C13 C63 C631 118.8(13) . . ?
C53 C63 C13 121.6(14) . . ?
C53 C63 C631 119.6(14) . . ?
C14 C64 C54 120.3(17) . . ?
C14 C64 C641 117.4(15) . . ?
C54 C64 C641 122.2(17) . . ?
C15 C65 C55 111.6(15) . . ?
C15 C65 C651 123.4(15) . . ?
C651 C65 C55 124.8(14) . . ?
C16 C66 C661 117.2(13) . . ?
C56 C66 C16 119.4(14) . . ?
C56 C66 C661 123.3(13) . . ?
N212 C211 C21 123.6(15) . . ?
N212 C211 H211 118.2 . . ?
C21 C211 H211 118.2 . . ?
N222 C221 C22 118.2(14) . . ?
N222 C221 H221 120.9 . . ?
C22 C221 H221 120.9 . . ?
N232 C231 C23 124.9(12) . . ?
N232 C231 H231 117.5 . . ?
C23 C231 H231 117.5 . . ?
N242 C241 C24 121.5(13) . . ?
N242 C241 H241 119.3 . . ?
C24 C241 H241 119.3 . . ?
N252 C251 C25 125.1(16) . . ?
N252 C251 H251 117.5 . . ?
C25 C251 H251 117.5 . . ?
N262 C261 C26 121.2(12) . . ?
N262 C261 H261 119.4 . . ?
C26 C261 H261 119.4 . . ?
C41 C411 H41A 109.5 . . ?
C41 C411 H41B 109.5 . . ?
C41 C411 H41C 109.5 . . ?
H41A C411 H41B 109.5 . . ?
H41A C411 H41C 109.5 . . ?
H41B C411 H41C 109.5 . . ?
C42 C421 H42A 109.5 . . ?
C42 C421 H42B 109.5 . . ?
C42 C421 H42C 109.5 . . ?
H42A C421 H42B 109.5 . . ?
H42A C421 H42C 109.5 . . ?
H42B C421 H42C 109.5 . . ?
C43 C431 H43A 109.5 . . ?
C43 C431 H43B 109.5 . . ?
C43 C431 H43C 109.5 . . ?
H43A C431 H43B 109.5 . . ?
H43A C431 H43C 109.5 . . ?
H43B C431 H43C 109.5 . . ?
C44 C441 H44A 109.5 . . ?
C44 C441 H44B 109.5 . . ?
C44 C441 H44C 109.5 . . ?
H44A C441 H44B 109.5 . . ?
H44A C441 H44C 109.5 . . ?
H44B C441 H44C 109.5 . . ?
C45 C451 H45A 109.5 . . ?
C45 C451 H45B 109.5 . . ?
C45 C451 H45C 109.5 . . ?
H45A C451 H45B 109.5 . . ?
H45A C451 H45C 109.5 . . ?
H45B C451 H45C 109.5 . . ?
C46 C461 H46A 109.5 . . ?
C46 C461 H46B 109.5 . . ?
C46 C461 H46C 109.5 . . ?
H46A C461 H46B 109.5 . . ?
H46A C461 H46C 109.5 . . ?
H46B C461 H46C 109.5 . . ?
N612 C611 H61A 106.6 . . ?
N612 C611 H61B 106.6 . . ?
C61 C611 N612 123.0(13) . . ?
C61 C611 H61A 106.6 . . ?
C61 C611 H61B 106.6 . . ?
H61A C611 H61B 106.5 . . ?
N612 C613 H61C 108.2 . . ?
N612 C613 H61D 108.2 . . ?
N612 C613 C614 116.4(12) . . ?
H61C C613 H61D 107.3 . . ?
C614 C613 H61C 108.2 . . ?
C614 C613 H61D 108.2 . . ?
N622 C614 C613 105.7(11) . . ?
N622 C614 H61E 110.6 . . ?
N622 C614 H61F 110.6 . . ?
C613 C614 H61E 110.6 . . ?
C613 C614 H61F 110.6 . . ?
H61E C614 H61F 108.7 . . ?
N622 C621 H62A 108.9 . . ?
N622 C621 H62B 108.9 . . ?
C62 C621 N622 113.4(13) . . ?
C62 C621 H62A 108.9 . . ?
C62 C621 H62B 108.9 . . ?
H62A C621 H62B 107.7 . . ?
N622 C623 H62C 110.4 . . ?
N622 C623 H62D 110.4 . . ?
N622 C623 C624 106.7(12) . . ?
H62C C623 H62D 108.6 . . ?
C624 C623 H62C 110.4 . . ?
C624 C623 H62D 110.4 . . ?
N612 C624 C623 115.5(12) . . ?
N612 C624 H62E 108.4 . . ?
N612 C624 H62F 108.4 . . ?
C623 C624 H62E 108.4 . . ?
C623 C624 H62F 108.4 . . ?
H62E C624 H62F 107.5 . . ?
N632 C631 H63A 108.6 . . ?
N632 C631 H63B 108.6 . . ?
C63 C631 N632 114.7(12) . . ?
C63 C631 H63A 108.6 . . ?
C63 C631 H63B 108.6 . . ?
H63A C631 H63B 107.6 . . ?
N632 C633 H63C 107.6 . . ?
N632 C633 H63D 107.6 . . ?
H63C C633 H63D 107.0 . . ?
C634 C633 N632 118.8(15) . . ?
C634 C633 H63C 107.6 . . ?
C634 C633 H63D 107.6 . . ?
N642 C634 C633 119.4(17) . . ?
N642 C634 H63E 107.5 . . ?
N642 C634 H63F 107.5 . . ?
C633 C634 H63E 107.5 . . ?
C633 C634 H63F 107.5 . . ?
H63E C634 H63F 107.0 . . ?
N642 C641 C64 116.4(14) . . ?
N642 C641 H64A 108.2 . . ?
N642 C641 H64B 108.2 . . ?
C64 C641 H64A 108.2 . . ?
C64 C641 H64B 108.2 . . ?
H64A C641 H64B 107.3 . . ?
N642 C643 H64C 108.1 . . ?
N642 C643 H64D 108.1 . . ?
N642 C643 C644 116.6(14) . . ?
H64C C643 H64D 107.3 . . ?
C644 C643 H64C 108.1 . . ?
C644 C643 H64D 108.1 . . ?
N632 C644 C643 112.7(14) . . ?
N632 C644 H64E 109.1 . . ?
N632 C644 H64F 109.1 . . ?
C643 C644 H64E 109.1 . . ?
C643 C644 H64F 109.1 . . ?
H64E C644 H64F 107.8 . . ?
N652 C651 H65A 109.1 . . ?
N652 C651 H65B 109.1 . . ?
C65 C651 N652 112.5(13) . . ?
C65 C651 H65A 109.1 . . ?
C65 C651 H65B 109.1 . . ?
H65A C651 H65B 107.8 . . ?
N652 C653 H65C 108.6 . . ?
N652 C653 H65D 108.6 . . ?
N652 C653 C654 114.5(14) . . ?
H65C C653 H65D 107.6 . . ?
C654 C653 H65C 108.6 . . ?
C654 C653 H65D 108.6 . . ?
N662 C654 C653 112.3(13) . . ?
N662 C654 H65E 109.1 . . ?
N662 C654 H65F 109.1 . . ?
C653 C654 H65E 109.1 . . ?
C653 C654 H65F 109.1 . . ?
H65E C654 H65F 107.9 . . ?
N662 C661 H66A 108.1 . . ?
N662 C661 H66B 108.1 . . ?
C66 C661 N662 116.9(11) . . ?
C66 C661 H66A 108.1 . . ?
C66 C661 H66B 108.1 . . ?
H66A C661 H66B 107.3 . . ?
N662 C663 H66C 107.3 . . ?
N662 C663 H66D 107.3 . . ?
N662 C663 C664 120.2(14) . . ?
H66C C663 H66D 106.9 . . ?
C664 C663 H66C 107.3 . . ?
C664 C663 H66D 107.3 . . ?
N652 C664 C663 107.5(12) . . ?
N652 C664 H66E 110.2 . . ?
N652 C664 H66F 110.2 . . ?
C663 C664 H66E 110.2 . . ?
C663 C664 H66F 110.2 . . ?
H66E C664 H66F 108.5 . . ?
F17 P1 F18 95.6(9) . . ?
F17 P1 F19 91.8(9) . . ?
F17 P1 F20 175.6(10) . . ?
F17 P1 F21 89.1(9) . . ?
F17 P1 F22 85.7(9) . . ?
F19 P1 F18 94.4(9) . . ?
F19 P1 F20 92.5(9) . . ?
F19 P1 F21 89.4(8) . . ?
F19 P1 F22 176.1(10) . . ?
F20 P1 F18 82.7(9) . . ?
F21 P1 F18 174.0(10) . . ?
F21 P1 F20 92.4(9) . . ?
F21 P1 F22 87.6(8) . . ?
F22 P1 F18 88.9(8) . . ?
F22 P1 F20 90.2(9) . . ?
F3 B1 F2 109.4 . . ?
F1 B1 F3 109.6 . . ?
F1 B1 F2 109.3 . . ?
F4 B1 F3 109.5 . . ?
F4 B1 F1 109.6 . . ?
F4 B1 F2 109.4 . . ?
C3 N2 C7 130.5(18) . . ?
N2 C3 H3A 120.5 . . ?
N2 C3 C4 118.9(15) . . ?
C4 C3 H3A 120.5 . . ?
C3 C4 H4A 121.9 . . ?
C3 C4 C5 116.3(14) . . ?
C5 C4 H4A 121.9 . . ?
C4 C5 H5A 119.5 . . ?
C6 C5 C4 120.9(15) . . ?
C6 C5 H5A 119.5 . . ?
C5 C6 H6A 119.3 . . ?
C5 C6 C7 121.4(15) . . ?
C7 C6 H6A 119.3 . . ?
N2 C7 C6 111.8(15) . . ?
N2 C7 H7 124.1 . . ?
C6 C7 H7 124.1 . . ?
C17 N1 C2 121.1(18) . . ?
N1 C2 H2A 120.7 . . ?
N1 C2 C8 118.6(16) . . ?
C8 C2 H2A 120.7 . . ?
C2 C8 H8 119.0 . . ?
C2 C8 C9 121.9(15) . . ?
C9 C8 H8 119.0 . . ?
C8 C9 H9 121.9 . . ?
C10 C9 C8 116.2(14) . . ?
C10 C9 H9 121.9 . . ?
C9 C10 H10 119.7 . . ?
C9 C10 C17 120.6(14) . . ?
C17 C10 H10 119.7 . . ?
N1 C17 C10 121.4(15) . . ?
N1 C17 H17 119.3 . . ?
C10 C17 H17 119.3 . . ?
F13 B4 F15 116.5(16) . . ?
F13 B4 F16 109.0(15) . . ?
F14 B4 F13 107.3(16) . . ?
F14 B4 F15 111.9(16) . . ?
F14 B4 F16 104.9(15) . . ?
F15 B4 F16 106.7(14) . . ?
Fe2 O2 H2 111.9 . . ?
Fe7 O2 Fe2 136.2(4) . . ?
Fe7 O2 H2 111.9 . . ?
F5 B2 F6 105.3(15) . . ?
F5 B2 F7 117.3(17) . . ?
F5 B2 F8 109.1(15) . . ?
F6 B2 F7 106.7(15) . . ?
F8 B2 F6 111.1(16) . . ?
F8 B2 F7 107.4(15) . . ?
F10 B3 F9 112.3(18) . . ?
F11 B3 F9 111.3(17) . . ?
F11 B3 F10 106.0(16) . . ?
F12 B3 F9 102.2(15) . . ?
F12 B3 F10 111.9(18) . . ?
F12 B3 F11 113.3(18) . . ?

loop_
_geom_torsion_atom_site_label_1
_geom_torsion_atom_site_label_2
_geom_torsion_atom_site_label_3
_geom_torsion_atom_site_label_4
_geom_torsion
_geom_torsion_site_symmetry_1
_geom_torsion_site_symmetry_2
_geom_torsion_site_symmetry_3
_geom_torsion_site_symmetry_4
_geom_torsion_publ_flag
Fe1 O11 C11 C21 20(2) . . . . ?
Fe1 O11 C11 C61 -159.5(8) . . . . ?
Fe1 O253 N252 Fe2 -12.6(9) . . . . ?
Fe1 O253 N252 C251 176.7(8) . . . . ?
Fe1 N1P C6P C5P 178.6(4) . . . . ?
Fe1 N1P C2P C3P -178.5(5) . . . . ?
Fe1 N212 C211 C21 6.2(19) . . . . ?
Fe2 O15 C15 C25 12.1(17) . . . . ?
Fe2 O15 C15 C65 -166.1(8) . . . . ?
Fe2 O233 N232 Fe3 -11.9(10) . . . . ?
Fe2 O233 N232 C231 -178.8(8) . . . . ?
Fe2 N2P C1 C9P 173.6(11) . . . . ?
Fe2 N2P C12P C11P -172.8(12) . . . . ?
Fe2 N252 C251 C25 -0.1(18) . . . . ?
Fe3 O13 C13 C23 11.8(19) . . . . ?
Fe3 O13 C13 C63 -169.9(8) . . . . ?
Fe3 O213 N212 Fe1 -12.3(9) . . . . ?
Fe3 O213 N212 C211 176.0(8) . . . . ?
Fe3 N3P C18P C17P 170.1(5) . . . . ?
Fe3 N3P C14P C15P -169.8(5) . . . . ?
Fe3 N232 C231 C23 4.3(18) . . . . ?
Fe4 O14 C14 C24 20.1(18) . . . . ?
Fe4 O14 C14 C64 -160.8(10) . . . . ?
Fe4 O263 N262 Fe5 -14.1(8) . . . . ?
Fe4 O263 N262 C261 172.7(7) . . . . ?
Fe4 N4P C20P C21P 170.3(14) . . . . ?
Fe4 N4P C24P C23P -177.4(10) . . . . ?
Fe4 N242 C241 C24 6.3(17) . . . . ?
Fe5 O16 C16 C26 22.3(17) . . . . ?
Fe5 O16 C16 C66 -161.3(8) . . . . ?
Fe5 O223 N222 Fe6 -10.5(9) . . . . ?
Fe5 O223 N222 C221 178.4(7) . . . . ?
Fe5 N5P C26P C27P -175.7(8) . . . . ?
Fe5 N5P C30P C29P 177.7(9) . . . . ?
Fe5 N262 C261 C26 -2.8(17) . . . . ?
Fe6 O12 C12 C22 22(2) . . . . ?
Fe6 O12 C12 C62 -168.4(8) . . . . ?
Fe6 O243 N242 Fe4 -11.6(9) . . . . ?
Fe6 O243 N242 C241 175.9(8) . . . . ?
Fe6 N6P C32P C33P -172.7(10) . . . . ?
Fe6 N6P C36P C35P 171.5(9) . . . . ?
Fe6 N222 C221 C22 1.7(16) . . . . ?
O1 Fe3 O13 C13 -99.1(11) . . . . ?
O6 Fe6 O8 Fe4 -80.5(4) . . . . ?
O6 Fe6 O8 Fe5 64.8(4) . . . . ?
O11 C11 C21 C31 172.5(13) . . . . ?
O11 C11 C21 C211 2(2) . . . . ?
O11 C11 C61 C51 -175.6(11) . . . . ?
O11 C11 C61 C611 3.6(17) . . . . ?
O12 C12 C22 C32 174.2(12) . . . . ?
O12 C12 C22 C221 -3(2) . . . . ?
O12 C12 C62 C52 -178.5(12) . . . . ?
O12 C12 C62 C621 8.3(19) . . . . ?
O13 C13 C23 C33 177.3(10) . . . . ?
O13 C13 C23 C231 4(2) . . . . ?
O13 C13 C63 C53 -179.9(11) . . . . ?
O13 C13 C63 C631 1.3(18) . . . . ?
O14 C14 C24 C34 174.8(11) . . . . ?
O14 C14 C24 C241 4(2) . . . . ?
O14 C14 C64 C54 -176.2(13) . . . . ?
O14 C14 C64 C641 2(2) . . . . ?
O15 C15 C25 C35 -177.1(11) . . . . ?
O15 C15 C25 C251 8(2) . . . . ?
O15 C15 C65 C55 179.4(10) . . . . ?
O15 C15 C65 C651 -4(2) . . . . ?
O16 C16 C26 C36 -179.9(10) . . . . ?
O16 C16 C26 C261 -9.4(19) . . . . ?
O16 C16 C66 C56 -176.7(11) . . . . ?
O16 C16 C66 C661 1.6(17) . . . . ?
O213 Fe3 O13 C13 166.0(11) . . . . ?
O213 N212 C211 C21 177.0(11) . . . . ?
O223 N222 C221 C22 171.7(9) . . . . ?
O233 N232 C231 C23 169.4(10) . . . . ?
O243 Fe6 O8 Fe4 15.6(4) . . . . ?
O243 Fe6 O8 Fe5 160.8(4) . . . . ?
O243 N242 C241 C24 177.7(10) . . . . ?
O253 N252 C251 C25 169.6(11) . . . . ?
O263 N262 C261 C26 169.0(9) . . . . ?
N1P C6P C5P C4P 0.0 . . . . ?
C6P N1P C2P C3P 0.0 . . . . ?
C6P C5P C4P C3P 0.0 . . . . ?
C5P C4P C3P C2P 0.0 . . . . ?
C4P C3P C2P N1P 0.0 . . . . ?
C2P N1P C6P C5P 0.0 . . . . ?
N2P C1 C9P C10P 2(3) . . . . ?
N3P Fe3 O13 C13 76.2(11) . . . . ?
N3P C18P C17P C16P 0.0 . . . . ?
C18P N3P C14P C15P 0.0 . . . . ?
C18P C17P C16P C15P 0.0 . . . . ?
C17P C16P C15P C14P 0.0 . . . . ?
C16P C15P C14P N3P 0.0 . . . . ?
C14P N3P C18P C17P 0.0 . . . . ?
N4P C20P C21P C22P 11(3) . . . . ?
N5P C26P C27P C28P -7.5(18) . . . . ?
N6P Fe6 O8 Fe4 107.7(4) . . . . ?
N6P Fe6 O8 Fe5 -107.0(4) . . . . ?
N6P C32P C33P C34P 6(2) . . . . ?
N222 Fe6 O8 Fe4 -162.2(4) . . . . ?
N222 Fe6 O8 Fe5 -17.0(4) . . . . ?
N232 Fe3 O13 C13 -14.0(11) . . . . ?
N612 C613 C614 N622 -57.1(17) . . . . ?
N622 C623 C624 N612 59.7(17) . . . . ?
N632 C633 C634 N642 -45(3) . . . . ?
N642 C643 C644 N632 53(2) . . . . ?
N652 C653 C654 N662 -50.5(19) . . . . ?
N662 C663 C664 N652 56.8(18) . . . . ?
C1 N2P C12P C11P 7(2) . . . . ?
C1 C9P C10P C11P 2(3) . . . . ?
C9P C10P C11P C12P -1(3) . . . . ?
C10P C11P C12P N2P -4(2) . . . . ?
C11 C21 C31 C41 10(3) . . . . ?
C11 C21 C211 N212 -15(2) . . . . ?
C11 C61 C611 N612 -81.2(17) . . . . ?
C12 C22 C32 C42 -0.5(19) . . . . ?
C12 C22 C221 N222 -9.0(19) . . . . ?
C12 C62 C621 N622 -66.9(17) . . . . ?
C12P N2P C1 C9P -6(2) . . . . ?
C13 C23 C33 C43 0.1(17) . . . . ?
C13 C23 C231 N232 -12(2) . . . . ?
C13 C63 C631 N632 -68.7(16) . . . . ?
C14 C24 C34 C44 0(2) . . . . ?
C14 C24 C241 N242 -17(2) . . . . ?
C14 C64 C641 N642 -80.6(18) . . . . ?
C15 C25 C35 C45 -2(2) . . . . ?
C15 C25 C251 N252 -13(2) . . . . ?
C15 C65 C651 N652 -61.9(19) . . . . ?
C16 C26 C36 C46 -7.1(19) . . . . ?
C16 C26 C261 N262 0.7(19) . . . . ?
C16 C66 C661 N662 -81.9(15) . . . . ?
C20P N4P C24P C23P -9(2) . . . . ?
C20P C21P C22P C23P -18(2) . . . . ?
C21 C11 C61 C51 5.0(18) . . . . ?
C21 C11 C61 C611 -175.8(13) . . . . ?
C21 C31 C41 C51 -6(2) . . . . ?
C21 C31 C41 C411 -176.5(16) . . . . ?
C21P C22P C23P C24P 14(3) . . . . ?
C22 C12 C62 C52 -7.8(19) . . . . ?
C22 C12 C62 C621 179.1(13) . . . . ?
C22 C32 C42 C52 -1(2) . . . . ?
C22 C32 C42 C421 -178.7(11) . . . . ?
C22P C23P C24P N4P 2(2) . . . . ?
C23 C13 C63 C53 -1.5(19) . . . . ?
C23 C13 C63 C631 179.7(12) . . . . ?
C23 C33 C43 C53 3.1(17) . . . . ?
C23 C33 C43 C431 177.4(10) . . . . ?
C24 C14 C64 C54 3(2) . . . . ?
C24 C14 C64 C641 -178.5(12) . . . . ?
C24 C34 C44 C54 6(2) . . . . ?
C24 C34 C44 C441 177.1(10) . . . . ?
C24P N4P C20P C21P 1(3) . . . . ?
C25 C15 C65 C55 1(2) . . . . ?
C25 C15 C65 C651 177.5(13) . . . . ?
C25 C35 C45 C55 1(2) . . . . ?
C25 C35 C45 C451 -175.7(13) . . . . ?
C26 C16 C66 C56 -0.3(19) . . . . ?
C26 C16 C66 C661 178.0(11) . . . . ?
C26 C36 C46 C56 6.3(19) . . . . ?
C26 C36 C46 C461 -173.3(11) . . . . ?
C26P N5P C30P C29P -4.1(19) . . . . ?
C26P C27P C28P C29P 7(2) . . . . ?
C27P C28P C29P C30P -5(2) . . . . ?
C28P C29P C30P N5P 4(2) . . . . ?
C30P N5P C26P C27P 6.2(18) . . . . ?
C31 C21 C211 N212 172.9(12) . . . . ?
C31 C41 C51 C61 3(2) . . . . ?
C32 C22 C221 N222 173.5(10) . . . . ?
C32 C42 C52 C62 -3(3) . . . . ?
C32P N6P C36P C35P 3.8(17) . . . . ?
C32P C33P C34P C35P -2.7(19) . . . . ?
C33 C23 C231 N232 174.9(11) . . . . ?
C33 C43 C53 C63 -5.4(18) . . . . ?
C33P C34P C35P C36P 0.7(18) . . . . ?
C34 C24 C241 N242 171.2(11) . . . . ?
C34 C44 C54 C64 -8(2) . . . . ?
C34P C35P C36P N6P -1.1(18) . . . . ?
C35 C25 C251 N252 171.4(11) . . . . ?
C35 C45 C55 C65 2(2) . . . . ?
C36 C26 C261 N262 171.1(10) . . . . ?
C36 C46 C56 C66 -2(2) . . . . ?
C36P N6P C32P C33P -6(2) . . . . ?
C41 C51 C61 C11 -3(2) . . . . ?
C41 C51 C61 C611 178.3(16) . . . . ?
C42 C52 C62 C12 8(3) . . . . ?
C42 C52 C62 C621 -179.9(18) . . . . ?
C43 C53 C63 C13 5(2) . . . . ?
C43 C53 C63 C631 -176.4(12) . . . . ?
C44 C54 C64 C14 3(2) . . . . ?
C44 C54 C64 C641 -175.7(14) . . . . ?
C45 C55 C65 C15 -2.6(18) . . . . ?
C45 C55 C65 C651 -178.7(14) . . . . ?
C46 C56 C66 C16 0(2) . . . . ?
C46 C56 C66 C661 -178.6(12) . . . . ?
C51 C61 C611 N612 97.9(19) . . . . ?
C52 C62 C621 N622 121.2(16) . . . . ?
C53 C63 C631 N632 112.4(14) . . . . ?
C54 C64 C641 N642 97.9(18) . . . . ?
C55 C65 C651 N652 113.7(14) . . . . ?
C56 C66 C661 N662 96.4(16) . . . . ?
C61 C11 C21 C31 -8(2) . . . . ?
C61 C11 C21 C211 -178.8(12) . . . . ?
C62 C12 C22 C32 5(2) . . . . ?
C62 C12 C22 C221 -172.1(11) . . . . ?
C63 C13 C23 C33 -0.9(17) . . . . ?
C63 C13 C23 C231 -174.3(11) . . . . ?
C64 C14 C24 C34 -4(2) . . . . ?
C64 C14 C24 C241 -175.3(13) . . . . ?
C65 C15 C25 C35 1(2) . . . . ?
C65 C15 C25 C251 -174.4(13) . . . . ?
C66 C16 C26 C36 3.8(18) . . . . ?
C66 C16 C26 C261 174.2(11) . . . . ?
C211 C21 C31 C41 -178.9(15) . . . . ?
C221 C22 C32 C42 177.0(11) . . . . ?
C231 C23 C33 C43 173.9(10) . . . . ?
C241 C24 C34 C44 172.1(12) . . . . ?
C251 C25 C35 C45 173.9(13) . . . . ?
C261 C26 C36 C46 -178.4(12) . . . . ?
C411 C41 C51 C61 175.3(14) . . . . ?
C421 C42 C52 C62 174.0(14) . . . . ?
C431 C43 C53 C63 -179.2(12) . . . . ?
C441 C44 C54 C64 -178.3(13) . . . . ?
C451 C45 C55 C65 178.8(11) . . . . ?
C461 C46 C56 C66 177.2(12) . . . . ?
C611 N612 C613 C614 -178.5(11) . . . . ?
C611 N612 C624 C623 179.1(11) . . . . ?
C613 N612 C611 C61 -12(2) . . . . ?
C613 N612 C624 C623 -58.1(16) . . . . ?
C614 N622 C621 C62 -178.1(14) . . . . ?
C614 N622 C623 C624 -57.9(16) . . . . ?
C621 N622 C614 C613 173.9(10) . . . . ?
C621 N622 C623 C624 -178.7(10) . . . . ?
C623 N622 C614 C613 56.0(16) . . . . ?
C623 N622 C621 C62 -54.4(16) . . . . ?
C624 N612 C611 C61 105.8(17) . . . . ?
C624 N612 C613 C614 57.1(16) . . . . ?
C631 N632 C633 C634 179.3(15) . . . . ?
C631 N632 C644 C643 178.6(12) . . . . ?
C633 N632 C631 C63 -178.8(14) . . . . ?
C633 N632 C644 C643 -50.0(18) . . . . ?
C634 N642 C641 C64 -24(2) . . . . ?
C634 N642 C643 C644 -44(2) . . . . ?
C641 N642 C634 C633 179.8(16) . . . . ?
C641 N642 C643 C644 168.1(15) . . . . ?
C643 N642 C634 C633 40(2) . . . . ?
C643 N642 C641 C64 114.2(16) . . . . ?
C644 N632 C631 C63 -50.7(17) . . . . ?
C644 N632 C633 C634 48(2) . . . . ?
C651 N652 C653 C654 173.0(12) . . . . ?
C651 N652 C664 C663 -172.7(11) . . . . ?
C653 N652 C651 C65 162.1(13) . . . . ?
C653 N652 C664 C663 -50.9(17) . . . . ?
C654 N662 C661 C66 0.9(19) . . . . ?
C654 N662 C663 C664 -56.0(17) . . . . ?
C661 N662 C654 C653 175.8(12) . . . . ?
C661 N662 C663 C664 175.4(12) . . . . ?
C663 N662 C654 C653 47.8(18) . . . . ?
C663 N662 C661 C66 126.2(14) . . . . ?
C664 N652 C651 C65 -75.1(15) . . . . ?
C664 N652 C653 C654 51.2(18) . . . . ?
N2 C3 C4 C5 -3.5(18) . . . . ?
C3 N2 C7 C6 2(3) . . . . ?
C3 C4 C5 C6 3(3) . . . . ?
C4 C5 C6 C7 1(3) . . . . ?
C5 C6 C7 N2 -3(3) . . . . ?
C7 N2 C3 C4 0.9(19) . . . . ?
N1 C2 C8 C9 3.2(18) . . . . ?
C2 N1 C17 C10 0(2) . . . . ?
C2 C8 C9 C10 -5(3) . . . . ?
C8 C9 C10 C17 5(3) . . . . ?
C9 C10 C17 N1 -2(3) . . . . ?
C17 N1 C2 C8 -0.6(16) . . . . ?

_smtbx_masks_special_details     ?
loop_
_smtbx_masks_void_nr
_smtbx_masks_void_average_x
_smtbx_masks_void_average_y
_smtbx_masks_void_average_z
_smtbx_masks_void_volume
_smtbx_masks_void_count_electrons
_smtbx_masks_void_content
1 -0.540 -0.163 -0.078 1684.4 464.3 '12 pyridine'

_smtbx_masks_void_probe_radius   1.2
_smtbx_masks_void_truncation_radius 1.2
_shelx_res_file                  
;
TITL c2_a.res in P-1
    c2.res
    created by SHELXL-2018/3 at 11:21:17 on 15-Jun-2021
REM Old TITL C2 in P-1
REM SHELXT solution in P-1: R1 0.436, Rweak 0.108, Alpha 0.219
REM <I/s> 0.000 for 0 systematic absences, Orientation as input
REM Formula found by SHELXT: C265 N78 O22 F34 Fe14
CELL 1.54187 17.1685 17.3485 29.5339 86.3963 76.716 60.9128
ZERR 2 0.0011 0.0011 0.0021 0.0061 0.0054 0.0043
LATT 1
SFAC B C F Fe H N O P
UNIT 8 272 44 14 302 52 54 2
SADI N2 C3 N2 C7
SADI C3 C4 C4 C5 C5 C6 C6 C7
SADI 0.04 N2 C6 N2 C4
SADI 0.04 C5 C7 C5 C3 C6 C4 C7 C3
SADI N1 C2 N1 C17
SADI C2 C8 C8 C9 C9 C10 C10 C17
SADI 0.04 N1 C10 N1 C8
SADI 0.04 C9 C17 C9 C2 C10 C8 C17 C2
SADI B4 F13 B4 F14 B4 F15 B4 F16
SADI 0.04 F13 F14 F14 F15 F15 F16 F16 F13 F14 F16 F13 F15
SADI B2 F5 B2 F6 B2 F7 B2 F8
SADI 0.04 F5 F6 F6 F7 F7 F8 F8 F5 F6 F8 F5 F7
SADI B3 F9 B3 F10 B3 F11 B3 F12
SADI 0.04 F9 F10 F10 F11 F11 F12 F12 F9 F10 F12 F9 F11
FLAT N2 C3 C4 C5 C6 C7
FLAT N1 C2 C8 C9 C10 C17
SIMU 0.2 0.4 1.7 N6P N4P N2P C2P C3P
SIMU 0.2 0.4 1.7 N1P C2P C3P C4P C5P C6P
SIMU N2 C3 C4 C5 C6 C7
SIMU N1 C2 C8 C9 C10 C17
SIMU B4 F13 F14 F15 F16
SIMU B2 F5 F6 F7 F8
SIMU B3 F9 F10 F11 F12
RIGU N2 C3 C4 C5 C6 C7
RIGU N1 C2 C8 C9 C10 C17
RIGU B4 F13 F14 F15 F16
RIGU B2 F5 F6 F7 F8
RIGU B3 F9 F10 F11 F12
ISOR 0.005 0.01 O7W O5W O6W O2W O3W O4W
EADP F4 F1 F2
EADP F20 F19 F21 F22 F17 F18
ISOR 0.005 0.01 B1 F3 F1 F2 F4 F13 B4 F14 F15 F16 F12 B3 F9 F10 F11 B2 F5 =
 F6 F7 F8 P1 F17 F18 F19 F20 F21 F22
ISOR 0.01 0.02 C25 C441 C41 N262 C623 C12 O5 C29P O7 C23 O11 C20P C32 C10P =
 O253 C21P N1P C4 N212 N222 C451 C22P C653 C16 C664 N662 C631 N642 C624 C11 =
 C3 N252 C10 C6P N5P C2P O243 C211 C9P O213 C614 C43 C54 O1 N612 O4 C14 C34 =
 N622 O3 C30P C661 C46 O6 C55 C34P C33 O2 C643 C644 C613 O15 C24 O233 C6 N2P =
 C27P C42 C17 O13 C33P C663 O223 N3P C2 C634 O12 N232 N6P C21 C65 C61 C11P =
 C251 C63 C7 C17P C8 C15P C5P C56 C9 C52 C3P C35 N632 C431 C633 C24P C641 =
 C241 C36 C26P C261 C28P C32P C621 C36P C15 C221 C1 C651 C12P C654 C13 C53 =
 C44 C16P C18P C411 C14P C461 C231 C421 C31 C45 C51 C64 C611 C23P C4P C26 O8 =
 C66 O14 C5 O263 N1 N4P C22 N242 C62 N2 C35P O16 N652
DFIX 1.42 0.002 N612 C624
DFIX 1.42 0.002 N622 C623
DFIX 1.42 0.002 N622 C614
DFIX 1.42 0.002 N612 C613

L.S. 3
PLAN  1
SIZE 0.21 0.23 0.33
TEMP -120.15
CONF
FREE C14P C18P
BOND
MORE -1
BOND $H
ABIN
fmap 2
acta
SHEL 10000 0.85
OMIT 3 1 3
OMIT -3 -2 3
OMIT 3 0 1
OMIT -2 1 0
OMIT -5 -4 2
OMIT 3 5 11
REM <olex2.extras>
REM <HklSrc "%.\\C2.hkl">
REM </olex2.extras>

WGHT    0.200000
EXTI    0.000631
FVAR       0.10583
FE1   4    0.267438    0.022830    0.215955    11.00000    0.15328    0.18584 =
         0.07628    0.02673   -0.01569   -0.09674
FE2   4    0.227384    0.195675    0.152737    11.00000    0.13044    0.18220 =
         0.07220    0.02413   -0.02012   -0.07633
FE3   4    0.436859    0.053049    0.155827    11.00000    0.13574    0.17445 =
         0.06441    0.03043   -0.01316   -0.07684
FE4   4    0.398415    0.220323    0.348221    11.00000    0.14715    0.17199 =
         0.07353    0.03894   -0.02652   -0.09373
FE5   4    0.253406    0.403926    0.310554    11.00000    0.12460    0.16975 =
         0.07733    0.03572   -0.02556   -0.07695
FE6   4    0.178985    0.287204    0.381235    11.00000    0.14564    0.17893 =
         0.06637    0.01285   -0.00686   -0.09510
FE7   4    0.295741    0.196576    0.260620    11.00000    0.13500    0.18365 =
         0.06144    0.02469   -0.01459   -0.08642
O5    7    0.279808    0.092409    0.264202    11.00000    0.12355    0.12491 =
         0.05463    0.02072   -0.01247   -0.06213
AFIX  43
H5    5    0.277338    0.069716    0.294313    11.00000   -1.20000
AFIX   0
O1    7    0.398956    0.142945    0.208063    11.00000    0.10047    0.12336 =
         0.06825    0.01416   -0.00176   -0.06107
AFIX  43
H1    5    0.441685    0.163482    0.206357    11.00000   -1.20000
AFIX   0
O4    7    0.383135    0.156387    0.298659    11.00000    0.11094    0.14684 =
         0.06244    0.00891   -0.01791   -0.06646
AFIX  43
H4    5    0.427312    0.095512    0.293363    11.00000   -1.20000
AFIX   0
O3    7    0.286578    0.312732    0.259847    11.00000    0.09991    0.12139 =
         0.06637    0.01999   -0.01290   -0.05102
AFIX  43
H3    5    0.300578    0.330440    0.229318    11.00000   -1.20000
AFIX   0
O6    7    0.196958    0.240044    0.317526    11.00000    0.11556    0.16090 =
         0.06207    0.01247   -0.00865   -0.07618
AFIX  43
H6    5    0.144490    0.238080    0.313699    11.00000   -1.20000
AFIX   0
O7    7    0.312121    0.077844    0.164482    11.00000    0.11332    0.13746 =
         0.08028    0.01550   -0.01344   -0.05497
O8    7    0.272368    0.315832    0.356589    11.00000    0.10200    0.13480 =
         0.09278    0.01822   -0.01954   -0.06779
O11   7    0.233318   -0.041432    0.266962    11.00000    0.14771    0.17206 =
         0.11934    0.02787   -0.03021   -0.08623
O12   7    0.081533    0.257352    0.401486    11.00000    0.13111    0.19272 =
         0.12579    0.01473   -0.01548   -0.09838
O13   7    0.557548    0.035927    0.144980    11.00000    0.11736    0.16084 =
         0.10303    0.02447   -0.02286   -0.06489
O14   7    0.521685    0.119557    0.344395    11.00000    0.10648    0.12229 =
         0.10564    0.03015   -0.04836   -0.02751
O15   7    0.135313    0.316083    0.145824    11.00000    0.13997    0.15691 =
         0.10374    0.00378   -0.03914   -0.06317
O16   7    0.243355    0.492791    0.265349    11.00000    0.12728    0.14597 =
         0.10024    0.02617   -0.02972   -0.05897
O213  7    0.469464   -0.044929    0.194189    11.00000    0.13538    0.14017 =
         0.08569    0.03582   -0.03112   -0.06094
O223  7    0.122542    0.445769    0.322933    11.00000    0.11149    0.16000 =
         0.11388    0.02774   -0.02940   -0.06467
O233  7    0.322910    0.222292    0.116931    11.00000    0.13705    0.16971 =
         0.11691    0.06157   -0.02022   -0.07398
O243  7    0.258629    0.174751    0.403754    11.00000    0.14740    0.15489 =
         0.09564    0.03589   -0.02902   -0.07586
O253  7    0.138157    0.106533    0.221370    11.00000    0.13249    0.15490 =
         0.10745    0.02075   -0.02347   -0.05921
O263  7    0.451194    0.280516    0.302917    11.00000    0.12265    0.16581 =
         0.10531    0.03802   -0.01626   -0.07237
AFIX  66
N1P   6    0.266627   -0.067055    0.168656    11.00000    0.13375    0.15683 =
         0.09922    0.01227   -0.02967   -0.05618
C6P   2    0.184523   -0.068123    0.174310    11.00000    0.15969    0.17185 =
         0.11608    0.01963   -0.02812   -0.07792
AFIX  43
H6P   5    0.133467   -0.031751    0.198331    11.00000   -1.20000
AFIX  65
C5P   2    0.177119   -0.122407    0.144819    11.00000    0.17257    0.15509 =
         0.15355    0.00628   -0.04949   -0.08312
AFIX  43
H5P   5    0.121004   -0.123137    0.148683    11.00000   -1.20000
AFIX  65
C4P   2    0.251821   -0.175625    0.109673    11.00000    0.18046    0.17250 =
         0.12794    0.01886   -0.05498   -0.06655
AFIX  43
H4P   5    0.246760   -0.212726    0.089517    11.00000   -1.20000
AFIX  65
C3P   2    0.333926   -0.174558    0.104018    11.00000    0.16907    0.15027 =
         0.11122    0.01082   -0.04105   -0.07363
AFIX  43
H3P   5    0.384981   -0.210929    0.079998    11.00000   -1.20000
AFIX  65
C2P   2    0.341331   -0.120273    0.133510    11.00000    0.15415    0.15059 =
         0.13155    0.02730   -0.04251   -0.05629
AFIX  43
H2P   5    0.397446   -0.119544    0.129645    11.00000   -1.20000
AFIX   0
N2P   6    0.210679    0.159487    0.087639    11.00000    0.14436    0.16594 =
         0.11633    0.02397   -0.03473   -0.06543
AFIX  66
N3P   6    0.486639   -0.035486    0.095354    11.00000    0.15488    0.15817 =
         0.10253    0.01146   -0.03398   -0.07688
C18P  2    0.557458   -0.120894    0.096202    11.00000    0.15161    0.16459 =
         0.12827   -0.00275   -0.03801   -0.05850
AFIX  43
H18P  5    0.589070   -0.136169    0.120654    11.00000   -1.20000
AFIX  65
C17P  2    0.582024   -0.183952    0.061274    11.00000    0.14963    0.13983 =
         0.14040    0.01214   -0.04248   -0.04424
AFIX  43
H17P  5    0.630425   -0.242324    0.061854    11.00000   -1.20000
AFIX  65
C16P  2    0.535771   -0.161604    0.025498    11.00000    0.19304    0.18194 =
         0.16339    0.00910   -0.03888   -0.08938
AFIX  43
H16P  5    0.552561   -0.204701    0.001626    11.00000   -1.20000
AFIX  65
C15P  2    0.464952   -0.076196    0.024649    11.00000    0.18878    0.17123 =
         0.13421    0.02082   -0.03848   -0.07392
AFIX  43
H15P  5    0.433340   -0.060922    0.000197    11.00000   -1.20000
AFIX  65
C14P  2    0.440385   -0.013137    0.059577    11.00000    0.14160    0.14168 =
         0.13264    0.01301   -0.01861   -0.06953
AFIX  43
H14P  5    0.391983    0.045235    0.058997    11.00000   -1.20000
AFIX   0
N4P   6    0.422471    0.271601    0.406733    11.00000    0.13690    0.16860 =
         0.12833    0.01675   -0.02840   -0.08258
N5P   6    0.224771    0.505830    0.362077    11.00000    0.12695    0.13385 =
         0.11469    0.02357   -0.03030   -0.06594
N6P   6    0.133423    0.352878    0.450873    11.00000    0.12627    0.14572 =
         0.09251    0.01990   -0.01950   -0.07484
N212  6    0.403392   -0.068897    0.216419    11.00000    0.11461    0.13589 =
         0.09655    0.02479   -0.02408   -0.05536
N222  6    0.089112    0.401327    0.356888    11.00000    0.13770    0.16040 =
         0.10572    0.01187   -0.02807   -0.06876
N232  6    0.412754    0.159433    0.112446    11.00000    0.13065    0.12784 =
         0.11628    0.04305   -0.02782   -0.05789
N242  6    0.352369    0.145765    0.396202    11.00000    0.13206    0.14958 =
         0.09811    0.01706   -0.01887   -0.06964
N252  6    0.118347    0.175991    0.189995    11.00000    0.13411    0.15048 =
         0.10906    0.00248   -0.03107   -0.06878
N262  6    0.391280    0.366027    0.290994    11.00000    0.09865    0.13628 =
         0.10681    0.02193   -0.03013   -0.05272
N612  6    0.081279   -0.045999    0.355487    11.00000    0.17234    0.18470 =
         0.14706   -0.01137   -0.02677   -0.09237
AFIX  13
H612  5    0.029443   -0.054550    0.373611    10.50000   -1.20000
AFIX   0
N622  6    0.043982    0.107279    0.410120    11.00000    0.19047    0.18752 =
         0.13220   -0.00054   -0.04319   -0.09849
AFIX  13
H622  5    0.094780    0.117799    0.392442    10.50000   -1.20000
AFIX   0
N632  6    0.712251   -0.019663    0.193543    11.00000    0.15586    0.17109 =
         0.13296    0.02294   -0.05440   -0.06057
AFIX  13
H632  5    0.645168    0.000307    0.202506    10.50000   -1.20000
AFIX   0
N642  6    0.728258    0.005386    0.286153    11.00000    0.19706    0.16599 =
         0.14341    0.03325   -0.04088   -0.05736
AFIX  13
H642  5    0.794480   -0.011418    0.275876    10.50000   -1.20000
AFIX   0
N652  6    0.091666    0.499265    0.147953    11.00000    0.15387    0.16153 =
         0.14554   -0.00151   -0.05532   -0.07073
AFIX  13
H652  5    0.118161    0.446062    0.166454    10.50000   -1.20000
AFIX   0
N662  6    0.129336    0.623482    0.191575    11.00000    0.14023    0.14751 =
         0.13440   -0.00466   -0.02303   -0.05441
AFIX  13
H662  5    0.100962    0.674956    0.172284    10.50000   -1.20000
AFIX   0
C1    2    0.213261    0.206272    0.051646    11.00000    0.17489    0.18093 =
         0.13367    0.00898   -0.04091   -0.07965
AFIX  43
H1A   5    0.216075    0.258844    0.055212    11.00000   -1.20000
AFIX   0
C9P   2    0.212021    0.181541    0.008669    11.00000    0.17830    0.17428 =
         0.12360    0.00668   -0.04574   -0.08195
AFIX  43
H9P   5    0.215598    0.216398   -0.017030    11.00000   -1.20000
AFIX   0
C10P  2    0.206454    0.116150    0.003001    11.00000    0.20783    0.21525 =
         0.19895    0.00447   -0.05562   -0.10759
AFIX  43
H10P  5    0.207025    0.097960   -0.026804    11.00000   -1.20000
AFIX   0
C11   2    0.285378   -0.121903    0.276777    11.00000    0.13339    0.15722 =
         0.11288    0.00713   -0.02136   -0.07516
C11P  2    0.198423    0.063775    0.046008    11.00000    0.21586    0.19052 =
         0.19435    0.02913   -0.03662   -0.11843
AFIX  43
H11P  5    0.193151    0.012107    0.044088    11.00000   -1.20000
AFIX   0
C12   2   -0.003929    0.309709    0.409518    11.00000    0.13732    0.15234 =
         0.10874    0.02078   -0.02460   -0.07013
C12P  2    0.199182    0.094088    0.086202    11.00000    0.17427    0.16261 =
         0.14746    0.01178   -0.05187   -0.08666
AFIX  43
H12P  5    0.190887    0.065601    0.114006    11.00000   -1.20000
AFIX   0
C13   2    0.603279    0.065779    0.115040    11.00000    0.14392    0.15385 =
         0.10383    0.02400   -0.02455   -0.08448
C14   2    0.551360    0.058662    0.373742    11.00000    0.13687    0.13993 =
         0.12118    0.02910   -0.02555   -0.06895
C15   2    0.043884    0.351576    0.150949    11.00000    0.17104    0.17527 =
         0.12244   -0.01865   -0.04563   -0.08024
C16   2    0.298838    0.526139    0.245235    11.00000    0.13394    0.13449 =
         0.10757    0.02587   -0.01432   -0.07274
C20P  2    0.492319    0.285207    0.399639    11.00000    0.18108    0.19941 =
         0.17657   -0.00259   -0.04248   -0.09180
AFIX  43
H20P  5    0.533815    0.262539    0.370237    11.00000   -1.20000
AFIX   0
C21   2    0.371460   -0.169720    0.265951    11.00000    0.14733    0.13676 =
         0.10490    0.02557   -0.03304   -0.05634
C21P  2    0.517128    0.328669    0.428763    11.00000    0.19364    0.21645 =
         0.21743    0.00249   -0.04092   -0.10345
AFIX  43
H21P  5    0.563267    0.345600    0.420207    11.00000   -1.20000
AFIX   0
C22   2   -0.048365    0.391455    0.393134    11.00000    0.13386    0.15243 =
         0.13080   -0.01426   -0.02192   -0.07524
C22P  2    0.456268    0.341250    0.474316    11.00000    0.22630    0.23809 =
         0.20489   -0.00958   -0.07129   -0.10627
AFIX  43
H22P  5    0.472501    0.352935    0.500738    11.00000   -1.20000
AFIX   0
C23   2    0.565559    0.132441    0.087339    11.00000    0.11293    0.13789 =
         0.09058    0.01872   -0.00700   -0.05682
C23P  2    0.374139    0.336961    0.481251    11.00000    0.18197    0.17923 =
         0.16022   -0.00066   -0.03222   -0.09403
AFIX  43
H23P  5    0.329757    0.357859    0.509920    11.00000   -1.20000
AFIX   0
C24   2    0.499651    0.036305    0.406931    11.00000    0.13072    0.15286 =
         0.11151    0.00195   -0.02742   -0.06019
C24P  2    0.360657    0.302584    0.446240    11.00000    0.15962    0.15228 =
         0.13693    0.00745   -0.04860   -0.06950
AFIX  43
H24P  5    0.305218    0.300564    0.450058    11.00000   -1.20000
AFIX   0
C25   2   -0.001626    0.303828    0.171742    11.00000    0.13543    0.14641 =
         0.11105    0.01327   -0.03487   -0.06386
C26   2    0.392214    0.478427    0.242887    11.00000    0.11870    0.13959 =
         0.09197    0.03780   -0.02319   -0.06594
C26P  2    0.279921    0.498910    0.386683    11.00000    0.13117    0.14544 =
         0.10909    0.03288   -0.02857   -0.08288
AFIX  43
H26P  5    0.338991    0.448285    0.381217    11.00000   -1.20000
AFIX   0
C27P  2    0.256772    0.563643    0.421885    11.00000    0.15052    0.17407 =
         0.15503    0.01640   -0.04369   -0.08272
AFIX  43
H27P  5    0.294545    0.555841    0.442662    11.00000   -1.20000
AFIX   0
C28P  2    0.173906    0.639040    0.422904    11.00000    0.17054    0.17068 =
         0.15566    0.00052   -0.04660   -0.08384
AFIX  43
H28P  5    0.158258    0.687363    0.443144    11.00000   -1.20000
AFIX   0
C29P  2    0.117239    0.649253    0.399285    11.00000    0.13244    0.14944 =
         0.14000    0.02879   -0.02338   -0.06225
AFIX  43
H29P  5    0.058741    0.700346    0.402979    11.00000   -1.20000
AFIX   0
C30P  2    0.148897    0.576804    0.366266    11.00000    0.14823    0.16404 =
         0.11966    0.00658   -0.03302   -0.08476
AFIX  43
H30P  5    0.110474    0.582447    0.346270    11.00000   -1.20000
AFIX   0
C31   2    0.418504   -0.250436    0.282855    11.00000    0.17431    0.17299 =
         0.14915    0.01054   -0.03038   -0.08273
AFIX  43
H31   5    0.483229   -0.275564    0.275932    11.00000   -1.20000
AFIX   0
C32   2   -0.148334    0.444772    0.400753    11.00000    0.17149    0.16158 =
         0.13281   -0.00406   -0.03736   -0.08667
AFIX  43
H32   5   -0.177906    0.501839    0.389211    11.00000   -1.20000
AFIX   0
C32P  2    0.131435    0.421017    0.459020    11.00000    0.14975    0.16219 =
         0.11464    0.00991   -0.01809   -0.07948
AFIX  43
H32P  5    0.144044    0.451900    0.433162    11.00000   -1.20000
AFIX   0
C33   2    0.622585    0.163093    0.056508    11.00000    0.13366    0.11851 =
         0.07866    0.02024   -0.02562   -0.03732
AFIX  43
H33   5    0.595743    0.210076    0.037106    11.00000   -1.20000
AFIX   0
C33P  2    0.112677    0.457014    0.502058    11.00000    0.15884    0.14642 =
         0.14924    0.01698   -0.01039   -0.08116
AFIX  43
H33P  5    0.106753    0.513770    0.505718    11.00000   -1.20000
AFIX   0
C34   2    0.536439   -0.038081    0.437116    11.00000    0.15403    0.15194 =
         0.10546    0.01820   -0.03482   -0.06016
AFIX  43
H34   5    0.497214   -0.051625    0.460405    11.00000   -1.20000
AFIX   0
C34P  2    0.102034    0.410293    0.541174    11.00000    0.14860    0.16422 =
         0.12631   -0.00003   -0.03341   -0.06969
AFIX  43
H34P  5    0.091372    0.432208    0.571930    11.00000   -1.20000
AFIX   0
C35   2   -0.095694    0.343962    0.173686    11.00000    0.16061    0.14380 =
         0.12652    0.01979   -0.04664   -0.06220
AFIX  43
H35   5   -0.127691    0.312920    0.186578    11.00000   -1.20000
AFIX   0
C35P  2    0.108165    0.328437    0.531973    11.00000    0.15191    0.14727 =
         0.11390    0.00696   -0.02496   -0.06587
AFIX  43
H35P  5    0.101028    0.292982    0.556704    11.00000   -1.20000
AFIX   0
C36   2    0.444608    0.518791    0.221296    11.00000    0.15162    0.14431 =
         0.12406    0.02455   -0.04534   -0.07728
AFIX  43
H36   5    0.507341    0.490636    0.222413    11.00000   -1.20000
AFIX   0
C36P  2    0.123948    0.302443    0.488486    11.00000    0.11242    0.12930 =
         0.10112   -0.00679   -0.00509   -0.06232
AFIX  43
H36P  5    0.129185    0.246859    0.482233    11.00000   -1.20000
AFIX   0
C41   2    0.383102   -0.299836    0.308819    11.00000    0.19788    0.19558 =
         0.18848    0.00701   -0.05160   -0.09455
C42   2   -0.197602    0.403020    0.427235    11.00000    0.15130    0.16760 =
         0.16032   -0.00259   -0.01858   -0.07534
C43   2    0.718771    0.123908    0.054697    11.00000    0.11590    0.14276 =
         0.13628   -0.01120   -0.01725   -0.05608
C44   2    0.625373   -0.084348    0.430299    11.00000    0.14756    0.14493 =
         0.11487    0.03199   -0.05169   -0.04782
C45   2   -0.141362    0.422391    0.158500    11.00000    0.16255    0.18119 =
         0.16848   -0.00152   -0.05010   -0.07509
C46   2    0.410991    0.595184    0.199080    11.00000    0.15160    0.15201 =
         0.12836    0.01424   -0.04895   -0.07987
C51   2    0.288988   -0.251831    0.319816    11.00000    0.17195    0.16136 =
         0.14613    0.00510   -0.04742   -0.08634
AFIX  43
H51   5    0.258295   -0.279498    0.338955    11.00000   -1.20000
AFIX   0
C52   2   -0.156575    0.327618    0.441451    11.00000    0.18437    0.19707 =
         0.17370    0.02377   -0.03770   -0.10480
AFIX  43
H52   5   -0.195158    0.307254    0.460106    11.00000   -1.20000
AFIX   0
C53   2    0.757133    0.052353    0.081800    11.00000    0.16309    0.16695 =
         0.12394    0.01109   -0.02493   -0.07368
AFIX  43
H53   5    0.821382    0.021836    0.079336    11.00000   -1.20000
AFIX   0
C54   2    0.677899   -0.056281    0.399007    11.00000    0.17626    0.18324 =
         0.17046    0.02491   -0.05585   -0.08551
AFIX  43
H54   5    0.742014   -0.085867    0.396933    11.00000   -1.20000
AFIX   0
C55   2   -0.097596    0.473835    0.138004    11.00000    0.15025    0.13293 =
         0.14030    0.02630   -0.06329   -0.03622
AFIX  43
H55   5   -0.132826    0.531267    0.128117    11.00000   -1.20000
AFIX   0
C56   2    0.317526    0.638733    0.202284    11.00000    0.15172    0.13301 =
         0.12064    0.03151   -0.02288   -0.07444
AFIX  43
H56   5    0.291337    0.693614    0.188167    11.00000   -1.20000
AFIX   0
C61   2    0.233360   -0.168517    0.306593    11.00000    0.14643    0.16077 =
         0.13131    0.00508   -0.02750   -0.06938
C62   2   -0.061729    0.267551    0.434232    11.00000    0.16155    0.16438 =
         0.16218   -0.00958   -0.03747   -0.08583
C63   2    0.700736    0.025217    0.112852    11.00000    0.13871    0.15216 =
         0.13086    0.01874   -0.02239   -0.07563
C64   2    0.642984    0.011927    0.370661    11.00000    0.17096    0.18065 =
         0.15433    0.03859   -0.03474   -0.08937
C65   2    0.004655    0.435488    0.132439    11.00000    0.14239    0.16014 =
         0.13017    0.01155   -0.03557   -0.07101
C66   2    0.261749    0.607326    0.224386    11.00000    0.13487    0.14477 =
         0.11070    0.01920   -0.02434   -0.06705
C211  2    0.430817   -0.139822    0.240041    11.00000    0.15557    0.16032 =
         0.14398    0.01937   -0.03281   -0.07977
AFIX  43
H211  5    0.494143   -0.173206    0.239820    11.00000   -1.20000
AFIX   0
C221  2   -0.002531    0.437307    0.363406    11.00000    0.13953    0.16195 =
         0.13065    0.00665   -0.02101   -0.08106
AFIX  43
H221  5   -0.036907    0.490399    0.349436    11.00000   -1.20000
AFIX   0
C231  2    0.471897    0.180516    0.089698    11.00000    0.11447    0.13093 =
         0.08990    0.02295   -0.01126   -0.04521
AFIX  43
H231  5    0.450335    0.232927    0.073156    11.00000   -1.20000
AFIX   0
C241  2    0.404085    0.071143    0.414530    11.00000    0.16960    0.13299 =
         0.10034    0.04885   -0.02766   -0.07137
AFIX  43
H241  5    0.376034    0.040679    0.433134    11.00000   -1.20000
AFIX   0
C251  2    0.032650    0.228136    0.192451    11.00000    0.13557    0.15389 =
         0.10806   -0.00026   -0.04046   -0.06291
AFIX  43
H251  5   -0.009361    0.211104    0.210505    11.00000   -1.20000
AFIX   0
C261  2    0.436475    0.402217    0.264861    11.00000    0.11809    0.13551 =
         0.10651    0.01065   -0.01743   -0.06942
AFIX  43
H261  5    0.500938    0.375167    0.261103    11.00000   -1.20000
AFIX   0
C411  2    0.424352   -0.385402    0.331386    11.00000    0.24624    0.19567 =
         0.20154    0.04774   -0.07171   -0.11704
AFIX 137
H41A  5    0.480062   -0.428416    0.309922    11.00000   -1.50000
H41B  5    0.380451   -0.407588    0.339174    11.00000   -1.50000
H41C  5    0.439676   -0.376484    0.359905    11.00000   -1.50000
AFIX   0
C421  2   -0.307893    0.467786    0.432281    11.00000    0.18152    0.26883 =
         0.21459   -0.02147   -0.03688   -0.11043
AFIX 137
H42A  5   -0.337655    0.487758    0.465047    11.00000   -1.50000
H42B  5   -0.333891    0.435186    0.421259    11.00000   -1.50000
H42C  5   -0.317998    0.519091    0.413550    11.00000   -1.50000
AFIX   0
C431  2    0.774129    0.158715    0.019060    11.00000    0.15050    0.20274 =
         0.15129    0.04783    0.01164   -0.09628
AFIX 137
H43A  5    0.808281    0.116994   -0.008220    11.00000   -1.50000
H43B  5    0.817045    0.164810    0.033462    11.00000   -1.50000
H43C  5    0.732123    0.216386    0.009367    11.00000   -1.50000
AFIX   0
C441  2    0.665471   -0.157700    0.461725    11.00000    0.21142    0.14616 =
         0.13157    0.03473   -0.03194   -0.08306
AFIX 137
H44A  5    0.731948   -0.191629    0.449917    11.00000   -1.50000
H44B  5    0.638812   -0.196660    0.462563    11.00000   -1.50000
H44C  5    0.651862   -0.132755    0.493237    11.00000   -1.50000
AFIX   0
C451  2   -0.247536    0.479690    0.160811    11.00000    0.13114    0.25773 =
         0.21803    0.01418   -0.08198   -0.08268
AFIX 137
H45A  5   -0.266769    0.447333    0.144024    11.00000   -1.50000
H45B  5   -0.260090    0.535782    0.146412    11.00000   -1.50000
H45C  5   -0.281488    0.491435    0.193428    11.00000   -1.50000
AFIX   0
C461  2    0.475645    0.630981    0.171194    11.00000    0.18999    0.16518 =
         0.17197    0.01523   -0.01134   -0.11189
AFIX 137
H46A  5    0.459703    0.687247    0.186100    11.00000   -1.50000
H46B  5    0.467997    0.639966    0.139070    11.00000   -1.50000
H46C  5    0.539456    0.587999    0.171065    11.00000   -1.50000
AFIX   0
C611  2    0.137008   -0.118306    0.316243    11.00000    0.17394    0.16315 =
         0.14494    0.00324   -0.02142   -0.09074
AFIX  23
H61A  5    0.113603   -0.160967    0.322016    11.00000   -1.20000
H61B  5    0.120892   -0.090145    0.287121    11.00000   -1.20000
AFIX   0
C613  2    0.134629   -0.048232    0.386379    11.00000    0.17239    0.20406 =
         0.18186   -0.01944   -0.03170   -0.09722
AFIX  23
H61C  5    0.186026   -0.040158    0.368170    11.00000   -1.20000
H61D  5    0.161393   -0.107774    0.398760    11.00000   -1.20000
AFIX   0
C614  2    0.081982    0.023743    0.429850    11.00000    0.17125    0.17022 =
         0.14121    0.00739   -0.03418   -0.08318
AFIX  23
H61E  5    0.033133    0.014604    0.450399    11.00000   -1.20000
H61F  5    0.125189    0.019348    0.448337    11.00000   -1.20000
AFIX   0
C621  2   -0.019984    0.184510    0.450825    11.00000    0.16404    0.17232 =
         0.14876    0.00914   -0.01211   -0.09060
AFIX  23
H62A  5   -0.067743    0.171768    0.469579    11.00000   -1.20000
H62B  5    0.017899    0.183969    0.471684    11.00000   -1.20000
AFIX   0
C623  2   -0.014046    0.117271    0.380206    11.00000    0.20364    0.21103 =
         0.19190    0.03473   -0.02590   -0.11034
AFIX  23
H62C  5   -0.036299    0.175939    0.366773    11.00000   -1.20000
H62D  5   -0.067595    0.111889    0.397707    11.00000   -1.20000
AFIX   0
C624  2    0.045137    0.041431    0.340316    11.00000    0.17604    0.15978 =
         0.14980    0.00390   -0.02631   -0.07993
AFIX  23
H62E  5    0.006726    0.047878    0.318434    11.00000   -1.20000
H62F  5    0.096698    0.049918    0.322774    11.00000   -1.20000
AFIX   0
C631  2    0.740933   -0.046665    0.143158    11.00000    0.15447    0.15644 =
         0.14220    0.01865   -0.01283   -0.07098
AFIX  23
H63A  5    0.808434   -0.074076    0.133408    11.00000   -1.20000
H63B  5    0.724205   -0.092296    0.138559    11.00000   -1.20000
AFIX   0
C633  2    0.751759   -0.087826    0.223028    11.00000    0.20243    0.17377 =
         0.17827   -0.00109   -0.01195   -0.08142
AFIX  23
H63C  5    0.735749   -0.133918    0.218282    11.00000   -1.20000
H63D  5    0.819083   -0.114572    0.212366    11.00000   -1.20000
AFIX   0
C634  2    0.729230   -0.067741    0.270496    11.00000    0.20462    0.18965 =
         0.16265    0.01453   -0.05820   -0.10038
AFIX  23
H63E  5    0.667650   -0.061464    0.283053    11.00000   -1.20000
H63F  5    0.772638   -0.119475    0.284609    11.00000   -1.20000
AFIX   0
C641  2    0.707656    0.038616    0.331832    11.00000    0.15879    0.16904 =
         0.16737    0.01670   -0.04192   -0.05770
AFIX  23
H64A  5    0.677531    0.103882    0.331845    11.00000   -1.20000
H64B  5    0.765955    0.018192    0.341410    11.00000   -1.20000
AFIX   0
C643  2    0.688689    0.075420    0.255398    11.00000    0.19191    0.18916 =
         0.16416    0.03126   -0.06826   -0.07747
AFIX  23
H64C  5    0.701392    0.123266    0.261391    11.00000   -1.20000
H64D  5    0.621428    0.099935    0.263903    11.00000   -1.20000
AFIX   0
C644  2    0.720510    0.051041    0.205030    11.00000    0.18040    0.16557 =
         0.16084    0.01750   -0.00732   -0.08637
AFIX  23
H64E  5    0.684566    0.102402    0.187980    11.00000   -1.20000
H64F  5    0.785499    0.036469    0.194930    11.00000   -1.20000
AFIX   0
C651  2    0.054742    0.480071    0.113787    11.00000    0.15594    0.16557 =
         0.12883    0.02528   -0.05214   -0.06260
AFIX  23
H65A  5    0.014036    0.536044    0.101331    11.00000   -1.20000
H65B  5    0.105540    0.443042    0.087575    11.00000   -1.20000
AFIX   0
C653  2    0.162666    0.518009    0.125248    11.00000    0.20572    0.22624 =
         0.18792   -0.01177   -0.06341   -0.08908
AFIX  23
H65C  5    0.139365    0.563587    0.102636    11.00000   -1.20000
H65D  5    0.214012    0.463864    0.107436    11.00000   -1.20000
AFIX   0
C654  2    0.201315    0.552062    0.159861    11.00000    0.17070    0.20188 =
         0.17569   -0.00147   -0.05237   -0.08278
AFIX  23
H65E  5    0.236730    0.502311    0.177922    11.00000   -1.20000
H65F  5    0.243420    0.571874    0.141155    11.00000   -1.20000
AFIX   0
C661  2    0.160887    0.653575    0.226930    11.00000    0.15721    0.16803 =
         0.12514    0.00116   -0.03648   -0.06288
AFIX  23
H66A  5    0.140069    0.717408    0.223805    11.00000   -1.20000
H66B  5    0.129719    0.646841    0.258352    11.00000   -1.20000
AFIX   0
C663  2    0.061120    0.600072    0.211425    11.00000    0.17469    0.17871 =
         0.17345   -0.00188   -0.01966   -0.09184
AFIX  23
H66C  5    0.011447    0.650393    0.232597    11.00000   -1.20000
H66D  5    0.088146    0.549827    0.231109    11.00000   -1.20000
AFIX   0
C664  2    0.016797    0.574777    0.180298    11.00000    0.16262    0.17090 =
         0.15567    0.00514   -0.03400   -0.07983
AFIX  23
H66E  5   -0.026818    0.557114    0.199401    11.00000   -1.20000
H66F  5   -0.017031    0.625548    0.162334    11.00000   -1.20000
AFIX   0

P1    8    0.014923    0.799632    0.110325    11.00000    0.27186    0.28125 =
         0.29852    0.04083   -0.05171   -0.14709
F17   3    0.080075    0.770046    0.146084    11.00000    0.33090    0.32698 =
         0.30576    0.04304   -0.07772   -0.15158
F18   3    0.063423    0.693606    0.083363    11.00000    0.33090    0.32698 =
         0.30576    0.04304   -0.07772   -0.15158
F19   3    0.083986    0.828790    0.072000    11.00000    0.33090    0.32698 =
         0.30576    0.04304   -0.07772   -0.15158
F20   3   -0.058986    0.826746    0.074046    11.00000    0.33090    0.32698 =
         0.30576    0.04304   -0.07772   -0.15158
F21   3   -0.042736    0.903319    0.135969    11.00000    0.33090    0.32698 =
         0.30576    0.04304   -0.07772   -0.15158
F22   3   -0.054651    0.774215    0.151983    11.00000    0.33090    0.32698 =
         0.30576    0.04304   -0.07772   -0.15158
AFIX   6
B1    1   -0.133359    0.667026    0.324877    11.00000    0.27227    0.27592 =
         0.27501    0.01851   -0.06326   -0.13490
F3    3   -0.067571    0.671466    0.343719    11.00000    0.26448    0.29094 =
         0.24890    0.02509   -0.07236   -0.13514
F1    3   -0.179898    0.745436    0.303307    11.00000    0.23654    0.24457 =
         0.24160    0.01505   -0.04772   -0.10201
F2    3   -0.089746    0.595367    0.291756    11.00000    0.23654    0.24457 =
         0.24160    0.01505   -0.04772   -0.10201
F4    3   -0.195759    0.655384    0.360516    11.00000    0.23654    0.24457 =
         0.24160    0.01505   -0.04772   -0.10201
AFIX   0

O1W   7    9.962950   10.814620   10.326449    11.00000    0.20228    0.31934 =
         0.20224    0.04736   -0.02630   -0.12300
PART 1
O2W   7   10.532100    9.994249   10.260020    11.00000   10.15823   10.18453 =
        10.15250   10.02876  -10.06527  -10.06755

O3W   7   10.519420   10.196640   10.211500    11.00000   10.17872   10.21412 =
        10.17838   10.01617  -10.02644  -10.11162
O4W   7   10.306439   10.362510   10.167081    11.00000   10.22109   10.18849 =
        10.17928   10.03968  -10.03031  -10.10412
O5W   7   10.060970   10.210730   10.302381    11.00000   10.12988   10.17613 =
        10.11955   10.01415  -10.01646  -10.06691
O6W   7   10.238160   10.056600   10.358430    11.00000   10.18881   10.17374 =
        10.13525   10.03478  -10.05414  -10.10004
O7W   7   10.082529   10.407469   10.241850    11.00000   10.14963   10.16014 =
        10.12480  -10.00050  -10.04361  -10.04454
PART 2
N2    6   -0.110600    0.441349    0.273887    11.00000    0.20505    0.19059 =
         0.16572   -0.01597   -0.04284   -0.08841
C3    2   -0.106384    0.369656    0.291388    11.00000    0.18018    0.18667 =
         0.15729   -0.00572   -0.05948   -0.07982
AFIX  43
H3A   5   -0.049401    0.321314    0.294481    11.00000   -1.20000
AFIX   0
C4    2   -0.183701    0.364561    0.305118    11.00000    0.22513    0.25154 =
         0.23053    0.02790   -0.04554   -0.12092
AFIX  43
H4A   5   -0.183475    0.312069    0.316590    11.00000   -1.20000
AFIX   0
C5    2   -0.263422    0.439604    0.301669    11.00000    0.22330    0.25402 =
         0.25626    0.01253   -0.05823   -0.12066
AFIX  43
H5A   5   -0.320342    0.440229    0.312241    11.00000   -1.20000
AFIX   0
C6    2   -0.261883    0.513191    0.283267    11.00000    0.23367    0.25968 =
         0.25308    0.02371   -0.06560   -0.11310
AFIX  43
H6A   5   -0.317934    0.564357    0.281573    11.00000   -1.20000
AFIX   0
C7    2   -0.180653    0.514830    0.267076    11.00000    0.21786    0.21868 =
         0.19787    0.01778   -0.05144   -0.09532
AFIX  43
H7    5   -0.176304    0.563578    0.252713    11.00000   -1.20000
AFIX   0

N1    6    0.433292   -0.107878    0.353504    11.00000    0.21110    0.19526 =
         0.19745   -0.01207   -0.05952   -0.08673
C2    2    0.416007   -0.161608    0.383969    11.00000    0.23993    0.24088 =
         0.22779    0.00469   -0.05134   -0.10849
AFIX  43
H2A   5    0.354942   -0.146537    0.399283    11.00000   -1.20000
AFIX   0
C8    2    0.489581   -0.239866    0.392596    11.00000    0.25065    0.24251 =
         0.22381    0.02205   -0.05001   -0.11417
AFIX  43
H8    5    0.477766   -0.279594    0.412856    11.00000   -1.20000
AFIX   0
C9    2    0.580092   -0.261605    0.372360    11.00000    0.25015    0.25067 =
         0.23955    0.03288   -0.06901   -0.11740
AFIX  43
H9    5    0.630275   -0.312561    0.380186    11.00000   -1.20000
AFIX   0
C10   2    0.592560   -0.205039    0.340413    11.00000    0.22025    0.22951 =
         0.21686    0.00434   -0.04752   -0.11019
AFIX  43
H10   5    0.652655   -0.219046    0.323823    11.00000   -1.20000
AFIX   0
C17   2    0.518492   -0.128110    0.332264    11.00000    0.20388    0.19236 =
         0.17308   -0.00241   -0.06284   -0.10397
AFIX  43
H17   5    0.528709   -0.088792    0.310994    11.00000   -1.20000
AFIX   0

PART 0
B4    1    0.077615    0.088126    0.564190    11.00000    0.26062    0.25929 =
         0.26373    0.01258   -0.06222   -0.13030
F13   3    0.118178    0.036536    0.527201    11.00000    0.37573    0.37949 =
         0.31229   -0.01500   -0.08311   -0.11590
F14   3    0.106298    0.143676    0.560256    11.00000    0.30933    0.34095 =
         0.38123    0.05356   -0.06957   -0.18826
F15   3    0.083767    0.050731    0.603456    11.00000    0.27344    0.26571 =
         0.28191   -0.00526   -0.10720   -0.13883
F16   3   -0.009351    0.134839    0.564924    11.00000    0.26895    0.23073 =
         0.25634    0.02237   -0.06144   -0.12465

O2    7    0.221662    0.238848    0.215820    11.00000    0.09232    0.14380 =
         0.06676    0.01973   -0.01949   -0.04722
AFIX  43
H2    5    0.168650    0.294328    0.225826    11.00000   -1.20000
AFIX   0

B2    1    0.707236    0.288594    0.241941    11.00000    0.42260    0.42413 =
         0.42265    0.02551   -0.09533   -0.20653
F5    3    0.666577    0.383162    0.236173    11.00000    0.42905    0.42859 =
         0.42419    0.02341   -0.11286   -0.19787
F6    3    0.681439    0.254518    0.207478    11.00000    0.47577    0.44864 =
         0.45723    0.01288   -0.10879   -0.23045
F7    3    0.806596    0.238255    0.233907    11.00000    0.40129    0.41656 =
         0.42552    0.02807   -0.07325   -0.20640
F8    3    0.669902    0.273518    0.288986    11.00000    0.39208    0.39422 =
         0.41136    0.01665   -0.08575   -0.22054
B3    1    0.703242   -0.274786    0.201338    11.00000    0.34693    0.35031 =
         0.35074    0.01881   -0.08203   -0.16939
F9    3    0.662840   -0.198057    0.222365    11.00000    0.36514    0.37538 =
         0.40097    0.00165   -0.08366   -0.17393
F10   3    0.696321   -0.270858    0.159266    11.00000    0.40835    0.38418 =
         0.36544    0.03665   -0.12223   -0.15886
F11   3    0.788016   -0.314221    0.199960    11.00000    0.32505    0.31698 =
         0.31697    0.00121   -0.07282   -0.14232
F12   3    0.661557   -0.311797    0.225573    11.00000    0.35420    0.34934 =
         0.38046    0.03773   -0.06783   -0.16296
HKLF 4


REM  c2_a.res in P-1
REM wR2 = 0.4638, GooF = S = 1.194, Restrained GooF = 1.249 for all data
REM R1 = 0.1448 for 7830 Fo > 4sig(Fo) and 0.2433 for all 24944 data
REM 1559 parameters refined using 1523 restraints

END

WGHT      0.2000      0.0000

REM Highest difference peak  0.982,  deepest hole -0.607,  1-sigma level  0.095
Q1    1   0.3466  0.3319  0.1655  11.00000  0.05    0.98
;
_shelx_res_checksum              75373
_shelx_hkl_file                  
;
   0   0   5   79.82    6.42
   0   0   5   90.52    7.95
   0   0   5   61.67    5.83
   0   0   5   72.69    5.75
   0   0   5   68.60    6.31
   0   0   5   54.58    5.64
   0   0  -5   67.35    5.86
   0   0  -5   64.11    6.09
   0   0  -5   63.67    5.44
   0   0   6   10.79    0.94
   0   0   6    7.81    0.80
   0   0   6    8.15    0.56
   0   0   6    6.19    0.82
   0   0   6    6.12    0.66
   0   0   6    7.72    0.37
   0   0  -6    8.35    0.62
   0   0  -6   10.24    0.89
   0   0  -6    9.13    0.72
   0   0   7  102.44   12.13
   0   0   7  131.36   15.53
   0   0   7  145.07   16.72
   0   0   7  147.37   17.28
   0   0   7   97.37   12.11
   0   0   7  134.34   16.21
   0   0  -7  134.61   17.14
   0   0  -7  134.07   15.48
   0   0  -7  138.44   17.05
   0   0   8   40.87    3.81
   0   0   8   36.15    2.66
   0   0   8   23.85    3.08
   0   0   8   33.90    2.64
   0   0   8   22.89    2.64
   0   0   8   24.87    1.92
   0   0  -8   29.01    1.88
   0   0  -8   38.96    3.67
   0   0  -8   27.84    1.67
   0   0   9    2.32    0.54
   0   0   9    2.53    0.42
   0   0   9    2.31    0.67
   0   0   9    2.62    0.60
   0   0   9    2.48    0.44
   0   0   9    2.53    0.71
   0   0  -9    2.22    0.28
   0   0  -9    1.74    0.53
   0   0  -9    2.14    0.58
   0   0  -9    2.54    0.42
   0   0  -9    2.79    0.72
   0   0  10    9.58    1.08
   0   0  10    6.78    1.43
   0   0  10    6.57    1.15
   0   0  10    8.07    1.38
   0   0  10    8.72    0.85
   0   0  10    9.01    1.59
   0   0 -10   10.46    1.70
   0   0 -10    8.67    1.22
   0   0 -10    8.85    1.36
   0   0 -10    8.69    1.15
   0   0 -10    8.22    0.98
   0   0  11    0.16    0.51
   0   0  11    0.37    0.20
   0   0  11    0.20    0.42
   0   0  11    0.10    0.55
   0   0  11    0.09    0.24
   0   0  11    0.68    0.47
   0   0 -11    0.20    0.42
   0   0 -11    0.45    0.34
   0   0 -11    0.32    0.56
   0   0 -11    0.26    0.37
   0   0 -11    0.31    0.28
   0   0  12    1.34    0.54
   0   0  12    1.19    0.35
   0   0  12    0.82    0.42
   0   0  12    0.83    0.68
   0   0  12    0.85    0.34
   0   0  12    1.31    0.79
   0   0 -12    1.25    0.53
   0   0 -12    1.18    0.51
   0   0 -12    0.94    0.43
   0   0 -12    1.48    0.41
   0   0 -12    1.08    0.42
   0   0  13   81.22   10.20
   0   0  13   83.30   15.76
   0   0  13   70.31    9.27
   0   0  13   87.63   11.57
   0   0  13   87.84   10.63
   0   0  13   69.76   15.12
   0   0 -13   78.79   12.03
   0   0 -13   89.67   10.96
   0   0 -13   71.11    9.43
   0   0 -13   80.25   10.26
   0   0 -13   84.60   12.28
   0   0  14   22.11    2.66
   0   0  14   24.02    3.03
   0   0  14   28.25    6.06
   0   0  14   31.62    3.84
   0   0  14   36.47    5.63
   0   0  14   27.30    6.74
   0   0 -14   29.68    2.78
   0   0 -14   32.36    3.32
   0   0 -14   32.28    5.79
   0   0 -14   23.86    2.76
   0   0 -14   25.12    4.00
   0   0  15    0.58    0.97
   0   0  15    0.87    0.37
   0   0  15    0.91    0.81
   0   0  15    0.97    1.12
   0   0  15    0.31    0.43
   0   0  15    0.64    0.34
   0   0  15    0.82    0.56
   0   0 -15    1.00    0.37
   0   0 -15    0.87    0.43
   0   0 -15    0.98    0.34
   0   0 -15    0.66    0.35
   0   0 -15    0.53    0.93
   0   0  16   43.48    5.58
   0   0  16   62.79   15.23
   0   0  16   42.31    7.61
   0   0  16   61.36    8.31
   0   0  16   68.55   14.00
   0   0  16   64.65   13.45
   0   0 -16   64.75   11.95
   0   0 -16   77.14   11.48
   0   0 -16   58.84    6.57
   0   0  17   92.95   23.71
   0   0  17   78.23   10.69
   0   0  17   65.43    9.93
   0   0  17   84.19   10.07
   0   0  17  115.39   21.84
   0   0  17  102.55   22.96
   0   0  17  103.04   22.66
   0   0 -17  138.37   23.67
   0   0 -17  113.26   22.46
   0   0 -17   91.20   12.16
   0   0  18    0.19    0.89
   0   0  18    0.44    1.04
   0   0  18    0.12    0.26
   0   0  18    0.07    0.26
   0   0  18    0.55    0.85
   0   0  18    0.08    0.24
   0   0  18    0.01    0.83
   0   0 -18    0.14    0.30
   0   0 -18    0.46    0.88
   0   0 -18   -0.24    0.83
   0   0  19  109.44   24.26
   0   0  19  114.31   33.22
   0   0  19  104.73   21.22
   0   0 -19  105.03   24.58
   0   0 -19  162.26   36.72
   0   0  20   49.53   15.16
   0   0  20   51.68   11.67
   0   0  20   55.67   11.06
   0   0 -20   68.51   15.82
   0   0  21   49.98   12.24
   0   0  21   46.32   15.64
   0   0  21   53.91   18.79
   0   0 -21   61.49   15.25
   0   0  22    3.20    2.41
   0   0  22    3.45    3.10
   0   0  22    3.29    3.64
   0   0 -22    5.69    2.46
   0   0  23   15.64    7.46
   0   0  23   12.67    8.01
   0   0  23   10.83    5.64
   0   0 -23   16.09    5.94
   0   0  24    5.51    4.43
   0   0  24    5.18    4.78
   0   0  24    4.59    3.16
   0   0 -24    7.13    3.53
   0   0  25    1.24    1.48
   0   0  25    1.13    2.47
   0   0  25    1.08    0.93
   0   0 -25    1.34    1.82
   0   0  26   11.98    4.07
   0   0  26    8.58    2.60
   0   0  26   10.10    6.48
   0   0 -26    8.23    5.28
   0   0  27   -0.02    1.39
   0   0  27    1.19    2.34
   0   0  27    1.70    2.07
   0   0 -27    0.16    1.59
   0   0  28    1.69    2.34
   0   0  28    1.62    2.13
   0   0  28    0.01    1.28
   0   0 -28    1.00    1.67
   0   0  29    0.20    0.73
   0   0  29    3.31    2.22
   0   0  29    4.04    2.45
   0   0 -29    2.89    1.71
   0   0  30    6.88    3.83
   0   0  30    0.49    4.34
   0   0  30    4.11    2.13
   0   0  31    0.72    1.58
   0   0  31    0.07    0.47
   0   0  31    0.07    1.80
   0   0 -31    0.03    1.28
   0   0  32   10.41    3.52
   0   0  32    0.94    1.58
   0   0  32   13.69    3.18
   0   0 -32    0.56    2.60
   0   0  33    3.42    1.46
   0   0  33   -0.75    1.69
   0   0  33    0.32    0.62
   0   0 -33   -0.44    1.02
   0   0  34   -0.18    1.29
   0   0  34    4.13    1.22
   0   0 -34   -1.62    0.89
   0   0  35    1.38    4.51
   0   0  35   19.63    3.19
   0  -1  35    2.28    1.61
   0  -1  35    0.57    1.37
   0  -1  34    0.32    0.66
   0  -1  34   -0.97    1.62
   0   1 -33   -0.35    1.00
   0  -1  33   -0.25    0.38
   0  -1  33   -1.52    1.44
   0  -1  33    0.91    1.52
   0   1 -32    2.34    1.73
   0  -1  32    0.26    2.45
   0  -1  32    1.17    1.27
   0  -1  32    3.86    2.34
   0  -1  31    0.34    3.82
   0  -1  31    6.44    3.36
   0  -1  31    2.35    1.81
   0   1 -30    0.94    1.73
   0  -1  30    0.91    0.80
   0  -1  30    1.83    2.49
   0  -1  30    3.02    2.72
   0   1 -29    1.46    1.63
   0  -1  29    0.94    1.38
   0  -1  29    0.31    1.40
   0  -1  29    1.15    1.48
   0   1 -28    1.37    1.36
   0  -1  28   -2.31    2.25
   0  -1  28   -0.01    1.26
   0  -1  28   -2.37    2.03
   0   1 -27   36.91    7.90
   0  -1  27   32.77   19.89
   0  -1  27   35.60   17.83
   0  -1  27   20.21   11.38
   0   1 -26    6.32    2.90
   0  -1  26    2.86    1.70
   0  -1  26    2.90    4.74
   0  -1  26    4.33    4.25
   0   1 -25    1.50    2.02
   0  -1  25    1.83    1.18
   0  -1  25    1.47    3.25
   0  -1  25    2.03    3.00
   0   1 -24    9.28    3.83
   0  -1  24    7.74    5.20
   0  -1  24    7.34    5.60
   0  -1  24    5.62    2.22
   0   1 -23    1.15    1.43
   0  -1  23    0.83    2.25
   0  -1  23    0.83    1.95
   0  -1  23    0.37    0.83
   0   1 -22   86.25   21.84
   0  -1  22   74.48   32.08
   0  -1  22   77.58   28.95
   0  -1  22   58.84   14.02
   0   1 -21   35.77    9.28
   0  -1  21   29.98   11.74
   0  -1  21   26.68   12.62
   0  -1  21   24.18    5.40
   0   1 -20   55.89   12.54
   0  -1  20   37.09   13.72
   0  -1  20   30.18   12.39
   0  -1  20   40.40   16.42
   0   1 -19    1.04    0.98
   0  -1  19    0.66    1.29
   0  -1  19    1.12    1.78
   0  -1  19    1.12    1.52
   0   1 -18    0.83    0.42
   0   1 -18    0.60    1.15
   0   1 -18    0.51    0.67
   0  -1  18    0.20    0.52
   0  -1  18    0.40    1.20
   0  -1  18    0.30    1.02
   0  -1  18   -0.35    1.05
   0  -1  18    0.58    1.40
   0   1 -17   42.45   10.01
   0   1 -17   39.32    4.37
   0   1 -17   31.47    5.72
   0  -1  17   39.91    8.61
   0  -1  17   35.85   10.71
   0  -1  17   40.24   10.24
   0  -1  17   34.10    8.61
   0  -1  17   31.01    3.02
   0   1 -16   73.54    9.28
   0   1 -16   80.89   10.72
   0   1 -16   59.23    7.09
   0   1 -16   71.75    8.33
   0   1 -16   58.31    9.91
   0  -1  16   72.53   16.52
   0  -1  16   59.69    9.55
   0  -1  16   67.99    9.69
   0  -1  16   43.68    5.70
   0  -1  16   69.71   18.65
   0  -1  16   75.34    9.61
   0   1 -15   53.08    8.27
   0   1 -15   38.76    6.73
   0   1 -15   58.33    7.07
   0   1 -15   50.42    7.09
   0   1 -15   61.66   10.67
   0  -1  15   40.25    6.29
   0  -1  15   42.62   11.00
   0  -1  15   50.12   12.63
   0  -1  15   48.09   14.09
   0  -1  15   45.14    9.41
   0   1 -14   48.05    4.93
   0   1 -14   66.49    8.79
   0   1 -14   54.58    6.40
   0   1 -14   58.47    7.36
   0   1 -14   62.58   10.64
   0  -1  14   67.47    8.57
   0  -1  14   51.01    4.80
   0  -1  14   54.12   11.68
   0  -1  14   66.12   10.75
   0  -1  14   58.01    8.18
   0  -1  14   39.64    4.62
   0   1 -13   16.99    3.13
   0   1 -13   15.66    2.34
   0   1 -13   12.77    1.21
   0   1 -13   17.93    2.32
   0   1 -13   17.99    2.47
   0  -1  13   14.93    2.23
   0  -1  13   17.32    3.11
   0  -1  13   13.37    2.03
   0  -1  13   14.87    3.17
   0  -1  13   14.15    1.80
   0   1 -12    4.46    0.80
   0   1 -12    4.38    1.11
   0   1 -12    4.42    0.74
   0   1 -12    2.70    0.35
   0  -1  12    2.87    1.29
   0  -1  12    5.37    1.09
   0  -1  12    2.04    0.96
   0  -1  12    3.07    0.58
   0  -1  12    2.05    0.37
   0  -1  12    2.89    1.06
   0   1 -11    0.85    0.45
   0   1 -11    0.90    0.48
   0   1 -11    1.00    0.22
   0   1 -11    0.87    0.35
   0  -1  11    1.17    0.60
   0  -1  11    1.21    0.35
   0  -1  11    1.00    0.63
   0  -1  11    1.00    0.22
   0  -1  11    1.08    0.78
   0  -1  11    0.93    0.66
   0   1 -10   43.67    5.30
   0   1 -10   43.56    5.54
   0   1 -10   31.53    2.19
   0   1 -10   35.52    3.52
   0  -1  10   35.48    5.58
   0  -1  10   40.15    3.31
   0  -1  10   44.67    5.22
   0  -1  10   33.98    2.74
   0  -1  10   29.92    4.28
   0   1  -9   21.70    2.88
   0   1  -9   25.04    2.83
   0   1  -9   18.47    1.57
   0   1  -9   19.95    1.79
   0  -1   9   16.23    1.39
   0  -1   9   20.73    2.52
   0  -1   9   22.02    1.61
   0  -1   9   22.09    1.49
   0  -1   9   25.06    2.70
   0  -1   9   20.12    2.93
   0   1  -8  152.03   19.53
   0   1  -8  137.71   17.09
   0   1  -8  131.13   18.02
   0   1  -8  147.83   24.34
   0  -1   8  155.97   20.08
   0  -1   8  135.93   22.83
   0  -1   8  141.53   19.30
   0  -1   8  136.94   21.38
   0  -1   8  125.07   19.95
   0  -1   8  141.12   18.52
   0   1  -7  268.81   60.20
   0   1  -7  274.99   55.31
   0   1  -7  262.81   54.73
   0   1  -7  262.72   52.23
   0  -1   7  278.23   61.57
   0  -1   7  268.31   52.26
   0  -1   7  242.09   52.25
   0  -1   7  306.51   62.60
   0  -1   7  277.66   58.99
   0   1  -6  125.41   18.39
   0   1  -6  164.41   20.64
   0   1  -6  128.86   18.00
   0   1  -6  143.00   16.88
   0  -1   6  158.31   19.26
   0  -1   6  136.62   16.24
   0  -1   6  138.71   17.81
   0  -1   6  151.47   18.45
   0  -1   6  166.87   23.23
   0  -1   6  122.24   17.59
   0   1  -5    0.83    0.22
   0   1  -5    0.90    0.16
   0   1  -5    1.05    0.18
   0  -1   5    0.85    0.16
   0  -1   5    0.67    0.16
   0  -1   5    1.23    0.23
   0  -1   5    1.05    0.07
   0  -1   5    0.66    0.12
   0   1  -4   97.88    8.39
   0   1  -4   66.49    6.63
   0   1  -4   91.05    8.71
   0   1  -4   82.42    6.75
   0  -1   4  114.44   10.18
   0  -1   4   91.45    9.16
   0  -1   4   84.86    7.20
   0  -1   4  117.55    9.42
   0  -1   4   87.59    8.31
   0   1   4   21.86    1.43
   0   1   4   33.05    1.68
   0   1   4   28.94    1.59
   0   1   4   22.28    1.62
   0   1   4   29.70    1.83
   0   1   4   32.45    1.92
   0  -1  -4   26.15    1.75
   0  -1  -4   30.51    1.38
   0  -1  -4   26.06    1.62
   0   1   5   38.56    2.95
   0   1   5   52.48    3.67
   0   1   5   49.69    2.88
   0  -1  -5   39.99    3.09
   0  -1  -5   60.44    4.27
   0  -1  -5   42.80    3.05
   0  -1  -5   35.53    2.80
   0   1   6  125.54   14.07
   0   1   6   99.48   11.71
   0   1   6  117.78   12.69
   0   1   6   98.91   12.37
   0   1   6  167.79   18.82
   0   1   6  122.29   12.37
   0  -1  -6   95.30   11.34
   0  -1  -6   92.06   10.72
   0  -1  -6  106.27   12.07
   0  -1  -6  115.37   13.63
   0   1   7   11.87    1.10
   0   1   7    8.58    0.56
   0   1   7    7.16    1.05
   0   1   7   11.32    0.85
   0   1   7    6.46    0.84
   0   1   7    9.41    0.53
   0  -1  -7    8.84    0.96
   0   1   8  275.94   37.68
   0   1   8  197.40   29.07
   0   1   8  277.47   39.96
   0   1   8  145.51   22.90
   0   1   8  154.57   25.61
   0   1   8  183.44   27.89
   0  -1  -8  199.82   30.08
   0  -1  -8  117.09   17.77
   0  -1  -8  139.59   20.59
   0  -1  -8  146.67   20.49
   0   1   9   32.11    4.36
   0   1   9   43.28    4.24
   0   1   9   54.31    5.28
   0   1   9   30.79    3.65
   0   1   9   46.93    4.02
   0  -1  -9   44.66    4.51
   0  -1  -9   39.40    3.77
   0  -1  -9   31.96    2.91
   0  -1  -9   37.08    3.94
   0   1  10    0.66    0.43
   0   1  10    1.13    0.47
   0   1  10    0.58    0.24
   0   1  10    1.48    0.54
   0   1  10    0.64    0.54
   0   1  10    1.58    0.40
   0  -1 -10    1.12    0.30
   0  -1 -10    0.51    0.42
   0  -1 -10    0.82    0.32
   0  -1 -10    1.17    0.28
   0  -1 -10    1.13    0.40
   0   1  11    7.98    1.55
   0   1  11    8.25    1.88
   0   1  11   11.50    1.12
   0   1  11    7.32    1.88
   0   1  11    8.70    1.29
   0   1  11   11.17    0.85
   0  -1 -11    9.78    0.85
   0  -1 -11    9.49    1.42
   0  -1 -11    9.51    1.11
   0  -1 -11   10.67    1.08
   0  -1 -11   10.00    0.89
   0   1  12   37.68    3.19
   0   1  12   32.54    4.93
   0   1  12   39.24    5.96
   0   1  12   26.40    5.60
   0   1  12   32.58    5.76
   0   1  12   32.25    2.64
   0  -1 -12   33.80    2.85
   0  -1 -12   36.45    4.84
   0  -1 -12   36.80    3.77
   0  -1 -12   37.14    5.03
   0  -1 -12   38.40    5.71
   0   1  13    6.92    1.66
   0   1  13    6.69    1.18
   0   1  13    5.77    1.02
   0   1  13    8.21    1.61
   0   1  13    7.41    1.06
   0   1  13    8.08    1.35
   0  -1 -13    6.12    0.64
   0  -1 -13    9.21    1.67
   0  -1 -13    6.95    0.90
   0  -1 -13    6.42    0.79
   0  -1 -13    6.82    1.64
   0   1  14   13.62    2.93
   0   1  14   14.02    3.37
   0   1  14   13.06    3.88
   0   1  14   18.73    2.60
   0   1  14   17.51    3.10
   0   1  14   12.38    1.88
   0  -1 -14   13.08    1.09
   0  -1 -14   15.36    3.08
   0  -1 -14   12.71    2.41
   0  -1 -14   15.27    1.59
   0  -1 -14   18.82    3.19
   0   1  15    4.26    1.11
   0   1  15    3.12    1.29
   0   1  15    2.78    1.65
   0   1  15    3.46    1.35
   0   1  15    3.25    1.54
   0   1  15    3.07    0.81
   0  -1 -15    3.92    1.06
   0  -1 -15    3.94    1.42
   0  -1 -15    4.36    1.42
   0   1  16  150.18   26.32
   0   1  16  129.88   27.36
   0   1  16  122.24   27.18
   0   1  16  121.19   29.71
   0   1  16  111.65   30.43
   0   1  16  104.86   18.81
   0   1  16  109.57   19.33
   0  -1 -16  153.24   30.24
   0  -1 -16  120.96   24.53
   0  -1 -16  129.07   27.51
   0   1  17   11.27    2.02
   0   1  17   12.20    2.77
   0   1  17    8.94    1.48
   0   1  17   10.30    1.54
   0   1  17    8.60    3.39
   0   1  17    8.60    2.99
   0   1  17    8.46    1.51
   0  -1 -17   12.11    3.09
   0  -1 -17   12.05    2.86
   0  -1 -17   10.08    1.33
   0   1  18   52.86    8.21
   0   1  18   50.92    8.11
   0   1  18   69.08   11.69
   0   1  18   58.58   14.47
   0   1  18   67.38   13.79
   0   1  18   77.23   11.25
   0   1  18   60.25   17.41
   0  -1 -18   69.20   15.34
   0  -1 -18   81.52   15.50
   0  -1 -18   68.11   12.79
   0   1  19   78.70   11.37
   0   1  19   64.21   11.21
   0   1  19   47.82    7.34
   0   1  19   67.69   10.67
   0   1  19   43.44    6.55
   0  -1 -19   81.18   10.84
   0  -1 -19   69.85   13.18
   0   1  20    8.94    3.72
   0   1  20   10.16    3.31
   0   1  20    5.11    0.94
   0   1  20    9.11    1.47
   0   1  20    5.42    0.97
   0  -1 -20   10.74    2.84
   0   1  21   46.35   16.28
   0   1  21   48.49   18.48
   0   1  21   46.87   13.68
   0  -1 -21   56.55   15.24
   0   1  22    2.13    2.30
   0   1  22    1.99    1.78
   0   1  22    2.05    2.49
   0  -1 -22    3.25    2.07
   0   1  23    0.68    1.78
   0   1  23    0.66    1.91
   0   1  23    1.10    1.25
   0  -1 -23    0.26    1.58
   0   1  24    4.34    3.38
   0   1  24    3.50    3.81
   0   1  24    3.31    2.35
   0  -1 -24    4.98    3.13
   0   1  25   -0.45    1.39
   0   1  25   -0.24    1.61
   0   1  25    0.04    0.52
   0  -1 -25    0.56    1.39
   0   1  26    1.71    2.34
   0   1  26    1.72    1.56
   0   1  26    1.92    2.63
   0  -1 -26    0.83    2.20
   0   1  27    1.48    2.22
   0   1  27    2.00    1.31
   0   1  27    0.03    1.52
   0  -1 -27    2.53    2.11
   0   1  28    4.32    2.16
   0   1  28    3.69    2.28
   0   1  28    0.41    0.66
   0  -1 -28    2.74    1.86
   0   1  29    2.36    2.34
   0   1  29    0.56    1.09
   0   1  29    3.02    2.13
   0  -1 -29    0.08    1.78
   0   1  30    0.33    0.45
   0   1  30   -0.07    1.88
   0   1  30    1.10    1.66
   0  -1 -30   -0.03    1.46
   0   1  31    1.09    2.11
   0   1  31    1.96    0.94
   0   1  31    0.10    2.24
   0  -1 -31    0.03    1.97
   0   1  32    0.81    1.43
   0   1  32   -0.07    0.51
   0   1  32   -0.83    1.25
   0  -1 -32    1.02    1.08
   0   1  33   -0.88    1.27
   0   1  33   -0.31    0.54
   0   1  33   -0.96    1.42
   0  -1 -33    5.75    1.17
   0   1  34   -0.41    1.24
   0   1  34   -0.63    1.47
   0  -1 -34   -1.55    1.03
   0  -2  35    1.99    1.46
   0  -2  35   -0.14    1.73
   0   2 -34    1.68    1.02
   0  -2  34    3.12    2.05
   0  -2  34    1.00    2.30
   0  -2  34    1.03    0.91
   0   2 -33    1.70    1.19
   0  -2  33   -0.07    1.02
   0  -2  33    2.01    2.09
   0  -2  33    2.61    2.27
   0   2 -32    3.46    0.83
   0  -2  32    0.13    0.77
   0  -2  32   -0.28    2.91
   0  -2  32    1.02    2.73
   0   2 -31    1.05    1.42
   0  -2  31    0.56    1.36
   0  -2  31    0.89    2.32
   0  -2  31    1.29    2.05
   0   2 -30    0.72    1.27
   0  -2  30    0.33    1.75
   0  -2  30    0.30    0.68
   0  -2  30    0.07    1.03
   0   2 -29   -0.81    1.16
   0  -2  29    0.74    1.12
   0  -2  29   -0.07    1.87
   0  -2  29    0.07    1.75
   0   2 -28   27.59    9.15
   0  -2  28   16.76    9.05
   0  -2  28   23.41   13.22
   0  -2  28   23.21   14.41
   0   2 -27    4.05    2.63
   0  -2  27    1.37    2.53
   0  -2  27    3.29    4.18
   0  -2  27    3.35    3.56
   0   2 -26    8.96    4.17
   0  -2  26    5.07    4.28
   0  -2  26    8.26    5.82
   0  -2  26    6.93    6.61
   0   2 -25    6.48    1.99
   0  -2  25    4.55    4.16
   0  -2  25    4.86    5.51
   0  -2  25    5.33    4.99
   0   2 -24    2.21    1.68
   0  -2  24   -0.07    2.11
   0  -2  24    1.12    2.30
   0  -2  24    0.92    1.32
   0   2 -23   27.02    8.22
   0  -2  23   17.85    9.84
   0  -2  23   21.48    6.06
   0  -2  23   22.18    6.99
   0   2 -22   12.55    4.34
   0  -2  22    9.17    3.08
   0  -2  22    7.95    4.89
   0  -2  22    7.99    3.36
   0   2 -21    8.28    2.84
   0  -2  21    6.62    4.32
   0  -2  21    5.47    3.71
   0  -2  21    6.34    2.57
   0   2 -20    0.93    0.59
   0  -2  20    0.75    0.86
   0  -2  20    1.44    1.89
   0  -2  20    1.17    1.54
   0   2 -19   -0.27    0.70
   0  -2  19    0.13    1.33
   0  -2  19    0.46    1.14
   0  -2  19   -0.47    1.08
   0   2 -18    1.29    0.75
   0   2 -18    0.51    0.35
   0   2 -18   -0.03    1.17
   0  -2  18    0.30    0.53
   0  -2  18    0.87    1.36
   0  -2  18    0.75    1.45
   0  -2  18    0.64    1.17
   0  -2  18    0.58    0.93
   0   2 -17   35.87    4.11
   0   2 -17   52.99    8.39
   0   2 -17   55.41    8.22
   0   2 -17   39.79    5.10
   0   2 -17   48.50   10.92
   0  -2  17   35.91    6.65
   0  -2  17   50.40   14.37
   0  -2  17   52.05   12.52
   0  -2  17   41.97    8.84
   0  -2  17   38.87    5.65
   0   2 -16    0.23    0.43
   0   2 -16    0.37    0.62
   0   2 -16    0.14    0.91
   0   2 -16    0.07    0.25
   0   2 -16    0.52    0.58
   0  -2  16    0.22    0.42
   0  -2  16    0.01    0.94
   0  -2  16    0.70    0.70
   0  -2  16    0.34    1.22
   0  -2  16    0.38    1.08
   0   2 -15   48.17    5.02
   0   2 -15   48.45    6.25
   0   2 -15   40.02    6.02
   0   2 -15   45.49    5.83
   0   2 -15   34.78    5.98
   0  -2  15   30.25    9.59
   0  -2  15   43.15   12.62
   0  -2  15   45.97   11.25
   0  -2  15   44.38    5.34
   0  -2  15   36.30    5.14
   0   2 -14    0.54    0.46
   0   2 -14    0.63    0.41
   0   2 -14    0.54    0.67
   0   2 -14    1.36    0.56
   0  -2  14    0.50    0.38
   0  -2  14    0.16    0.14
   0  -2  14    0.55    0.80
   0  -2  14    0.17    0.17
   0  -2  14    0.88    0.63
   0  -2  14    0.93    0.91
   0  -2  14    0.53    0.92
   0   2 -13   29.24    3.40
   0   2 -13   28.84    4.73
   0   2 -13   23.77    3.10
   0   2 -13   29.67    4.17
   0  -2  13   26.69    2.92
   0  -2  13   21.53    3.16
   0  -2  13   29.26    4.51
   0  -2  13   30.73    6.36
   0  -2  13   24.32    2.01
   0  -2  13   28.84    5.14
   0   2 -12   39.59    3.33
   0   2 -12   43.97    4.33
   0   2 -12   35.65    3.05
   0   2 -12   47.41    7.15
   0  -2  12   32.99    7.11
   0  -2  12   37.85    3.01
   0  -2  12   42.95    7.00
   0  -2  12   46.17    4.43
   0  -2  12   45.65    4.63
   0  -2  12   42.22    5.08
   0   2 -11    7.72    1.50
   0   2 -11    6.47    0.96
   0   2 -11    7.74    1.09
   0   2 -11    7.45    1.63
   0  -2  11    7.39    0.42
   0  -2  11    8.69    0.94
   0  -2  11    7.09    1.06
   0  -2  11    8.84    1.49
   0  -2  11    6.99    0.89
   0  -2  11    7.13    1.69
   0   2 -10   17.35    2.54
   0   2 -10   19.72    2.57
   0   2 -10   19.93    1.80
   0   2 -10   15.35    1.76
   0  -2  10   19.80    2.71
   0  -2  10   21.65    2.56
   0  -2  10   14.57    1.63
   0  -2  10   21.98    1.74
   0  -2  10   19.97    3.20
   0   2  -9   15.52    2.12
   0   2  -9   17.40    1.57
   0   2  -9   14.81    0.89
   0   2  -9   16.82    1.97
   0  -2   9   18.84    1.99
   0  -2   9   17.24    2.14
   0  -2   9   16.99    1.28
   0  -2   9   13.40    1.29
   0  -2   9   17.06    2.56
   0   2  -8    1.75    0.30
   0   2  -8    1.64    0.31
   0   2  -8    1.90    0.69
   0   2  -8    1.38    0.45
   0  -2   8    1.66    0.26
   0  -2   8    1.65    0.45
   0  -2   8    1.73    0.62
   0  -2   8    1.73    0.51
   0  -2   8    1.90    0.52
   0   2  -7   36.26    2.74
   0   2  -7   32.28    3.07
   0   2  -7   42.64    2.96
   0   2  -7   30.52    3.70
   0  -2   7   41.19    4.36
   0  -2   7   31.59    1.70
   0  -2   7   38.04    3.69
   0  -2   7   35.58    3.81
   0  -2   7   44.93    3.65
   0   2  -6  315.91   86.42
   0   2  -6  420.79  104.47
   0   2  -6  342.06   85.26
   0   2  -6  348.38   89.86
   0  -2   6  493.80  123.28
   0  -2   6  446.22  115.24
   0  -2   6  338.68   82.33
   0  -2   6  396.65  104.35
   0  -2   6  430.19  112.04
   0   2  -5   94.86   14.16
   0   2  -5  123.92   12.82
   0   2  -5  106.88   13.13
   0   2  -5  124.64   13.56
   0  -2   5  115.18   12.47
   0  -2   5  151.15   17.26
   0  -2   5  123.71   15.65
   0  -2   5  145.60   17.53
   0   2  -4   36.14    1.84
   0   2  -4   33.60    2.49
   0   2  -4   29.43    3.18
   0   2  -4   42.51    2.36
   0  -2   4   33.92    2.64
   0  -2   4   49.81    3.67
   0  -2   4   43.60    2.95
   0  -2   4   37.14    2.05
   0   2  -3  113.80   12.95
   0   2  -3  117.14   12.15
   0   2  -3  154.70   17.29
   0   2  -3  154.28   16.69
   0   2  -3  168.47   20.22
   0   2  -3  125.96   12.95
   0   2  -3  112.12   15.44
   0  -2   3  171.63   19.39
   0  -2   3  116.02   13.94
   0  -2   3  164.11   18.01
   0  -2   3  129.27   14.01
   0   2   2  244.34   42.04
   0   2   2  233.07   36.95
   0   2   2  217.90   35.31
   0   2   2  189.12   32.69
   0   2   2  234.38   37.16
   0   2   2  227.53   36.55
   0  -2  -2  219.13   35.77
   0  -2  -2  216.12   33.47
   0  -2  -2  249.69   44.35
   0  -2  -2  251.51   40.90
   0   2   3   14.17    0.79
   0   2   3   14.82    1.00
   0   2   3   14.76    0.77
   0   2   3   14.96    0.77
   0   2   3   17.18    0.78
   0   2   3   16.11    0.75
   0  -2  -3   17.99    1.35
   0  -2  -3   15.31    0.84
   0  -2  -3   14.21    0.63
   0  -2  -3   17.58    1.10
   0   2   4  101.81   10.92
   0   2   4  119.17   12.16
   0   2   4   97.80   10.26
   0   2   4   98.06   11.06
   0   2   4  114.89   11.60
   0   2   4  103.54   10.42
   0   2   4  113.22   11.22
   0  -2  -4  107.11   11.16
   0  -2  -4   99.54   10.38
   0  -2  -4   83.29    7.73
   0  -2  -4  103.22   11.50
   0   2   5   14.61    1.24
   0   2   5   19.01    1.07
   0   2   5   16.13    1.09
   0   2   5   20.87    1.23
   0   2   5   16.93    1.40
   0   2   5   13.45    1.23
   0  -2  -5   19.38    1.23
   0  -2  -5   14.32    0.98
   0  -2  -5   17.34    1.21
   0  -2  -5   14.79    1.14
   0   2   6  633.97  247.40
   0   2   6  609.62  256.17
   0   2   6  557.99  219.65
   0   2   6  706.57  274.20
   0   2   6  762.47  291.19
   0   2   6  730.54  273.88
   0   2   6  832.76  320.09
   0  -2  -6  737.46  281.77
   0  -2  -6  636.14  241.87
   0  -2  -6  590.84  228.81
   0  -2  -6  661.21  248.60
   0   2   7    5.89    0.68
   0   2   7    4.78    0.71
   0   2   7    4.32    0.55
   0   2   7    4.77    0.69
   0  -2  -7    4.47    0.41
   0   2   8   93.41   12.28
   0   2   8  186.36   23.78
   0   2   8  121.22   17.16
   0   2   8  119.23   17.56
   0   2   8  156.40   19.27
   0   2   8  139.43   19.12
   0  -2  -8  122.97   14.30
   0  -2  -8  137.06   18.71
   0  -2  -8  149.48   19.66
   0  -2  -8   95.25   14.30
   0   2   9   12.95    1.47
   0   2   9    8.23    1.33
   0   2   9    9.30    1.07
   0   2   9    6.23    1.31
   0   2   9   13.33    1.19
   0   2   9    9.63    1.21
   0  -2  -9    8.88    0.64
   0  -2  -9   11.02    1.27
   0  -2  -9    9.67    1.28
   0   2  10   11.41    2.34
   0   2  10   17.70    1.84
   0   2  10   16.96    1.08
   0   2  10   12.61    2.07
   0   2  10   14.48    1.75
   0   2  10   16.25    2.13
   0  -2 -10   13.98    0.85
   0  -2 -10    9.10    1.53
   0  -2 -10   13.57    1.16
   0  -2 -10   14.94    2.11
   0   2  11    5.08    0.70
   0   2  11    2.44    0.72
   0   2  11    2.30    0.69
   0   2  11    5.76    0.89
   0   2  11    2.51    1.01
   0   2  11    2.71    0.89
   0  -2 -11    3.12    0.87
   0  -2 -11    1.97    0.35
   0  -2 -11    1.80    0.76
   0   2  12   15.49    2.34
   0   2  12   10.89    2.28
   0   2  12   11.21    1.82
   0   2  12   12.14    1.13
   0   2  12   15.63    1.34
   0   2  12   10.16    1.49
   0  -2 -12    9.44    1.08
   0  -2 -12   11.69    2.14
   0  -2 -12   12.54    2.13
   0   2  13    2.90    0.83
   0   2  13    2.74    1.28
   0   2  13    3.04    1.18
   0   2  13    4.02    1.06
   0   2  13    3.92    0.94
   0   2  13    4.88    1.02
   0  -2 -13    2.86    0.57
   0  -2 -13    3.39    0.96
   0  -2 -13    3.40    1.11
   0   2  14  136.53   26.19
   0   2  14  113.44   27.27
   0   2  14  123.52   27.18
   0   2  14  112.23   20.14
   0   2  14  142.58   25.18
   0   2  14  134.47   25.81
   0  -2 -14  113.26   24.41
   0  -2 -14  136.13   21.17
   0  -2 -14  137.24   26.67
   0   2  15   73.98   13.33
   0   2  15   68.07   11.43
   0   2  15   69.64   14.67
   0   2  15   79.24   10.05
   0   2  15   66.74   16.04
   0   2  15   86.18   14.06
   0  -2 -15   66.38   12.73
   0  -2 -15   86.40   16.19
   0  -2 -15   75.84   14.39
   0   2  16    4.37    1.52
   0   2  16    4.20    1.82
   0   2  16    4.58    0.81
   0   2  16    4.66    1.13
   0   2  16    4.20    1.11
   0   2  16    4.28    2.21
   0   2  16    5.43    0.91
   0  -2 -16    5.01    1.38
   0  -2 -16    5.60    1.88
   0  -2 -16    5.08    1.69
   0   2  17   13.64    3.41
   0   2  17   18.62    3.58
   0   2  17   10.89    2.35
   0   2  17   17.16    3.28
   0   2  17   14.31    4.93
   0   2  17   17.37    4.51
   0   2  17   14.91    2.52
   0  -2 -17   19.45    4.25
   0  -2 -17   15.53    3.18
   0  -2 -17   14.11    3.79
   0   2  18    2.64    0.50
   0   2  18    2.91    1.36
   0   2  18    3.66    2.06
   0   2  18    4.30    1.39
   0   2  18    3.25    1.38
   0   2  18    1.88    0.78
   0   2  18    4.21    1.88
   0  -2 -18    3.46    0.94
   0  -2 -18    3.44    0.70
   0  -2 -18    3.38    1.48
   0   2  19   13.82    2.36
   0   2  19   21.65    6.71
   0   2  19   24.83    5.40
   0   2  19   15.15    2.68
   0   2  19   23.32    5.99
   0  -2 -19   23.10    5.49
   0   2  20   41.15   12.22
   0   2  20   26.81    4.94
   0   2  20   41.31   10.78
   0   2  20   43.03    6.00
   0  -2 -20   46.24   10.85
   0   2  21    4.53    1.57
   0   2  21    4.00    2.70
   0   2  21    5.46    2.01
   0   2  21    3.86    0.96
   0  -2 -21    5.49    1.48
   0   2  22    0.81    0.83
   0   2  22    1.06    1.04
   0   2  22    1.04    1.43
   0   2  22    0.33    0.39
   0  -2 -22    0.98    1.46
   0   2  23    1.70    1.21
   0   2  23    1.47    2.01
   0   2  23    1.57    1.31
   0  -2 -23    1.93    2.00
   0   2  24    1.31    1.54
   0   2  24    0.94    0.96
   0   2  24    0.42    0.52
   0  -2 -24   -0.25    1.54
   0   2  25    0.39    0.88
   0   2  25    0.12    0.79
   0   2  25    0.22    0.91
   0  -2 -25    0.89    1.52
   0   2  26    0.49    0.97
   0   2  26    0.91    1.73
   0   2  26    0.64    1.90
   0  -2 -26    0.85    1.76
   0   2  27    0.47    0.68
   0   2  27    5.22    2.03
   0   2  27    5.04    2.14
   0  -2 -27    3.56    2.20
   0   2  28    2.84    1.71
   0   2  28    0.05    0.89
   0   2  28    3.23    1.86
   0  -2 -28    0.03    1.93
   0   2  29    0.20    0.60
   0   2  29   -0.81    1.28
   0   2  29   -0.14    1.45
   0  -2 -29   -0.05    1.33
   0   2  30    0.25    1.07
   0   2  30    1.65    0.83
   0   2  30    3.25    1.88
   0  -2 -30    0.02    1.96
   0   2  31   -0.99    1.29
   0   2  31    0.16    1.47
   0   2  31   -0.37    0.62
   0  -2 -31    0.00    1.12
   0   2  32   -1.20    1.62
   0   2  32    0.24    1.82
   0  -2 -32   -2.74    1.53
   0   2  33    1.47    1.77
   0   2  33    2.65    1.51
   0  -2 -33    2.70    1.78
   0   2  34    2.10    1.25
   0   2  34    2.47    1.46
   0  -2 -34    1.77    1.33
   0  -3  35    3.50    1.61
   0  -3  35    1.96    1.96
   0   3 -34    0.10    0.75
   0  -3  34   -0.40    0.72
   0  -3  34   -0.79    1.36
   0  -3  34   -0.56    1.20
   0   3 -33    1.65    0.87
   0  -3  33   -0.69    0.94
   0  -3  33    0.46    1.64
   0  -3  33   -0.41    1.42
   0   3 -32    0.09    0.85
   0  -3  32   -0.56    1.38
   0  -3  32    0.50    1.46
   0  -3  32   -0.06    0.53
   0   3 -31    2.33    1.50
   0  -3  31    1.72    2.63
   0  -3  31    1.12    2.32
   0  -3  31    0.01    1.78
   0   3 -30    1.07    1.24
   0  -3  30    0.13    1.60
   0  -3  30    0.08    0.94
   0  -3  30    0.37    1.42
   0   3 -29    1.21    1.36
   0  -3  29    0.74    2.01
   0  -3  29    0.05    0.79
   0  -3  29    1.12    2.13
   0   3 -28    0.47    1.67
   0  -3  28    0.49    2.72
   0  -3  28    1.27    1.00
   0  -3  28    1.04    2.47
   0   3 -27    1.19    1.64
   0  -3  27    1.20    2.55
   0  -3  27    1.36    2.96
   0  -3  27    1.24    2.06
   0   3 -26    0.59    1.41
   0  -3  26    0.33    1.74
   0  -3  26    0.39    2.10
   0  -3  26    0.42    2.34
   0   3 -25    1.12    1.47
   0  -3  25   -0.20    2.15
   0  -3  25    0.75    1.00
   0  -3  25    0.13    2.34
   0   3 -24    5.47    2.70
   0  -3  24    3.02    2.15
   0  -3  24    3.02    3.76
   0  -3  24    2.66    1.71
   0   3 -23    2.48    1.19
   0  -3  23    2.34    3.10
   0  -3  23    2.15    2.93
   0  -3  23    2.20    1.95
   0   3 -22    0.41    1.28
   0  -3  22    1.07    1.28
   0  -3  22    1.41    2.14
   0  -3  22    0.80    1.99
   0   3 -21    0.08    0.88
   0  -3  21    0.13    1.45
   0  -3  21   -0.05    1.63
   0  -3  21    0.70    1.43
   0   3 -20    1.78    1.25
   0  -3  20    1.88    1.93
   0  -3  20    1.76    1.15
   0  -3  20    1.80    2.35
   0   3 -19    0.26    0.95
   0  -3  19    0.45    1.31
   0  -3  19    0.23    1.44
   0  -3  19    1.09    1.36
   0   3 -18    1.64    1.40
   0   3 -18    2.01    1.00
   0   3 -18    1.13    0.86
   0   3 -18    1.42    0.86
   0   3 -18    2.57    1.13
   0  -3  18    1.45    1.73
   0  -3  18    1.44    1.84
   0  -3  18    1.01    1.69
   0  -3  18    1.20    1.10
   0  -3  18    1.11    0.72
   0   3 -17    4.13    1.47
   0   3 -17    4.60    1.20
   0   3 -17    2.93    0.98
   0   3 -17    2.27    0.53
   0   3 -17    2.81    1.63
   0  -3  17    2.73    2.16
   0  -3  17    3.98    2.34
   0  -3  17    2.09    1.27
   0  -3  17    3.88    2.02
   0  -3  17    2.32    0.84
   0   3 -16    4.23    0.92
   0   3 -16    4.15    1.19
   0   3 -16    5.79    1.46
   0   3 -16    3.14    0.54
   0  -3  16    5.54    2.20
   0  -3  16    5.23    2.57
   0  -3  16    4.12    0.91
   0  -3  16    3.16    1.45
   0  -3  16    3.92    1.25
   0   3 -15   10.60    2.30
   0   3 -15   13.26    2.05
   0   3 -15   12.78    3.04
   0   3 -15    8.31    1.71
   0  -3  15   12.29    4.33
   0  -3  15   10.67    1.00
   0  -3  15    9.68    3.79
   0  -3  15   13.94    3.79
   0  -3  15   10.92    2.59
   0   3 -14   70.96   12.67
   0   3 -14   64.49    6.78
   0   3 -14   70.27   12.43
   0   3 -14   48.87    7.64
   0  -3  14   63.97   10.74
   0  -3  14   48.42    9.03
   0  -3  14   79.42   15.27
   0  -3  14   62.00    7.95
   0  -3  14   65.90   14.65
   0   3 -13   46.72    6.98
   0   3 -13   30.60    2.84
   0   3 -13   46.49    6.70
   0   3 -13   46.82    5.76
   0  -3  13   43.08    6.11
   0  -3  13   27.80    4.90
   0  -3  13   40.42    4.51
   0  -3  13   44.15    5.37
   0  -3  13   37.94    4.34
   0   3 -12   93.92   14.68
   0   3 -12  112.93   20.92
   0   3 -12  131.49   19.59
   0   3 -12  135.72   23.38
   0  -3  12  126.97   22.43
   0  -3  12  125.79   20.37
   0  -3  12  114.96   16.23
   0  -3  12   83.30   20.84
   0  -3  12  123.67   24.68
   0   3 -11    4.59    0.91
   0   3 -11    2.63    1.10
   0   3 -11    3.17    0.63
   0   3 -11    3.20    0.79
   0  -3  11    2.24    1.10
   0  -3  11    3.08    1.00
   0  -3  11    3.12    0.56
   0  -3  11    3.39    1.24
   0  -3  11    4.18    0.83
   0   3 -10    4.86    0.96
   0   3 -10    4.04    0.65
   0   3 -10    5.39    0.76
   0   3 -10    4.09    1.25
   0  -3  10    4.95    0.87
   0  -3  10    4.86    0.56
   0  -3  10    5.13    1.05
   0  -3  10    3.81    0.68
   0  -3  10    4.95    1.25
   0   3  -9   50.54    7.84
   0   3  -9   51.05    3.92
   0   3  -9   50.38    6.15
   0   3  -9   57.67    5.75
   0  -3   9   53.04    4.64
   0  -3   9   61.15    6.61
   0  -3   9   53.57    5.64
   0  -3   9   55.47    7.91
   0  -3   9   58.35    7.13
   0   3  -8   60.79    5.39
   0   3  -8   46.46    5.13
   0   3  -8   48.22    4.58
   0  -3   8   53.91    7.06
   0  -3   8   48.12    4.01
   0  -3   8   60.46    5.94
   0  -3   8   54.46    7.15
   0  -3   8   53.13    6.18
   0   3  -7   17.13    2.90
   0   3  -7   20.74    2.04
   0   3  -7   26.86    1.89
   0   3  -7   25.70    1.97
   0  -3   7   27.70    2.83
   0  -3   7   25.62    1.95
   0  -3   7   25.18    2.53
   0  -3   7   29.78    2.37
   0  -3   7   23.03    1.54
   0   3  -6   17.31    1.13
   0   3  -6   15.75    1.19
   0   3  -6   14.26    1.23
   0   3  -6   11.82    1.99
   0  -3   6   19.60    1.78
   0  -3   6   18.29    1.27
   0  -3   6   15.83    0.96
   0  -3   6   21.00    1.75
   0  -3   6   17.91    1.85
   0   3  -5   46.70    3.88
   0   3  -5   38.26    4.21
   0   3  -5   51.56    4.07
   0   3  -5   57.23    4.19
   0  -3   5   59.42    5.28
   0  -3   5   51.79    4.97
   0  -3   5   63.43    5.49
   0  -3   5   47.64    3.46
   0  -3   5   66.28    4.93
   0   3  -4  212.60   34.51
   0   3  -4  198.00   42.67
   0   3  -4  272.73   47.05
   0   3  -4  300.19   53.23
   0   3  -4  193.67   34.76
   0   3  -4  277.33   44.69
   0  -3   4  242.54   44.45
   0  -3   4  256.97   44.53
   0  -3   4  250.66   43.68
   0  -3   4  268.22   48.68
   0   3  -3   26.80    1.29
   0   3  -3   23.69    1.78
   0   3  -3   23.23    1.24
   0   3  -3   25.01    1.17
   0   3  -3   31.70    1.78
   0   3  -3   20.41    2.06
   0   3  -3   31.17    1.59
   0  -3   3   28.27    1.76
   0  -3   3   28.58    1.47
   0  -3   3   22.03    1.49
   0  -3   3   25.63    1.49
   0   3  -2   19.38    0.69
   0   3  -2   16.07    1.00
   0   3  -2   16.95    0.78
   0   3  -2   13.07    1.71
   0   3  -2   16.27    0.71
   0   3  -2   16.65    0.69
   0  -3   2   17.43    0.77
   0   3  -1  159.29   20.37
   0   3  -1  173.21   21.02
   0   3  -1  193.68   24.46
   0   3  -1  185.35   22.27
   0   3  -1  175.69   22.79
   0   3  -1  137.01   21.64
   0   3  -1  137.43   18.15
   0  -3   1  181.93   29.54
   0  -3   1  118.35   15.22
   0  -3   1  178.36   21.46
   0  -3   1  194.56   25.18
   0   3   0    0.58    0.06
   0   3   0    0.47    0.13
   0   3   0    0.37    0.12
   0   3   0    0.56    0.26
   0   3   0    0.37    0.09
   0  -3   0    0.35    0.12
   0  -3   0    0.22    0.10
   0  -3   0    0.62    0.39
   0   3   1   67.82    4.84
   0   3   1   84.12    9.10
   0   3   1   78.53    7.08
   0   3   1   76.18    5.12
   0   3   1   87.08    6.44
   0  -3  -1   59.85    4.60
   0  -3  -1   73.61    6.23
   0  -3  -1  109.37   11.26
   0  -3  -1   86.77    6.94
   0   3   2  105.32    9.76
   0   3   2   98.89    9.73
   0   3   2  102.20   11.83
   0   3   2  110.94   10.66
   0   3   2  115.39   11.29
   0   3   2  119.00   14.57
   0   3   2  101.95   10.60
   0   3   2  112.63   10.48
   0  -3  -2  130.75   13.61
   0  -3  -2   85.73    8.59
   0  -3  -2  118.67   14.74
   0   3   3   98.20   10.24
   0   3   3  120.26   12.28
   0   3   3  108.33   10.83
   0   3   3  113.81   11.50
   0   3   3  102.87   10.08
   0   3   3  100.59   12.16
   0   3   3   93.24    9.65
   0   3   3   87.31    8.73
   0  -3  -3  105.97   11.04
   0  -3  -3   99.61   10.71
   0  -3  -3  109.63   14.45
   0   3   4  236.27   47.86
   0   3   4  274.79   52.06
   0   3   4  256.84   48.76
   0   3   4  239.09   45.98
   0   3   4  274.89   51.26
   0   3   4  293.03   54.09
   0   3   4  296.36   56.76
   0  -3  -4  225.38   42.91
   0  -3  -4  209.28   36.59
   0  -3  -4  262.15   50.00
   0  -3  -4  242.86   50.06
   0   3   5  335.42   79.79
   0   3   5  314.49   79.29
   0   3   5  354.92   83.30
   0   3   5  322.82   78.73
   0   3   5  368.26   84.25
   0   3   5  446.44  104.30
   0   3   5  344.46   82.84
   0  -3  -5  309.55   71.85
   0  -3  -5  326.32   80.48
   0  -3  -5  358.75   83.28
   0  -3  -5  353.44   85.91
   0   3   6  272.42   60.73
   0   3   6  276.10   62.36
   0   3   6  271.02   61.88
   0   3   6  389.65   78.66
   0   3   6  264.07   58.82
   0   3   6  297.21   62.60
   0   3   6  318.24   75.34
   0  -3  -6  216.94   46.99
   0  -3  -6  292.84   63.43
   0  -3  -6  356.39   72.55
   0  -3  -6  256.85   54.28
   0   3   7    5.33    0.82
   0   3   7    7.11    0.66
   0   3   7    3.95    0.69
   0   3   7    5.40    0.49
   0   3   7    5.14    0.58
   0   3   7    6.44    0.72
   0   3   7    4.28    0.65
   0  -3  -7    5.35    0.77
   0  -3  -7    5.31    0.64
   0  -3  -7    4.09    0.47
   0  -3  -7    5.70    0.51
   0   3   8   44.45    5.31
   0   3   8   56.28    6.38
   0   3   8   66.51    6.12
   0   3   8   68.60    7.07
   0   3   8   44.74    3.56
   0   3   8   42.72    5.56
   0  -3  -8   65.97    6.19
   0  -3  -8   51.19    3.81
   0  -3  -8   43.59    4.36
   0  -3  -8   54.79    6.31
   0   3   9    1.87    0.55
   0   3   9    2.40    0.62
   0   3   9    2.48    0.45
   0   3   9    1.71    0.59
   0   3   9    2.13    0.58
   0   3   9    3.02    0.62
   0  -3  -9    2.76    0.65
   0  -3  -9    1.90    0.23
   0  -3  -9    3.32    0.62
   0   3  10    0.66    0.38
   0   3  10    0.97    0.36
   0   3  10    0.67    0.42
   0   3  10    0.58    0.49
   0   3  10    0.78    0.47
   0   3  10    0.72    0.49
   0  -3 -10    0.86    0.50
   0  -3 -10    0.66    0.31
   0  -3 -10    0.54    0.46
   0   3  11   13.23    1.75
   0   3  11    9.16    1.08
   0   3  11   12.13    1.73
   0   3  11   13.85    1.54
   0   3  11   14.47    1.94
   0   3  11   10.78    1.65
   0  -3 -11   14.80    2.03
   0  -3 -11   11.32    1.00
   0  -3 -11    9.07    0.81
   0   3  12    2.93    1.12
   0   3  12    4.02    1.05
   0   3  12    3.19    0.95
   0   3  12    4.07    0.84
   0   3  12    3.19    0.97
   0   3  12    4.92    1.06
   0  -3 -12    3.71    0.79
   0  -3 -12    5.63    1.15
   0  -3 -12    3.92    0.98
   0   3  13    0.26    0.76
   0   3  13    1.02    0.30
   0   3  13    1.18    0.62
   0   3  13    0.82    0.54
   0   3  13    1.49    0.62
   0   3  13    0.36    0.64
   0  -3 -13    0.97    0.62
   0  -3 -13    0.70    0.58
   0  -3 -13    1.09    0.75
   0   3  14    1.80    0.39
   0   3  14    1.44    0.85
   0   3  14    1.61    0.85
   0   3  14    1.31    1.04
   0   3  14    1.23    0.75
   0   3  14    0.96    0.72
   0  -3 -14    1.16    0.78
   0  -3 -14    2.10    0.97
   0  -3 -14    1.72    0.45
   0   3  15   17.91    3.10
   0   3  15   18.51    3.44
   0   3  15   16.50    3.14
   0   3  15   17.66    3.26
   0   3  15   18.48    4.17
   0   3  15   16.63    4.44
   0  -3 -15   21.33    4.66
   0  -3 -15   18.48    3.58
   0  -3 -15   18.33    3.49
   0   3  16    2.13    1.40
   0   3  16    1.48    0.98
   0   3  16    1.77    0.91
   0   3  16    1.28    0.87
   0   3  16    2.88    0.94
   0   3  16    2.52    1.25
   0   3  16    1.61    0.98
   0  -3 -16    2.17    0.94
   0  -3 -16    1.93    1.04
   0  -3 -16    2.16    0.75
   0   3  17    0.75    0.40
   0   3  17    0.75    0.77
   0   3  17    0.70    1.00
   0   3  17    0.49    1.12
   0   3  17    0.19    0.75
   0   3  17    0.45    0.66
   0   3  17    0.53    0.62
   0  -3 -17    0.68    0.37
   0  -3 -17    1.55    1.09
   0  -3 -17    0.12    0.79
   0   3  18    3.56    1.10
   0   3  18    3.71    1.33
   0   3  18    4.39    2.17
   0   3  18    3.78    1.46
   0   3  18    4.36    1.91
   0   3  18    3.89    0.68
   0  -3 -18    4.14    2.19
   0  -3 -18    1.65    1.38
   0  -3 -18    4.04    1.48
   0   3  19    0.99    0.86
   0   3  19    1.17    0.68
   0   3  19    1.05    0.72
   0   3  19    0.61    1.18
   0  -3 -19    1.27    1.39
   0   3  20   37.54    4.97
   0   3  20   30.58    9.76
   0   3  20   34.36    9.30
   0   3  20   24.72    5.21
   0  -3 -20   36.70    6.35
   0   3  21    4.45    2.79
   0   3  21    4.73    2.53
   0   3  21    5.38    1.93
   0   3  21    4.79    1.23
   0  -3 -21    5.20    2.92
   0   3  22    0.12    0.49
   0   3  22    0.59    1.06
   0   3  22   -0.14    1.22
   0   3  22    0.34    0.73
   0  -3 -22    0.35    1.22
   0   3  23   -0.20    0.47
   0   3  23    0.66    0.43
   0   3  23    0.88    1.33
   0   3  23    0.77    1.19
   0  -3 -23    0.46    0.76
   0   3  24    4.51    2.94
   0   3  24    3.55    2.64
   0   3  24    4.21    1.67
   0  -3 -24    4.18    3.24
   0   3  25    0.54    1.38
   0   3  25    0.49    0.72
   0   3  25    0.67    1.46
   0  -3 -25   -0.09    1.65
   0   3  26    3.58    2.20
   0   3  26    2.28    1.15
   0   3  26    3.12    2.40
   0  -3 -26    2.72    2.72
   0   3  27   -0.74    1.13
   0   3  27    0.02    1.26
   0   3  27   -0.01    0.31
   0  -3 -27    0.01    1.34
   0   3  28   -0.06    0.68
   0   3  28    0.00    0.50
   0   3  28    0.14    0.59
   0  -3 -28   -0.02    1.40
   0   3  29   -0.54    1.19
   0   3  29   -0.04    0.54
   0   3  29   -0.40    1.12
   0  -3 -29   -0.01    1.26
   0   3  30   -0.22    0.45
   0   3  30   -0.11    1.25
   0   3  30   -0.14    1.08
   0  -3 -30    0.75    1.19
   0   3  31    0.11    0.34
   0   3  31   -0.15    1.06
   0   3  31    0.29    1.19
   0  -3 -31    1.17    1.14
   0   3  32    0.35    1.24
   0   3  32    1.18    1.06
   0  -3 -32    2.29    1.40
   0   3  33    0.45    1.19
   0   3  33    0.77    1.07
   0  -3 -33    3.65    1.28
   0  -3 -34    3.13    1.63
   0  -4  34    2.01    1.56
   0  -4  34    1.42    1.65
   0  -4  34    1.20    1.10
   0   4 -33    0.37    0.66
   0  -4  33   -0.43    0.67
   0  -4  33   -1.39    1.11
   0  -4  33    0.30    0.43
   0   4 -32    1.01    1.33
   0  -4  32    1.95    1.84
   0  -4  32    3.30    2.27
   0  -4  32    3.45    2.39
   0   4 -31    0.25    0.87
   0  -4  31   -0.32    1.44
   0  -4  31    0.01    0.64
   0  -4  31   -0.01    1.63
   0   4 -30    0.44    1.25
   0  -4  30    0.00    1.61
   0  -4  30    1.08    2.17
   0  -4  30    1.44    1.99
   0   4 -29   -0.08    1.09
   0  -4  29   -0.66    1.90
   0  -4  29    0.89    1.42
   0  -4  29    0.16    1.79
   0   4 -28    1.44    1.63
   0  -4  28    1.27    2.25
   0  -4  28    1.36    2.49
   0  -4  28    0.75    2.74
   0   4 -27    2.90    2.20
   0  -4  27    2.10    3.08
   0  -4  27    3.35    3.70
   0  -4  27    2.66    3.27
   0   4 -26    5.03    3.07
   0  -4  26    3.84    4.40
   0  -4  26    6.00    4.42
   0  -4  26    5.62    5.07
   0   4 -25    3.31    2.38
   0  -4  25    1.56    3.14
   0  -4  25    2.00    3.46
   0  -4  25    2.46    3.20
   0   4 -24   17.11    5.62
   0  -4  24   10.77    7.17
   0  -4  24    9.71    7.65
   0  -4  24    8.34    7.34
   0   4 -23   16.37    4.86
   0  -4  23   12.37    7.05
   0  -4  23   11.10    4.11
   0  -4  23   11.97    8.16
   0   4 -22    0.86    1.11
   0  -4  22    0.33    2.05
   0  -4  22    0.37    1.82
   0  -4  22    0.21    1.81
   0   4 -21    2.61    1.43
   0  -4  21    2.30    2.45
   0  -4  21    1.83    2.68
   0  -4  21    1.76    2.57
   0   4 -20    0.33    0.87
   0  -4  20    0.55    1.36
   0  -4  20    0.09    0.89
   0  -4  20    0.11    1.50
   0   4 -19   40.48    8.31
   0   4 -19   69.03   12.61
   0   4 -19   57.68   12.18
   0  -4  19   49.84   17.81
   0  -4  19   49.37   15.08
   0  -4  19   40.33   18.86
   0   4 -18    5.18    1.50
   0   4 -18    3.46    1.40
   0   4 -18    5.31    1.77
   0  -4  18    4.84    2.47
   0  -4  18    4.47    2.82
   0  -4  18    3.70    1.12
   0  -4  18    2.96    1.77
   0   4 -17   17.95    3.73
   0   4 -17   24.11    5.98
   0   4 -17   21.10    4.59
   0   4 -17   34.54    5.78
   0  -4  17   21.15    4.75
   0  -4  17   17.81    9.07
   0  -4  17   25.05    4.64
   0  -4  17   22.46    3.50
   0  -4  17   28.57    7.81
   0   4 -16   17.90    4.25
   0   4 -16   13.71    2.76
   0   4 -16   16.47    4.69
   0   4 -16   18.53    3.24
   0  -4  16   23.09    5.47
   0  -4  16   14.01    2.41
   0  -4  16   15.82    3.33
   0  -4  16   20.41    3.59
   0  -4  16   12.43    6.28
   0   4 -15   14.00    2.30
   0   4 -15   10.70    3.42
   0   4 -15   10.22    1.43
   0   4 -15    8.98    0.98
   0  -4  15    7.11    2.28
   0  -4  15    9.32    1.59
   0  -4  15    9.81    2.17
   0  -4  15   13.00    4.02
   0  -4  15   13.43    3.61
   0   4 -14   67.71    9.56
   0   4 -14   55.15    9.65
   0   4 -14   55.86   10.75
   0   4 -14   45.01    6.88
   0  -4  14   69.62   13.34
   0  -4  14   50.65    6.61
   0  -4  14   57.06    9.08
   0  -4  14   58.78   12.87
   0  -4  14   38.61    8.08
   0   4 -13   15.38    1.62
   0   4 -13   15.24    1.50
   0   4 -13   14.58    3.60
   0   4 -13   13.05    2.04
   0  -4  13   17.38    4.11
   0  -4  13   15.94    1.85
   0  -4  13   12.39    2.43
   0  -4  13   16.42    1.59
   0  -4  13   21.40    4.16
   0   4 -12   27.88    5.22
   0   4 -12   27.83    4.13
   0   4 -12   21.96    1.83
   0   4 -12   32.88    3.98
   0  -4  12   29.59    5.60
   0  -4  12   20.54    3.50
   0  -4  12   26.95    4.51
   0  -4  12   28.38    3.67
   0   4 -11    8.96    1.55
   0   4 -11    7.67    1.04
   0   4 -11    8.21    1.55
   0   4 -11    9.87    1.32
   0  -4  11   10.01    1.74
   0  -4  11    7.89    0.56
   0  -4  11    9.45    1.18
   0  -4  11    8.29    2.43
   0  -4  11    9.88    1.40
   0   4 -10   17.94    3.67
   0   4 -10   16.80    1.19
   0   4 -10   17.00    2.36
   0   4 -10   21.36    2.26
   0  -4  10   19.64    3.24
   0  -4  10   20.98    2.25
   0  -4  10   18.33    2.65
   0  -4  10   16.89    1.59
   0  -4  10   20.24    3.76
   0   4  -9    2.11    0.50
   0   4  -9    1.95    0.96
   0   4  -9    1.85    0.42
   0   4  -9    1.99    0.54
   0  -4   9    2.20    0.79
   0  -4   9    2.07    0.36
   0  -4   9    1.97    0.50
   0  -4   9    1.96    0.48
   0  -4   9    2.05    0.64
   0   4  -8  103.93   18.26
   0   4  -8  119.50   17.20
   0   4  -8  118.53   17.66
   0   4  -8  141.99   19.09
   0  -4   8  156.84   20.94
   0  -4   8  133.25   20.24
   0  -4   8  146.07   19.94
   0  -4   8  119.13   15.66
   0  -4   8  133.72   21.80
   0   4  -7   15.77    3.12
   0   4  -7   18.80    1.65
   0   4  -7   20.04    1.55
   0   4  -7   16.08    1.61
   0  -4   7   21.72    1.48
   0  -4   7   18.48    1.89
   0  -4   7   21.32    1.68
   0  -4   7   17.49    2.23
   0  -4   7   17.15    1.28
   0   4  -6    5.91    0.61
   0   4  -6    6.64    0.64
   0   4  -6    5.71    1.00
   0   4  -6    7.09    0.56
   0  -4   6    6.65    0.52
   0  -4   6    7.41    0.56
   0  -4   6    8.37    0.89
   0  -4   6    7.30    0.94
   0  -4   6    7.01    0.77
   0   4  -5    2.82    0.42
   0   4  -5    2.54    0.88
   0   4  -5    2.71    0.30
   0  -4   5    3.27    0.68
   0  -4   5    3.99    0.49
   0  -4   5    3.23    0.54
   0  -4   5    2.88    0.40
   0  -4   5    2.73    0.30
   0   4  -4  191.92   33.65
   0   4  -4  270.01   47.73
   0   4  -4  197.49   45.35
   0   4  -4  246.66   42.07
   0   4  -4  294.64   49.00
   0   4  -4  267.55   46.26
   0  -4   4  221.60   37.79
   0  -4   4  237.77   42.14
   0  -4   4  231.08   42.67
   0  -4   4  280.04   52.57
   0  -4   4  240.81   44.93
   0   4  -3   39.13    5.68
   0   4  -3   57.47    4.06
   0   4  -3   43.63    3.11
   0   4  -3   53.83    3.26
   0   4  -3   43.30    2.65
   0   4  -3   55.20    3.83
   0   4  -3   54.40    3.67
   0  -4   3   67.04    4.99
   0  -4   3   38.74    3.04
   0  -4   3   48.00    3.85
   0  -4   3   39.95    2.65
   0   4  -2   80.76    5.83
   0   4  -2   59.01    4.70
   0   4  -2   80.46    6.48
   0   4  -2   54.75    7.70
   0   4  -2   84.88    6.86
   0   4  -2   58.10    4.89
   0   4  -2   71.69    5.68
   0  -4   2   57.14    4.72
   0  -4   2   50.33    4.32
   0  -4   2   67.31    4.65
   0  -4   2   80.19    6.82
   0   4  -1   87.79   11.88
   0   4  -1  110.63   10.45
   0   4  -1  122.96   11.80
   0   4  -1   99.35    9.53
   0   4  -1   78.62    8.00
   0  -4   1  129.44   12.45
   0  -4   1  103.96    8.29
   0  -4   1   74.10    6.37
   0  -4   1   80.71    6.98
   0  -4   1   95.81    7.74
   0   4   0   27.01    3.12
   0   4   0   40.10    2.55
   0   4   0   26.91    1.63
   0  -4   0   35.06    2.19
   0  -4   0   32.41    4.74
   0   4   1    3.34    0.39
   0   4   1    3.80    0.24
   0   4   1    4.68    0.87
   0   4   1    4.88    0.43
   0  -4  -1    4.93    0.39
   0  -4  -1    6.31    1.33
   0   4   2   99.95   11.34
   0   4   2  137.68   16.27
   0   4   2  169.21   19.43
   0   4   2   89.27   12.31
   0   4   2  127.11   13.23
   0   4   2  129.14   12.58
   0   4   2  123.77   18.45
   0  -4  -2  137.39   21.42
   0  -4  -2  146.83   17.77
   0   4   3   76.24    9.39
   0   4   3  107.44   10.56
   0   4   3   85.13    8.49
   0   4   3  102.44   11.95
   0   4   3  120.39   11.76
   0   4   3   97.59    8.75
   0   4   3   98.72   12.47
   0   4   3   93.16    8.86
   0  -4  -3   96.88   14.17
   0  -4  -3   82.54    8.68
   0  -4  -3  105.55   11.42
   0   4   4    0.38    0.07
   0   4   4    0.54    0.25
   0   4   4    0.34    0.12
   0   4   4    0.80    0.35
   0   4   4    0.57    0.17
   0   4   4    0.50    0.10
   0   4   4    0.72    0.18
   0  -4  -4    0.49    0.46
   0  -4  -4    0.80    0.22
   0  -4  -4    0.48    0.17
   0   4   5   10.12    0.81
   0   4   5    7.25    0.47
   0   4   5    7.51    0.91
   0   4   5   11.15    0.86
   0   4   5    9.44    0.69
   0   4   5    8.05    0.56
   0  -4  -5    8.96    1.32
   0  -4  -5    8.68    0.63
   0  -4  -5    9.95    0.96
   0   4   6    7.07    0.60
   0   4   6    5.20    0.81
   0   4   6    8.08    0.67
   0   4   6    9.17    0.93
   0   4   6    8.88    0.71
   0   4   6    8.20    0.61
   0   4   6   10.50    0.95
   0  -4  -6    8.68    0.99
   0  -4  -6   12.03    1.08
   0  -4  -6    8.23    0.96
   0   4   7    6.54    0.65
   0   4   7    6.12    0.72
   0   4   7    5.85    0.47
   0   4   7    8.50    0.76
   0   4   7    5.55    0.61
   0   4   7    9.13    0.77
   0   4   7    5.81    1.02
   0  -4  -7    9.55    0.83
   0  -4  -7    6.65    0.95
   0  -4  -7    8.37    0.77
   0  -4  -7    5.76    0.54
   0   4   8   15.60    1.59
   0   4   8   15.70    2.21
   0   4   8   17.47    1.13
   0   4   8   16.81    1.43
   0   4   8   13.32    1.60
   0   4   8   13.00    1.38
   0   4   8   14.58    1.67
   0  -4  -8   13.51    1.17
   0  -4  -8   15.75    1.22
   0  -4  -8   17.28    1.72
   0   4   9   60.70    7.10
   0   4   9   53.11    4.49
   0   4   9   60.43    8.11
   0   4   9   43.55    6.35
   0   4   9   76.58    9.81
   0   4   9   42.60    5.81
   0  -4  -9   59.80    7.67
   0  -4  -9   52.51    4.23
   0  -4  -9   80.20    7.95
   0   4  10    1.73    0.43
   0   4  10    1.45    0.58
   0   4  10    1.67    0.70
   0   4  10    2.17    0.54
   0   4  10    1.69    0.72
   0   4  10    1.34    0.33
   0  -4 -10    1.42    0.18
   0  -4 -10    1.76    0.49
   0  -4 -10    3.36    0.68
   0   4  11    1.91    0.48
   0   4  11    2.09    0.75
   0   4  11    1.52    0.63
   0   4  11    1.38    0.58
   0   4  11    1.03    0.53
   0   4  11    1.48    0.67
   0  -4 -11    1.78    0.39
   0  -4 -11    2.41    0.79
   0  -4 -11    2.06    0.59
   0   4  12    8.36    1.75
   0   4  12   10.58    1.55
   0   4  12    6.64    1.61
   0   4  12    6.84    1.33
   0   4  12    7.73    1.17
   0   4  12    6.71    1.43
   0  -4 -12    8.63    1.08
   0  -4 -12    8.95    1.40
   0  -4 -12    5.70    0.90
   0   4  13    1.25    0.80
   0   4  13    0.85    0.39
   0   4  13    1.65    0.81
   0   4  13    1.64    0.71
   0   4  13    1.82    0.31
   0   4  13    1.80    0.63
   0  -4 -13    1.67    0.63
   0  -4 -13    2.12    0.92
   0  -4 -13    1.22    0.44
   0   4  14    0.04    0.56
   0   4  14    0.13    0.43
   0   4  14    0.01    0.53
   0   4  14    0.28    0.64
   0   4  14    0.51    0.80
   0   4  14    0.20    0.47
   0  -4 -14    0.39    0.35
   0  -4 -14    0.03    0.51
   0  -4 -14   -0.12    0.64
   0   4  15    0.47    0.62
   0   4  15    0.52    0.46
   0   4  15    0.24    0.54
   0   4  15   -0.05    0.66
   0   4  15    0.03    0.68
   0   4  15    0.52    0.59
   0   4  15    0.04    0.63
   0  -4 -15    0.42    0.43
   0  -4 -15    0.16    0.51
   0  -4 -15    0.27    0.57
   0   4  16    4.69    1.07
   0   4  16    3.77    1.49
   0   4  16    2.13    1.36
   0   4  16    3.46    1.46
   0   4  16    3.23    1.30
   0   4  16    3.73    1.37
   0   4  16    3.25    1.14
   0  -4 -16    3.10    1.12
   0  -4 -16    4.60    1.50
   0  -4 -16    3.52    1.72
   0   4  17    0.07    0.52
   0   4  17   -0.15    0.60
   0   4  17   -0.01    0.68
   0   4  17    0.10    0.28
   0   4  17    0.13    0.75
   0   4  17    0.34    0.63
   0  -4 -17    0.29    0.56
   0  -4 -17    0.52    0.94
   0  -4 -17    0.29    0.28
   0   4  18    7.95    2.63
   0   4  18    8.57    2.01
   0   4  18    8.56    2.29
   0   4  18    8.31    2.83
   0   4  18    8.98    1.92
   0  -4 -18    8.78    2.11
   0  -4 -18   10.03    3.54
   0   4  19    2.87    1.26
   0   4  19    4.11    1.75
   0   4  19    3.37    0.60
   0   4  19    4.32    1.59
   0  -4 -19    6.06    2.19
   0   4  20    0.07    0.74
   0   4  20   -0.02    0.85
   0   4  20    0.09    0.59
   0   4  20    0.18    0.49
   0  -4 -20   -0.23    1.05
   0   4  21    1.05    1.12
   0   4  21    0.74    1.01
   0   4  21    0.68    0.75
   0   4  21    0.62    0.79
   0  -4 -21    0.94    1.44
   0   4  22    9.36    3.08
   0   4  22    9.93    2.85
   0   4  22    8.29    2.17
   0   4  22    7.27    2.08
   0  -4 -22    7.94    4.32
   0   4  23    4.38    1.94
   0   4  23    4.04    2.11
   0   4  23    3.58    1.27
   0   4  23    3.39    1.28
   0  -4 -23    5.10    2.87
   0   4  24    1.02    1.16
   0   4  24    0.68    0.59
   0   4  24    1.13    1.09
   0   4  24    0.77    0.74
   0  -4 -24    1.94    1.79
   0   4  25    1.66    1.19
   0   4  25    2.03    1.30
   0   4  25    0.81    0.50
   0   4  25    1.52    0.77
   0  -4 -25    3.53    2.19
   0   4  26    3.39    1.54
   0   4  26    2.23    1.75
   0   4  26    1.77    0.89
   0  -4 -26    0.02    2.61
   0   4  27   -0.02    0.47
   0   4  27   -0.77    0.96
   0   4  27   -0.72    0.92
   0  -4 -27    0.01    1.46
   0   4  28   -0.21    1.12
   0   4  28    0.77    1.02
   0  -4 -28    2.14    1.54
   0   4  29    0.02    0.99
   0   4  29    0.50    0.88
   0  -4 -29    0.79    1.50
   0   4  30    0.70    1.18
   0   4  30    2.01    1.11
   0  -4 -30    2.20    2.03
   0   4  31   -0.58    0.65
   0   4  31   -0.20    0.56
   0  -4 -31    2.74    1.06
   0   4  32   -0.26    0.64
   0   4  32    0.62    0.59
   0  -4 -32    1.05    1.10
   0  -4 -33   -0.17    0.92
   0  -5  34    0.20    1.49
   0  -5  34    0.66    1.20
   0  -5  34    0.87    0.91
   0   5 -33   -0.34    0.70
   0  -5  33    3.13    1.09
   0  -5  33    1.33    1.55
   0  -5  33    1.14    1.40
   0   5 -32    0.30    0.79
   0  -5  32    0.37    1.42
   0  -5  32    0.96    1.31
   0  -5  32    0.06    1.12
   0   5 -31    0.33    1.02
   0  -5  31    1.12    1.52
   0  -5  31    0.32    1.61
   0  -5  31    0.00    1.25
   0   5 -30   -1.08    1.51
   0  -5  30   -3.35    2.13
   0  -5  30    0.00    1.99
   0  -5  30   -1.84    2.41
   0   5 -29    0.03    1.02
   0  -5  29    0.53    1.73
   0  -5  29    0.96    1.57
   0  -5  29   -0.01    0.79
   0   5 -28   -0.56    1.19
   0  -5  28   -0.54    1.96
   0  -5  28   -0.37    0.96
   0  -5  28   -0.98    1.90
   0   5 -27    1.01    1.90
   0  -5  27    4.13    2.87
   0  -5  27    3.25    3.19
   0  -5  27    2.78    1.57
   0   5 -26    1.38    1.74
   0  -5  26    2.63    2.59
   0  -5  26    2.04    2.89
   0  -5  26    2.22    2.99
   0   5 -25    4.30    2.76
   0  -5  25    4.26    3.87
   0  -5  25    3.64    4.02
   0  -5  25    4.14    3.48
   0   5 -24   13.77    4.47
   0  -5  24   11.09    6.43
   0  -5  24    8.70    7.50
   0  -5  24   10.09    7.01
   0   5 -23    0.54    1.15
   0  -5  23    0.43    1.96
   0  -5  23    0.67    1.84
   0  -5  23    1.06    1.16
   0   5 -22    0.65    0.59
   0  -5  22    1.52    2.07
   0  -5  22    0.81    1.95
   0  -5  22    0.70    1.71
   0   5 -21   21.42    6.71
   0   5 -21   26.82    6.28
   0  -5  21   21.78    8.75
   0  -5  21   14.81    5.79
   0  -5  21   20.62    9.66
   0   5 -20   72.35   11.23
   0   5 -20   58.77   16.54
   0  -5  20   54.07   21.65
   0  -5  20   32.68   23.66
   0  -5  20   60.89   20.83
   0   5 -19   24.16    5.60
   0   5 -19   25.08    5.39
   0  -5  19   11.55    5.14
   0  -5  19   18.27    7.81
   0  -5  19   17.88    6.54
   0   5 -18   17.36    3.79
   0   5 -18    9.52    3.03
   0  -5  18   11.30    4.51
   0  -5  18    8.60    6.06
   0  -5  18   12.20    5.41
   0   5 -17    1.44    0.90
   0   5 -17    1.47    0.64
   0   5 -17    1.65    1.09
   0  -5  17    1.46    0.65
   0  -5  17    0.54    1.96
   0  -5  17    0.69    0.84
   0  -5  17    1.97    1.60
   0  -5  17    1.80    1.39
   0   5 -16    1.44    0.77
   0   5 -16    1.94    0.89
   0   5 -16    1.28    1.07
   0   5 -16    1.38    1.02
   0  -5  16    0.85    0.57
   0  -5  16    1.69    1.37
   0  -5  16    1.51    0.79
   0  -5  16    0.91    0.73
   0  -5  16    0.74    0.96
   0   5 -15   10.71    1.25
   0   5 -15   12.46    3.41
   0   5 -15   15.60    2.53
   0   5 -15   13.11    1.66
   0  -5  15   15.99    4.69
   0  -5  15   16.27    4.05
   0  -5  15    9.14    2.61
   0  -5  15   10.66    1.67
   0  -5  15   11.80    2.16
   0   5 -14    0.90    0.56
   0   5 -14    1.03    1.06
   0   5 -14    0.47    0.62
   0   5 -14    0.77    0.70
   0  -5  14    0.66    0.57
   0  -5  14    0.80    1.09
   0  -5  14    1.09    0.74
   0  -5  14    0.99    1.23
   0  -5  14    1.03    0.24
   0   5 -13    9.63    2.85
   0   5 -13    7.99    1.67
   0   5 -13    8.80    1.84
   0   5 -13    8.02    0.81
   0  -5  13   12.07    3.08
   0  -5  13    8.86    1.50
   0  -5  13    8.06    1.08
   0  -5  13   12.71    2.75
   0  -5  13    7.67    1.86
   0   5 -12   38.02    8.00
   0   5 -12   30.81    4.39
   0   5 -12   28.33    3.77
   0   5 -12   34.05    4.69
   0  -5  12   37.71    4.42
   0  -5  12   40.52    4.52
   0  -5  12   32.87    8.44
   0  -5  12   44.75    7.31
   0  -5  12   28.61    3.25
   0   5 -11   13.84    1.94
   0   5 -11   15.30    2.10
   0   5 -11   13.52    1.73
   0   5 -11   14.90    3.95
   0  -5  11   16.10    3.19
   0  -5  11   16.46    2.59
   0  -5  11   16.74    1.89
   0  -5  11   14.03    1.49
   0  -5  11   15.79    3.67
   0   5 -10   35.32    4.32
   0   5 -10   35.76    4.14
   0   5 -10   33.32    8.15
   0   5 -10   46.02    5.16
   0  -5  10   39.51    3.92
   0  -5  10   43.70    4.44
   0  -5  10   45.68    6.88
   0  -5  10   41.73    5.64
   0  -5  10   39.23    7.20
   0   5  -9   47.06    5.52
   0   5  -9   62.30    6.82
   0   5  -9   51.49    4.44
   0   5  -9   54.94    8.48
   0  -5   9   60.78    5.95
   0  -5   9   62.37    6.53
   0  -5   9   53.73    5.46
   0  -5   9   57.21    7.13
   0  -5   9   57.38    8.03
   0   5  -8  351.48   82.15
   0   5  -8  275.20   65.27
   0   5  -8  250.01   79.16
   0   5  -8  298.48   72.97
   0  -5   8  369.15   86.43
   0  -5   8  306.60   71.77
   0  -5   8  344.64   83.26
   0  -5   8  321.89   81.11
   0  -5   8  322.52   82.44
   0   5  -7   13.53    1.13
   0   5  -7   12.22    1.20
   0   5  -7    8.97    2.62
   0   5  -7   10.10    1.29
   0  -5   7   10.67    1.17
   0  -5   7   11.57    1.21
   0  -5   7   11.54    1.44
   0  -5   7   12.83    1.00
   0  -5   7   12.20    1.02
   0   5  -6   58.84    5.65
   0   5  -6   47.62    7.22
   0   5  -6   61.55    5.63
   0   5  -6   47.69    4.13
   0  -5   6   59.37    7.66
   0  -5   6   56.11    4.55
   0  -5   6   66.75    6.92
   0  -5   6   54.10    4.91
   0  -5   6   56.61    6.63
   0   5  -5  136.48   13.94
   0   5  -5  156.90   14.32
   0   5  -5   80.19    8.63
   0   5  -5   91.31   17.93
   0   5  -5  101.94   12.36
   0   5  -5  107.15   10.17
   0  -5   5   96.96    9.98
   0  -5   5  109.81   14.87
   0  -5   5  102.32   13.18
   0  -5   5   89.98    9.11
   0  -5   5  132.83   16.46
   0   5  -4   62.98    4.23
   0   5  -4   55.97    4.82
   0   5  -4   43.18    3.32
   0   5  -4   38.40    7.26
   0   5  -4   48.68    3.96
   0   5  -4   52.12    3.65
   0  -5   4   59.60    4.27
   0  -5   4   45.47    3.31
   0  -5   4   43.06    4.13
   0  -5   4   39.33    3.53
   0   5  -3   60.92    5.09
   0   5  -3   69.63    4.99
   0   5  -3   75.04    6.34
   0   5  -3   48.07    3.71
   0   5  -3   54.02    4.68
   0   5  -3   64.92    5.66
   0   5  -3   47.86    8.18
   0  -5   3   58.49    4.01
   0  -5   3   64.68    6.04
   0  -5   3   50.99    4.07
   0  -5   3   52.39    4.47
   0   5  -2   83.87    8.66
   0   5  -2   85.68   10.35
   0   5  -2  119.49   12.83
   0   5  -2   97.31    9.38
   0   5  -2   75.98   13.28
   0   5  -2   90.08    9.75
   0  -5   2  106.83   10.58
   0  -5   2   93.44    8.31
   0  -5   2   97.23    8.89
   0  -5   2   95.40    8.47
   0   5  -1  222.25   49.24
   0   5  -1  188.60   35.79
   0   5  -1  282.81   52.16
   0   5  -1  225.52   42.90
   0   5  -1  294.68   58.66
   0  -5   1  273.81   53.31
   0   5   0   54.48    4.42
   0   5   0   61.88    5.47
   0   5   0   53.14    7.03
   0   5   0   51.86    3.77
   0  -5   0   72.15    6.02
   0   5   1    1.10    0.49
   0   5   1    1.27    0.30
   0   5   1    1.95    0.26
   0   5   1    1.17    0.18
   0   5   1    0.87    0.26
   0  -5  -1    1.25    0.25
   0   5   2    4.33    0.49
   0   5   2    2.75    0.43
   0   5   2    3.75    0.28
   0   5   2    4.36    0.74
   0  -5  -2    4.19    0.48
   0   5   3    6.55    0.81
   0   5   3    6.61    0.66
   0   5   3    4.66    0.33
   0   5   3    4.37    0.60
   0  -5  -3    5.88    0.60
   0   5   4    3.69    0.36
   0   5   4    5.22    0.46
   0   5   4    4.65    0.22
   0   5   4    2.58    0.59
   0   5   4    4.54    0.33
   0   5   4    5.49    0.93
   0   5   4    5.23    0.26
   0  -5  -4    4.60    0.35
   0  -5  -4    3.62    0.58
   0   5   5    2.70    0.58
   0   5   5    4.91    0.70
   0   5   5    3.71    0.38
   0   5   5    4.37    0.39
   0   5   5    2.61    0.20
   0   5   5    2.89    0.54
   0   5   5    2.76    0.24
   0  -5  -5    2.28    0.35
   0  -5  -5    3.50    0.55
   0   5   6    0.83    0.30
   0   5   6    0.33    0.21
   0   5   6    0.12    0.17
   0   5   6    0.28    0.20
   0   5   6    0.78    0.26
   0   5   6    0.18    0.20
   0   5   6    0.41    0.30
   0  -5  -6    0.45    0.24
   0  -5  -6    0.52    0.32
   0   5   7    5.01    0.65
   0   5   7    5.71    0.59
   0   5   7    1.75    0.60
   0   5   7    3.50    0.34
   0   5   7    3.67    0.39
   0   5   7    3.92    0.81
   0   5   7    4.40    0.29
   0  -5  -7    3.69    0.67
   0  -5  -7    3.69    0.60
   0   5   8   12.45    1.52
   0   5   8   11.27    0.99
   0   5   8    8.70    1.57
   0   5   8    8.14    1.10
   0   5   8    5.82    1.18
   0   5   8   11.63    0.96
   0   5   8    8.92    1.26
   0  -5  -8   10.64    0.91
   0  -5  -8   11.69    1.38
   0   5   9   13.52    1.17
   0   5   9   12.13    1.17
   0   5   9   17.74    1.42
   0   5   9    9.42    1.39
   0   5   9   10.32    1.45
   0   5   9   10.37    1.63
   0   5   9    9.14    0.70
   0  -5  -9   13.90    1.33
   0  -5  -9   12.33    1.91
   0  -5  -9   11.76    1.00
   0   5  10   24.02    2.45
   0   5  10   25.49    2.39
   0   5  10   22.95    3.05
   0   5  10   17.74    2.30
   0   5  10   18.31    2.55
   0   5  10   35.23    4.02
   0  -5 -10   25.52    3.85
   0  -5 -10   23.00    2.11
   0  -5 -10   34.28    4.01
   0   5  11    6.39    0.48
   0   5  11    4.86    1.21
   0   5  11    3.93    1.13
   0   5  11    3.81    1.28
   0   5  11    6.65    1.65
   0   5  11    6.17    1.01
   0  -5 -11    6.04    0.73
   0  -5 -11    5.46    1.08
   0  -5 -11    7.06    1.51
   0   5  12    1.67    0.65
   0   5  12    1.71    0.73
   0   5  12    3.88    1.20
   0   5  12    3.95    0.77
   0   5  12    3.71    0.36
   0   5  12    1.58    0.78
   0  -5 -12    4.09    1.21
   0  -5 -12    2.74    0.54
   0  -5 -12    3.91    0.83
   0   5  13    0.91    0.84
   0   5  13    1.08    0.71
   0   5  13    1.20    0.25
   0   5  13    0.63    0.71
   0   5  13    0.58    0.68
   0   5  13    1.20    0.55
   0  -5 -13    1.26    0.91
   0  -5 -13    1.06    0.44
   0  -5 -13    0.75    0.85
   0   5  14    0.03    0.54
   0   5  14    0.13    0.62
   0   5  14    0.33    0.47
   0   5  14    0.49    0.78
   0   5  14    0.26    0.46
   0   5  14    0.75    0.39
   0   5  14    0.61    0.74
   0  -5 -14    0.48    0.39
   0  -5 -14    0.65    0.80
   0  -5 -14    0.41    0.50
   0   5  15   -0.01    0.46
   0   5  15    0.19    0.43
   0   5  15    0.34    0.59
   0   5  15   -0.06    0.53
   0   5  15    0.27    0.38
   0   5  15    0.37    0.66
   0   5  15    0.26    0.41
   0  -5 -15    0.14    0.22
   0  -5 -15    0.11    0.79
   0  -5 -15    0.56    0.48
   0   5  16    1.12    0.62
   0   5  16    1.59    0.29
   0   5  16    1.34    0.79
   0   5  16    0.88    0.98
   0   5  16    1.86    1.01
   0  -5 -16    1.11    0.30
   0  -5 -16    1.08    0.62
   0  -5 -16    1.72    1.22
   0   5  17    4.04    1.53
   0   5  17    4.68    0.98
   0   5  17    4.91    1.04
   0   5  17    2.75    1.35
   0   5  17    2.93    1.22
   0  -5 -17    4.13    0.89
   0  -5 -17    5.62    1.25
   0  -5 -17    4.86    2.15
   0   5  18    0.12    0.68
   0   5  18    0.33    0.54
   0   5  18    0.03    0.23
   0   5  18    0.39    0.60
   0  -5 -18   -0.19    0.97
   0   5  19    4.41    0.94
   0   5  19    2.88    1.27
   0   5  19    4.70    1.58
   0   5  19    3.32    1.38
   0  -5 -19    5.72    2.47
   0   5  20    0.74    0.26
   0   5  20    0.60    0.72
   0   5  20    0.36    0.78
   0   5  20    0.62    0.46
   0  -5 -20    1.01    1.47
   0   5  21    1.46    1.08
   0   5  21    1.94    1.04
   0   5  21    2.32    0.82
   0   5  21    2.25    1.14
   0  -5 -21    3.14    2.29
   0   5  22    0.37    0.48
   0   5  22    0.47    0.73
   0   5  22    0.45    0.76
   0   5  22    0.42    0.68
   0  -5 -22    0.97    1.54
   0   5  23    0.44    0.88
   0   5  23    0.92    0.79
   0   5  23    0.75    0.49
   0   5  23    0.96    0.81
   0  -5 -23    1.06    1.79
   0   5  24    0.30    0.67
   0   5  24    0.39    0.76
   0   5  24    0.32    0.65
   0  -5 -24    0.09    1.42
   0   5  25    0.96    0.68
   0   5  25    0.43    0.47
   0   5  25    0.14    0.39
   0  -5 -25    2.28    1.54
   0   5  26    0.40    0.76
   0   5  26    0.52    0.49
   0   5  26    1.02    0.70
   0  -5 -26    1.62    1.65
   0   5  27    0.37    0.58
   0   5  27   -0.12    0.52
   0   5  27   -0.05    0.31
   0  -5 -27   -0.51    1.39
   0   5  28   -0.11    0.57
   0   5  28   -0.17    0.55
   0  -5 -28   -0.53    1.38
   0   5  29    1.31    0.67
   0   5  29    1.29    0.79
   0  -5 -29    2.09    0.96
   0   5  30    0.39    0.41
   0   5  30   -0.33    0.38
   0  -5 -30    0.99    1.07
   0   5  31    6.39    0.77
   0  -5 -31   -2.44    2.93
   0  -5 -32   -2.87    1.69
   0  -5 -33    0.14    0.83
   0  -6  34    6.94    1.59
   0  -6  33    4.31    1.54
   0  -6  33    1.92    1.56
   0  -6  33    0.38    1.64
   0   6 -32    0.43    0.71
   0  -6  32    2.02    1.57
   0  -6  32    2.24    1.42
   0  -6  32    2.66    1.38
   0   6 -31    1.34    1.02
   0  -6  31    2.74    2.08
   0  -6  31    2.87    1.75
   0  -6  31    3.65    1.92
   0   6 -30   -0.35    0.94
   0  -6  30    0.00    0.73
   0  -6  30   -0.40    1.42
   0  -6  30   -0.05    1.25
   0   6 -29   -0.83    0.91
   0  -6  29    1.06    1.50
   0  -6  29   -0.01    0.85
   0  -6  29   -0.24    1.35
   0   6 -28    1.52    1.31
   0  -6  28    0.03    1.11
   0  -6  28    1.93    2.06
   0  -6  28    2.68    1.88
   0   6 -27    3.61    2.09
   0  -6  27    6.82    3.16
   0  -6  27    7.05    2.88
   0  -6  27    0.02    1.96
   0   6 -26    1.32    1.98
   0  -6  26    2.22    1.65
   0  -6  26    3.54    2.42
   0  -6  26    2.85    2.69
   0   6 -25    3.89    2.40
   0  -6  25    3.92    2.89
   0  -6  25    4.22    3.96
   0  -6  25    4.15    3.30
   0   6 -24    0.10    0.50
   0  -6  24    0.25    1.82
   0  -6  24    0.43    1.39
   0  -6  24    0.12    1.26
   0   6 -23    0.64    0.97
   0  -6  23    0.57    1.36
   0  -6  23    0.09    1.47
   0  -6  23    0.13    1.12
   0   6 -22    5.67    1.34
   0   6 -22    3.33    3.25
   0  -6  22    5.92    3.24
   0  -6  22    3.02    4.84
   0  -6  22    4.84    3.41
   0   6 -21    7.90    2.42
   0   6 -21    4.57    3.10
   0  -6  21    4.89    3.58
   0  -6  21    5.70    3.14
   0  -6  21    4.20    2.77
   0   6 -20   42.64   14.03
   0   6 -20   46.78   10.14
   0  -6  20   37.04   12.28
   0  -6  20   35.77   14.66
   0  -6  20   18.48   18.71
   0   6 -19   23.06    5.47
   0  -6  19   12.25    9.85
   0  -6  19   17.79    6.83
   0  -6  19   16.77    7.46
   0   6 -18    1.54    0.93
   0  -6  18    1.36    1.57
   0  -6  18    1.53    1.70
   0  -6  18    1.61    1.36
   0   6 -17    8.39    2.29
   0  -6  17    6.93    1.82
   0  -6  17    5.22    2.55
   0  -6  17    7.78    2.75
   0   6 -16    6.05    1.65
   0   6 -16    3.58    1.69
   0   6 -16    4.81    1.66
   0  -6  16    5.25    1.95
   0  -6  16    6.29    2.03
   0  -6  16    5.73    2.32
   0  -6  16    4.67    1.20
   0  -6  16    4.24    1.00
   0   6 -15  101.04   18.27
   0   6 -15   95.86   17.36
   0   6 -15   99.84   24.67
   0   6 -15   92.47   12.14
   0  -6  15  105.03   21.53
   0  -6  15   91.83   14.98
   0  -6  15   76.11   12.16
   0  -6  15  103.91   23.61
   0  -6  15   80.30   20.54
   0   6 -14   11.41    3.46
   0   6 -14    8.93    1.79
   0   6 -14    9.42    1.78
   0   6 -14    8.90    2.31
   0  -6  14   11.34    2.99
   0  -6  14   12.37    2.86
   0  -6  14    9.91    1.61
   0  -6  14    9.32    2.59
   0  -6  14    8.02    1.27
   0   6 -13   10.88    2.06
   0   6 -13   10.77    3.69
   0   6 -13    9.23    1.62
   0   6 -13    9.89    1.62
   0  -6  13   10.84    4.38
   0  -6  13   13.11    3.16
   0  -6  13   10.00    1.51
   0  -6  13   13.63    2.76
   0  -6  13   10.60    1.36
   0   6 -12    3.83    0.77
   0   6 -12    3.90    2.01
   0   6 -12    3.75    1.00
   0   6 -12    3.73    0.45
   0  -6  12    3.89    0.70
   0  -6  12    2.88    0.69
   0  -6  12    4.08    1.88
   0  -6  12    5.54    1.54
   0  -6  12    5.96    1.34
   0   6 -11    6.05    2.21
   0   6 -11    4.87    0.89
   0   6 -11    4.51    1.01
   0   6 -11    4.71    0.84
   0  -6  11    6.18    1.33
   0  -6  11    4.60    0.46
   0  -6  11    6.13    1.50
   0  -6  11    5.47    0.75
   0  -6  11    5.11    0.98
   0   6 -10    7.14    0.94
   0   6 -10    7.66    1.09
   0   6 -10    6.90    1.90
   0   6 -10    6.38    0.58
   0  -6  10    7.62    0.97
   0  -6  10    7.84    1.81
   0  -6  10    9.65    1.51
   0  -6  10    8.22    0.83
   0  -6  10    9.02    1.69
   0   6  -9   19.30    1.94
   0   6  -9   16.17    1.64
   0   6  -9   17.25    4.91
   0   6  -9   17.59    2.05
   0  -6   9   18.57    2.60
   0  -6   9   21.31    2.68
   0  -6   9   20.96    3.16
   0  -6   9   18.54    1.83
   0  -6   9   19.66    1.51
   0   6  -8    9.38    2.62
   0   6  -8    9.55    1.11
   0   6  -8    7.50    0.72
   0   6  -8    8.84    1.02
   0  -6   8    8.13    0.61
   0  -6   8    8.39    1.09
   0  -6   8    9.79    1.53
   0  -6   8    8.44    0.97
   0  -6   8   10.10    1.54
   0   6  -7    8.50    2.37
   0   6  -7    8.36    0.89
   0   6  -7    9.48    0.62
   0   6  -7    6.40    0.62
   0  -6   7    8.01    0.71
   0  -6   7   10.43    0.86
   0  -6   7    7.94    0.54
   0  -6   7    7.26    0.88
   0  -6   7    8.31    1.22
   0   6  -6  144.07   15.28
   0   6  -6  136.77   18.98
   0   6  -6  131.83   17.96
   0   6  -6  125.58   15.82
   0   6  -6  132.95   15.60
   0   6  -6   95.83    9.94
   0   6  -6  110.35   20.48
   0  -6   6  108.54   13.36
   0  -6   6  151.13   22.46
   0  -6   6  132.29   17.41
   0  -6   6  114.21   15.50
   0   6  -5   21.70    5.07
   0   6  -5   23.38    1.15
   0   6  -5   25.19    1.84
   0   6  -5   25.09    2.70
   0   6  -5   26.78    2.30
   0   6  -5   32.88    1.99
   0  -6   5   30.76    2.59
   0  -6   5   28.46    2.27
   0  -6   5   21.78    1.47
   0  -6   5   29.68    3.04
   0   6  -4   61.55    4.66
   0   6  -4   55.65    5.83
   0   6  -4   46.09    7.22
   0   6  -4   77.43    5.39
   0   6  -4   50.18    4.37
   0   6  -4   65.43    6.36
   0   6  -4   61.05    5.84
   0  -6   4   51.70    4.19
   0  -6   4   60.19    6.70
   0  -6   4   48.02    3.52
   0  -6   4   53.32    4.49
   0   6  -3  130.14   18.23
   0   6  -3  151.92   19.47
   0   6  -3  154.34   23.73
   0   6  -3  116.78   25.53
   0   6  -3  138.13   19.76
   0   6  -3  162.27   23.52
   0  -6   3  116.67   14.32
   0  -6   3  162.28   25.10
   0  -6   3  145.55   16.88
   0  -6   3  135.60   15.83
   0   6  -2  124.02   16.46
   0   6  -2  114.90   15.11
   0   6  -2  100.23   20.66
   0   6  -2  113.32   15.20
   0   6  -2  125.26   15.20
   0   6  -2  116.04   14.70
   0  -6   2  136.52   19.50
   0   6  -1   96.16   11.23
   0   6  -1   87.51   15.48
   0   6  -1  100.26   11.65
   0   6  -1  115.45   14.06
   0   6  -1   96.72   12.68
   0   6  -1   83.67   11.53
   0  -6   1  108.30   13.34
   0   6   0   11.95    1.09
   0   6   0    8.47    0.58
   0   6   0    7.58    0.66
   0   6   0    9.46    0.98
   0   6   0    7.07    1.48
   0   6   0    5.57    0.69
   0  -6   0    8.23    0.46
   0   6   1    4.02    0.98
   0   6   1    2.99    0.47
   0   6   1    3.39    0.33
   0   6   1    5.00    0.47
   0   6   1    3.25    0.58
   0   6   1    4.00    0.28
   0   6   1    6.12    0.76
   0   6   2    3.14    0.29
   0   6   2    3.34    1.06
   0   6   2    2.43    0.50
   0   6   2    4.34    0.41
   0   6   2    2.95    0.56
   0  -6  -2    3.15    0.52
   0   6   3    0.25    0.26
   0   6   3    0.14    0.13
   0   6   3    0.18    0.18
   0   6   3    0.14    0.37
   0   6   3    0.18    0.27
   0  -6  -3   -0.05    0.26
   0   6   4    0.43    0.35
   0   6   4    0.43    0.39
   0   6   4    0.66    0.17
   0   6   4    1.69    0.28
   0   6   4    1.21    0.54
   0  -6  -4    0.55    0.32
   0   6   5    5.07    0.47
   0   6   5    1.33    0.66
   0   6   5    5.76    0.98
   0   6   5    4.00    0.18
   0   6   5    3.46    0.15
   0   6   5    3.71    0.16
   0   6   5    3.31    0.41
   0   6   5    2.99    0.30
   0  -6  -5    3.58    0.65
   0  -6  -5    3.04    0.20
   0   6   6    3.77    0.33
   0   6   6    3.41    0.22
   0   6   6    1.98    0.79
   0   6   6    3.16    0.20
   0   6   6    6.15    0.87
   0   6   6    4.22    0.81
   0   6   6    5.25    0.46
   0  -6  -6    3.94    0.36
   0  -6  -6    3.31    0.65
   0   6   7    6.99    1.38
   0   6   7    9.38    0.58
   0   6   7   13.54    1.77
   0   6   7    9.25    0.65
   0   6   7   10.14    0.50
   0  -6  -7   13.63    1.06
   0  -6  -7   14.38    1.42
   0   6   8    4.68    1.02
   0   6   8    6.31    1.29
   0  -6  -8    8.67    1.19
   0  -6  -8    6.12    0.58
   0   6   9    4.68    1.36
   0   6   9    7.46    0.86
   0   6   9    6.34    0.74
   0   6   9   10.83    1.04
   0   6   9   11.34    0.91
   0  -6  -9   10.58    1.58
   0   6  10   24.32    1.69
   0   6  10   34.11    2.75
   0   6  10   32.83    5.13
   0   6  10   12.11    3.65
   0  -6 -10   28.11    2.80
   0  -6 -10   24.01    2.45
   0   6  11   24.86    3.68
   0   6  11   51.26    7.77
   0   6  11   23.42    5.76
   0   6  11   24.14    3.86
   0   6  11   44.90    4.17
   0   6  11   54.65    5.68
   0  -6 -11   46.68    6.56
   0  -6 -11   52.51    5.14
   0   6  12    0.05    0.78
   0   6  12    0.06    0.63
   0   6  12    0.41    0.24
   0   6  12    0.02    0.49
   0   6  12   -0.07    0.21
   0   6  12   -0.09    0.22
   0   6  12    0.08    0.26
   0  -6 -12   -0.09    0.52
   0  -6 -12    0.13    0.31
   0   6  13    0.10    0.35
   0   6  13    0.83    0.89
   0   6  13    0.24    0.37
   0   6  13   -0.03    0.26
   0   6  13    0.03    0.27
   0   6  13    0.30    0.49
   0   6  13    0.29    0.28
   0  -6 -13    0.81    0.62
   0  -6 -13    0.34    0.36
   0   6  14    0.62    0.39
   0   6  14    0.89    0.30
   0   6  14    0.18    0.29
   0   6  14    1.03    0.42
   0   6  14    0.07    0.30
   0   6  14    0.51    0.97
   0   6  14    0.46    0.64
   0  -6 -14   -0.05    0.20
   0  -6 -14    1.05    0.84
   0  -6 -14    0.51    0.41
   0   6  15    0.83    0.47
   0   6  15    1.23    0.48
   0   6  15    2.87    0.73
   0   6  15    1.38    0.82
   0   6  15    2.56    0.28
   0  -6 -15    3.57    1.42
   0  -6 -15    1.66    0.96
   0   6  16    0.07    0.27
   0   6  16    0.13    0.25
   0   6  16    0.06    0.28
   0   6  16   -0.10    0.73
   0  -6 -16   -0.07    0.19
   0  -6 -16    0.51    0.83
   0   6  17    0.17    0.28
   0   6  17    0.25    0.83
   0  -6 -17    0.22    0.96
   0  -6 -17    0.07    0.20
   0   6  18    1.69    0.26
   0   6  18    2.59    1.35
   0  -6 -18    1.58    1.69
   0   6  19    2.95    0.96
   0  -6 -19    3.41    2.19
   0   6  20    2.71    0.93
   0  -6 -20    2.94    1.25
   0   6  21   -0.01    0.86
   0  -6 -21    0.33    1.19
   0   6  22   -0.03    0.86
   0  -6 -22    0.72    1.23
   0   6  23   -0.04    0.96
   0  -6 -23   -0.99    1.33
   0   6  24   -0.12    0.69
   0  -6 -24    1.42    1.42
   0   6  25   -0.12    0.51
   0  -6 -25    1.78    1.39
   0   6  26    0.21    0.48
   0  -6 -26    1.05    1.36
   0   6  27   -0.03    0.45
   0  -6 -27    1.82    1.11
   0   6  28    0.63    0.39
   0  -6 -28    0.33    1.25
   0   6  29   -0.34    0.32
   0  -6 -29    1.29    1.28
   0  -6 -30    0.16    1.03
   0  -6 -31   -0.14    0.50
   0  -6 -32   -0.42    0.95
   0  -7  33   -0.40    0.95
   0  -7  32   -0.56    0.72
   0  -7  32    0.37    0.68
   0  -7  32    0.09    0.92
   0   7 -31    0.72    0.59
   0  -7  31    1.20    1.40
   0   7 -30    0.56    0.67
   0  -7  30   -0.12    1.09
   0  -7  30    0.55    1.02
   0  -7  30    0.57    0.73
   0   7 -29    1.65    1.19
   0  -7  29    3.58    2.05
   0  -7  29    3.06    1.83
   0  -7  29    2.82    1.25
   0   7 -28    3.94    1.96
   0  -7  28    5.73    2.43
   0  -7  28    5.77    2.71
   0  -7  28    5.72    2.03
   0   7 -27    0.39    1.15
   0  -7  27    1.31    0.94
   0  -7  27    0.99    1.19
   0  -7  27    0.19    1.29
   0   7 -26    4.15    3.02
   0  -7  26    7.66    3.39
   0  -7  26    4.92    4.72
   0  -7  26    8.04    3.51
   0   7 -25   -0.04    0.89
   0  -7  25   -0.05    1.18
   0  -7  25    0.77    1.28
   0  -7  25    0.56    1.78
   0   7 -24    0.05    0.81
   0  -7  24    0.49    1.13
   0  -7  24   -0.06    1.02
   0  -7  24    0.62    1.26
   0   7 -23    0.88    0.98
   0   7 -23    0.09    1.63
   0  -7  23    0.67    2.21
   0  -7  23    0.96    1.63
   0  -7  23    0.77    1.43
   0   7 -22   19.61    7.60
   0   7 -22   15.50    4.44
   0  -7  22    9.34    4.91
   0  -7  22   17.90    5.90
   0  -7  22   15.71    6.42
   0   7 -21   16.03    7.17
   0   7 -21   16.32    4.15
   0  -7  21   13.22    5.55
   0  -7  21   13.96    5.33
   0  -7  21    4.04    9.28
   0   7 -20    5.52    3.20
   0   7 -20    7.35    2.27
   0  -7  20    3.71    2.88
   0  -7  20    5.01    2.74
   0  -7  20    4.43    5.07
   0   7 -19    6.62    2.03
   0  -7  19    6.64    3.06
   0  -7  19    7.32    2.72
   0  -7  19    5.47    2.80
   0   7 -18    9.34    3.31
   0  -7  18   17.23    4.70
   0  -7  18   12.24    7.92
   0  -7  18   19.77    4.24
   0   7 -17    8.28    2.42
   0  -7  17    9.42    2.85
   0  -7  17    5.56    5.28
   0  -7  17    9.53    3.10
   0   7 -16   41.91    8.68
   0   7 -16   42.46    7.05
   0  -7  16   40.41    5.49
   0  -7  16   32.10   16.46
   0  -7  16   52.75   13.61
   0  -7  16   48.86   10.71
   0   7 -15   10.78    1.82
   0   7 -15    8.82    2.72
   0  -7  15   10.59    5.61
   0  -7  15   13.80    2.59
   0  -7  15   12.69    3.06
   0  -7  15    9.08    1.50
   0  -7  15   10.66    1.40
   0   7 -14    0.18    0.49
   0   7 -14    0.28    0.54
   0   7 -14    0.08    0.40
   0   7 -14   -0.05    0.79
   0  -7  14    0.18    0.72
   0  -7  14    0.58    0.62
   0  -7  14    0.38    0.29
   0  -7  14    0.84    0.75
   0  -7  14    0.15    0.36
   0   7 -13    1.53    1.51
   0   7 -13    1.10    0.32
   0   7 -13    1.04    0.49
   0   7 -13    0.96    0.68
   0  -7  13    1.11    0.73
   0  -7  13    1.78    1.35
   0  -7  13    1.32    0.41
   0  -7  13    0.83    0.45
   0  -7  13    1.57    0.84
   0   7 -12   48.35    6.79
   0   7 -12   44.59    5.47
   0   7 -12   52.83   14.11
   0   7 -12   47.54    7.45
   0  -7  12   53.94   10.14
   0  -7  12   42.01    5.73
   0  -7  12   55.56   11.34
   0  -7  12   51.47   11.17
   0  -7  12   54.35    5.55
   0   7 -11   19.70    2.14
   0   7 -11   21.96    3.29
   0   7 -11   21.98    2.89
   0   7 -11   25.51    4.76
   0  -7  11   20.56    2.74
   0  -7  11   21.95    3.04
   0  -7  11   21.61    1.96
   0  -7  11   24.21    4.71
   0  -7  11   22.30    3.39
   0   7 -10   67.47    8.74
   0   7 -10   63.89    8.41
   0   7 -10   60.82    8.21
   0   7 -10   59.56   16.71
   0  -7  10   66.28    9.44
   0  -7  10   73.51    9.41
   0  -7  10   59.28    7.45
   0  -7  10   71.79    9.47
   0  -7  10   74.70    7.45
   0   7  -9   40.40    4.39
   0   7  -9   40.41   11.03
   0   7  -9   49.52    5.58
   0   7  -9   45.12    5.33
   0  -7   9   48.61    5.18
   0  -7   9   38.40    3.87
   0  -7   9   52.03    5.49
   0  -7   9   44.68    5.18
   0   7  -8    1.64    0.44
   0   7  -8    1.35    0.22
   0   7  -8    1.65    1.27
   0   7  -8    2.26    0.45
   0  -7   8    1.42    0.36
   0  -7   8    1.46    0.19
   0  -7   8    2.24    0.40
   0  -7   8    1.44    0.31
   0   7  -7    2.01    0.42
   0   7  -7    1.38    1.24
   0   7  -7    1.41    0.28
   0   7  -7    1.73    0.24
   0   7  -7    2.53    0.46
   0  -7   7    1.54    0.21
   0  -7   7    1.51    0.66
   0  -7   7    1.38    0.29
   0  -7   7    1.48    0.35
   0   7  -6   69.14   12.11
   0   7  -6   92.38   10.93
   0   7  -6   56.64    4.86
   0   7  -6   86.99    9.65
   0   7  -6   85.85    7.63
   0   7  -6   90.42    9.99
   0  -7   6   92.60    9.57
   0  -7   6   59.77    6.65
   0  -7   6   67.99    6.29
   0  -7   6   74.25    6.52
   0   7  -5   41.93    2.85
   0   7  -5   37.32    8.44
   0   7  -5   49.18    4.79
   0   7  -5   56.11    5.55
   0   7  -5   50.33    3.72
   0   7  -5   37.14    4.63
   0  -7   5   51.44    4.23
   0  -7   5   32.62    2.62
   0  -7   5   42.44    2.70
   0   7  -4   19.46    1.65
   0   7  -4   20.48    1.17
   0   7  -4   17.93    2.13
   0   7  -4   21.37    1.85
   0   7  -4   14.63    2.73
   0   7  -4   15.25    1.15
   0  -7   4   17.03    0.67
   0  -7   4   22.43    1.51
   0  -7   4   18.56    0.68
   0   7  -3   46.17    4.24
   0   7  -3   44.52    4.38
   0   7  -3   36.94    7.67
   0   7  -3   40.70    3.44
   0   7  -3   39.53    4.66
   0   7  -3   47.85    4.19
   0  -7   3   48.98    5.32
   0   7  -2  102.80   22.79
   0   7  -2   93.39   15.50
   0   7  -2  116.58   15.44
   0   7  -2  109.18   14.91
   0   7  -2  130.93   17.53
   0   7  -2  128.99   16.46
   0  -7   2  117.39   17.73
   0   7  -1    2.96    0.50
   0   7  -1    2.59    0.32
   0   7  -1    2.13    0.19
   0   7  -1    2.43    0.23
   0   7  -1    3.18    1.00
   0   7  -1    2.06    0.37
   0  -7   1    2.49    0.27
   0   7   0   30.65    2.54
   0   7   0   29.00    3.40
   0   7   0   34.42    3.52
   0   7   0   25.62    2.64
   0   7   0   36.64    3.06
   0   7   0   29.24    6.33
   0   7   1  103.75   13.50
   0   7   1   84.78   13.99
   0   7   1  133.42   19.59
   0   7   1   79.44   11.67
   0   7   1  152.27   17.77
   0   7   1  110.10   18.94
   0   7   1   93.64   11.71
   0   7   2    5.52    0.43
   0   7   2    4.90    0.44
   0   7   2    5.41    1.26
   0   7   2    3.68    0.82
   0   7   2    4.30    1.15
   0   7   2    2.51    0.70
   0   7   3   13.82    1.82
   0   7   3    8.13    0.64
   0   7   3    8.05    1.34
   0   7   3   12.29    1.96
   0  -7  -3    8.43    1.06
   0   7   4   13.83    2.09
   0   7   4   28.81    3.02
   0   7   4   16.58    1.19
   0   7   4   12.87    2.13
   0   7   4   25.46    3.46
   0  -7  -4   20.32    2.19
   0   7   5    5.54    1.42
   0   7   5    3.54    0.93
   0   7   5    5.68    0.60
   0   7   5    5.95    1.10
   0  -7  -5    3.43    0.82
   0   7   6    7.84    1.84
   0   7   6    5.70    1.19
   0   7   6    4.14    1.15
   0  -7  -6    7.21    0.99
   0   7   7    9.75    0.81
   0   7   7   12.69    1.39
   0   7   7    5.80    1.54
   0   7   7   10.43    2.49
   0   7   7    3.04    1.31
   0  -7  -7    7.62    1.35
   0   7   8   14.84    4.40
   0   7   8   36.59    3.07
   0   7   8   52.33    8.62
   0   7   8   37.86    5.80
   0  -7  -8   29.73    4.44
   0   7   9    4.31    1.25
   0   7   9    3.75    0.45
   0   7   9    5.51    2.07
   0   7   9    1.94    0.89
   0  -7  -9    3.73    0.89
   0   7  10   13.98    4.35
   0   7  10   23.77    2.21
   0   7  10   30.83    5.16
   0   7  10   50.78    9.22
   0  -7 -10   27.39    4.09
   0   7  11    1.91    1.03
   0   7  11    1.56    0.18
   0   7  11    0.95    0.83
   0   7  11    1.86    1.58
   0  -7 -11    2.14    0.77
   0   7  12    7.74    1.95
   0   7  12   11.61    2.97
   0   7  12    5.02    0.58
   0   7  12    3.61    1.72
   0  -7 -12    6.17    1.73
   0   7  13   14.07    1.50
   0   7  13   21.20    2.58
   0  -7 -13   18.90    4.06
   0   7  14    1.86    0.31
   0   7  14    2.76    1.38
   0  -7 -14    2.50    1.23
   0   7  15    5.54    2.43
   0  -7 -15    6.23    2.31
   0   7  16    0.54    1.08
   0  -7 -16    0.83    1.06
   0   7  17    2.03    1.54
   0  -7 -17    1.65    1.54
   0   7  18    4.24    2.16
   0  -7 -18    3.23    2.34
   0   7  19   -0.30    1.06
   0  -7 -19    1.10    1.24
   0   7  20   -0.05    1.25
   0  -7 -20    1.80    1.50
   0   7  21    0.06    1.14
   0  -7 -21    1.46    1.50
   0   7  22   -0.02    0.91
   0  -7 -22    0.16    1.12
   0   7  23   -0.87    1.15
   0  -7 -23   -0.27    1.42
   0   7  24    1.02    1.00
   0  -7 -24   -0.25    1.48
   0   7  25    0.94    0.45
   0  -7 -25   -0.09    1.58
   0   7  26    0.39    0.56
   0  -7 -26   -0.01    1.22
   0   7  27    0.89    0.65
   0  -7 -27    0.51    0.75
   0  -7 -28    0.00    1.04
   0   7  29   -0.44    0.41
   0  -7 -29    1.42    1.07
   0  -7 -30    0.40    1.10
   0  -7 -31   -0.16    0.85
   0  -8  32    0.38    0.52
   0  -8  31    1.65    1.04
   0  -8  31    0.03    0.33
   0   8 -30    0.12    0.45
   0  -8  30   -0.43    0.65
   0  -8  30   -0.31    1.17
   0  -8  30    1.62    0.72
   0   8 -29    0.77    0.76
   0  -8  29    2.16    0.96
   0  -8  29    1.02    1.08
   0  -8  29    1.34    0.97
   0   8 -28    0.19    0.58
   0  -8  28    0.02    0.75
   0  -8  28   -0.88    0.79
   0  -8  28    0.87    0.63
   0   8 -27    0.42    0.98
   0  -8  27    4.11    1.84
   0  -8  27    1.35    1.33
   0  -8  27    1.94    1.22
   0   8 -26    1.02    1.17
   0  -8  26    1.12    2.26
   0  -8  26    2.44    1.39
   0  -8  26    1.63    1.28
   0   8 -25   -0.24    0.76
   0  -8  25   -0.68    1.00
   0  -8  25   -0.30    0.96
   0  -8  25   -0.68    1.03
   0   8 -24    0.56    1.48
   0   8 -24    0.83    0.83
   0  -8  24    1.52    1.17
   0  -8  24   -0.90    2.12
   0  -8  24    0.39    1.09
   0   8 -23    0.56    2.01
   0   8 -23    1.07    0.97
   0  -8  23    0.03    2.35
   0  -8  23    0.49    1.14
   0  -8  23    1.05    1.05
   0   8 -22    1.68    2.25
   0   8 -22    1.04    0.99
   0  -8  22    0.83    1.15
   0  -8  22    1.04    1.06
   0  -8  22   -0.01    2.49
   0   8 -21    2.17    1.07
   0   8 -21    2.18    2.64
   0  -8  21    0.66    1.12
   0  -8  21   -0.15    1.43
   0  -8  21    0.66    1.22
   0   8 -20    2.52    1.23
   0   8 -20    2.76    1.94
   0  -8  20   -0.11    3.02
   0  -8  20    1.21    0.78
   0  -8  20    1.50    1.27
   0   8 -19    4.17    1.27
   0  -8  19    3.07    1.69
   0  -8  19   -0.24    3.93
   0  -8  19    2.81    1.58
   0   8 -18    1.00    0.95
   0  -8  18    1.31    0.94
   0  -8  18   -0.03    2.62
   0  -8  18    1.06    0.99
   0   8 -17    1.84    1.35
   0  -8  17   -0.05    3.73
   0  -8  17    4.87    1.38
   0  -8  17    3.84    1.44
   0   8 -16    0.41    0.68
   0  -8  16    0.88    0.72
   0  -8  16    0.85    0.81
   0  -8  16   -0.09    2.05
   0   8 -15    0.45    0.29
   0   8 -15   -0.41    0.65
   0  -8  15    0.79    0.82
   0  -8  15    0.30    1.51
   0  -8  15    0.21    0.34
   0  -8  15    0.33    0.66
   0   8 -14   24.20    4.01
   0   8 -14   18.81    1.39
   0  -8  14   34.66    4.72
   0   8 -13    0.71    0.62
   0  -8  13    0.54    1.08
   0   8 -12   98.60   17.18
   0   8 -12   97.46   19.06
   0  -8  12  102.48   18.23
   0   8 -11    2.16    2.26
   0   8 -11    2.99    0.47
   0   8 -11    3.80    0.82
   0  -8  11    3.13    1.36
   0   8 -10   38.91    3.71
   0   8 -10   35.29   11.83
   0   8 -10   37.43    5.01
   0  -8  10   42.14    7.99
   0   8  -9    2.16    1.86
   0   8  -9    1.84    0.61
   0   8  -9    3.44    0.67
   0  -8   9    2.74    1.04
   0   8  -8    0.39    0.35
   0   8  -8    0.27    0.19
   0   8  -8    0.37    1.02
   0  -8   8    0.52    0.54
   0   8  -7   14.71    1.44
   0   8  -7   18.92    5.68
   0   8  -7   20.41    2.07
   0   8  -7   19.63    2.11
   0  -8   7   24.88    2.15
   0   8  -6    0.94    0.34
   0   8  -6    0.84    0.45
   0   8  -6    0.81    0.18
   0  -8   6    0.77    0.52
   0   8  -5    1.93    0.43
   0   8  -5    1.67    1.29
   0   8  -5    1.97    0.45
   0   8  -5    1.42    0.49
   0  -8   5    2.01    0.59
   0   8  -4    9.46    1.34
   0   8  -4   11.06    1.08
   0   8  -4    8.69    0.72
   0   8  -4    8.88    1.96
   0   8  -4    9.55    1.04
   0  -8   4    9.37    1.31
   0   8  -3   48.32    4.91
   0   8  -3   35.23    4.71
   0   8  -3   36.39    3.27
   0   8  -3   51.34    4.92
   0   8  -3   40.06    8.65
   0   8  -3   47.90    4.75
   0  -8   3   46.72    5.16
   0   8  -2   13.02    3.08
   0   8  -2   12.58    1.74
   0   8  -2   12.60    1.05
   0   8  -2   13.62    1.28
   0   8  -2   17.09    1.46
   0   8  -2   12.01    1.10
   0  -8   2   12.53    1.00
   0   8  -1    0.24    0.22
   0   8  -1    0.09    0.17
   0   8  -1    0.30    0.28
   0   8  -1    0.30    0.23
   0   8  -1    0.41    0.28
   0   8  -1    0.41    0.33
   0   8  -1   -0.01    0.60
   0   8   0   26.57    3.23
   0   8   0   33.81    3.29
   0   8   0   29.81    5.58
   0   8   0   22.68    3.49
   0   8   0   36.89    3.92
   0   8   0   27.41    1.91
   0   8   0   45.38    3.61
   0   8   1   10.24    0.63
   0   8   1   13.52    1.40
   0   8   1   10.47    2.28
   0   8   1    7.85    1.45
   0   8   1   15.96    1.84
   0   8   1   15.31    1.18
   0   8   1    7.84    1.31
   0   8   2    0.78    0.25
   0   8   2    0.64    0.33
   0   8   2    0.58    0.79
   0   8   2    0.56    0.41
   0   8   2    0.40    0.11
   0   8   2    1.08    0.28
   0   8   2    0.40    0.21
   0   8   3    3.37    1.19
   0   8   3    9.87    0.80
   0   8   3    8.51    1.12
   0   8   3    8.59    2.19
   0   8   3    4.24    1.22
   0   8   3    8.58    1.69
   0   8   4   28.48    4.00
   0   8   4   26.13    4.45
   0   8   4   27.98    2.24
   0  -8  -4   13.77    2.45
   0   8   5    1.19    0.24
   0   8   5    2.32    1.02
   0   8   5    2.43    0.35
   0   8   5    0.41    0.58
   0   8   5    1.93    0.68
   0   8   5    2.99    0.96
   0  -8  -5    1.48    0.30
   0   8   6    2.05    1.47
   0   8   6   11.74    2.53
   0   8   6    5.81    1.63
   0   8   6    8.33    0.75
   0   8   6   10.66    1.28
   0  -8  -6    6.08    1.25
   0   8   7    0.20    0.20
   0   8   7    0.26    0.50
   0   8   7    0.14    0.14
   0   8   7    0.05    0.43
   0   8   7    0.00    0.85
   0  -8  -7    0.27    0.39
   0   8   8    1.50    0.94
   0   8   8    3.41    0.64
   0   8   8    3.72    0.44
   0   8   8    6.42    2.01
   0  -8  -8    2.78    0.85
   0   8   9   28.19    5.47
   0   8   9    6.31    2.47
   0   8   9   15.46    2.89
   0   8   9   13.46    1.13
   0  -8  -9   13.14    2.26
   0   8  10    0.39    0.41
   0   8  10    1.67    0.49
   0   8  10    2.81    1.63
   0  -8 -10    1.40    0.65
   0   8  11   17.31    4.25
   0  -8 -11   17.66    3.64
   0   8  12    0.18    0.75
   0  -8 -12    0.23    0.65
   0   8  13    0.17    0.52
   0  -8 -13    0.77    0.71
   0   8  14    1.25    1.43
   0  -8 -14    1.81    1.12
   0   8  15   -0.87    1.16
   0  -8 -15   -0.22    0.83
   0   8  16    0.20    1.23
   0  -8 -16    0.39    0.88
   0   8  17    3.64    2.47
   0  -8 -17    3.35    1.81
   0   8  18    0.43    1.45
   0  -8 -18    0.69    1.10
   0   8  19    5.16    2.84
   0  -8 -19    4.26    2.59
   0   8  20   -0.03    1.27
   0  -8 -20    0.70    1.29
   0   8  21   -0.03    1.38
   0  -8 -21   -0.81    0.79
   0   8  22    0.01    1.21
   0  -8 -22    0.75    1.33
   0   8  23   -0.03    1.03
   0  -8 -23    0.62    1.31
   0   8  24    0.04    0.88
   0  -8 -24   -0.35    1.21
   0   8  25   -0.37    0.77
   0  -8 -25   -0.41    1.32
   0   8  26    0.55    0.77
   0  -8 -26   -0.20    1.30
   0   8  27   -0.41    0.51
   0  -8 -27    1.99    1.09
   0   8  28    1.46    0.75
   0  -8 -28    0.02    1.51
   0   8  29    0.39    0.48
   0  -8 -29   -0.13    1.05
   0  -8 -30   -0.02    0.78
   0   8  31    2.55    0.41
   0  -9  31   -0.04    0.80
   0  -9  30   -0.29    1.08
   0   9 -29   -0.41    0.37
   0  -9  29    2.57    1.13
   0   9 -28    0.05    0.45
   0  -9  28    1.52    1.28
   0   9 -27   -0.05    0.57
   0  -9  27    3.62    1.56
   0   9 -26    0.28    0.64
   0  -9  26    0.35    0.86
   0   9 -25    0.02    0.55
   0   9 -25    0.45    1.15
   0  -9  25   -0.02    1.51
   0   9 -24    1.23    1.50
   0   9 -24   -0.38    0.58
   0  -9  24   -1.92    1.69
   0   9 -23   -0.70    0.58
   0   9 -23    2.71    1.74
   0  -9  23    2.17    1.58
   0   9 -22   -0.08    0.57
   0   9 -22    0.58    1.54
   0  -9  22    0.05    0.89
   0   9 -21    0.64    1.99
   0   9 -21    0.36    0.64
   0  -9  21   -0.13    1.98
   0   9 -20    0.72    0.81
   0   9 -20    2.03    1.76
   0  -9  20   -0.09    2.43
   0   9 -19    0.46    0.59
   0  -9  19   -0.03    2.30
   0   9 -18    1.40    0.83
   0  -9  18   -0.05    3.16
   0   9 -17   -0.11    0.52
   0  -9  17    0.03    2.16
   0   9 -16    1.02    0.66
   0  -9  16    0.09    2.55
   0   9 -15    3.78    1.11
   0  -9  15    0.00    2.55
   0   9 -14    1.65    0.61
   0  -9  14    0.01    0.66
   0   9 -13   23.29    3.81
   0  -9  13   26.48    6.10
   0   9 -12    0.54    0.52
   0  -9  12    0.70    0.51
   0   9 -11   12.72    1.21
   0   9 -11   11.27    1.80
   0  -9  11   11.95    3.35
   0   9 -10    0.50    0.35
   0   9 -10    0.37    0.41
   0  -9  10    0.24    0.73
   0   9  -9    1.54    0.54
   0   9  -9    2.07    0.55
   0  -9   9    2.27    0.98
   0   9  -8    6.50    0.95
   0   9  -8    6.23    1.01
   0   9  -8    6.23    3.41
   0  -9   8    6.74    0.94
   0   9  -7    1.54    1.56
   0   9  -7    0.86    0.41
   0   9  -7    1.64    0.44
   0   9  -7    1.30    0.43
   0  -9   7    1.69    0.68
   0   9  -6   15.40    2.25
   0   9  -6   14.64    3.46
   0   9  -6   15.32    1.69
   0   9  -6   13.67    1.01
   0  -9   6   14.97    2.28
   0   9  -5    2.00    1.40
   0   9  -5    1.58    0.58
   0   9  -5    2.06    0.45
   0   9  -5    1.26    0.35
   0  -9   5    1.10    0.52
   0   9  -4    0.45    0.29
   0   9  -4    0.35    0.23
   0   9  -4    0.14    0.28
   0   9  -4    0.56    0.62
   0  -9   4   -0.09    0.31
   0   9  -3    0.03    0.35
   0   9  -3    0.35    0.23
   0   9  -3   -0.14    0.79
   0   9  -3    0.29    0.29
   0  -9   3    0.02    0.28
   0   9  -2    4.71    0.50
   0   9  -2    4.90    1.88
   0   9  -2    4.20    0.87
   0   9  -2    6.94    0.78
   0   9  -2    4.84    0.57
   0   9  -2    3.86    0.58
   0   9  -1   11.64    2.80
   0   9  -1   16.80    1.35
   0   9  -1   13.12    1.39
   0   9  -1   10.87    1.49
   0   9  -1    8.28    1.53
   0   9  -1    9.81    1.11
   0   9  -1    9.57    0.64
   0   9   0   15.82    2.75
   0   9   0   21.15    4.30
   0   9   0   25.86    2.63
   0   9   0   30.80    2.33
   0   9   0   16.50    1.73
   0   9   0   16.76    2.10
   0   9   0   23.35    2.52
   0   9   1    2.93    0.41
   0   9   1    1.15    0.68
   0   9   1    1.43    0.32
   0   9   1    4.57    0.66
   0   9   1    1.26    0.51
   0   9   1    2.89    0.59
   0   9   1    3.00    1.11
   0   9   2    1.46    0.62
   0   9   2    3.14    0.68
   0   9   2    3.79    0.44
   0   9   2    0.98    0.81
   0   9   2    3.25    0.81
   0   9   2    2.70    1.08
   0   9   3    0.59    0.24
   0   9   3    0.38    0.18
   0   9   3    0.19    0.48
   0   9   3    0.73    0.58
   0   9   3    0.62    0.39
   0   9   3    0.47    0.24
   0   9   3    1.02    0.59
   0   9   4    0.21    0.72
   0   9   4    0.98    0.66
   0   9   4    1.94    0.64
   0   9   4    2.20    0.58
   0   9   4    2.30    1.12
   0   9   4    2.30    0.35
   0   9   5    1.08    0.41
   0   9   5    2.61    0.35
   0   9   5    0.31    0.39
   0   9   5    2.87    0.78
   0   9   5    1.94    0.30
   0   9   5    1.63    1.14
   0   9   6    0.01    0.51
   0   9   6    0.08    0.47
   0   9   6    0.76    0.80
   0  -9  -6   -0.01    0.35
   0   9   7    4.27    1.20
   0   9   7    1.08    1.05
   0   9   7   11.00    2.07
   0  -9  -7    3.25    0.92
   0   9   8    6.99    1.73
   0   9   8    3.81    1.49
   0  -9  -8    6.75    1.33
   0   9   9   18.14    3.81
   0  -9  -9   17.36    3.26
   0   9  10   15.53    4.07
   0  -9 -10   15.23    2.92
   0   9  11    4.34    1.70
   0  -9 -11    3.50    0.68
   0   9  12    1.04    1.10
   0  -9 -12    0.88    0.75
   0   9  13    0.09    0.91
   0  -9 -13    0.22    0.36
   0   9  14    2.32    0.94
   0  -9 -14    1.26    1.09
   0   9  15    0.27    1.08
   0  -9 -15   -0.28    0.71
   0   9  16    0.62    1.08
   0  -9 -16   -0.32    0.72
   0   9  17    4.80    2.55
   0  -9 -17    2.99    1.74
   0   9  18    2.26    1.94
   0  -9 -18    1.34    1.33
   0   9  19    0.04    1.59
   0  -9 -19    1.07    1.13
   0   9  20   -0.06    1.70
   0  -9 -20   -1.80    1.41
   0   9  21   -0.86    1.33
   0  -9 -21    0.09    1.12
   0   9  22    1.73    1.31
   0  -9 -22   -1.81    1.12
   0   9  23    0.64    1.16
   0  -9 -23   -0.45    1.21
   0   9  24    0.58    0.51
   0  -9 -24    0.30    1.41
   0   9  25    0.82    0.85
   0  -9 -25    0.14    0.75
   0   9  26    0.64    0.48
   0  -9 -26   -0.01    1.31
   0   9  27    0.33    0.63
   0  -9 -27   -0.10    1.10
   0   9  28    2.21    0.87
   0  -9 -28    0.06    1.26
   0 -10  30   -0.20    0.82
   0 -10  29    0.94    1.23
   0 -10  28    0.18    1.07
   0  10 -27    0.36    0.36
   0 -10  27    1.38    1.30
   0 -10  27    0.24    1.31
   0  10 -26    0.34    1.02
   0  10 -26    0.19    0.44
   0 -10  26    1.17    1.37
   0  10 -25    3.67    1.92
   0  10 -25    0.62    0.82
   0 -10  25    2.76    1.16
   0  10 -24    1.58    1.50
   0  10 -24   -0.03    0.48
   0 -10  24    0.32    1.44
   0  10 -23    6.34    2.89
   0  10 -23    1.83    0.87
   0 -10  23    1.86    1.40
   0  10 -22    0.68    0.69
   0  10 -22    3.10    2.53
   0 -10  22    0.56    2.02
   0  10 -21    0.77    2.04
   0  10 -21   -0.05    0.53
   0 -10  21   -0.62    1.61
   0  10 -20    0.31    0.70
   0  10 -20    1.93    1.88
   0 -10  20    0.71    2.01
   0  10 -19    1.21    0.69
   0 -10  19    1.07    2.64
   0  10 -18   -0.02    0.48
   0 -10  18    0.10    2.07
   0  10 -17    0.22    0.55
   0 -10  17    2.10    2.59
   0  10 -16   -0.04    0.43
   0 -10  16    1.59    1.63
   0  10 -15    0.71    0.59
   0 -10  15   -0.09    1.29
   0  10 -14    1.23    0.59
   0 -10  14   -0.07    1.30
   0  10 -13    1.37    0.59
   0 -10  13   -0.14    1.36
   0  10 -12    0.72    0.27
   0 -10  12   -0.05    1.11
   0  10 -11   -0.04    0.33
   0 -10  11    0.35    0.43
   0  10 -10    0.38    0.34
   0 -10  10    0.39    0.43
   0  10  -9   -0.03    0.32
   0 -10   9    0.20    0.33
   0  10  -8    3.74    0.64
   0  10  -8    2.85    0.35
   0 -10   8    2.85    1.04
   0  10  -7    2.74    0.54
   0  10  -7    2.45    0.58
   0 -10   7    2.25    0.81
   0  10  -6    0.26    0.36
   0  10  -6   -0.09    0.25
   0  10  -6    0.16    0.29
   0 -10   6    0.00    0.19
   0  10  -5    3.03    0.51
   0  10  -5    2.43    0.71
   0  10  -5    1.80    0.24
   0 -10   5    1.65    0.60
   0  10  -4    1.67    0.61
   0  10  -4    1.23    0.34
   0  10  -4    2.67    0.49
   0  10  -4    1.52    1.00
   0 -10   4    1.19    0.48
   0  10  -3    0.11    0.32
   0  10  -3    0.58    0.87
   0  10  -3    0.41    0.32
   0  10  -3    0.07    0.22
   0  10  -3    0.18    0.41
   0  10  -2    5.89    0.81
   0  10  -2    7.90    2.62
   0  10  -2    5.07    1.27
   0  10  -2    8.57    0.91
   0  10  -2    7.86    1.09
   0  10  -1    1.71    0.35
   0  10  -1    1.95    1.10
   0  10  -1    0.98    0.61
   0  10  -1    0.84    0.32
   0  10  -1    2.36    0.51
   0  10   0    1.00    0.37
   0  10   0    1.12    0.35
   0  10   0    1.25    0.18
   0  10   0    1.40    0.39
   0  10   0    2.59    0.52
   0  10   0    2.52    0.32
   0  10   0    2.72    1.16
   0  10   1    3.27    0.69
   0  10   1    1.93    0.55
   0  10   1    2.43    1.40
   0  10   1    3.25    0.28
   0  10   1    0.66    0.83
   0  10   1    3.04    0.60
   0  10   2    3.82    0.82
   0  10   2    5.12    0.78
   0  10   2    0.62    0.92
   0  10   2    5.34    1.31
   0  10   2    2.66    0.70
   0  10   3    9.57    1.73
   0  10   3    8.67    1.89
   0  10   3    7.47    1.30
   0  10   3    4.84    1.23
   0  10   4    0.54    0.46
   0  10   4    0.55    0.28
   0  10   4    0.88    0.75
   0  10   4    0.20    0.56
   0  10   4    0.28    0.60
   0  10   5    0.93    0.43
   0  10   5    0.17    0.30
   0  10   6    1.84    0.56
   0  10   6    3.36    0.80
   0  10   7    0.58    0.68
   0  10   7    0.63    0.51
   0  10   8   -0.05    0.38
   0  10   8   10.30    0.97
   0  10   9    0.82    0.64
   0 -10  -9   -0.34    0.39
   0  10  10    4.08    1.38
   0 -10 -10    1.96    0.85
   0  10  11    0.30    1.08
   0 -10 -11    0.83    0.38
   0  10  12    0.24    0.86
   0 -10 -12   -0.10    0.56
   0  10  13   -0.50    1.10
   0 -10 -13    0.41    0.41
   0  10  14    0.27    1.02
   0 -10 -14   -0.17    0.68
   0  10  15    1.18    0.74
   0 -10 -15   -0.30    0.91
   0  10  16    1.73    1.61
   0 -10 -16    0.50    1.03
   0  10  17   -2.03    1.52
   0 -10 -17    0.03    0.91
   0  10  18   -0.01    1.30
   0 -10 -18   -0.14    0.83
   0  10  19    0.15    1.38
   0 -10 -19   -0.37    0.96
   0  10  20    1.48    1.75
   0 -10 -20    0.77    1.30
   0  10  21   -0.16    1.72
   0 -10 -21   -1.59    1.36
   0  10  22    0.28    0.94
   0 -10 -22   -0.30    0.95
   0  10  23   -0.38    0.89
   0 -10 -23    0.31    1.03
   0  10  24   -0.60    0.94
   0 -10 -24   -0.30    1.21
   0  10  25   -0.03    0.87
   0 -10 -25    0.64    0.98
   0  10  26   -1.92    1.12
   0  10  27    0.31    0.41
   0  10  28    1.46    0.90
   0 -11  29    0.04    0.35
   0 -11  28    0.19    0.81
   0  11 -27   -0.55    0.68
   0 -11  27    0.81    0.89
   0  11 -26   -0.09    1.23
   0 -11  26    1.20    1.23
   0  11 -25    9.00    2.28
   0 -11  25    0.90    1.19
   0  11 -24    7.14    4.45
   0 -11  24    3.93    3.18
   0  11 -23   -0.56    2.20
   0 -11  23    0.64    0.82
   0  11 -22    0.66    0.53
   0  11 -22    3.94    3.31
   0 -11  22    1.37    1.73
   0  11 -21    1.27    1.67
   0  11 -21    0.07    0.65
   0 -11  21   -0.24    1.34
   0  11 -20    0.41    0.68
   0  11 -20    4.49    3.77
   0 -11  20    3.07    1.84
   0  11 -19    2.70    2.08
   0  11 -19   -0.19    0.41
   0 -11  19    0.08    1.62
   0  11 -18    0.06    0.39
   0 -11  18   -0.13    2.26
   0  11 -17    0.09    0.45
   0 -11  17   -0.21    2.50
   0  11 -16    0.06    0.47
   0 -11  16    3.38    1.40
   0  11 -15   -0.20    0.44
   0 -11  15    0.20    0.62
   0  11 -14    0.12    0.41
   0 -11  14    0.37    1.21
   0  11 -13    0.00    0.39
   0 -11  13    0.38    0.61
   0  11 -12    0.09    0.36
   0 -11  12   -0.24    0.86
   0  11 -11    0.03    0.37
   0 -11  11    0.43    0.71
   0  11 -10    0.72    0.40
   0 -11  10    0.26    0.72
   0  11  -9    0.07    0.29
   0 -11   9    0.12    0.51
   0  11  -8    0.34    0.34
   0 -11   8    0.01    0.50
   0  11  -7    0.37    0.31
   0 -11   7    0.13    0.24
   0  11  -6    1.69    0.43
   0 -11   6    0.46    0.48
   0  11  -5    0.20    0.18
   0  11  -5    0.24    0.24
   0  11  -5    0.14    0.30
   0  11  -4    0.88    0.33
   0  11  -4    2.41    0.39
   0  11  -4    1.96    0.49
   0  11  -3    1.10    0.45
   0  11  -2    0.61    0.41
   0  11  -1    3.10    0.73
   0  11   0    4.36    0.84
   0  11   1    0.45    0.28
   0  11   1    0.98    0.39
   0  11   1    0.23    0.26
   0  11   2    4.48    0.97
   0  11   2    8.60    1.12
   0  11   3    0.01    0.36
   0  11   3    0.28    0.37
   0  11   3    0.16    0.60
   0  11   4    0.63    0.54
   0  11   4    1.33    0.50
   0  11   5   -0.07    0.24
   0  11   5   -0.17    0.40
   0  11   6   -0.28    0.41
   0  11   6    3.88    0.59
   0  11   7    1.34    0.54
   0  11   7    0.17    0.77
   0  11   8   -0.32    0.68
   0  11   8   -0.35    0.45
   0  11   9    2.42    0.89
   0  11   9    3.03    1.34
   0  11  10    0.03    0.47
   0  11  10   -0.12    0.42
   0  11  11   -0.08    0.28
   0  11  11    0.04    0.80
   0  11  12   -0.18    0.30
   0  11  12    0.53    0.92
   0  11  13   -0.09    0.17
   0  11  13    0.26    0.91
   0  11  14    0.14    0.58
   0 -11 -14    0.39    0.62
   0  11  15   -1.10    1.32
   0 -11 -15   -0.31    0.68
   0  11  16   -0.35    1.19
   0 -11 -16    0.26    0.62
   0  11  17    0.43    1.19
   0 -11 -17   -0.03    0.65
   0  11  18    1.15    1.01
   0 -11 -18    1.19    0.98
   0  11  19   -2.15    1.61
   0 -11 -19    1.41    0.88
   0  11  20    0.05    1.08
   0 -11 -20   -0.16    0.77
   0  11  21    0.37    1.10
   0  11  22   -0.10    0.41
   0  11  23   -0.61    1.01
   0  11  24    1.35    1.26
   0  11  25    1.99    1.22
   0  11  26    0.25    0.81
   0  11  27   -0.28    0.72
   0 -12  27    0.49    0.83
   0  12 -26   -0.51    1.28
   0 -12  26   -0.13    0.79
   0  12 -25    2.81    1.97
   0 -12  25    0.39    1.18
   0  12 -24   -5.49    2.00
   0 -12  24   -0.03    0.60
   0  12 -23   -0.22    2.62
   0 -12  23   -0.66    1.17
   0  12 -22    5.67    3.71
   0 -12  22    0.75    0.65
   0  12 -21    5.71    4.02
   0 -12  21    0.87    1.35
   0  12 -20    3.77    5.03
   0 -12  20    1.82    1.47
   0  12 -19   -2.28    3.62
   0 -12  19   -0.05    1.05
   0  12 -18    1.38    3.01
   0 -12  18    0.37    1.21
   0 -12  17    1.70    3.64
   0  12 -16   -0.03    0.37
   0 -12  16    2.43    0.84
   0  12 -15   -0.13    0.31
   0 -12  15    1.31    1.01
   0  12 -14   -0.14    0.39
   0 -12  14   -0.07    0.49
   0  12 -13    0.15    0.37
   0 -12  13    1.27    0.85
   0  12 -12    0.21    0.35
   0 -12  12   -0.10    0.68
   0  12 -11    0.18    0.33
   0 -12  11   -0.11    0.34
   0  12 -10    0.12    0.33
   0 -12  10    0.19    0.33
   0  12  -9   -0.07    0.26
   0 -12   9    0.00    0.24
   0  12  -8    0.85    0.36
   0  12  -7    0.30    0.33
   0  12  -6    0.16    0.30
   0  12  -5    0.42    0.33
   0  12  -4   -0.08    0.28
   0  12  -3   -0.03    0.30
   0  12  -2   -0.11    0.31
   0  12  -1    0.19    0.33
   0  12   0    0.05    0.33
   0  12   1    0.40    0.38
   0  12   2   -0.48    0.40
   0  12   3   -0.01    0.16
   0  12   3    0.66    0.35
   0  12   4    3.59    0.58
   0  12   4    0.06    0.57
   0  12   5    0.02    0.43
   0  12   5    0.78    0.40
   0  12   6   -0.12    0.43
   0  12   6    0.28    0.35
   0  12   7    0.24    0.49
   0  12   7    0.09    0.37
   0  12   8    0.66    0.24
   0  12   8   -0.72    0.64
   0  12   9   -0.18    0.67
   0  12  10    0.11    0.39
   0  12  10    0.03    0.03
   0  12  11    0.26    0.83
   0  12  12    1.23    0.98
   0  12  13   -0.01    0.03
   0  12  13    0.51    0.87
   0  12  14   -0.01    0.03
   0  12  14    0.43    0.84
   0  12  15    1.51    1.44
   0  12  16    0.08    1.00
   0  12  17    1.38    0.91
   0  12  18    1.83    1.69
   0  12  19    0.12    1.05
   0  12  20   -0.12    0.81
   0  12  21   -1.48    1.24
   0  12  22    0.10    0.87
   0  12  23    0.60    1.02
   0  12  24    1.09    1.00
   0  12  25   -1.04    1.04
   0  13 -25   -0.60    1.09
   0 -13  25   -0.10    0.58
   0  13 -24    4.93    1.85
   0 -13  24    0.03    0.38
   0  13 -23    0.20    2.89
   0 -13  23   -1.04    1.04
   0  13 -22    4.43    2.94
   0 -13  22    0.03    0.91
   0  13 -21    1.39    4.16
   0 -13  21    0.75    1.08
   0  13 -20   -2.76    3.78
   0 -13  20   -0.38    1.03
   0  13 -19    1.42    3.65
   0 -13  19   -0.33    0.95
   0  13 -18   -0.14    3.22
   0 -13  18    0.09    0.75
   0  13 -17    4.86    3.60
   0 -13  17    0.70    0.79
   0 -13  16   -1.62    0.92
   0 -13  15    0.49    0.40
   0 -13  14   -0.15    0.58
   0 -13  13    0.55    0.62
   0  13  -9   -0.09    0.24
   0  13  -8    0.05    0.24
   0  13  -7    0.05    0.24
   0  13  -6   -0.04    0.27
   0  13  -5    0.18    0.28
   0  13  -4    0.09    0.27
   0  13  -3   -0.04    0.26
   0  13  -2    0.26    0.30
   0  13  -1    0.02    0.28
   0  13   0    0.03    0.28
   0  13   1   -0.27    0.32
   0  13   2   -0.21    0.32
   0  13   3    0.03    0.30
   0  13   4    0.25    0.34
   0  13   5   -0.20    0.33
   0  13   5   -0.16    0.30
   0  13   6    0.17    0.32
   0  13   6    0.33    0.23
   0  13   7   -0.22    0.39
   0  13   7   -0.02    0.26
   0  13   8   -0.20    0.27
   0  13   8   -0.17    0.10
   0  13   9    0.00    0.03
   0  13   9    0.13    0.53
   0  13  10   -0.79    0.79
   0  13  11   -0.14    0.68
   0  13  11    0.02    0.03
   0  13  12    0.09    0.41
   0  13  12   -0.04    0.03
   0  13  13   -0.49    0.72
   0  13  13    0.03    0.04
   0  13  14   -0.01    0.04
   0  13  14    0.60    0.42
   0  13  15    1.21    1.21
   0  13  16   -0.25    0.94
   0  13  17   -0.58    0.60
   0  13  18   -0.60    0.91
   0  13  19    0.47    0.79
   0  13  20    0.51    0.85
   0  13  21   -0.28    0.83
   0  13  22   -1.49    0.58
   0  13  23   -0.45    0.79
   0  13  24    1.08    1.00
   0  14 -24    3.07    3.33
   0  14 -23    3.44    4.10
   0  14 -22    2.37    4.21
   0  14 -20   -1.87    5.46
   0  14 -19   -2.03    6.21
   0  14 -18   -0.11    2.95
   0  14 -17    2.82    5.95
   0  14 -16   -0.64    4.53
   0  14 -15    0.20    2.74
   0  14  -3    0.09    0.20
   0  14  -2   -0.15    0.22
   0  14  -1    0.05    0.22
   0  14   0   -0.01    0.22
   0  14   1    0.18    0.26
   0  14   2    0.58    0.30
   0  14   3   -0.21    0.26
   0  14   4    0.05    0.25
   0  14   5   -0.01    0.22
   0  14   7   -0.01    0.03
   0  14   7    0.17    0.29
   0  14   8    0.28    0.34
   0  14   8   -0.01    0.03
   0  14   9    0.00    0.03
   0  14   9    0.26    0.41
   0  14  10   -0.33    0.26
   0  14  10   -0.01    0.03
   0  14  11   -0.15    0.57
   0  14  13    0.64    0.44
   0  14  14    0.12    0.69
   0  14  15   -0.07    0.30
   0  14  16    0.45    0.69
   0  14  17   -0.07    0.60
   0  14  18   -0.63    0.84
   0  14  19    0.76    0.85
   0  14  20   -0.71    0.75
   0  14  21    0.63    0.88
   0  14  22    0.53    0.42
   0  15 -22    3.04    4.09
   0  15 -20    9.91   10.00
   0  15 -19   -6.86    8.96
   0  15 -18   -7.01    7.23
   0  15 -17   -0.51    4.29
   0  15 -16    1.31    4.78
   0  15 -15    4.27    7.60
   0  15 -14   -4.06    7.82
   0  15 -13    2.26    3.97
   0  15 -12   -1.40    3.24
   0  15   3    0.02    0.03
   0  15   4   -0.02    0.02
   0  15   5   -0.01    0.02
   0  15   6    0.00    0.02
   0  15   7   -0.01    0.03
   0  15   8    0.12    0.18
   0  15   8   -0.01    0.03
   0  15   9   -0.16    0.15
   0  15  10   -0.20    0.29
   0  15  11   -0.37    0.37
   0  15  12   -0.30    0.49
   0  15  13   -0.35    0.30
   0  15  14    0.18    0.48
   0  15  15   -0.29    0.54
   0  15  16    0.14    0.48
   0  15  17    0.02    0.45
   0  15  18    0.71    0.66
   0  15  19    0.70    0.75
   0  16 -20    2.04    3.70
   0  16 -18    5.52    6.93
   0  16 -17    0.74    3.51
   0  16 -16    2.14    5.34
   0  16 -15    0.33    3.52
   0  16 -14    3.10    5.05
   0  16 -13   -0.34    3.08
   0  16 -12    0.47    2.98
   0  16 -11   -1.87    3.67
   0  16 -10    1.42    2.93
   0  16  -9    0.07    1.61
   0  16  -8    0.69    1.27
   0  16  -7    0.17    0.12
   0  16  -6    0.04    0.11
   0  16  -5    0.10    0.12
   0  16  -4    0.05    0.13
   0  16  -3    0.05    0.11
   0  16  10    0.03    0.02
   0  16  11    0.00    0.02
   0  16  12   -0.02    0.03
   0  16  13   -0.05    0.02
   0  16  14    0.00    0.02
   0  17 -17   44.07   14.71
   0  17 -16    1.91    3.70
   0  17 -15   -1.46    3.52
   0  17 -14    1.00    3.20
   0  17 -13    1.22    3.20
   0  17 -12   40.46   19.85
   0  17 -11    0.14    0.26
  -1  17  -6    0.02    0.07
  -1  17  -7    0.07    0.09
  -1  17  -8    0.00    0.09
  -1  17  -9    0.03    0.09
  -1  17 -10    0.07    0.08
  -1  17 -11   -0.07    0.07
  -1  17 -12   -0.02    0.07
  -1  17 -13    0.01    0.07
  -1  16  -4    0.08    0.09
  -1  16  -5    0.24    0.12
  -1  16  -6    0.12    0.13
  -1  16  -7   -0.08    0.14
  -1  16  -8    0.11    0.16
  -1  16 -10    3.69    2.39
  -1  16 -12    2.97    4.33
  -1  16 -13   -0.10    2.55
  -1  16 -14   -0.85    3.29
  -1  16 -15   -0.10    2.59
  -1  16 -16   -1.92    2.86
  -1  16 -17   -0.72    3.05
  -1  16 -18    0.83    2.08
  -1  16 -19    1.99    3.78
  -1  15  17    6.55    1.08
  -1  15  16    0.20    0.47
  -1  15  15   -0.81    0.52
  -1  15  14    0.22    0.05
  -1  15  12    0.12    0.02
  -1  15  11    0.09    0.18
  -1  15  -3   -0.01    0.09
  -1  15  -4    0.19    0.13
  -1  15  -5    0.47    0.33
  -1  15  -6   -0.41    0.37
  -1  15  -7   -0.22    0.41
  -1  15  -9   -0.04    1.27
  -1  15 -10    0.61    1.48
  -1  15 -11    0.49    2.46
  -1  15 -12    1.20    3.52
  -1  15 -13    5.05    6.99
  -1  15 -14    0.05    2.81
  -1  15 -15    2.55    5.87
  -1  15 -16    1.29    4.63
  -1  15 -17    3.39    6.59
  -1  15 -18    0.74    3.80
  -1  15 -19    9.83   10.30
  -1  15 -20   -6.62    7.36
  -1  15 -21   -2.20    3.94
  -1  15 -22   81.13   30.83
  -1  14  20    0.47    0.70
  -1  14  19   -1.03    0.79
  -1  14  18    0.16    0.63
  -1  14  17    0.06    0.57
  -1  14  16    0.24    0.31
  -1  14  15    0.21    0.54
  -1  14  14   -0.30    0.54
  -1  14  13    0.29    0.35
  -1  14  12    0.43    0.62
  -1  14  11    0.09    0.50
  -1  14  10   -0.21    0.48
  -1  14   9    0.15    0.38
  -1  14   9    0.01    0.03
  -1  14   8    0.00    0.03
  -1  14   8   -0.12    0.36
  -1  14   7    0.48    0.36
  -1  14 -11    0.18    1.91
  -1  14 -12   -0.06    1.97
  -1  14 -13   -2.70    6.45
  -1  14 -14    1.82    5.77
  -1  14 -15    1.78    5.53
  -1  14 -16   -0.66    4.24
  -1  14 -17   -2.01    6.60
  -1  14 -18   -1.01    3.63
  -1  14 -19   -0.60    2.76
  -1  14 -20    3.46    6.51
  -1  14 -21   19.22   16.01
  -1  14 -22    9.30    8.62
  -1  14 -23    1.04    2.85
  -1  14 -24   38.79   12.47
  -1  13  22   -1.59    1.04
  -1  13  21   -0.41    0.81
  -1  13  20    0.87    0.94
  -1  13  19   -0.57    0.43
  -1  13  18    0.12    0.38
  -1  13  17   -0.83    0.62
  -1  13  16   -0.18    0.86
  -1  13  15    0.09    0.85
  -1  13  14   -0.10    0.81
  -1  13  13   -0.13    0.75
  -1  13  12   -0.35    0.79
  -1  13  11    0.45    0.76
  -1  13  10    0.02    0.03
  -1  13  10    0.15    0.60
  -1  13   9    0.03    0.03
  -1  13   9    0.44    0.54
  -1  13   8   -0.24    0.46
  -1  13   8    0.00    0.03
  -1  13   7   -0.02    0.37
  -1  13   7    0.01    0.03
  -1  13   6   -0.45    0.42
  -1  13   5    0.20    0.20
  -1  13   5    0.60    0.32
  -1  13   4    0.18    0.22
  -1  13 -14    0.66    1.83
  -1  13 -15   -2.49    5.46
   1 -13  16   -0.32    0.35
  -1  13 -16   -2.32    4.76
   1 -13  17   -0.47    0.64
  -1  13 -17    1.05    4.17
   1 -13  18    0.54    0.98
  -1  13 -18    4.25    4.10
   1 -13  19    0.14    0.85
  -1  13 -19    1.04    3.67
   1 -13  20    0.65    0.99
  -1  13 -20    1.06    4.70
   1 -13  21   -0.29    0.86
  -1  13 -21   -1.30    3.40
   1 -13  22   -0.51    0.47
  -1  13 -22    4.70    1.96
  -1  13 -23   10.30    8.95
  -1  13 -24   -0.05    1.93
  -1  13 -25   -0.18    1.75
  -1  13 -25    0.01    0.01
  -1  12  24   -0.92    0.87
  -1  12  22   -1.36    1.17
  -1  12  21    0.13    0.79
  -1  12  20    0.05    0.77
  -1  12  19   -1.01    1.22
  -1  12  18   -1.22    1.40
  -1  12  17   -0.96    1.39
  -1  12  16    1.19    1.48
  -1  12  15   -0.35    1.01
  -1  12  14   -0.72    1.09
  -1  12  13    0.18    0.86
  -1  12  12    0.28    0.81
  -1  12  11    0.36    0.75
  -1  12  11    0.01    0.03
  -1  12  10   -0.99    0.98
  -1  12   9    0.29    0.35
  -1  12   9    0.00    0.03
  -1  12   8   -0.11    0.54
  -1  12   8    0.01    0.07
  -1  12   7   -0.25    0.53
  -1  12   7    0.33    0.28
  -1  12   6   -0.15    0.28
  -1  12   6    0.03    0.42
  -1  12   5   -0.09    0.45
  -1  12   5    0.72    0.32
  -1  12   4    0.19    0.34
  -1  12   4   -0.01    0.26
  -1  12   3    0.04    0.35
  -1  12   3    1.10    0.33
  -1  12   2    0.24    0.27
  -1  12   1   -0.39    0.28
  -1  12   0   -0.01    0.22
  -1  12  -1    0.57    0.28
  -1  12  -2    0.56    0.26
  -1  12  -3    0.22    0.20
  -1  12  -7    0.01    0.03
  -1  12  -8   -0.01    0.03
  -1  12  -9   -0.01    0.03
   1 -12  11   -0.13    0.65
   1 -12  12   -0.45    0.86
   1 -12  13   -0.97    0.70
   1 -12  14    0.75    1.41
   1 -12  15   -0.66    1.62
   1 -12  16   -0.12    1.34
  -1  12 -16   -0.64    3.20
   1 -12  17    0.30    1.77
  -1  12 -17    3.48    3.77
   1 -12  18   -0.26    0.98
  -1  12 -18    0.24    2.88
   1 -12  19   -0.21    0.54
  -1  12 -19    0.72    2.49
   1 -12  20    0.07    0.48
  -1  12 -20   -1.71    3.93
   1 -12  21    0.70    0.62
  -1  12 -21    3.93    4.74
   1 -12  22    1.60    1.63
  -1  12 -22    2.95    4.53
   1 -12  23   -0.43    1.25
  -1  12 -23   -1.08    2.90
   1 -12  24    0.45    0.65
  -1  12 -24    2.03    2.47
   1 -12  25   -0.16    0.89
  -1  12 -25    1.09    1.73
   1 -12  26    0.52    0.91
  -1  12 -26    0.33    1.69
   1 -12  27    0.09    0.66
  -1  11  26    4.78    1.08
  -1  11  25    1.34    0.95
  -1  11  24    0.93    1.04
  -1  11  23    0.22    0.82
  -1  11  22    0.45    0.51
  -1  11  21   -0.59    1.30
  -1  11  20   -0.81    1.37
  -1  11  19    0.79    1.48
  -1  11  18   -1.47    1.97
  -1  11  17    0.30    1.31
  -1  11  16    1.11    1.64
  -1  11  15    0.93    1.44
  -1  11  14    0.93    0.97
  -1  11  14    0.05    0.04
  -1  11  13   -0.11    0.89
  -1  11  13    0.00    0.04
  -1  11  12    0.01    0.03
  -1  11  12   -0.16    0.81
  -1  11  11    0.85    1.08
  -1  11  10   -0.02    0.75
  -1  11  10    0.02    0.03
  -1  11   9   -0.93    0.98
  -1  11   8    0.30    0.67
  -1  11   7    0.38    0.56
  -1  11   7    0.13    0.35
  -1  11   6    0.39    0.49
  -1  11   6    0.20    0.36
  -1  11   5    0.31    0.64
  -1  11   5    1.69    0.47
  -1  11   4    0.25    0.40
  -1  11   4    0.12    0.31
  -1  11   3   -0.12    0.33
  -1  11   3   -0.16    0.30
  -1  11   2    0.15    0.28
  -1  11   2    0.09    0.28
  -1  11   1    0.16    0.22
  -1  11   1    0.10    0.28
  -1  11   0    3.04    0.56
  -1  11  -1    1.21    0.38
  -1  11  -2    3.01    0.52
  -1  11  -3    0.66    0.35
  -1  11  -3    0.75    0.30
  -1  11  -4    0.05    0.22
  -1  11  -4    0.18    0.31
  -1  11  -5    0.01    0.30
  -1  11  -5   -0.12    0.35
  -1  11  -6    0.54    0.41
  -1  11  -6   -0.01    0.22
  -1  11  -7   -0.07    0.22
  -1  11  -7   -0.05    0.16
   1 -11   8   -0.24    0.47
  -1  11  -8    0.04    0.19
   1 -11   9    0.25    0.36
  -1  11  -9    0.45    0.20
   1 -11  10   -0.06    0.39
   1 -11  11   -0.70    0.54
   1 -11  12    0.58    1.09
   1 -11  13   -0.42    1.17
   1 -11  14    1.08    0.87
   1 -11  15    0.79    1.38
   1 -11  16    2.93    2.22
   1 -11  17   -0.14    1.07
   1 -11  18    3.37    3.81
  -1  11 -18   -0.75    3.92
   1 -11  19    0.97    3.35
  -1  11 -19    2.64    3.94
   1 -11  20    1.47    2.82
  -1  11 -20    3.32    5.22
   1 -11  21    0.75    1.51
  -1  11 -21   -2.78    3.43
   1 -11  22    0.20    0.85
  -1  11 -22    2.35    3.37
   1 -11  23    0.03    1.52
  -1  11 -23    1.44    2.68
   1 -11  24   -0.18    1.47
  -1  11 -24   -1.61    2.45
   1 -11  25   -0.02    1.15
  -1  11 -25    0.45    1.67
   1 -11  26    2.13    1.56
  -1  11 -26   -0.01    2.26
   1 -11  27    0.54    1.03
  -1  11 -27    0.36    1.14
   1 -11  28   -0.04    0.82
   1 -11  29    0.96    0.94
  -1  10  27   -0.39    0.68
  -1  10  26    0.97    0.82
  -1  10  25    0.46    0.87
  -1  10  24   -0.58    0.91
   1 -10 -23   -1.17    1.08
  -1  10  23   -0.22    1.00
   1 -10 -22    0.26    0.97
  -1  10  22    0.52    1.07
   1 -10 -21   -0.06    0.82
  -1  10  21    0.12    1.01
   1 -10 -20    0.68    0.56
  -1  10  20    0.68    0.75
   1 -10 -19    0.00    0.80
  -1  10  19    0.48    0.77
   1 -10 -18   -0.21    0.77
  -1  10  18    0.97    0.81
   1 -10 -17    0.07    0.66
  -1  10  17   -0.23    0.69
   1 -10 -16    0.02    0.68
  -1  10  16   -0.62    1.23
   1 -10 -15   -0.16    0.72
  -1  10  15   -1.34    1.33
   1 -10 -14    0.39    0.70
  -1  10  14    0.66    1.29
   1 -10 -13    0.24    0.70
  -1  10  13    0.39    0.63
   1 -10 -12    0.47    0.58
  -1  10  12    0.33    1.04
   1 -10 -11    0.49    0.52
  -1  10  11   -0.12    0.96
   1 -10 -10    0.90    0.53
  -1  10  10    0.01    0.99
  -1  10   9    8.79    2.79
  -1  10   8   -0.03    0.40
  -1  10   8   -0.24    0.58
  -1  10   7    0.98    0.53
  -1  10   7    1.07    0.43
  -1  10   6    1.80    0.53
  -1  10   6    1.24    0.81
  -1  10   5    0.53    0.36
  -1  10   5    0.28    0.52
  -1  10   4   -0.18    0.45
  -1  10   4    0.43    0.35
  -1  10   3    3.83    0.66
  -1  10   3    1.52    0.71
  -1  10   2    5.66    1.46
  -1  10   2    4.89    0.62
  -1  10   2    5.33    1.13
  -1  10   2    4.80    0.86
  -1  10   1   13.07    2.53
  -1  10   1   10.71    1.36
  -1  10   1   10.88    1.54
  -1  10   1    6.06    1.23
  -1  10   1   12.68    1.23
  -1  10   0    1.55    0.49
  -1  10   0    0.58    0.54
  -1  10   0    3.17    0.49
  -1  10   0    1.88    0.22
  -1  10   0    3.30    1.17
  -1  10   0    3.63    0.46
  -1  10   0    1.17    0.39
  -1  10  -1    0.62    0.38
  -1  10  -1    1.41    0.85
  -1  10  -1    0.13    0.38
  -1  10  -1    0.69    0.28
  -1  10  -1    1.02    0.34
  -1  10  -2    0.03    0.72
  -1  10  -2   -0.09    0.30
  -1  10  -2    0.12    0.33
  -1  10  -2    0.11    0.26
  -1  10  -2    0.07    0.24
  -1  10  -3    2.72    0.79
  -1  10  -3    4.37    0.44
  -1  10  -3    5.98    0.71
  -1  10  -3    9.04    1.00
  -1  10  -4    1.71    0.52
  -1  10  -4    3.64    0.70
  -1  10  -4    1.82    0.43
  -1  10  -4    1.09    0.47
  -1  10  -5    2.97    0.46
  -1  10  -5    2.68    0.51
  -1  10  -5    1.25    0.53
   1 -10   6    0.73    0.54
  -1  10  -6    0.81    0.22
  -1  10  -6    0.72    0.38
  -1  10  -6    1.02    0.32
   1 -10   7    1.12    0.68
  -1  10  -7    1.32    0.34
  -1  10  -7    0.66    0.36
   1 -10   8   -0.14    0.26
  -1  10  -8    0.09    0.24
  -1  10  -8    0.01    0.03
   1 -10   9    0.83    0.40
  -1  10  -9    0.51    0.29
   1 -10  10    1.35    0.50
  -1  10 -10    0.64    0.34
   1 -10  11    0.12    0.43
  -1  10 -11    0.14    0.28
   1 -10  12    1.06    1.21
  -1  10 -12    0.93    0.39
   1 -10  13    0.34    0.92
  -1  10 -13    0.12    0.41
   1 -10  14    0.34    0.56
  -1  10 -14    0.22    0.35
   1 -10  15    0.85    1.33
   1 -10  16    1.95    0.90
  -1  10 -16    0.20    0.33
   1 -10  17   -0.14    1.99
   1 -10  18    0.53    3.22
  -1  10 -18    1.20    1.74
   1 -10  19    1.48    3.49
  -1  10 -19    1.19    4.52
   1 -10  20    0.80    2.81
  -1  10 -20    0.76    3.39
   1 -10  21    1.10    3.10
  -1  10 -21    2.67    4.09
   1 -10  22   -0.14    0.98
  -1  10 -22   -0.12    2.65
   1 -10  23    1.36    2.07
  -1  10 -23   -0.12    2.87
   1 -10  24    1.41    2.28
  -1  10 -24    1.28    2.41
   1 -10  25    2.49    2.86
  -1  10 -25    3.12    2.85
   1 -10  26   -0.59    1.57
  -1  10 -26    1.44    1.36
   1 -10  27    0.62    1.30
  -1  10 -27   -1.16    1.19
   1 -10  28    0.89    2.65
  -1  10 -28    5.88    1.14
   1 -10  29    1.02    1.23
   1 -10  30    0.03    0.75
  -1   9  28    5.13    0.91
   1  -9 -27   -0.23    0.91
  -1   9  27   -0.64    0.61
   1  -9 -26   -0.12    0.83
  -1   9  26    0.06    0.36
   1  -9 -25    0.85    1.24
  -1   9  25    0.25    0.79
   1  -9 -24    1.19    1.19
  -1   9  24   -0.20    0.80
   1  -9 -23   -0.16    1.20
  -1   9  23   -0.63    1.24
   1  -9 -22   -1.04    1.21
  -1   9  22   -0.30    0.79
   1  -9 -21   -0.05    0.95
  -1   9  21   -0.20    1.21
   1  -9 -20    0.19    0.91
  -1   9  20   -0.12    1.24
   1  -9 -19    0.35    0.88
  -1   9  19   -0.41    1.30
   1  -9 -18    0.05    0.85
  -1   9  18    0.87    1.38
   1  -9 -17   -0.09    0.70
  -1   9  17   -0.93    1.40
   1  -9 -16    0.79    0.89
  -1   9  16    2.51    1.76
   1  -9 -15    0.51    0.78
  -1   9  15    0.94    1.40
   1  -9 -14   -0.06    0.64
  -1   9  14    0.19    0.57
   1  -9 -13   -0.06    0.60
  -1   9  13   -0.14    0.99
   1  -9 -12    2.30    1.02
  -1   9  12    2.72    1.71
   1  -9 -11    3.09    1.12
  -1   9  11    4.21    0.96
   1  -9 -10    7.35    1.75
  -1   9  10   12.32    2.78
   1  -9  -9    1.81    0.68
  -1   9   9    1.96    1.12
   1  -9  -8    2.13    0.76
  -1   9   8    2.94    1.17
   1  -9  -7    0.50    0.43
  -1   9   7    0.87    0.42
  -1   9   6    0.14    0.23
  -1   9   6    0.24    0.60
  -1   9   6    0.47    0.22
  -1   9   6    0.32    0.16
  -1   9   6    0.09    0.43
  -1   9   5    2.53    1.54
  -1   9   5    1.80    0.91
  -1   9   5    3.11    0.63
  -1   9   5    2.57    0.44
  -1   9   5    0.35    0.69
  -1   9   4    0.04    0.43
  -1   9   4   -0.05    0.68
  -1   9   4    0.39    0.26
  -1   9   4    0.22    0.27
  -1   9   4    0.10    0.32
  -1   9   4    0.05    0.18
  -1   9   3   12.64    1.42
  -1   9   3   13.36    2.63
  -1   9   3   11.72    2.78
  -1   9   3    9.44    1.45
  -1   9   2    0.52    0.26
  -1   9   2    0.75    0.41
  -1   9   2    0.23    0.43
  -1   9   2    1.79    0.35
  -1   9   2    0.83    0.37
  -1   9   2    0.89    0.96
  -1   9   2    0.97    0.27
  -1   9   1    0.28    0.33
  -1   9   1    0.09    0.24
  -1   9   1   -0.20    0.53
  -1   9   1    0.55    0.35
  -1   9   1    0.06    0.33
  -1   9   1    0.33    0.31
  -1   9   1    0.28    0.30
  -1   9   0    2.61    0.45
  -1   9   0    1.17    0.65
  -1   9   0    5.37    0.67
  -1   9   0    3.88    0.60
  -1   9   0    3.53    0.60
  -1   9   0    1.73    0.58
  -1   9   0    4.11    1.17
  -1   9  -1    5.87    0.86
  -1   9  -1   13.54    1.29
  -1   9  -1    4.29    1.04
  -1   9  -1    9.74    0.97
  -1   9  -1    6.55    0.86
  -1   9  -1    7.99    0.95
  -1   9  -1    9.05    2.21
  -1   9  -2    0.01    0.19
  -1   9  -2    0.06    0.24
  -1   9  -2    0.16    0.26
  -1   9  -2   -0.06    0.19
  -1   9  -2   -0.01    0.17
  -1   9  -2   -0.06    0.23
  -1   9  -2    0.23    0.65
  -1   9  -3    9.23    1.13
  -1   9  -3   11.27    1.10
  -1   9  -3   11.42    2.93
  -1   9  -3    6.40    1.10
   1  -9   4    0.98    0.54
  -1   9  -4    1.52    0.36
  -1   9  -4    1.41    0.43
  -1   9  -4    1.18    1.14
  -1   9  -4    1.08    0.40
   1  -9   5    1.63    0.75
  -1   9  -5    1.67    0.49
  -1   9  -5    2.74    0.45
  -1   9  -5    2.01    1.56
  -1   9  -5    2.47    0.35
   1  -9   6    0.03    0.39
  -1   9  -6   -0.09    0.22
  -1   9  -6   -0.03    0.35
  -1   9  -6    0.03    0.26
  -1   9  -6   -0.33    0.89
   1  -9   7    0.44    0.51
  -1   9  -7    0.59    1.12
  -1   9  -7    0.23    0.30
  -1   9  -7    0.30    0.26
  -1   9  -7    0.26    0.19
   1  -9   8    4.00    0.70
  -1   9  -8    3.78    0.58
  -1   9  -8    2.97    0.77
   1  -9   9    0.02    0.56
  -1   9  -9    0.19    0.35
  -1   9  -9   -0.01    0.22
  -1   9  -9   -0.01    0.02
   1  -9  10    2.81    1.31
  -1   9 -10    2.74    0.54
   1  -9  11    1.62    0.58
  -1   9 -11    1.42    0.49
   1  -9  12    1.73    0.61
  -1   9 -12    1.40    0.51
   1  -9  13    9.73    2.36
  -1   9 -13    6.07    1.05
   1  -9  14    1.13    0.60
  -1   9 -14    0.77    0.45
   1  -9  15   10.98    2.18
  -1   9 -15    1.70    0.87
   1  -9  16    0.94    0.89
  -1   9 -16    0.28    0.39
   1  -9  17    0.36    1.00
  -1   9 -17    0.04    0.39
   1  -9  18    0.09    2.00
  -1   9 -18    0.04    0.36
   1  -9  19    0.76    2.64
  -1   9 -19    0.64    0.60
  -1   9 -19    3.52    2.33
   1  -9  20   -0.07    2.08
  -1   9 -20    0.21    0.45
  -1   9 -20   -0.17    2.38
   1  -9  21    0.16    1.06
  -1   9 -21    0.56    2.09
  -1   9 -21    0.17    0.43
   1  -9  22    0.45    2.13
  -1   9 -22    0.49    0.43
  -1   9 -22   -1.08    2.75
   1  -9  23   -2.32    2.77
  -1   9 -23    4.38    2.30
   1  -9  24   -0.06    1.11
  -1   9 -24    3.06    2.05
   1  -9  25   -0.26    1.82
  -1   9 -25   -0.47    1.51
   1  -9  26    0.79    1.17
  -1   9 -26    1.49    1.54
   1  -9  27    0.20    1.93
  -1   9 -27    1.50    1.27
   1  -9  28   -0.95    1.62
   1  -9  29    0.33    1.26
   1  -9  30   -0.37    1.10
   1  -9  31    0.41    0.50
   1  -8 -29   -0.36    0.80
   1  -8 -28    0.45    1.09
   1  -8 -27   -1.84    1.49
  -1   8  27   -1.17    0.73
   1  -8 -26   -0.58    1.19
  -1   8  26    0.44    0.67
   1  -8 -25    0.51    1.10
  -1   8  25   -0.30    0.64
   1  -8 -24    1.57    1.48
  -1   8  24    0.37    1.17
   1  -8 -23   -0.58    1.18
  -1   8  23    0.05    1.12
   1  -8 -22   -2.12    1.48
  -1   8  22   -0.17    1.58
   1  -8 -21    1.72    1.76
  -1   8  21    2.17    1.93
   1  -8 -20   -0.86    1.25
  -1   8  20   -0.58    1.48
   1  -8 -19    0.03    1.21
  -1   8  19    2.29    1.57
   1  -8 -18    0.68    1.18
  -1   8  18    1.44    1.60
   1  -8 -17    0.85    1.19
  -1   8  17    2.38    1.82
   1  -8 -16   -0.18    0.83
  -1   8  16   -0.68    1.24
   1  -8 -15    0.53    0.85
   1  -8 -14    1.05    0.85
  -1   8  14    0.20    1.29
   1  -8 -13    0.96    0.83
  -1   8  13    0.94    1.20
   1  -8 -12   11.13    2.82
  -1   8  12   15.15    2.30
   1  -8 -11    0.18    0.48
  -1   8  11    0.48    0.82
  -1   8  11    0.22    0.20
   1  -8 -10   20.77    3.65
  -1   8  10   19.93    2.06
  -1   8  10   31.13    5.59
   1  -8  -9   12.75    1.42
  -1   8   9   20.02    2.20
  -1   8   9    6.87    3.02
  -1   8   9   17.02    1.66
   1  -8  -8    4.65    1.05
  -1   8   8    5.35    0.45
  -1   8   8    7.60    2.75
  -1   8   8    2.36    1.23
   1  -8  -7    3.38    0.49
  -1   8   7    9.62    2.20
  -1   8   7    4.68    0.64
  -1   8   7    4.88    0.64
  -1   8   7    1.60    0.93
   1  -8  -6    0.09    0.34
  -1   8   6    0.15    0.14
  -1   8   6   -0.07    0.37
  -1   8   6    0.12    0.49
  -1   8   6    0.02    0.17
  -1   8   6    0.09    0.49
   1  -8  -5   12.51    2.24
  -1   8   5   23.17    2.20
  -1   8   5   14.65    3.19
  -1   8   5   27.76    2.59
  -1   8   5   32.77    5.69
  -1   8   4    1.75    0.29
  -1   8   4    3.17    0.70
  -1   8   4    3.37    0.54
  -1   8   4    3.89    1.21
  -1   8   4    0.30    0.56
  -1   8   4    1.99    0.42
  -1   8   3   14.32    1.50
  -1   8   3   12.97    2.62
  -1   8   3   14.40    2.57
  -1   8   3    5.99    1.64
  -1   8   3   10.05    1.42
  -1   8   2    0.62    0.25
  -1   8   2    0.43    0.44
  -1   8   2    0.85    0.39
  -1   8   2    0.91    0.55
  -1   8   2    1.63    0.35
  -1   8   2    0.15    0.37
  -1   8   2    1.01    0.35
  -1   8   1    5.03    0.52
  -1   8   1    3.11    0.72
  -1   8   1    5.58    0.68
  -1   8   1    6.90    0.75
  -1   8   1    1.70    0.68
  -1   8   1    3.10    0.47
  -1   8   0    1.63    0.47
  -1   8   0    1.75    0.51
  -1   8   0    4.43    0.60
  -1   8   0    1.96    0.92
  -1   8   0    2.25    0.54
  -1   8   0    3.24    0.47
  -1   8   0    1.42    0.40
  -1   8  -1    0.07    0.24
  -1   8  -1    0.42    0.61
  -1   8  -1    0.19    0.28
  -1   8  -1    0.49    0.27
  -1   8  -1    0.30    0.27
  -1   8  -1    0.51    0.39
  -1   8  -1    0.32    0.24
  -1   8  -2    1.40    0.92
  -1   8  -2    1.40    0.36
  -1   8  -2    0.99    0.39
  -1   8  -2    1.28    0.34
  -1   8  -2    1.12    0.30
  -1   8  -2    2.13    0.37
  -1   8  -2    2.34    0.35
   1  -8   3    1.22    0.58
  -1   8  -3    2.59    0.39
  -1   8  -3    1.84    0.23
  -1   8  -3    1.57    0.28
  -1   8  -3    1.17    1.02
  -1   8  -3    0.75    0.37
  -1   8  -3    1.75    0.41
   1  -8   4    0.13    0.37
  -1   8  -4    0.20    0.13
  -1   8  -4    0.20    0.27
  -1   8  -4    0.11    0.16
  -1   8  -4    0.18    0.24
  -1   8  -4    0.19    0.26
  -1   8  -4   -0.18    0.70
   1  -8   5    4.99    1.06
  -1   8  -5    5.17    0.79
  -1   8  -5    3.79    1.40
  -1   8  -5    6.17    0.66
  -1   8  -5    3.57    0.89
   1  -8   6    2.53    0.45
  -1   8  -6    2.68    0.43
  -1   8  -6    2.72    1.57
  -1   8  -6    1.73    0.52
  -1   8  -6    2.68    0.36
   1  -8   7    4.99    1.08
  -1   8  -7    3.50    2.07
  -1   8  -7    3.62    0.65
  -1   8  -7    4.21    0.75
  -1   8  -7    2.92    0.59
   1  -8   8    4.45    0.68
  -1   8  -8    3.63    0.53
  -1   8  -8    3.99    0.75
  -1   8  -8    2.82    1.52
  -1   8  -8    3.02    0.36
   1  -8   9   26.86    5.11
  -1   8  -9   29.01    3.69
  -1   8  -9   24.78    2.74
  -1   8  -9   25.01    6.21
   1  -8  10    0.47    0.65
  -1   8 -10    0.19    0.41
  -1   8 -10    0.26    0.31
  -1   8 -10    0.07    0.82
   1  -8  11   63.07   14.26
  -1   8 -11   67.54   10.21
  -1   8 -11   71.04   10.89
   1  -8  12    1.02    0.54
  -1   8 -12    1.15    0.54
  -1   8 -12    1.11    0.60
   1  -8  13   52.79   11.96
  -1   8 -13   46.71    7.73
   1  -8  14    2.27    0.75
  -1   8 -14    0.84    0.65
   1  -8  15    2.69    1.54
  -1   8 -15    0.76    0.75
   1  -8  16    0.12    1.43
  -1   8 -16    0.04    0.43
   1  -8  17   -0.09    2.01
  -1   8 -17    0.48    0.59
   1  -8  18   -0.18    1.40
  -1   8 -18    1.15    0.66
   1  -8  19    0.12    1.36
  -1   8 -19    0.87    0.68
  -1   8 -19    1.42    1.89
   1  -8  20    0.15    1.77
  -1   8 -20   -0.05    0.51
  -1   8 -20    0.57    1.93
   1  -8  21    0.14    2.50
  -1   8 -21    0.31    1.61
  -1   8 -21    0.83    0.66
   1  -8  22   -0.09    1.99
  -1   8 -22   -0.24    0.53
  -1   8 -22    0.00    2.05
   1  -8  23    0.04    1.06
  -1   8 -23   -0.44    2.25
  -1   8 -23    0.39    0.50
   1  -8  24    1.13    1.76
  -1   8 -24    1.20    1.70
  -1   8 -24   -0.37    0.49
   1  -8  25   -0.25    0.87
  -1   8 -25    0.26    0.73
  -1   8 -25    0.35    1.31
   1  -8  26    0.10    0.69
   1  -8  26    0.85    1.41
   1  -8  26    0.73    0.70
  -1   8 -26    0.07    0.48
  -1   8 -26    0.01    1.15
   1  -8  27    0.44    0.68
   1  -8  27    0.68    0.75
   1  -8  27    0.09    1.59
  -1   8 -27    0.30    0.41
   1  -8  28    1.32    0.75
   1  -8  28   -0.19    0.72
   1  -8  28    0.40    0.66
   1  -8  29   -0.11    0.79
   1  -8  29    0.17    0.60
   1  -8  29   -1.49    0.62
   1  -8  30    0.64    0.54
   1  -8  30    0.68    0.77
   1  -8  30    0.67    0.46
   1  -8  31    0.61    1.24
   1  -8  32    1.84    1.45
   1  -7 -30    0.51    0.98
   1  -7 -29    0.43    0.94
  -1   7  29   -0.10    0.32
   1  -7 -28    0.01    1.33
  -1   7  28   -0.91    0.47
   1  -7 -27    0.39    1.19
  -1   7  27    0.24    0.26
   1  -7 -26    0.28    1.44
  -1   7  26    0.28    0.56
   1  -7 -25   -1.00    1.53
  -1   7  25    0.68    0.72
   1  -7 -24   -1.17    1.46
  -1   7  24   -0.08    0.87
   1  -7 -23    0.87    1.53
  -1   7  23    0.83    1.22
   1  -7 -22    1.18    1.43
  -1   7  22    0.58    0.67
   1  -7 -21    0.81    1.22
  -1   7  21    0.03    1.10
   1  -7 -20   -0.17    1.14
  -1   7  20    0.64    1.08
   1  -7 -19    2.59    2.13
  -1   7  19    3.33    2.07
   1  -7 -18    0.51    1.15
  -1   7  18    0.45    1.22
   1  -7 -17    1.43    1.19
  -1   7  17    0.31    1.44
   1  -7 -16    2.19    1.42
  -1   7  16    2.51    1.88
   1  -7 -15   -1.65    0.72
  -1   7  15    0.32    0.83
  -1   7  15    0.22    0.25
   1  -7 -14   10.37    3.02
  -1   7  14   10.12    1.36
  -1   7  14   15.00    3.56
   1  -7 -13    1.44    0.91
  -1   7  13    1.20    0.43
  -1   7  13    1.08    1.17
   1  -7 -12    2.70    1.14
  -1   7  12    3.86    1.68
  -1   7  12    3.28    0.63
   1  -7 -11   19.71    3.60
  -1   7  11   23.76    2.45
  -1   7  11   28.30    3.31
  -1   7  11   10.59    2.66
   1  -7 -10    8.33    1.01
  -1   7  10    4.60    1.90
  -1   7  10   10.20    1.24
  -1   7  10   10.20    2.30
  -1   7  10   21.39    4.34
   1  -7  -9   13.66    2.47
  -1   7   9    7.05    2.67
  -1   7   9   17.36    3.26
  -1   7   9   31.97    6.06
  -1   7   9   19.02    2.01
   1  -7  -8    1.04    0.48
  -1   7   8    0.35    0.52
  -1   7   8    1.43    0.69
  -1   7   8    1.82    1.26
  -1   7   8    1.19    0.40
  -1   7   8    0.68    0.11
   1  -7  -7   22.78    3.58
  -1   7   7   42.09    3.96
  -1   7   7   48.92    9.23
  -1   7   7   27.43    5.07
  -1   7   6    9.83    1.25
  -1   7   6    9.53    1.29
  -1   7   6    7.85    1.80
  -1   7   6   18.33    3.27
   1  -7  -5   14.05    2.28
  -1   7   5   14.11    2.77
  -1   7   5   24.84    3.26
  -1   7   5   26.07    4.84
  -1   7   5   26.29    2.45
   1  -7  -4    0.47    0.34
  -1   7   4    0.20    0.41
  -1   7   4    0.41    0.45
  -1   7   4    0.36    0.21
  -1   7   4    0.39    0.38
  -1   7   4    1.04    0.35
  -1   7   4    0.26    0.33
   1  -7  -3    2.85    0.62
  -1   7   3    4.03    0.29
  -1   7   3    8.87    1.32
  -1   7   3    3.56    0.84
  -1   7   3    6.36    1.23
  -1   7   3    5.94    0.72
  -1   7   2   23.67    1.63
  -1   7   2   28.36    1.84
  -1   7   2   24.06    3.58
  -1   7   2   28.71    3.95
  -1   7   2   14.45    2.43
  -1   7   1    9.32    0.56
  -1   7   1    6.00    1.11
  -1   7   1   10.41    1.71
  -1   7   1    6.73    1.04
  -1   7   1   13.27    1.71
  -1   7   1   12.01    1.00
  -1   7   0   26.78    2.28
  -1   7   0   16.61    2.24
  -1   7   0   22.54    2.04
  -1   7   0   19.04    2.20
  -1   7   0   34.54    2.99
  -1   7   0   23.86    3.79
  -1   7   0   34.76    3.46
  -1   7  -1   -0.22    0.52
  -1   7  -1    0.14    0.21
  -1   7  -1    0.16    0.19
  -1   7  -1    0.08    0.22
  -1   7  -1    0.12    0.22
  -1   7  -1    0.58    0.26
  -1   7  -1   -0.12    0.28
   1  -7   2   37.81    4.31
  -1   7  -2   29.28    5.32
  -1   7  -2   32.77    3.27
  -1   7  -2   24.27    2.98
  -1   7  -2   36.15    3.11
  -1   7  -2   35.94    2.94
  -1   7  -2   29.83    2.76
   1  -7   3   42.54    4.93
  -1   7  -3   35.87    6.95
  -1   7  -3   39.09    3.97
  -1   7  -3   43.99    3.47
  -1   7  -3   44.62    3.54
  -1   7  -3   25.91    3.20
  -1   7  -3   41.05    3.57
   1  -7   4    0.28    0.37
  -1   7  -4    0.33    0.26
  -1   7  -4    0.18    0.28
  -1   7  -4    0.26    0.14
  -1   7  -4    0.22    0.15
  -1   7  -4    0.31    0.70
  -1   7  -4    0.46    0.21
   1  -7   5   77.06   11.02
  -1   7  -5   55.45    7.32
  -1   7  -5   74.51    6.46
  -1   7  -5   75.76    7.05
  -1   7  -5   65.06   14.46
  -1   7  -5   60.37    5.73
  -1   7  -5   76.33    8.07
   1  -7   6    0.27    0.22
  -1   7  -6    0.18    0.28
  -1   7  -6    0.16    0.11
  -1   7  -6    0.09    0.09
  -1   7  -6    0.26    0.20
  -1   7  -6   -0.03    0.78
  -1   7  -6    0.16    0.16
   1  -7   7   10.05    1.83
  -1   7  -7   10.95    1.50
  -1   7  -7    8.96    1.17
  -1   7  -7    8.16    2.25
  -1   7  -7   11.37    1.09
   1  -7   8   38.93    4.16
  -1   7  -8   37.31    4.69
  -1   7  -8   39.17    4.10
  -1   7  -8   33.46    9.93
   1  -7   9    3.67    1.08
  -1   7  -9    4.13    0.62
  -1   7  -9    3.79    0.19
  -1   7  -9    3.42    0.81
  -1   7  -9    3.91    2.08
   1  -7  10   52.96    5.75
   1  -7  10   52.04    5.54
   1  -7  10   58.68    9.00
   1  -7  10   38.83    3.75
  -1   7 -10   60.23    7.45
  -1   7 -10   57.40    6.75
  -1   7 -10   59.81   10.91
   1  -7  11    6.61    0.56
   1  -7  11    7.15    1.19
   1  -7  11    6.89    1.31
   1  -7  11    7.01    1.40
  -1   7 -11    7.83    1.41
  -1   7 -11    8.54    1.19
  -1   7 -11    7.89    2.25
   1  -7  12   66.53    9.09
   1  -7  12   63.22    7.39
   1  -7  12   65.06    9.17
   1  -7  12   70.38   10.20
  -1   7 -12   57.28    9.09
  -1   7 -12   73.85    7.53
  -1   7 -12   81.39   20.00
  -1   7 -12   52.49    6.17
   1  -7  13    0.72    0.55
   1  -7  13    0.60    0.26
   1  -7  13    0.69    0.47
   1  -7  13    0.66    0.51
   1  -7  13    0.99    1.06
  -1   7 -13    0.89    0.49
  -1   7 -13    1.01    1.42
  -1   7 -13    0.62    0.54
  -1   7 -13    0.53    0.34
   1  -7  14    0.78    0.66
   1  -7  14    0.91    0.62
   1  -7  14    0.49    0.31
   1  -7  14    1.09    0.72
   1  -7  14    0.66    0.49
  -1   7 -14    0.58    0.38
  -1   7 -14    0.83    0.58
   1  -7  15   10.98    2.15
   1  -7  15    9.64    2.28
   1  -7  15    9.84    1.21
   1  -7  15    9.58    1.58
   1  -7  15    9.93    4.62
  -1   7 -15    8.26    1.29
  -1   7 -15    4.98    1.73
   1  -7  16   17.89    1.96
   1  -7  16   15.60    3.73
   1  -7  16   19.27    3.56
   1  -7  16   14.71    7.70
  -1   7 -16   15.24    2.11
  -1   7 -16    5.67    2.64
   1  -7  17    0.11    5.35
   1  -7  17   11.98    2.49
   1  -7  17   10.43    2.62
  -1   7 -17    5.04    1.81
   1  -7  18    3.04    1.75
   1  -7  18   -0.15    3.42
   1  -7  18    3.67    1.60
  -1   7 -18    3.20    1.02
   1  -7  19    1.38    1.38
   1  -7  19    1.15    1.22
   1  -7  19   -0.03    3.00
  -1   7 -19    1.80    2.09
  -1   7 -19    1.59    0.97
   1  -7  20    0.94    1.30
   1  -7  20    0.05    2.85
   1  -7  20    1.10    1.16
  -1   7 -20    1.30    2.64
  -1   7 -20    0.86    0.79
   1  -7  21    2.49    1.87
   1  -7  21   -0.07    2.13
   1  -7  21    2.57    1.70
  -1   7 -21    2.89    1.19
  -1   7 -21    4.35    3.25
   1  -7  22    3.46    2.43
   1  -7  22   -0.13    4.45
   1  -7  22    3.26    2.27
  -1   7 -22    5.10    1.44
  -1   7 -22    5.48    4.73
   1  -7  23   -0.02    1.91
   1  -7  23   -0.07    1.06
   1  -7  23   -0.19    1.01
  -1   7 -23   -0.12    0.62
  -1   7 -23   -0.35    1.52
   1  -7  24    0.04    1.42
   1  -7  24    1.40    1.45
   1  -7  24    1.01    1.40
  -1   7 -24    1.62    0.95
  -1   7 -24    0.37    1.84
   1  -7  25    0.64    1.32
   1  -7  25    1.10    1.23
   1  -7  25    1.08    2.17
  -1   7 -25    0.33    0.77
   1  -7  26    0.45    1.01
   1  -7  26   -2.39    1.63
   1  -7  26    0.01    1.05
  -1   7 -26    0.03    0.54
   1  -7  27    3.21    1.20
   1  -7  27    2.07    1.59
   1  -7  27    2.47    1.42
  -1   7 -27    0.11    0.84
   1  -7  28   -0.15    0.90
   1  -7  28    0.40    0.87
   1  -7  28   -1.42    1.31
  -1   7 -28    0.18    0.47
   1  -7  29    2.42    1.34
   1  -7  29    2.70    1.21
   1  -7  29    2.05    2.02
  -1   7 -29    0.88    0.70
   1  -7  30    1.94    1.98
   1  -7  30    2.76    1.27
  -1   7 -30    1.44    0.58
   1  -7  31    0.72    0.78
   1  -7  31    2.09    0.91
   1  -7  31    2.96    1.41
  -1   7 -31    0.37    0.31
   1  -7  32    6.84    3.21
   1  -7  32   11.00    1.54
   1  -7  32    2.87    1.91
   1  -7  33    0.58    1.03
   1  -6 -31    0.42    0.94
   1  -6 -30    0.30    1.01
   1  -6 -29    0.88    1.10
  -1   6  29   -0.30    0.28
   1  -6 -28    0.10    1.57
  -1   6  28    0.83    0.41
   1  -6 -27    1.30    1.02
  -1   6  27   -0.22    0.41
   1  -6 -26   -0.09    1.32
  -1   6  26   -0.14    0.47
   1  -6 -25   -0.73    1.37
  -1   6  25    0.40    0.42
   1  -6 -24    0.90    1.00
  -1   6  24    0.64    1.02
   1  -6 -23    0.70    1.63
  -1   6  23    0.47    0.94
   1  -6 -22    0.20    1.27
  -1   6  22   -0.03    0.77
   1  -6 -21   -1.21    1.23
  -1   6  21    0.19    0.90
   1  -6 -20    2.62    2.68
  -1   6  20    5.52    0.77
  -1   6  20    1.88    2.36
   1  -6 -19    3.86    1.94
  -1   6  19    4.29    1.79
  -1   6  19    2.66    0.43
   1  -6 -18    1.86    1.54
  -1   6  18    1.78    0.64
  -1   6  18    2.44    1.56
   1  -6 -17    3.31    0.84
  -1   6  17    1.78    0.60
   1  -6 -16    6.40    2.18
  -1   6  16    5.81    1.06
  -1   6  16    6.67    2.21
   1  -6 -15    2.66    1.46
  -1   6  15    3.30    0.42
  -1   6  15    4.40    1.64
   1  -6 -14    3.34    0.79
  -1   6  14    3.23    0.74
  -1   6  14    5.31    1.65
   1  -6 -13    0.43    0.66
  -1   6  13    0.37    0.35
  -1   6  13   -0.04    0.58
  -1   6  13    0.85    0.85
   1  -6 -12    7.92    1.74
  -1   6  12    7.24    1.03
  -1   6  12    2.68    1.46
  -1   6  12   10.29    2.32
  -1   6  12   12.00    3.22
   1  -6 -11    3.08    0.92
  -1   6  11    2.71    1.19
  -1   6  11    1.13    0.94
  -1   6  11    2.85    1.82
  -1   6  11    2.76    0.55
   1  -6 -10   49.87    8.92
  -1   6  10   36.33    9.78
  -1   6  10   96.70   12.67
  -1   6  10   61.79    6.19
  -1   6  10   64.41   11.88
   1  -6  -9   37.40    5.65
  -1   6   9   64.98   11.52
  -1   6   9   38.40    4.24
  -1   6   9   18.88    5.67
  -1   6   9   45.99    4.75
   1  -6  -8    0.00    0.35
  -1   6   8   -0.01    0.14
  -1   6   8    0.70    0.77
  -1   6   8    0.13    0.46
  -1   6   8   -0.20    0.33
  -1   6   8    0.06    0.26
   1  -6  -7    6.34    1.20
  -1   6   7    9.59    0.73
  -1   6   7   10.74    1.12
  -1   6   7   10.96    2.82
  -1   6   7    7.34    1.71
   1  -6  -6   23.70    3.50
  -1   6   6   49.45    7.83
  -1   6   6   38.53    3.67
  -1   6   6   39.30    2.96
  -1   6   6   25.09    2.73
   1  -6  -5   15.48    2.22
  -1   6   5   27.84    4.62
  -1   6   5   25.18    3.02
  -1   6   5   28.71    2.61
  -1   6   5   16.29    2.76
   1  -6  -4   68.25    9.57
  -1   6   4   60.03    7.05
  -1   6   4  128.92   19.45
  -1   6   4   67.79   10.41
  -1   6   4  115.33   10.62
  -1   6   4  113.90   14.12
   1  -6  -3    0.44    0.28
  -1   6   3    0.60    0.18
  -1   6   3    0.64    0.43
  -1   6   3    0.34    0.30
  -1   6   3    1.81    0.64
  -1   6   3    0.68    0.39
  -1   6   3    0.37    0.20
   1  -6  -2    4.27    0.54
  -1   6   2    2.80    0.36
  -1   6   2    2.49    0.54
  -1   6   2    3.46    0.40
  -1   6   2    4.78    0.79
  -1   6   2    4.45    0.99
  -1   6   1   41.28    5.39
  -1   6   1   32.37    3.73
  -1   6   1   59.67    6.26
  -1   6   1   37.05    3.31
  -1   6   1   30.79    3.81
  -1   6   1   58.61    5.00
  -1   6   1   44.05    2.99
  -1   6   0    5.27    1.14
  -1   6   0    8.12    0.91
  -1   6   0    3.87    0.64
  -1   6   0    5.58    0.50
  -1   6   0    5.17    0.54
  -1   6   0    4.11    0.61
  -1   6   0    7.57    0.82
   1  -6   1    9.14    0.94
  -1   6  -1    6.92    1.52
  -1   6  -1    8.19    0.45
  -1   6  -1    9.47    0.85
  -1   6  -1    8.23    0.66
  -1   6  -1    5.10    0.71
  -1   6  -1    5.36    0.75
   1  -6   2   15.39    1.49
  -1   6  -2   14.05    2.45
  -1   6  -2    9.42    1.04
  -1   6  -2   11.75    1.08
  -1   6  -2   16.87    1.12
  -1   6  -2   11.92    1.02
  -1   6  -2   13.14    0.98
   1  -6   3    4.47    0.74
  -1   6  -3    4.70    0.43
  -1   6  -3    4.35    0.56
  -1   6  -3    4.32    0.39
  -1   6  -3    3.56    0.54
  -1   6  -3    4.90    1.40
  -1   6  -3    4.24    0.42
   1  -6   4    0.58    0.21
  -1   6  -4    0.53    0.16
  -1   6  -4    0.67    0.17
  -1   6  -4    1.06    0.77
  -1   6  -4    0.56    0.22
  -1   6  -4    0.54    0.24
  -1   6  -4    0.45    0.20
   1  -6   5    1.21    0.37
   1  -6   5    0.20    0.09
   1  -6   5    0.30    0.08
   1  -6   5    0.24    0.08
  -1   6  -5    0.41    0.11
  -1   6  -5    0.50    0.22
  -1   6  -5    0.45    0.76
  -1   6  -5    0.58    0.22
  -1   6  -5    0.27    0.30
  -1   6  -5    0.45    0.12
  -1   6  -5    0.44    0.13
   1  -6   6   51.59    3.99
   1  -6   6   55.98    4.47
   1  -6   6   60.23    5.01
   1  -6   6   64.10    8.14
  -1   6  -6   66.78    6.34
  -1   6  -6   57.75    4.27
  -1   6  -6   65.14    6.56
  -1   6  -6   67.96    4.99
  -1   6  -6   79.39    8.67
  -1   6  -6   51.07    3.85
  -1   6  -6   50.94   11.36
   1  -6   7  291.30   57.80
   1  -6   7  239.18   45.05
   1  -6   7  323.70   77.58
   1  -6   7  242.57   55.12
  -1   6  -7  403.42   88.37
  -1   6  -7  301.31   68.16
  -1   6  -7  322.38   68.11
  -1   6  -7  264.50   52.71
  -1   6  -7  249.07   73.72
  -1   6  -7  191.27   40.04
  -1   6  -7  224.18   43.17
   1  -6   8   74.75    8.66
   1  -6   8   90.02   10.14
   1  -6   8   97.31   14.60
   1  -6   8   80.13    8.92
  -1   6  -8   71.61    8.65
  -1   6  -8   88.01    9.02
  -1   6  -8   70.66   18.04
  -1   6  -8   85.55   12.71
   1  -6   9  101.94   14.67
   1  -6   9  110.91   14.74
   1  -6   9  111.74   12.68
   1  -6   9  114.84   19.94
   1  -6   9  113.84   14.21
  -1   6  -9   92.87   24.70
  -1   6  -9  111.67   13.47
  -1   6  -9   98.07   13.86
  -1   6  -9  104.64   14.01
   1  -6  10   54.73    8.52
   1  -6  10   51.78    7.71
   1  -6  10   51.36    5.57
   1  -6  10   54.87    8.90
   1  -6  10   50.46    4.59
  -1   6 -10   47.12    4.70
  -1   6 -10   49.47   13.00
  -1   6 -10   54.55    6.62
  -1   6 -10   44.80    5.68
   1  -6  11    1.71    0.96
   1  -6  11    1.61    0.42
   1  -6  11    1.52    0.35
   1  -6  11    1.49    0.67
   1  -6  11    1.87    0.60
  -1   6 -11    1.56    0.60
  -1   6 -11    1.91    0.54
  -1   6 -11    1.51    0.41
  -1   6 -11    1.34    1.08
   1  -6  12   21.76    3.77
   1  -6  12   20.39    2.27
   1  -6  12   22.92    3.18
   1  -6  12   22.77    2.15
   1  -6  12   22.66    3.49
  -1   6 -12   18.97    2.83
  -1   6 -12   22.87    6.46
  -1   6 -12   17.34    2.09
  -1   6 -12   22.18    1.89
   1  -6  13    2.66    0.57
   1  -6  13    3.23    1.16
   1  -6  13    2.58    1.04
   1  -6  13    2.27    0.54
   1  -6  13    1.63    1.63
  -1   6 -13    2.14    0.72
  -1   6 -13    2.92    0.78
  -1   6 -13    2.14    0.59
  -1   6 -13    2.33    1.88
   1  -6  14   21.61    4.72
   1  -6  14   21.59    6.97
   1  -6  14   19.95    2.38
   1  -6  14   16.57    2.10
   1  -6  14   24.62    4.33
  -1   6 -14   18.69    2.65
  -1   6 -14   12.54    3.43
  -1   6 -14   23.56    6.67
  -1   6 -14   20.88    1.99
   1  -6  15   27.39    5.37
   1  -6  15   19.00    3.37
   1  -6  15   23.83    5.26
   1  -6  15   16.05    2.18
   1  -6  15   24.58    5.81
  -1   6 -15   20.89    3.54
  -1   6 -15   27.69    5.38
  -1   6 -15   24.70    3.48
  -1   6 -15   22.79    3.73
   1  -6  16   38.95    8.11
   1  -6  16   39.60    7.39
   1  -6  16   27.78    7.13
   1  -6  16   27.05    3.54
   1  -6  16   20.41    2.62
  -1   6 -16   37.16    5.01
  -1   6 -16   33.72    5.27
   1  -6  17    5.95    2.56
   1  -6  17    8.98    2.84
   1  -6  17    8.73    3.23
   1  -6  17    5.91    1.34
  -1   6 -17    9.01    1.94
  -1   6 -17    6.95    1.74
   1  -6  18    2.12    0.86
   1  -6  18    2.09    1.50
   1  -6  18    1.67    1.44
  -1   6 -18    1.54    0.85
   1  -6  19    3.92    2.72
   1  -6  19    5.06    2.99
   1  -6  19    5.33    2.83
  -1   6 -19    6.69    3.31
  -1   6 -19    7.10    1.90
   1  -6  20    3.21    2.44
   1  -6  20    2.95    2.63
   1  -6  20    3.15    4.38
  -1   6 -20    3.97    3.46
  -1   6 -20    4.64    1.54
   1  -6  21   24.16    5.38
   1  -6  21   12.45   14.17
   1  -6  21   26.47    8.54
  -1   6 -21   31.31   10.80
  -1   6 -21   21.53    5.45
   1  -6  22    0.09    1.52
   1  -6  22    0.33    1.33
   1  -6  22    0.85    1.15
  -1   6 -22    0.33    0.74
  -1   6 -22    0.77    1.75
   1  -6  23    1.91    2.00
   1  -6  23    2.01    1.81
   1  -6  23    2.12    2.93
  -1   6 -23    0.70    1.94
  -1   6 -23    1.38    0.98
   1  -6  24    0.00    1.76
   1  -6  24    1.66    2.07
   1  -6  24    2.10    2.30
  -1   6 -24    2.96    1.16
   1  -6  25   -0.01    2.75
   1  -6  25    1.48    1.89
   1  -6  25    1.30    2.05
  -1   6 -25    1.49    1.17
   1  -6  26   15.37    5.58
   1  -6  26   12.54    5.86
   1  -6  26   10.19    4.20
  -1   6 -26    9.26    3.49
   1  -6  27   -0.54    1.31
   1  -6  27    0.12    1.42
   1  -6  27    0.01    0.97
  -1   6 -27    0.30    0.81
  -1   6 -27    0.49    0.79
   1  -6  28    2.55    1.90
   1  -6  28    0.04    2.66
   1  -6  28    3.16    2.11
  -1   6 -28    2.20    1.14
   1  -6  29    2.04    1.12
   1  -6  29    0.01    1.41
   1  -6  29    1.74    1.08
  -1   6 -29   -0.70    0.58
   1  -6  30   -0.12    1.31
   1  -6  30   -0.45    1.33
   1  -6  30    0.03    1.23
  -1   6 -30   -0.65    0.60
   1  -6  31    0.47    1.18
  -1   6 -31   -0.49    0.46
   1  -6  32    1.95    1.46
   1  -6  32    0.96    1.40
   1  -6  32    4.41    0.86
  -1   6 -32    0.66    0.49
   1  -6  33    0.17    0.74
   1  -6  33   -0.19    0.93
   1  -6  33    0.69    0.85
   1  -6  34    0.85    0.94
   1  -5 -32   -0.07    0.81
   1  -5 -31    0.47    1.07
   1  -5 -30    0.21    1.18
   1  -5 -29    0.56    0.74
   1  -5 -28    1.47    1.64
   1  -5 -27   -0.62    1.22
  -1   5  27   -0.01    0.30
   1  -5 -26   -0.68    0.84
  -1   5  26   -0.18    0.38
   1  -5 -25    0.30    1.42
  -1   5  25    0.22    0.57
   1  -5 -24    0.00    1.27
  -1   5  24    0.16    0.42
  -1   5  24   -0.18    0.63
   1  -5 -23    0.27    1.34
  -1   5  23    0.24    0.51
  -1   5  23    0.10    0.68
   1  -5 -22    0.69    0.98
  -1   5  22    0.98    0.90
  -1   5  22    0.89    0.75
   1  -5 -21    1.26    1.96
  -1   5  21    1.08    0.60
  -1   5  21    1.21    0.36
  -1   5  21    2.36    1.12
  -1   5  21    0.92    0.58
   1  -5 -20    7.72    1.81
  -1   5  20    6.67    2.17
  -1   5  20    4.71    1.17
  -1   5  20    4.89    1.25
  -1   5  20    5.35    1.27
   1  -5 -19    1.36    1.69
  -1   5  19    0.93    0.60
  -1   5  19    2.38    0.70
  -1   5  19    0.98    1.21
   1  -5 -18    1.31    1.29
  -1   5  18    1.19    0.54
  -1   5  18    0.87    0.56
  -1   5  18    0.92    0.59
  -1   5  18    0.53    0.50
   1  -5 -17    1.47    0.70
   1  -5 -17    0.88    0.80
  -1   5  17    0.99    0.56
  -1   5  17    0.62    0.49
  -1   5  17    1.27    0.60
  -1   5  17    1.46    0.56
  -1   5  17    0.98    0.56
   1  -5 -16    0.60    0.87
   1  -5 -16    0.03    0.56
   1  -5 -16    0.20    0.45
  -1   5  16    0.00    0.37
  -1   5  16    0.28    0.45
  -1   5  16    0.36    0.24
  -1   5  16    0.27    0.71
  -1   5  16    0.10    0.41
   1  -5 -15    1.04    0.87
   1  -5 -15    0.55    0.58
   1  -5 -15    0.36    0.43
  -1   5  15    0.61    0.45
  -1   5  15    0.38    0.41
  -1   5  15    0.35    0.46
  -1   5  15    0.62    0.81
  -1   5  15    0.43    0.45
   1  -5 -14    0.88    0.57
   1  -5 -14    1.18    0.47
   1  -5 -14    1.70    0.91
  -1   5  14    0.89    1.12
  -1   5  14    0.54    0.71
  -1   5  14    0.92    0.54
  -1   5  14    0.54    0.46
  -1   5  14    1.20    0.75
  -1   5  14    0.66    0.43
  -1   5  14    1.13    0.91
   1  -5 -13   14.31    2.95
   1  -5 -13   10.44    1.05
   1  -5 -13   15.75    2.04
  -1   5  13   15.17    3.17
  -1   5  13    8.56    1.56
  -1   5  13   13.49    2.64
  -1   5  13   17.74    1.92
  -1   5  13   14.07    1.88
  -1   5  13   18.09    3.78
  -1   5  13    8.80    1.48
   1  -5 -12   10.29    1.36
   1  -5 -12   10.80    1.34
   1  -5 -12   11.08    1.48
  -1   5  12    6.01    1.17
  -1   5  12   15.18    1.45
  -1   5  12   11.59    1.48
  -1   5  12   11.72    2.31
  -1   5  12    7.47    1.12
  -1   5  12    8.12    1.19
  -1   5  12   12.41    3.15
   1  -5 -11   59.12    7.42
   1  -5 -11   49.70    5.13
   1  -5 -11   58.53   10.29
  -1   5  11   79.20    8.73
  -1   5  11   95.22   16.93
  -1   5  11   46.34    7.94
  -1   5  11   64.71   11.31
  -1   5  11   58.34    8.05
   1  -5 -10   18.80    3.34
   1  -5 -10   19.10    2.19
  -1   5  10   27.94    5.67
  -1   5  10   18.86    2.27
  -1   5  10   16.90    3.04
  -1   5  10   20.46    3.69
  -1   5  10   27.15    2.37
   1  -5  -9   24.28    3.44
   1  -5  -9   26.06    2.39
  -1   5   9   34.33    2.51
  -1   5   9   24.17    3.99
  -1   5   9   13.23    2.90
  -1   5   9   15.87    2.19
  -1   5   9   27.16    2.75
  -1   5   9   34.62    5.94
   1  -5  -8    3.72    1.02
   1  -5  -8    7.12    0.85
  -1   5   8    5.35    1.26
  -1   5   8    8.21    0.80
  -1   5   8    4.19    0.80
  -1   5   8    2.43    0.85
  -1   5   8   10.72    1.96
   1  -5  -7   23.92    2.33
   1  -5  -7   17.85    2.43
  -1   5   7   26.01    1.99
  -1   5   7   24.51    1.61
  -1   5   7   27.41    2.15
  -1   5   7   29.49    5.09
  -1   5   7   18.13    1.91
   1  -5  -6    0.47    0.30
   1  -5  -6    0.37    0.18
  -1   5   6    0.11    0.26
  -1   5   6    0.22    0.16
  -1   5   6    0.43    0.15
  -1   5   6    0.21    0.09
  -1   5   6    0.45    0.71
  -1   5   6    0.84    0.29
  -1   5   6    0.66    0.43
  -1   5   6    0.69    0.29
  -1   5   6    0.24    0.14
   1  -5  -5   14.09    1.47
   1  -5  -5   13.69    0.73
  -1   5   5   19.28    1.54
  -1   5   5   19.27    1.49
  -1   5   5   13.15    0.57
  -1   5   5   12.80    1.91
  -1   5   5   15.22    0.68
  -1   5   5   10.73    1.10
  -1   5   5   25.75    3.21
  -1   5   5   13.04    0.64
   1  -5  -4    0.18    0.23
  -1   5   4    0.40    0.36
  -1   5   4    0.65    0.54
  -1   5   4    0.08    0.25
  -1   5   4    0.28    0.14
  -1   5   4    0.47    0.38
  -1   5   4    0.35    0.18
   1  -5  -3    2.96    0.46
  -1   5   3    2.70    0.47
  -1   5   3    5.60    0.54
  -1   5   3    4.10    0.62
  -1   5   3    3.08    0.61
  -1   5   3    5.01    1.02
  -1   5   3    2.82    0.36
   1  -5  -2   29.41    2.60
  -1   5   2   38.57    2.17
  -1   5   2   41.70    3.14
  -1   5   2   25.66    2.75
  -1   5   2   27.22    2.15
  -1   5   2   22.13    2.80
  -1   5   2   32.77    3.35
   1  -5  -1   11.19    0.99
  -1   5   1   11.42    0.89
  -1   5   1   15.75    1.12
  -1   5   1   11.56    1.57
  -1   5   1    9.83    1.09
  -1   5   1   10.46    1.01
  -1   5   1   16.77    1.78
   1  -5   0    5.31    0.35
  -1   5   0    5.54    0.77
  -1   5   0    5.09    1.00
  -1   5   0    4.53    0.27
  -1   5   0    6.86    0.46
  -1   5   0    5.84    0.54
   1  -5   1   68.40    6.93
  -1   5  -1   54.44    5.37
  -1   5  -1   56.83    4.93
  -1   5  -1   70.32    6.87
  -1   5  -1   55.71    4.18
  -1   5  -1   53.25    8.03
   1  -5   2  153.20   20.88
  -1   5  -2  126.67   16.04
  -1   5  -2  123.92   15.02
  -1   5  -2  111.68   19.93
  -1   5  -2   95.65   17.45
  -1   5  -2  118.27   15.43
   1  -5   3   50.17    4.68
  -1   5  -3   44.83    3.25
  -1   5  -3   40.25    2.10
  -1   5  -3   29.82    3.18
  -1   5  -3   38.30    6.19
  -1   5  -3   38.77    2.78
  -1   5  -3   42.65    3.71
   1  -5   4   11.46    0.56
   1  -5   4   10.20    0.60
   1  -5   4   13.74    0.85
  -1   5  -4   11.53    0.72
  -1   5  -4    9.23    0.62
  -1   5  -4   13.27    0.73
  -1   5  -4   14.04    1.03
  -1   5  -4    8.80    2.36
  -1   5  -4   11.67    0.92
  -1   5  -4   13.36    0.86
   1  -5   5   66.72    5.47
   1  -5   5   62.74    5.24
   1  -5   5   75.97    8.73
   1  -5   5   65.45    6.01
  -1   5  -5   67.05    5.35
  -1   5  -5   74.06    5.80
  -1   5  -5   77.17    7.24
  -1   5  -5   60.97    5.51
  -1   5  -5   86.45    9.02
  -1   5  -5   83.13    8.03
  -1   5  -5   62.11   12.15
   1  -5   6   73.35    7.49
   1  -5   6   65.29    6.55
   1  -5   6   60.78    5.43
   1  -5   6   71.22    8.48
  -1   5  -6   60.44    6.00
  -1   5  -6   53.74   11.65
  -1   5  -6   56.33    4.35
  -1   5  -6   70.06    5.33
  -1   5  -6   57.56    5.67
  -1   5  -6   76.57    6.40
  -1   5  -6   62.52    5.96
   1  -5   7   11.98    1.06
   1  -5   7   13.54    1.03
   1  -5   7   12.61    0.96
   1  -5   7   11.49    0.76
   1  -5   7   12.64    1.19
  -1   5  -7   10.12    0.81
  -1   5  -7   11.27    3.04
  -1   5  -7   15.73    1.00
  -1   5  -7   11.04    0.40
   1  -5   8   64.54    5.70
   1  -5   8   54.70    5.39
   1  -5   8   63.28    9.06
   1  -5   8   60.42    7.74
   1  -5   8   64.12    8.69
  -1   5  -8   53.28   12.43
  -1   5  -8   67.86    6.57
  -1   5  -8   67.35    7.43
  -1   5  -8   53.52    5.44
   1  -5   9    1.15    0.33
   1  -5   9    0.37    0.38
   1  -5   9    0.43    0.49
   1  -5   9    1.17    0.41
   1  -5   9    0.27    0.24
  -1   5  -9    0.28    0.28
  -1   5  -9    0.39    0.20
  -1   5  -9    0.54    0.87
  -1   5  -9    0.30    0.28
   1  -5  10    4.16    0.56
   1  -5  10    5.83    1.27
   1  -5  10    3.94    0.64
   1  -5  10    4.26    0.98
   1  -5  10    4.27    0.85
  -1   5 -10    3.56    0.66
  -1   5 -10    3.98    0.44
  -1   5 -10    5.27    0.75
  -1   5 -10    8.16    1.97
   1  -5  11    1.52    0.37
   1  -5  11    1.96    0.75
   1  -5  11    1.65    0.46
   1  -5  11    1.99    0.65
   1  -5  11    1.87    0.98
  -1   5 -11    1.50    0.49
  -1   5 -11    1.33    0.89
  -1   5 -11    1.27    0.51
  -1   5 -11    1.11    0.49
   1  -5  12    0.47    0.56
   1  -5  12    0.37    0.37
   1  -5  12    0.36    0.47
   1  -5  12    0.44    0.67
   1  -5  12    0.23    0.27
  -1   5 -12    0.22    0.95
  -1   5 -12    0.37    0.37
  -1   5 -12    0.10    0.39
  -1   5 -12    0.31    0.41
   1  -5  13    4.72    1.37
   1  -5  13    3.49    0.57
   1  -5  13    4.72    1.63
   1  -5  13    3.95    0.82
   1  -5  13    4.38    2.09
  -1   5 -13    2.16    1.01
  -1   5 -13    3.60    0.49
  -1   5 -13    4.32    1.35
  -1   5 -13    3.92    0.92
   1  -5  14    1.54    0.94
   1  -5  14    1.13    0.51
   1  -5  14    1.23    1.50
   1  -5  14    0.90    0.20
   1  -5  14    1.54    1.12
  -1   5 -14    1.47    1.19
  -1   5 -14    1.02    0.60
  -1   5 -14    0.96    0.57
  -1   5 -14    1.44    0.65
   1  -5  15   47.72   10.73
   1  -5  15   31.94   12.91
   1  -5  15   35.86    5.26
   1  -5  15   28.20    3.58
   1  -5  15   52.52   10.18
  -1   5 -15   53.09    7.04
  -1   5 -15   46.04    6.96
  -1   5 -15   44.69   10.16
  -1   5 -15   38.13    4.00
   1  -5  16    5.56    2.04
   1  -5  16    3.18    0.68
   1  -5  16    4.68    2.19
   1  -5  16    3.64    1.06
   1  -5  16    4.07    2.93
  -1   5 -16    4.08    1.10
  -1   5 -16    5.06    1.40
  -1   5 -16    4.32    2.05
  -1   5 -16    3.74    1.25
   1  -5  17    8.24    4.86
   1  -5  17   11.04    3.78
   1  -5  17   10.66    3.38
   1  -5  17    6.73    1.76
   1  -5  17    7.11    1.16
  -1   5 -17    9.45    2.28
  -1   5 -17    8.13    2.91
  -1   5 -17    8.51    1.78
   1  -5  18    7.24    7.13
   1  -5  18   11.01    5.50
   1  -5  18   11.51    4.80
  -1   5 -18   14.53    3.35
  -1   5 -18   12.40    4.41
   1  -5  19   22.01   10.18
   1  -5  19   17.57   13.90
   1  -5  19   24.05    9.06
  -1   5 -19   32.65   11.56
  -1   5 -19   31.70    4.08
   1  -5  20   41.86    9.54
   1  -5  20   50.10   15.67
   1  -5  20   31.87   12.49
  -1   5 -20   64.80   11.57
  -1   5 -20   56.88   16.13
   1  -5  21   14.12   10.17
   1  -5  21   16.28    7.74
   1  -5  21   18.08    7.30
  -1   5 -21   21.77    8.14
  -1   5 -21   18.36    2.80
   1  -5  22    2.99    3.48
   1  -5  22    2.28    2.70
   1  -5  22    2.26    2.51
  -1   5 -22    1.78    2.13
  -1   5 -22    3.14    1.28
   1  -5  23    0.91    3.48
   1  -5  23    2.34    2.95
   1  -5  23    2.72    2.66
  -1   5 -23    3.16    1.43
   1  -5  24   -0.13    1.33
   1  -5  24    0.20    1.52
   1  -5  24    0.09    0.98
  -1   5 -24    0.14    0.77
   1  -5  25   10.02    7.84
   1  -5  25   10.91    6.09
   1  -5  25   10.16    6.73
  -1   5 -25   15.03    4.40
   1  -5  26    2.82    2.97
   1  -5  26    3.96    2.62
   1  -5  26    3.56    2.85
  -1   5 -26    0.83    1.48
   1  -5  27    9.40    3.97
   1  -5  27    9.24    4.18
   1  -5  27    0.05    2.39
  -1   5 -27    6.85    2.35
   1  -5  28    1.67    2.30
   1  -5  28    0.00    2.49
   1  -5  28    1.33    2.51
  -1   5 -28    1.95    1.27
   1  -5  29    0.27    1.94
   1  -5  29   -1.75    1.75
   1  -5  29    0.01    1.73
  -1   5 -29    1.54    0.98
   1  -5  30    0.99    1.51
   1  -5  30    0.04    1.59
   1  -5  30    0.03    1.50
  -1   5 -30    0.26    0.83
   1  -5  31    0.02    0.62
   1  -5  31    1.26    1.47
   1  -5  31    1.33    1.36
  -1   5 -31    0.09    0.59
   1  -5  32    1.84    1.21
   1  -5  32    1.66    1.33
   1  -5  32    0.29    1.03
  -1   5 -32   -0.30    0.45
   1  -5  33   -0.38    1.04
   1  -5  33   -0.17    1.10
   1  -5  33    0.03    0.95
   1  -5  34    1.02    1.37
   1  -5  34    0.75    1.60
   1  -5  34    3.92    1.33
   1  -4 -33    0.17    0.77
   1  -4 -32   -0.79    1.21
   1  -4 -31    1.18    1.17
  -1   4  31    0.38    0.43
  -1   4  31    0.35    0.50
   1  -4 -30    1.33    1.12
  -1   4  30   -0.03    0.66
  -1   4  30   -0.45    0.54
   1  -4 -29    0.43    1.61
  -1   4  29    1.15    0.89
  -1   4  29    0.97    0.80
   1  -4 -28   -0.36    1.06
  -1   4  28    0.22    0.64
  -1   4  28   -0.90    0.58
  -1   4  28    0.12    0.22
   1  -4 -27   -0.31    1.47
  -1   4  27    0.21    0.30
  -1   4  27    0.85    0.78
  -1   4  27    0.50    0.75
   1  -4 -26    2.28    1.78
  -1   4  26    0.28    0.89
  -1   4  26    0.75    0.79
  -1   4  26    0.14    0.66
   1  -4 -25   -1.36    1.62
  -1   4  25    0.14    0.43
  -1   4  25    0.72    0.69
  -1   4  25   -0.37    0.75
  -1   4  25    1.13    0.80
   1  -4 -24   -0.20    1.78
  -1   4  24    0.79    0.91
  -1   4  24    0.33    0.57
  -1   4  24    0.55    0.70
  -1   4  24    0.93    0.85
   1  -4 -23   -0.28    1.44
  -1   4  23    0.62    0.74
  -1   4  23    0.41    0.81
  -1   4  23   -0.05    0.64
  -1   4  23    0.09    0.60
   1  -4 -22    0.05    1.37
  -1   4  22   -0.09    0.64
  -1   4  22   -0.13    0.64
  -1   4  22   -0.16    0.72
  -1   4  22    0.01    0.59
   1  -4 -21    5.86    3.56
  -1   4  21    5.34    0.85
  -1   4  21    5.06    1.65
  -1   4  21    5.47    1.98
  -1   4  21    4.89    1.73
   1  -4 -20    2.99    2.06
  -1   4  20    1.15    1.23
  -1   4  20    1.77    1.06
  -1   4  20    1.77    1.11
  -1   4  20    2.64    0.95
   1  -4 -19    0.97    1.22
  -1   4  19    0.29    0.38
  -1   4  19    0.64    0.71
  -1   4  19    0.35    0.77
  -1   4  19    0.54    0.35
   1  -4 -18   -0.07    1.04
  -1   4  18    0.09    0.58
  -1   4  18    0.45    0.66
  -1   4  18    0.28    0.62
  -1   4  18    0.49    0.70
   1  -4 -17   10.79    2.39
   1  -4 -17   11.21    2.24
   1  -4 -17   13.42    3.80
  -1   4  17    9.07    2.62
  -1   4  17   12.25    2.28
  -1   4  17   10.54    2.49
  -1   4  17   11.23    1.31
  -1   4  17   10.03    2.73
   1  -4 -16    0.35    0.91
   1  -4 -16    0.31    0.30
   1  -4 -16    0.29    0.87
  -1   4  16    0.32    0.64
  -1   4  16    0.36    0.82
  -1   4  16    0.51    0.76
  -1   4  16    0.38    0.66
  -1   4  16    0.30    0.74
  -1   4  16    0.07    0.52
   1  -4 -15    1.47    0.86
   1  -4 -15    1.63    1.21
   1  -4 -15    1.25    0.82
  -1   4  15    2.11    0.41
  -1   4  15    1.40    0.70
  -1   4  15    1.36    0.91
  -1   4  15    1.64    1.08
  -1   4  15    1.19    0.99
  -1   4  15    1.38    0.79
  -1   4  15    1.49    1.10
   1  -4 -14    1.88    1.17
   1  -4 -14    2.38    0.92
   1  -4 -14    3.27    0.75
  -1   4  14    1.95    0.91
  -1   4  14    3.03    0.76
  -1   4  14    1.76    0.83
  -1   4  14    2.00    0.67
  -1   4  14    2.30    0.75
  -1   4  14    2.72    0.60
  -1   4  14    1.33    0.60
   1  -4 -13    3.31    1.23
   1  -4 -13    3.23    0.96
   1  -4 -13    2.39    0.71
  -1   4  13    3.44    0.83
  -1   4  13    3.30    0.60
  -1   4  13    3.04    1.40
  -1   4  13    2.49    0.96
  -1   4  13    2.88    1.25
  -1   4  13    2.16    0.94
  -1   4  13    3.68    0.87
   1  -4 -12   50.40    6.05
   1  -4 -12   86.58   12.25
   1  -4 -12   70.60   12.55
  -1   4  12   63.59   10.27
  -1   4  12   73.18   11.99
  -1   4  12   73.61   10.41
  -1   4  12   92.95   12.10
  -1   4  12   93.77   16.59
  -1   4  12   78.72   12.13
  -1   4  12   65.94    9.86
   1  -4 -11   10.91    1.59
   1  -4 -11   14.73    2.62
   1  -4 -11   16.54    2.09
  -1   4  11   22.02    3.83
  -1   4  11   17.35    2.66
  -1   4  11   11.15    2.36
  -1   4  11   14.72    1.90
  -1   4  11   11.44    2.04
  -1   4  11   14.82    2.36
  -1   4  11   20.60    2.16
   1  -4 -10    2.93    0.34
   1  -4 -10    4.86    0.71
   1  -4 -10    3.16    0.52
  -1   4  10    5.83    0.75
  -1   4  10    2.84    0.73
  -1   4  10    4.54    1.02
  -1   4  10    6.46    1.51
  -1   4  10    3.77    0.42
  -1   4  10    3.46    0.66
  -1   4  10    2.61    0.60
   1  -4  -9   58.32    6.62
   1  -4  -9   48.96    4.36
   1  -4  -9   62.77    8.18
  -1   4   9   43.34    5.54
  -1   4   9   81.19   11.69
  -1   4   9   92.19    8.69
  -1   4   9   46.80    6.28
  -1   4   9   68.17    7.65
  -1   4   9   65.44    8.76
  -1   4   9   72.84    8.67
   1  -4  -8   17.81    1.10
   1  -4  -8   22.55    2.50
   1  -4  -8   23.44    1.99
  -1   4   8   33.62    4.13
  -1   4   8   18.54    1.83
  -1   4   8   17.43    2.45
  -1   4   8   16.52    1.60
  -1   4   8   23.53    2.15
  -1   4   8   25.43    2.85
   1  -4  -7   40.44    3.46
   1  -4  -7   36.47    4.12
   1  -4  -7   33.38    3.12
  -1   4   7   55.48    5.01
  -1   4   7   40.98    4.23
  -1   4   7   27.16    2.93
  -1   4   7   47.77    4.53
  -1   4   7   39.86    5.03
  -1   4   7   44.45    4.12
   1  -4  -6    3.90    0.39
   1  -4  -6    3.27    0.54
  -1   4   6    2.81    0.40
  -1   4   6    3.19    0.35
  -1   4   6    3.52    0.72
  -1   4   6    2.46    0.30
  -1   4   6    3.65    0.49
  -1   4   6    5.03    0.45
  -1   4   6    2.20    0.47
   1  -4  -5    1.34    0.33
   1  -4  -5    1.50    0.20
  -1   4   5    1.24    0.42
  -1   4   5    0.52    0.18
  -1   4   5    0.66    0.28
  -1   4   5    1.64    0.18
  -1   4   5    1.83    0.35
  -1   4   5    1.73    0.64
  -1   4   5    0.81    0.16
  -1   4   5    1.25    0.18
  -1   4   5    0.83    0.20
   1  -4  -4   58.52    5.60
   1  -4  -4   62.72    4.97
  -1   4   4   79.74    7.07
  -1   4   4   58.05    4.36
  -1   4   4   89.65   10.33
  -1   4   4   57.64    5.83
  -1   4   4   59.27    6.65
  -1   4   4   52.67    4.68
  -1   4   4   51.74    4.54
  -1   4   4   56.46    4.42
  -1   4   4   67.48    4.91
   1  -4  -3    1.97    0.28
   1  -4  -3    1.81    0.15
  -1   4   3    1.88    0.43
  -1   4   3    2.43    0.36
  -1   4   3    1.38    0.23
  -1   4   3    2.22    0.32
  -1   4   3    1.73    0.12
  -1   4   3    1.61    0.12
  -1   4   3    1.69    0.14
  -1   4   3    1.70    0.26
   1  -4  -2    3.93    0.41
  -1   4   2    3.46    0.57
  -1   4   2    4.80    0.45
  -1   4   2    5.49    0.78
  -1   4   2    3.41    0.34
  -1   4   2    3.10    0.39
   1  -4  -1    4.78    0.43
  -1   4   1    5.19    0.44
  -1   4   1    4.40    0.75
  -1   4   1    4.53    0.22
  -1   4   1    6.34    0.48
  -1   4   1    5.17    0.42
   1  -4   0    0.93    0.28
   1  -4   0    1.88    0.28
  -1   4   0    1.32    0.21
  -1   4   0    1.01    0.22
  -1   4   0    2.50    0.34
  -1   4   0    1.21    0.43
   1  -4   1    4.07    0.41
  -1   4  -1    2.65    0.16
  -1   4  -1    2.74    0.28
  -1   4  -1    3.17    0.23
  -1   4  -1    2.51    0.70
  -1   4  -1    3.49    0.39
   1  -4   2  258.73   43.27
  -1   4  -2  206.34   42.36
  -1   4  -2  259.46   42.95
  -1   4  -2  179.84   39.85
  -1   4  -2  195.89   28.89
  -1   4  -2  206.75   35.57
  -1   4  -2  212.27   38.55
   1  -4   3   79.67    6.46
   1  -4   3   78.88    6.28
   1  -4   3   66.80    5.24
   1  -4   3   97.58    9.89
  -1   4  -3   66.70   10.37
  -1   4  -3   83.89    7.48
  -1   4  -3   97.31    9.54
  -1   4  -3   77.42    6.65
  -1   4  -3   98.42    8.58
  -1   4  -3   66.26    5.54
   1  -4   4   15.69    1.37
   1  -4   4   16.66    1.01
   1  -4   4   17.70    1.18
   1  -4   4   13.97    0.81
  -1   4  -4   10.43    2.23
  -1   4  -4   16.29    1.09
  -1   4  -4   13.92    1.19
  -1   4  -4   14.54    0.87
  -1   4  -4   12.47    0.60
   1  -4   5   12.95    0.71
   1  -4   5   12.73    1.37
   1  -4   5   11.72    1.08
   1  -4   5   13.66    0.83
   1  -4   5   13.73    1.37
  -1   4  -5   12.95    1.23
  -1   4  -5    8.53    2.22
  -1   4  -5   13.40    0.82
   1  -4   6    1.54    0.22
   1  -4   6    1.69    0.25
   1  -4   6    1.61    0.31
   1  -4   6    1.76    0.37
   1  -4   6    1.92    0.45
  -1   4  -6    1.38    0.79
  -1   4  -6    1.73    0.24
  -1   4  -6    1.87    0.14
  -1   4  -6    2.20    0.23
  -1   4  -6    0.94    0.22
   1  -4   7    3.75    0.66
   1  -4   7    4.13    0.45
   1  -4   7    3.16    0.81
   1  -4   7    3.90    0.35
   1  -4   7    3.56    0.74
  -1   4  -7    3.99    0.62
  -1   4  -7    2.36    0.38
  -1   4  -7    3.17    0.13
  -1   4  -7    2.28    1.12
   1  -4   8    8.30    0.66
   1  -4   8    6.61    1.04
   1  -4   8    7.28    0.72
   1  -4   8    9.94    1.24
   1  -4   8    6.08    1.11
  -1   4  -8    7.52    0.90
  -1   4  -8    7.32    0.65
  -1   4  -8    6.83    0.75
  -1   4  -8    6.60    1.88
   1  -4   9  175.80   33.28
   1  -4   9  203.38   33.13
   1  -4   9  173.83   35.04
   1  -4   9  163.86   26.16
   1  -4   9  210.26   35.00
  -1   4  -9  178.27   27.01
  -1   4  -9  152.31   31.33
  -1   4  -9  154.81   26.89
  -1   4  -9  189.11   31.33
   1  -4  10    4.66    1.12
   1  -4  10    5.05    1.33
   1  -4  10    4.23    0.51
   1  -4  10    4.19    1.21
   1  -4  10    4.08    0.75
  -1   4 -10    5.07    0.81
  -1   4 -10    4.51    0.77
  -1   4 -10    4.83    1.65
  -1   4 -10    5.13    0.70
   1  -4  11   20.80    2.34
   1  -4  11   20.35    3.86
   1  -4  11   20.86    3.72
   1  -4  11   18.55    1.73
   1  -4  11   23.69    4.49
  -1   4 -11   22.11    2.34
  -1   4 -11   21.82    2.64
  -1   4 -11   20.64    3.24
  -1   4 -11   17.63    2.16
   1  -4  12    2.24    0.43
   1  -4  12    3.06    1.15
   1  -4  12    2.34    1.23
   1  -4  12    2.84    0.67
   1  -4  12    3.36    0.79
  -1   4 -12    2.47    0.62
  -1   4 -12    2.75    0.77
  -1   4 -12    2.45    1.40
  -1   4 -12    2.33    0.72
   1  -4  13    1.71    0.98
   1  -4  13    1.66    1.12
   1  -4  13    1.90    0.71
   1  -4  13    1.29    0.36
   1  -4  13    0.77    0.59
  -1   4 -13    1.31    1.13
  -1   4 -13    1.40    0.54
  -1   4 -13    1.19    0.70
  -1   4 -13    1.42    0.56
   1  -4  14    3.42    0.66
   1  -4  14    3.79    1.06
   1  -4  14    5.43    2.15
   1  -4  14    4.57    1.66
   1  -4  14    4.68    1.08
  -1   4 -14    4.10    1.27
  -1   4 -14    4.21    0.91
  -1   4 -14    4.69    1.81
  -1   4 -14    4.35    0.60
   1  -4  15    7.28    2.78
   1  -4  15    6.10    1.52
   1  -4  15    6.17    2.91
   1  -4  15    6.52    2.30
   1  -4  15    5.86    0.94
  -1   4 -15    6.97    1.78
  -1   4 -15    7.57    1.37
  -1   4 -15    5.75    0.75
  -1   4 -15    6.65    2.20
   1  -4  16    2.57    1.76
   1  -4  16    2.74    1.12
   1  -4  16    2.36    0.70
   1  -4  16    3.08    2.15
   1  -4  16    3.75    2.40
  -1   4 -16    3.04    0.99
  -1   4 -16    3.10    1.45
  -1   4 -16    3.23    1.41
  -1   4 -16    3.83    0.56
   1  -4  17    1.65    2.30
   1  -4  17    2.02    0.66
   1  -4  17    2.70    1.82
   1  -4  17    1.47    1.00
   1  -4  17    2.11    2.00
  -1   4 -17    2.09    1.23
  -1   4 -17    1.83    1.34
  -1   4 -17    2.16    1.19
  -1   4 -17    1.29    0.89
  -1   4 -17    3.41    1.11
   1  -4  18   24.32    8.04
   1  -4  18   24.20    7.25
   1  -4  18   16.25    2.82
   1  -4  18   16.46    3.90
   1  -4  18   15.35    5.03
  -1   4 -18   19.09    5.05
  -1   4 -18   29.52    4.51
  -1   4 -18   25.89    7.26
  -1   4 -18   15.51    4.15
   1  -4  19   -0.07    1.38
   1  -4  19    0.42    1.73
   1  -4  19    0.28    1.54
  -1   4 -19    0.81    0.70
  -1   4 -19    0.13    1.23
  -1   4 -19    0.44    0.85
   1  -4  20   53.93   13.37
   1  -4  20   54.07   11.93
   1  -4  20   34.69   23.66
  -1   4 -20   69.87   13.52
  -1   4 -20   71.10   19.17
   1  -4  21    5.87    4.14
   1  -4  21    4.79    4.49
   1  -4  21    6.25    3.87
  -1   4 -21    4.59    2.71
  -1   4 -21    7.23    2.08
   1  -4  22    4.17    4.13
   1  -4  22    4.25    3.71
   1  -4  22    4.70    3.41
  -1   4 -22    4.38    1.90
   1  -4  23    0.68    2.05
   1  -4  23    1.23    2.37
   1  -4  23    0.89    2.22
  -1   4 -23    1.03    1.06
   1  -4  24   10.47    6.61
   1  -4  24   10.00    7.43
   1  -4  24    9.44    3.94
  -1   4 -24   13.68    4.03
   1  -4  25   -0.16    2.20
   1  -4  25    0.70    1.93
   1  -4  25    1.38    2.24
  -1   4 -25    0.77    1.12
   1  -4  26    1.81    2.48
   1  -4  26    1.94    2.76
   1  -4  26    2.22    2.69
  -1   4 -26    1.29    1.43
   1  -4  27   -0.06    1.92
   1  -4  27    0.24    2.09
   1  -4  27   -0.25    1.81
  -1   4 -27   -0.68    1.06
   1  -4  28    2.15    3.04
   1  -4  28    1.34    1.29
   1  -4  28    1.78    2.84
  -1   4 -28    2.80    1.56
   1  -4  29    0.41    1.69
   1  -4  29    0.01    0.82
   1  -4  29    0.50    1.90
  -1   4 -29    0.13    0.94
   1  -4  30    0.04    2.25
   1  -4  30    4.42    2.77
   1  -4  30    4.23    3.12
  -1   4 -30    1.42    1.46
   1  -4  31    2.57    1.58
   1  -4  31    0.00    1.36
   1  -4  31    0.87    1.67
  -1   4 -31   -0.59    0.88
   1  -4  32    1.02    1.35
   1  -4  32   -0.12    1.10
   1  -4  32   -1.10    1.54
  -1   4 -32   -0.30    0.68
   1  -4  33    0.54    1.31
   1  -4  33    1.21    0.95
   1  -4  33    1.20    1.46
  -1   4 -33   -0.20    0.54
   1  -4  34    2.02    0.66
   1  -4  34    0.67    1.80
   1  -4  34    1.74    2.23
   1  -3 -33    1.12    1.26
  -1   3  32   -0.03    0.68
  -1   3  32    0.08    0.80
   1  -3 -31    2.93    0.90
  -1   3  31    1.19    1.40
  -1   3  31    1.77    1.01
  -1   3  31    0.29    0.44
   1  -3 -30    0.66    1.46
  -1   3  30    0.52    0.98
  -1   3  30    0.25    0.48
  -1   3  30    0.21    0.85
   1  -3 -29    0.45    1.28
  -1   3  29   -0.33    0.96
  -1   3  29    0.01    0.54
  -1   3  29    0.83    0.87
   1  -3 -28    0.59    1.50
  -1   3  28    0.16    0.70
  -1   3  28    0.02    0.97
  -1   3  28    0.42    1.14
   1  -3 -27    1.78    2.05
  -1   3  27    1.15    0.81
  -1   3  27    0.16    1.40
  -1   3  27    0.14    1.25
   1  -3 -26    2.48    2.45
  -1   3  26    1.82    1.71
  -1   3  26    1.46    0.60
  -1   3  26    2.41    1.61
   1  -3 -25   -0.07    1.65
  -1   3  25    0.33    0.72
  -1   3  25    0.20    1.04
  -1   3  25    0.31    1.14
   1  -3 -24   -0.16    1.57
  -1   3  24    0.01    1.10
  -1   3  24    0.25    0.40
  -1   3  24    0.25    0.98
   1  -3 -23    3.25    2.15
  -1   3  23    1.76    0.84
  -1   3  23    1.68    1.09
  -1   3  23    1.63    1.36
  -1   3  23    1.04    0.70
   1  -3 -22    1.91    1.82
  -1   3  22    0.78    0.63
  -1   3  22    1.08    1.15
  -1   3  22    0.79    0.70
  -1   3  22    0.75    0.56
   1  -3 -21    4.32    2.09
  -1   3  21    2.68    1.25
  -1   3  21    1.86    0.78
  -1   3  21    1.68    1.33
  -1   3  21    1.02    0.79
   1  -3 -20   -0.24    1.10
  -1   3  20    0.07    0.48
  -1   3  20    0.91    0.85
  -1   3  20   -0.18    0.51
  -1   3  20    0.13    0.36
   1  -3 -19    6.45    1.56
  -1   3  19    5.62    1.38
  -1   3  19    6.00    2.15
  -1   3  19    5.56    1.81
  -1   3  19    4.07    1.46
   1  -3 -18    3.63    2.69
  -1   3  18    6.55    2.43
  -1   3  18    4.78    1.48
  -1   3  18    5.87    1.82
  -1   3  18    6.57    2.17
   1  -3 -17    2.55    1.15
   1  -3 -17    1.63    0.94
   1  -3 -17    2.47    1.21
  -1   3  17    3.16    0.64
  -1   3  17    3.33    1.30
  -1   3  17    1.99    1.02
  -1   3  17    2.53    1.43
  -1   3  17    1.89    0.96
  -1   3  17    1.33    1.01
   1  -3 -16    7.64    2.43
   1  -3 -16    8.59    2.90
   1  -3 -16    7.76    2.03
  -1   3  16    8.60    2.24
  -1   3  16    7.22    1.95
  -1   3  16    7.56    1.92
  -1   3  16    6.39    1.67
  -1   3  16    7.18    2.03
  -1   3  16    7.88    2.46
  -1   3  16    8.98    1.90
   1  -3 -15    2.85    1.06
   1  -3 -15    2.51    1.37
   1  -3 -15    1.98    1.22
  -1   3  15    2.04    1.05
  -1   3  15    2.24    0.54
  -1   3  15    2.66    1.06
  -1   3  15    2.47    0.94
  -1   3  15    2.35    1.02
  -1   3  15    2.75    1.22
  -1   3  15    2.33    0.52
   1  -3 -14   10.95    2.31
   1  -3 -14   12.85    3.12
   1  -3 -14    8.96    2.65
  -1   3  14   10.31    2.57
  -1   3  14   10.81    2.07
  -1   3  14   10.30    2.21
  -1   3  14   10.81    2.53
  -1   3  14   11.74    2.13
  -1   3  14   10.84    2.24
  -1   3  14   11.71    2.40
   1  -3 -13    3.91    1.34
   1  -3 -13    4.64    1.09
   1  -3 -13    2.26    1.07
  -1   3  13    4.38    0.98
  -1   3  13    2.99    1.17
  -1   3  13    3.11    1.10
  -1   3  13    3.44    0.72
  -1   3  13    3.10    1.19
  -1   3  13    3.81    0.98
  -1   3  13    3.27    0.96
   1  -3 -12   43.80    6.65
   1  -3 -12   31.87    5.47
   1  -3 -12   48.11    7.76
  -1   3  12   45.62    4.19
  -1   3  12   56.04    7.12
  -1   3  12   52.96    8.48
  -1   3  12   43.07    7.21
  -1   3  12   43.02    6.27
  -1   3  12   37.89    4.11
  -1   3  12   45.49    6.54
   1  -3 -11    4.70    0.58
   1  -3 -11    6.57    1.28
   1  -3 -11    7.66    1.50
  -1   3  11    7.91    1.71
  -1   3  11    6.96    1.31
  -1   3  11    7.32    0.64
  -1   3  11    7.26    1.23
  -1   3  11    6.36    1.42
  -1   3  11    9.17    1.30
  -1   3  11    6.44    1.15
   1  -3 -10    8.52    1.44
   1  -3 -10    5.54    0.91
   1  -3 -10    6.85    1.21
  -1   3  10    9.55    1.71
  -1   3  10    7.12    1.23
  -1   3  10    7.11    0.73
  -1   3  10    7.37    0.74
  -1   3  10    9.73    1.23
  -1   3  10    6.95    0.62
  -1   3  10    6.59    1.38
   1  -3  -9   18.78    2.14
   1  -3  -9   15.03    2.17
  -1   3   9   19.02    2.70
  -1   3   9   16.12    2.09
  -1   3   9   14.00    1.83
  -1   3   9   11.71    1.81
  -1   3   9   16.75    1.79
  -1   3   9   14.04    1.03
   1  -3  -8    4.94    0.81
   1  -3  -8    3.69    0.30
   1  -3  -8    4.74    0.75
  -1   3   8    5.99    0.72
  -1   3   8    5.20    0.87
  -1   3   8    3.81    0.68
  -1   3   8    5.14    0.66
  -1   3   8    5.26    0.79
  -1   3   8    4.57    0.68
   1  -3  -7    0.24    0.21
   1  -3  -7    0.26    0.47
   1  -3  -7    0.26    0.29
  -1   3   7    0.30    0.39
  -1   3   7    0.33    0.34
  -1   3   7    0.23    0.26
  -1   3   7    0.18    0.20
  -1   3   7    0.36    0.15
  -1   3   7    0.28    0.26
   1  -3  -6    8.77    0.78
   1  -3  -6    9.91    1.02
   1  -3  -6   10.24    0.96
  -1   3   6   12.30    0.91
  -1   3   6    6.57    0.91
  -1   3   6   11.77    1.01
  -1   3   6    6.80    1.15
  -1   3   6   10.81    0.57
  -1   3   6    9.78    1.18
   1  -3  -5   15.02    1.24
   1  -3  -5   13.56    0.62
   1  -3  -5   14.02    1.08
  -1   3   5   19.46    1.32
  -1   3   5   18.10    1.08
  -1   3   5   16.18    1.17
  -1   3   5   10.68    1.31
   1  -3  -4    1.11    0.14
   1  -3  -4    1.04    0.26
  -1   3   4    0.96    0.26
  -1   3   4    1.12    0.25
  -1   3   4    0.98    0.20
  -1   3   4    1.42    0.15
  -1   3   4    1.06    0.23
  -1   3   4    1.74    0.26
   1  -3  -3  170.58   22.89
   1  -3  -3  155.38   19.64
  -1   3   3  152.16   20.10
  -1   3   3  115.53   15.41
  -1   3   3  144.34   19.74
  -1   3   3  180.86   22.05
  -1   3   3  156.72   19.47
  -1   3   3  138.52   18.51
  -1   3   3  187.80   24.42
  -1   3   3  133.30   17.25
   1  -3  -2    1.13    0.26
   1  -3  -2    1.84    0.14
  -1   3   2    1.83    0.15
  -1   3   2    2.36    0.15
  -1   3   2    1.83    0.25
  -1   3   2    2.61    0.23
  -1   3   2    2.07    0.12
  -1   3   2    1.69    0.23
  -1   3   2    3.50    0.43
   1  -3  -1  332.91   71.03
  -1   3   1  284.08   66.98
  -1   3   1  391.14   86.51
  -1   3   1  269.49   58.26
  -1   3   1  253.53   57.79
  -1   3   1  400.22   84.59
   1  -3   0  302.01   61.99
   1  -3   0  310.44   60.57
  -1   3   0  237.99   53.48
  -1   3   0  359.57   72.77
  -1   3   0  231.73   46.80
  -1   3   0  307.53   59.32
   1  -3   1   16.06    0.98
  -1   3  -1   16.43    1.04
  -1   3  -1   12.41    0.49
  -1   3  -1   13.51    0.74
  -1   3  -1   13.56    1.49
  -1   3  -1   12.13    0.61
   1  -3   2   65.12    4.65
   1  -3   2   73.87    5.24
   1  -3   2   73.32    5.10
   1  -3   2   88.64    7.59
  -1   3  -2   55.59    4.29
  -1   3  -2   69.03    5.46
  -1   3  -2   70.86    6.10
  -1   3  -2   61.69    7.84
  -1   3  -2   69.15    5.27
  -1   3  -2   79.22    6.07
   1  -3   3  184.19   24.97
   1  -3   3  190.49   27.76
   1  -3   3  190.13   26.00
   1  -3   3  184.85   24.80
  -1   3  -3  123.51   23.90
  -1   3  -3  145.78   19.51
  -1   3  -3  170.51   24.30
  -1   3  -3  140.54   19.66
  -1   3  -3  204.28   27.09
  -1   3  -3  195.12   25.83
   1  -3   4  678.38  220.27
   1  -3   4  695.11  236.34
   1  -3   4  585.08  190.29
   1  -3   4  653.52  213.11
   1  -3   4  645.16  209.02
  -1   3  -4  672.60  217.79
  -1   3  -4  379.82  124.70
  -1   3  -4  471.69  164.13
  -1   3  -4  561.31  179.47
  -1   3  -4  587.42  191.07
   1  -3   5   46.23    3.39
   1  -3   5   46.07    4.03
   1  -3   5   39.84    2.78
   1  -3   5   47.20    4.16
   1  -3   5   47.89    3.87
  -1   3  -5   33.15    5.59
  -1   3  -5   41.26    2.54
  -1   3  -5   45.12    3.05
  -1   3  -5   50.63    3.18
   1  -3   6  152.09   20.66
   1  -3   6  172.33   27.32
   1  -3   6  175.52   24.82
   1  -3   6  172.16   26.46
   1  -3   6  181.98   27.49
  -1   3  -6  145.92   18.02
  -1   3  -6  173.88   23.08
  -1   3  -6  183.90   24.85
  -1   3  -6  141.57   20.67
  -1   3  -6  125.96   26.20
   1  -3   7  363.24   79.14
   1  -3   7  330.32   86.18
   1  -3   7  350.14   82.11
   1  -3   7  325.99   83.66
   1  -3   7  322.33   78.96
   1  -3   7  339.62   81.27
  -1   3  -7  282.83   81.59
  -1   3  -7  308.23   76.33
  -1   3  -7  341.83   82.96
  -1   3  -7  399.61   94.09
  -1   3  -7  467.24   99.02
   1  -3   8  108.81   12.98
   1  -3   8   95.57   13.77
   1  -3   8   90.52   14.38
   1  -3   8   93.74   10.18
   1  -3   8   99.05   14.07
  -1   3  -8   91.49    9.44
  -1   3  -8   85.83   15.79
  -1   3  -8  104.60   13.12
  -1   3  -8  115.44   12.70
   1  -3   9   80.84   12.55
   1  -3   9   84.69   12.99
   1  -3   9   92.84   11.37
   1  -3   9   85.56   13.98
   1  -3   9   75.25    8.06
  -1   3  -9  106.00   12.84
  -1   3  -9   84.37    8.15
  -1   3  -9   84.40    9.76
  -1   3  -9   90.21   15.61
   1  -3  10   65.02   12.05
   1  -3  10   76.11    8.79
   1  -3  10   59.83    5.90
   1  -3  10   69.52    8.71
   1  -3  10   70.98   11.39
  -1   3 -10   70.47   12.21
  -1   3 -10   71.59    7.89
  -1   3 -10   64.82    5.74
  -1   3 -10   81.31    9.97
   1  -3  11   19.00    4.23
   1  -3  11   21.26    4.30
   1  -3  11   20.80    3.76
   1  -3  11   18.54    1.57
   1  -3  11   20.23    2.76
  -1   3 -11   20.01    1.42
  -1   3 -11   23.19    2.49
  -1   3 -11   21.08    4.04
  -1   3 -11   21.34    1.74
   1  -3  12   58.03    7.17
   1  -3  12   53.42   10.73
   1  -3  12   55.87    9.55
   1  -3  12   45.68    4.53
   1  -3  12   46.19    6.61
  -1   3 -12   43.77    3.98
  -1   3 -12   64.02    8.02
  -1   3 -12   52.25    8.70
  -1   3 -12   44.12    5.19
   1  -3  13   24.01    5.01
   1  -3  13   20.07    5.27
   1  -3  13   21.13    3.40
   1  -3  13   21.26    2.16
   1  -3  13   18.16    3.08
  -1   3 -13   24.82    2.90
  -1   3 -13   21.71    4.09
  -1   3 -13   17.51    2.36
  -1   3 -13   23.89    3.46
   1  -3  14   86.20   11.20
   1  -3  14   89.14   15.12
   1  -3  14   64.83   12.91
   1  -3  14   94.34   20.20
   1  -3  14   85.09   20.53
  -1   3 -14   88.05   16.84
  -1   3 -14   96.28   13.34
  -1   3 -14   90.25   11.02
  -1   3 -14   73.00   11.42
   1  -3  15    4.95    2.00
   1  -3  15    4.30    1.37
   1  -3  15    4.43    1.35
   1  -3  15    4.55    0.86
   1  -3  15    4.58    2.33
  -1   3 -15    4.89    1.52
  -1   3 -15    4.35    1.49
  -1   3 -15    4.02    1.04
  -1   3 -15    6.27    1.29
   1  -3  16    4.42    1.72
   1  -3  16    3.92    1.69
   1  -3  16    6.29    3.06
   1  -3  16    5.31    1.10
   1  -3  16    7.44    2.66
  -1   3 -16    7.59    2.09
  -1   3 -16    5.77    1.75
  -1   3 -16    4.22    1.27
  -1   3 -16    8.91    0.99
  -1   3 -16    8.21    2.03
   1  -3  17   22.93    6.61
   1  -3  17   24.75    7.78
   1  -3  17   21.61    4.42
   1  -3  17   17.00    7.77
   1  -3  17   18.07    2.76
  -1   3 -17   32.69    7.02
  -1   3 -17   22.50    4.33
  -1   3 -17   31.53    4.38
  -1   3 -17   25.43    5.46
  -1   3 -17   18.00    2.01
   1  -3  18    8.44    4.28
   1  -3  18    6.67    1.42
   1  -3  18    6.17    2.25
   1  -3  18    7.07    4.25
   1  -3  18    9.72    3.94
  -1   3 -18    6.10    2.26
  -1   3 -18    7.00    1.75
  -1   3 -18    8.84    2.82
  -1   3 -18   10.81    3.01
  -1   3 -18   11.17    2.23
   1  -3  19   45.58   13.56
   1  -3  19   63.24   23.44
   1  -3  19   67.69   21.63
  -1   3 -19   79.12   14.59
  -1   3 -19   78.85   17.11
  -1   3 -19   52.12   10.29
   1  -3  20    2.06    1.80
   1  -3  20    1.50    2.06
   1  -3  20    0.62    1.82
  -1   3 -20    1.10    1.12
  -1   3 -20    0.90    0.92
  -1   3 -20    0.94    0.72
   1  -3  21    0.35    1.75
   1  -3  21    0.25    1.52
   1  -3  21   -0.13    0.84
  -1   3 -21    0.79    0.85
   1  -3  22    0.16    0.83
   1  -3  22    0.01    1.52
   1  -3  22    0.00    1.47
  -1   3 -22   -0.05    0.79
   1  -3  23   14.93    5.26
   1  -3  23   16.67    8.94
   1  -3  23   13.32    8.73
  -1   3 -23   21.18    5.95
   1  -3  24    0.22    2.10
   1  -3  24    0.19    1.69
   1  -3  24    0.05    0.89
  -1   3 -24    0.21    1.11
   1  -3  25    2.92    3.95
   1  -3  25    2.85    1.72
   1  -3  25    2.96    3.43
  -1   3 -25    3.27    2.03
   1  -3  26    0.33    2.33
   1  -3  26    1.04    2.91
   1  -3  26    1.86    2.61
  -1   3 -26    1.67    1.54
   1  -3  27    5.47    5.45
   1  -3  27    5.78    5.99
   1  -3  27    5.39    4.45
  -1   3 -27    7.20    3.10
   1  -3  28    2.15    2.90
   1  -3  28    2.93    2.22
   1  -3  28    3.81    3.89
  -1   3 -28    3.70    1.19
   1  -3  29   -0.29    1.04
   1  -3  29   -0.57    1.33
   1  -3  29    0.07    1.77
  -1   3 -29    1.23    1.06
   1  -3  30   -0.81    1.40
   1  -3  30    0.00    1.27
   1  -3  30   -2.87    1.92
  -1   3 -30    0.86    0.90
   1  -3  31    0.78    1.40
   1  -3  31    0.83    1.32
   1  -3  31   -0.01    0.61
  -1   3 -31   -0.80    0.87
   1  -3  32   -1.53    1.65
   1  -3  32    0.54    1.23
   1  -3  32   -0.85    0.97
   1  -3  33    0.14    0.46
  -1   3 -33    0.43    0.69
   1  -3  34    1.87    0.93
   1  -3  34    0.07    1.54
   1  -3  34    0.02    1.59
  -1   3 -34    0.75    0.72
   1  -3  35    0.26    0.98
   1  -3  35    0.41    1.15
   1  -2 -34    2.25    1.37
   1  -2 -33   -0.59    0.91
  -1   2  33    0.27    0.89
  -1   2  33    0.82    0.75
   1  -2 -32    3.89    1.17
  -1   2  32   -0.62    0.41
  -1   2  32    1.57    0.93
  -1   2  32    1.02    0.98
   1  -2 -31    0.43    1.25
  -1   2  31    0.28    0.31
  -1   2  31    1.31    1.21
  -1   2  31   -0.43    1.05
   1  -2 -30    0.01    1.29
  -1   2  30    0.15    1.24
  -1   2  30    0.01    1.17
  -1   2  30    0.30    0.38
   1  -2 -29    0.04    1.46
  -1   2  29    0.00    0.37
  -1   2  29    1.09    1.36
  -1   2  29    0.80    1.20
   1  -2 -28    0.03    1.50
  -1   2  28    0.24    1.25
  -1   2  28    0.12    0.74
  -1   2  28   -0.33    1.15
   1  -2 -27   -0.01    0.96
  -1   2  27    0.54    1.45
  -1   2  27    0.37    0.89
  -1   2  27    0.64    1.39
   1  -2 -26    1.67    1.23
  -1   2  26    1.04    1.97
  -1   2  26    1.06    1.22
  -1   2  26    0.40    1.83
   1  -2 -25    1.21    1.07
  -1   2  25    0.99    1.84
  -1   2  25    0.15    1.09
  -1   2  25    1.17    1.59
   1  -2 -24    0.11    1.74
  -1   2  24    0.64    1.45
  -1   2  24    0.47    1.03
  -1   2  24    0.75    1.62
   1  -2 -23    6.34    3.27
  -1   2  23    4.12    2.83
  -1   2  23    4.17    1.12
  -1   2  23    4.17    3.06
   1  -2 -22    6.12    2.69
  -1   2  22    4.76    1.85
  -1   2  22    3.38    2.47
  -1   2  22    4.31    2.32
  -1   2  22    2.47    0.76
   1  -2 -21    4.08    2.20
  -1   2  21    1.84    0.72
  -1   2  21    2.55    1.66
  -1   2  21    2.78    2.14
  -1   2  21    2.59    1.86
   1  -2 -20   20.60    5.85
  -1   2  20   15.96    5.81
  -1   2  20   14.70    2.21
  -1   2  20   12.03    2.38
  -1   2  20   17.10    5.18
   1  -2 -19    0.93    1.12
  -1   2  19    0.50    1.14
  -1   2  19    0.68    1.12
  -1   2  19    0.12    0.51
  -1   2  19    0.49    0.79
   1  -2 -18    0.44    0.45
   1  -2 -18    0.96    1.06
  -1   2  18    0.31    0.87
  -1   2  18    0.24    0.83
  -1   2  18    0.56    0.47
  -1   2  18    0.22    1.06
  -1   2  18   -0.09    0.48
   1  -2 -17    0.84    0.80
   1  -2 -17    0.44    1.01
   1  -2 -17    0.38    0.83
  -1   2  17    0.49    0.54
  -1   2  17    0.68    0.74
  -1   2  17    0.32    1.04
  -1   2  17    0.44    0.41
  -1   2  17    0.60    0.85
  -1   2  17    0.51    0.51
  -1   2  17    0.36    0.43
   1  -2 -16   63.21   12.91
   1  -2 -16   74.24   14.83
   1  -2 -16   61.33    8.75
  -1   2  16   56.55   10.05
  -1   2  16   53.04    8.84
  -1   2  16   61.26   13.18
  -1   2  16   62.42   12.13
  -1   2  16   60.95   11.65
  -1   2  16   69.87   11.91
  -1   2  16   56.22   13.73
   1  -2 -15   39.98    7.79
   1  -2 -15   35.26    7.56
   1  -2 -15   41.52    8.31
  -1   2  15   34.07    5.38
  -1   2  15   35.18    8.84
  -1   2  15   36.07    6.49
  -1   2  15   35.12    6.18
  -1   2  15   44.17    7.28
  -1   2  15   38.38    6.75
  -1   2  15   38.89    7.81
   1  -2 -14   81.10   16.14
   1  -2 -14   71.49   16.40
   1  -2 -14   89.40   17.59
  -1   2  14   79.41   13.50
  -1   2  14   83.68   16.48
  -1   2  14   76.12   14.46
  -1   2  14   90.38   15.77
  -1   2  14   98.58   16.34
  -1   2  14   82.46   18.26
  -1   2  14   84.47   14.93
   1  -2 -13   72.75   17.26
   1  -2 -13  113.79   20.94
   1  -2 -13  105.72   15.00
  -1   2  13  102.28   17.96
  -1   2  13   87.47   14.79
  -1   2  13  103.01   18.58
  -1   2  13  111.21   18.97
  -1   2  13   99.65   21.20
  -1   2  13  102.94   19.64
  -1   2  13  120.24   19.13
   1  -2 -12    1.80    0.79
   1  -2 -12    1.29    0.84
   1  -2 -12    1.73    0.38
  -1   2  12    1.58    0.81
  -1   2  12    1.47    0.57
  -1   2  12    1.55    0.65
  -1   2  12    1.42    0.43
  -1   2  12    1.81    0.75
  -1   2  12    1.84    0.80
  -1   2  12    1.99    0.80
   1  -2 -11   57.87   11.81
   1  -2 -11  113.03   16.95
   1  -2 -11   86.50   14.39
  -1   2  11   96.05   10.64
  -1   2  11  133.89   18.46
  -1   2  11   79.39   14.30
  -1   2  11  124.95   17.50
  -1   2  11  102.99   16.17
  -1   2  11   79.30   12.53
  -1   2  11   95.60   11.36
   1  -2 -10    2.95    0.87
   1  -2 -10    5.73    1.00
   1  -2 -10    2.80    0.78
  -1   2  10    6.93    0.82
  -1   2  10    4.01    0.79
  -1   2  10    3.73    0.79
  -1   2  10    3.29    0.49
  -1   2  10    6.06    0.97
  -1   2  10    3.21    0.74
   1  -2  -9   11.84    1.79
   1  -2  -9   17.18    2.07
   1  -2  -9   10.91    1.52
  -1   2   9   19.19    2.05
  -1   2   9   14.20    1.61
  -1   2   9   12.19    1.78
  -1   2   9   16.43    1.82
  -1   2   9   11.50    1.46
  -1   2   9   19.95    1.88
   1  -2  -8    0.12    0.26
   1  -2  -8    0.19    0.30
   1  -2  -8    0.19    0.29
  -1   2   8    0.16    0.18
  -1   2   8    0.12    0.32
  -1   2   8    0.05    0.26
  -1   2   8    0.13    0.22
  -1   2   8    0.10    0.28
   1  -2  -7   38.72    3.80
   1  -2  -7   34.57    3.52
   1  -2  -7   29.92    3.05
  -1   2   7   33.25    3.46
  -1   2   7   47.22    4.19
  -1   2   7   60.36    4.81
  -1   2   7   39.62    3.46
  -1   2   7   32.73    3.00
  -1   2   7   45.64    3.69
   1  -2  -6    1.92    0.39
   1  -2  -6    2.32    0.38
   1  -2  -6    1.89    0.30
  -1   2   6    1.70    0.30
  -1   2   6    2.34    0.21
  -1   2   6    1.79    0.37
   1  -2  -5   17.28    0.95
   1  -2  -5   19.98    2.09
  -1   2   5   20.28    1.47
  -1   2   5   23.61    1.47
  -1   2   5   25.82    2.05
  -1   2   5   16.37    1.27
  -1   2   5   14.63    1.31
   1  -2  -4   71.35    5.91
   1  -2  -4   55.08    4.98
   1  -2  -4   60.34    5.07
  -1   2   4   82.49    6.26
  -1   2   4   46.43    4.23
  -1   2   4   75.00    5.85
  -1   2   4   80.66    5.66
  -1   2   4   56.44    4.68
  -1   2   4   59.50    4.23
   1  -2  -3   38.10    2.68
   1  -2  -3   38.28    2.57
   1  -2  -3   40.88    2.91
  -1   2   3   49.12    3.43
  -1   2   3   50.75    3.00
  -1   2   3   42.20    3.16
  -1   2   3   45.78    3.04
   1  -2  -2    0.41    0.12
   1  -2  -2    0.47    0.14
   1  -2  -2    0.28    0.09
  -1   2   2    0.18    0.09
  -1   2   2    0.39    0.09
  -1   2   2    0.75    0.21
  -1   2   2    0.40    0.14
  -1   2   2    0.72    0.11
  -1   2   2    0.26    0.12
   1  -2  -1   33.39    1.65
   1  -2  -1   33.91    1.52
   1  -2  -1   34.70    1.80
  -1   2   1   32.35    1.78
  -1   2   1   29.93    2.21
  -1   2   1   30.65    1.42
  -1   2   1   33.23    1.88
  -1   2   1   31.93    1.67
   1  -2   0   13.10    0.64
   1  -2   0   10.41    0.43
  -1   2   0   12.59    0.49
  -1   2   0   11.71    0.47
  -1   2   0   10.23    0.49
  -1   2   0    9.86    0.85
   1  -2   1   17.94    0.71
  -1   2  -1   19.25    0.72
  -1   2  -1   15.67    0.77
  -1   2  -1   18.82    0.73
   1  -2   2  115.55   11.63
   1  -2   2  120.56   11.38
   1  -2   2  127.01   12.28
   1  -2   2  115.78   10.68
  -1   2  -2   77.07    7.78
  -1   2  -2  124.27   12.01
  -1   2  -2   90.19    8.39
  -1   2  -2  123.62   11.97
  -1   2  -2   98.31    8.96
   1  -2   3   36.01    1.86
   1  -2   3   32.09    1.88
   1  -2   3   40.61    2.31
   1  -2   3   39.06    2.03
   1  -2   3   40.65    2.43
   1  -2   3   39.36    2.12
  -1   2  -3   36.18    1.90
  -1   2  -3   36.47    1.92
  -1   2  -3   28.36    2.11
  -1   2  -3   37.64    2.16
   1  -2   4   81.26    7.40
   1  -2   4   79.58    7.18
   1  -2   4   75.56    6.38
   1  -2   4   86.35    7.51
   1  -2   4   73.13    5.60
   1  -2   4   78.49    6.13
  -1   2  -4   90.63    6.85
  -1   2  -4   68.45    5.07
  -1   2  -4   77.79    5.98
  -1   2  -4   56.87    5.17
   1  -2   5  368.90   89.70
   1  -2   5  369.08   91.29
   1  -2   5  362.34   88.05
   1  -2   5  379.09   90.61
   1  -2   5  351.43   79.46
   1  -2   5  357.32   82.44
  -1   2  -5  337.93   81.10
  -1   2  -5  390.54   89.44
  -1   2  -5  354.42   84.31
  -1   2  -5  327.79   73.82
   1  -2   6  194.89   36.78
   1  -2   6  237.49   39.98
   1  -2   6  187.10   28.45
   1  -2   6  176.17   28.28
   1  -2   6  214.83   38.14
   1  -2   6  202.64   36.59
  -1   2  -6  200.81   34.83
  -1   2  -6  220.69   35.62
  -1   2  -6  224.59   35.14
  -1   2  -6  259.71   38.28
   1  -2   7   36.82    2.57
   1  -2   7   45.14    2.72
   1  -2   7   38.19    4.66
   1  -2   7   34.18    4.59
   1  -2   7   47.22    4.62
   1  -2   7   36.33    3.75
  -1   2  -7   52.81    2.87
  -1   2  -7   44.49    3.39
  -1   2  -7   43.69    3.56
  -1   2  -7   55.45    4.30
   1  -2   8   91.75    7.96
   1  -2   8   95.07   10.62
   1  -2   8   76.75    7.35
   1  -2   8   76.49   11.40
   1  -2   8   87.76   12.05
   1  -2   8   93.83   11.73
  -1   2  -8   84.23    9.80
  -1   2  -8   71.13    7.74
  -1   2  -8   94.21    7.55
  -1   2  -8   83.59    7.55
   1  -2   9   21.11    1.46
   1  -2   9   23.56    3.32
   1  -2   9   22.01    1.85
   1  -2   9   23.15    1.33
   1  -2   9   19.32    3.25
   1  -2   9   21.97    2.39
  -1   2  -9   20.97    1.76
  -1   2  -9   21.32    1.83
  -1   2  -9   21.75    1.50
   1  -2  10   16.48    1.21
   1  -2  10   20.24    1.32
   1  -2  10   13.74    2.46
   1  -2  10   14.13    3.09
   1  -2  10   16.02    2.74
   1  -2  10   13.70    1.12
  -1   2 -10   14.82    2.61
  -1   2 -10   14.75    1.95
  -1   2 -10   12.57    0.84
  -1   2 -10   15.17    1.33
   1  -2  11   96.48   11.46
   1  -2  11  105.55   18.73
   1  -2  11  110.07   15.82
   1  -2  11  107.63   11.13
   1  -2  11  100.40   19.80
   1  -2  11   75.48   11.30
  -1   2 -11  114.61   16.87
  -1   2 -11   97.04   16.41
  -1   2 -11   85.13    9.11
  -1   2 -11  111.02   13.94
   1  -2  12   67.04   14.25
   1  -2  12   73.72   13.15
   1  -2  12   80.19    8.50
   1  -2  12   70.23   10.43
   1  -2  12   69.22    7.30
   1  -2  12   48.13    7.01
  -1   2 -12   56.13    7.26
  -1   2 -12   62.46   10.23
  -1   2 -12   65.78    7.71
  -1   2 -12   76.09   11.17
   1  -2  13   21.12    3.62
   1  -2  13   13.99    2.22
   1  -2  13    8.73    1.20
   1  -2  13    7.04    1.49
   1  -2  13   22.87    3.14
  -1   2 -13   10.23    1.38
  -1   2 -13    9.65    2.00
  -1   2 -13   10.14    2.05
   1  -2  14    3.22    0.71
   1  -2  14    2.91    0.96
   1  -2  14    5.08    1.31
   1  -2  14    3.50    1.84
   1  -2  14    3.25    1.95
  -1   2 -14    4.52    1.27
  -1   2 -14    6.29    1.04
  -1   2 -14    3.27    0.83
  -1   2 -14    4.30    1.08
   1  -2  15   10.66    3.35
   1  -2  15    9.39    0.82
   1  -2  15   11.02    2.44
   1  -2  15   11.01    3.83
   1  -2  15   12.11    3.61
  -1   2 -15    8.88    0.93
  -1   2 -15   14.09    2.01
  -1   2 -15   10.78    2.43
  -1   2 -15   10.01    2.22
  -1   2 -15   15.40    3.04
   1  -2  16    5.41    2.74
   1  -2  16    4.38    2.30
   1  -2  16    5.40    1.72
   1  -2  16    4.13    0.95
   1  -2  16    5.52    2.35
  -1   2 -16    4.09    1.04
  -1   2 -16    5.46    1.75
  -1   2 -16    6.36    1.40
  -1   2 -16    5.45    1.36
  -1   2 -16    5.39    2.32
   1  -2  17   47.95   14.49
   1  -2  17   35.30    5.25
   1  -2  17   42.35    8.14
   1  -2  17   45.46   12.27
   1  -2  17   32.81    7.20
  -1   2 -17   46.39    6.96
  -1   2 -17   49.34    6.21
  -1   2 -17   62.67    8.93
  -1   2 -17   34.44    5.92
  -1   2 -17   65.63   11.11
   1  -2  18    2.95    1.96
   1  -2  18    3.70    2.41
   1  -2  18    1.90    0.67
   1  -2  18    3.62    2.19
   1  -2  18    2.51    0.75
  -1   2 -18    2.18    0.52
  -1   2 -18    2.51    0.89
  -1   2 -18    3.69    1.11
  -1   2 -18    3.46    1.29
  -1   2 -18    2.34    0.87
   1  -2  19    8.60    4.02
   1  -2  19    7.92    4.36
   1  -2  19    6.07    1.93
   1  -2  19    5.70    1.36
  -1   2 -19    5.47    1.65
  -1   2 -19    5.64    2.53
  -1   2 -19    8.92    1.21
   1  -2  20    2.38    2.83
   1  -2  20    3.88    3.37
   1  -2  20    4.60    3.00
  -1   2 -20    4.15    1.60
   1  -2  21    1.70    1.22
   1  -2  21    1.05    2.15
   1  -2  21    1.96    1.42
  -1   2 -21    1.89    1.27
   1  -2  22    1.82    1.31
   1  -2  22    2.29    2.53
   1  -2  22    2.03    2.70
  -1   2 -22    1.78    1.61
   1  -2  23   25.10   12.36
   1  -2  23   22.09   13.14
   1  -2  23   17.20    9.94
  -1   2 -23   26.47    7.41
   1  -2  24    2.27    2.96
   1  -2  24    0.99    2.36
   1  -2  24    2.06    3.34
  -1   2 -24    2.11    1.72
   1  -2  25    3.64    3.40
   1  -2  25    5.39    4.17
   1  -2  25    4.86    4.86
  -1   2 -25    4.86    2.70
   1  -2  26    3.21    3.98
   1  -2  26    3.55    3.56
   1  -2  26    2.74    3.00
  -1   2 -26    3.07    2.30
   1  -2  27    2.11    2.86
   1  -2  27    2.79    3.98
   1  -2  27    3.32    3.62
  -1   2 -27    2.90    2.24
   1  -2  28    2.09    3.42
   1  -2  28    2.11    3.23
   1  -2  28    1.44    2.23
  -1   2 -28    2.71    2.04
   1  -2  29    4.34    4.61
   1  -2  29    2.90    2.90
   1  -2  29    4.47    4.19
  -1   2 -29    5.17    2.55
   1  -2  30    1.24    1.64
   1  -2  30    0.32    1.12
   1  -2  30    0.75    1.45
  -1   2 -30   -0.42    0.54
   1  -2  31    2.53    1.69
   1  -2  31    0.99    1.50
   1  -2  31    0.00    0.60
  -1   2 -31   -0.43    0.98
   1  -2  32   -1.52    1.79
   1  -2  32   -0.32    1.15
   1  -2  32   -1.35    1.96
  -1   2 -32   -0.44    1.06
   1  -2  33    2.28    1.60
   1  -2  33    0.53    1.82
   1  -2  33    0.33    0.51
  -1   2 -33    0.68    0.91
   1  -2  34    1.62    1.49
   1  -2  34    0.22    1.42
   1  -2  34    0.47    0.69
  -1   2 -34    0.22    0.68
   1  -2  35    0.84    1.46
   1  -2  35    0.87    1.27
   1  -1 -34    2.00    1.28
  -1   1  33    3.58    1.40
  -1   1  33    0.60    0.59
  -1   1  33    3.05    1.48
   1  -1 -32    2.35    1.04
  -1   1  32   -0.33    1.17
  -1   1  32    0.19    1.34
  -1   1  32   -0.18    0.63
   1  -1 -31    0.01    1.45
  -1   1  31   -1.88    1.62
  -1   1  31    0.57    0.86
  -1   1  31    4.13    1.52
   1  -1 -30    0.03    1.71
  -1   1  30    0.32    1.84
  -1   1  30    3.78    1.61
  -1   1  30    0.37    0.51
   1  -1 -29   -0.01    1.50
  -1   1  29    1.52    1.46
  -1   1  29   -0.15    1.59
  -1   1  29   -0.03    0.83
   1  -1 -28    4.11    2.52
  -1   1  28    0.24    1.62
  -1   1  28    2.06    2.49
  -1   1  28    3.80    2.34
   1  -1 -27    1.11    0.98
  -1   1  27    0.68    1.85
  -1   1  27    0.54    1.66
  -1   1  27    0.43    0.64
   1  -1 -26    2.27    2.05
  -1   1  26    0.64    1.29
  -1   1  26    0.30    1.89
  -1   1  26    0.75    2.19
   1  -1 -25    0.80    2.09
  -1   1  25    0.87    1.43
  -1   1  25    0.94    1.20
  -1   1  25    1.46    1.98
   1  -1 -24    5.91    3.96
  -1   1  24    4.23    1.48
  -1   1  24    5.25    2.11
  -1   1  24    5.73    3.52
   1  -1 -23    3.29    2.91
  -1   1  23    3.20    2.99
  -1   1  23    2.78    2.14
  -1   1  23    3.59    2.78
   1  -1 -22   23.78    5.18
  -1   1  22   21.22   10.16
  -1   1  22   21.21    8.89
  -1   1  22   19.76    7.17
   1  -1 -21    0.51    1.36
  -1   1  21    0.43    1.59
  -1   1  21    0.68    1.21
  -1   1  21    0.32    1.41
   1  -1 -20   41.54    9.37
  -1   1  20   21.21    3.15
  -1   1  20   35.24    9.19
  -1   1  20   32.76    5.07
  -1   1  20   32.33    9.95
   1  -1 -19    1.88    1.31
  -1   1  19    0.79    0.47
  -1   1  19    1.46    1.02
  -1   1  19    1.32    1.19
  -1   1  19    0.92    1.47
  -1   1  19    0.73    0.45
   1  -1 -18    4.20    0.86
   1  -1 -18    3.86    1.86
   1  -1 -18    3.75    2.03
  -1   1  18    3.79    1.73
  -1   1  18    3.08    1.55
  -1   1  18    4.01    1.77
  -1   1  18    3.90    0.87
  -1   1  18    2.78    0.85
  -1   1  18    3.41    2.07
   1  -1 -17   85.76   17.85
   1  -1 -17   87.41   19.70
   1  -1 -17  109.65   15.64
  -1   1  17   83.08   19.32
  -1   1  17   91.41   19.24
  -1   1  17   83.01   17.36
  -1   1  17   75.53   19.78
  -1   1  17   71.81    8.71
  -1   1  17   88.52   11.11
  -1   1  17   66.00   11.69
   1  -1 -16    1.08    0.83
   1  -1 -16    1.08    0.96
   1  -1 -16    0.62    0.51
  -1   1  16    0.72    1.14
  -1   1  16    0.96    0.49
  -1   1  16    0.98    0.50
  -1   1  16    0.69    0.50
  -1   1  16    0.96    0.98
  -1   1  16    1.10    0.84
  -1   1  16    0.79    0.37
   1  -1 -15  193.86   47.66
   1  -1 -15  179.14   44.97
   1  -1 -15  218.97   51.22
  -1   1  15  161.54   38.63
  -1   1  15  155.98   32.29
  -1   1  15  176.05   35.03
  -1   1  15  188.24   48.15
  -1   1  15  200.93   35.41
  -1   1  15  197.84   46.34
  -1   1  15  183.88   51.09
   1  -1 -14   56.95   10.37
   1  -1 -14   45.38    9.11
   1  -1 -14   63.89   11.08
  -1   1  14   48.08   10.17
  -1   1  14   59.03    5.89
  -1   1  14   46.55    6.60
  -1   1  14   45.67    7.53
  -1   1  14   42.00    8.46
  -1   1  14   59.26    9.84
  -1   1  14   43.46   10.03
   1  -1 -13   15.15    2.65
   1  -1 -13   13.74    2.78
   1  -1 -13   11.32    2.29
  -1   1  13   10.59    2.70
  -1   1  13   10.90    1.13
  -1   1  13   12.12    1.22
  -1   1  13   11.08    1.51
  -1   1  13   10.44    2.15
  -1   1  13   12.24    2.45
  -1   1  13   12.47    2.29
   1  -1 -12   10.84    1.32
   1  -1 -12   16.63    2.51
   1  -1 -12   15.45    2.76
  -1   1  12   12.20    1.27
  -1   1  12   15.01    2.03
  -1   1  12   13.14    1.99
  -1   1  12   11.28    2.46
  -1   1  12   16.06    2.55
  -1   1  12   11.63    1.61
  -1   1  12   10.39    2.05
   1  -1 -11   32.86    4.13
   1  -1 -11   33.31    5.14
   1  -1 -11   24.12    4.03
  -1   1  11   36.73    4.23
  -1   1  11   26.52    3.77
  -1   1  11   34.02    4.74
  -1   1  11   26.00    4.53
  -1   1  11   30.98    3.27
  -1   1  11   29.51    3.75
  -1   1  11   31.53    4.07
   1  -1 -10    3.13    0.70
   1  -1 -10    3.76    0.73
   1  -1 -10    2.78    0.89
  -1   1  10    3.53    0.62
  -1   1  10    4.11    0.89
  -1   1  10    2.91    0.85
  -1   1  10    3.92    0.45
  -1   1  10    2.93    0.71
  -1   1  10    4.10    0.75
   1  -1  -9    7.72    1.25
   1  -1  -9   11.42    1.32
   1  -1  -9   11.36    1.58
  -1   1   9    9.47    1.21
  -1   1   9   13.71    1.28
  -1   1   9    9.46    1.44
  -1   1   9   11.21    0.80
  -1   1   9   14.25    1.67
  -1   1   9   14.17    1.54
   1  -1  -8    0.18    0.14
   1  -1  -8    0.62    0.26
   1  -1  -8    0.65    0.33
  -1   1   8    0.55    0.35
  -1   1   8    0.16    0.29
  -1   1   8    0.24    0.31
  -1   1   8    0.74    0.28
  -1   1   8    0.12    0.27
  -1   1   8    0.42    0.28
   1  -1  -7   15.89    1.70
   1  -1  -7   21.25    2.13
   1  -1  -7   19.70    1.82
  -1   1   7   23.65    2.09
  -1   1   7   22.57    1.94
  -1   1   7   26.00    1.41
  -1   1   7   31.66    2.57
  -1   1   7   19.64    2.02
  -1   1   7   26.57    1.44
   1  -1  -6   62.94    6.19
   1  -1  -6   53.27    5.50
   1  -1  -6   71.53    7.62
  -1   1   6   76.46    7.24
  -1   1   6   75.79    6.97
  -1   1   6   60.29    6.37
  -1   1   6  102.21    9.48
   1  -1  -5   22.09    1.65
   1  -1  -5   30.82    2.22
   1  -1  -5   25.39    1.66
   1  -1  -5   20.34    1.59
  -1   1   5   25.58    1.68
  -1   1   5   22.56    1.67
  -1   1   5   29.83    1.43
   1  -1  -4   72.90    6.27
   1  -1  -4   51.52    3.79
   1  -1  -4   58.27    4.97
   1  -1  -4   64.95    5.47
  -1   1   4   91.77    8.06
  -1   1   4   71.97    5.83
  -1   1   4   87.21    6.69
  -1   1   4   57.33    4.97
   1  -1  -3   73.40    6.42
   1  -1  -3   87.02    8.38
   1  -1  -3   98.29    9.68
   1  -1  -3   87.98    8.55
  -1   1   3   95.70    7.91
  -1   1   3   94.89    8.74
  -1   1   3  116.74   10.31
  -1   1   3   85.63    7.01
  -1   1   3  119.76   10.77
  -1   1   3  109.97   10.35
   1  -1   4    3.25    0.18
   1  -1   4    3.13    0.17
   1  -1   4    3.50    0.34
   1  -1   4    3.30    0.39
  -1   1  -4    3.53    0.16
  -1   1  -4    3.54    0.31
  -1   1  -4    3.41    0.18
  -1   1  -4    3.38    0.24
   1  -1   5   91.67    8.92
   1  -1   5   90.57   10.08
   1  -1   5   90.49    9.47
   1  -1   5   75.01    6.50
   1  -1   5   93.66    7.99
  -1   1  -5   70.31    6.48
  -1   1  -5   82.59    8.37
  -1   1  -5  107.11    8.41
  -1   1  -5  104.17    8.64
   1  -1   6   59.30    6.89
   1  -1   6   68.87    6.25
   1  -1   6   69.53    7.29
   1  -1   6   59.12    5.07
   1  -1   6   68.78    6.67
   1  -1   6   71.32    5.55
  -1   1  -6   77.21    5.23
  -1   1  -6   77.87    6.23
  -1   1  -6   56.86    4.55
  -1   1  -6   65.40    5.66
   1  -1   7    0.45    0.28
   1  -1   7    0.28    0.15
   1  -1   7    0.84    0.39
   1  -1   7    0.47    0.33
   1  -1   7    1.02    0.18
   1  -1   7    0.88    0.40
  -1   1  -7    0.56    0.28
  -1   1  -7    0.85    0.09
  -1   1  -7    0.47    0.11
  -1   1  -7    0.45    0.17
   1  -1   8    3.56    0.68
   1  -1   8    4.30    0.95
   1  -1   8    4.04    0.43
   1  -1   8    6.03    0.72
   1  -1   8    3.90    0.97
  -1   1  -8    4.40    0.43
  -1   1  -8    4.93    0.72
  -1   1  -8    4.80    0.22
  -1   1  -8    3.43    0.41
   1  -1   9    2.77    0.81
   1  -1   9    1.17    0.33
   1  -1   9    1.94    0.30
   1  -1   9    2.56    0.33
   1  -1   9    3.49    0.33
   1  -1   9    2.32    0.81
  -1   1  -9    2.18    0.32
  -1   1  -9    2.17    0.34
  -1   1  -9    2.28    0.16
  -1   1  -9    2.20    0.29
   1  -1  10    1.69    0.24
   1  -1  10    3.34    1.10
   1  -1  10    3.34    0.95
   1  -1  10    2.15    0.64
   1  -1  10    2.73    0.21
   1  -1  10    2.99    0.67
  -1   1 -10    2.92    0.35
  -1   1 -10    2.38    0.37
  -1   1 -10    2.15    0.22
   1  -1  11   44.91    9.01
   1  -1  11   47.27    8.24
   1  -1  11   51.71    6.56
   1  -1  11   45.45    4.17
   1  -1  11   31.93    5.92
  -1   1 -11   51.24    5.12
  -1   1 -11   47.54    4.13
  -1   1 -11   40.72    4.36
   1  -1  12    1.17    0.47
   1  -1  12    2.21    1.06
   1  -1  12    1.53    0.44
   1  -1  12    3.05    0.79
   1  -1  12    2.11    1.23
  -1   1 -12    2.16    0.52
  -1   1 -12    1.25    0.68
  -1   1 -12    1.75    0.46
  -1   1 -12    1.36    0.63
  -1   1 -12    2.08    0.75
   1  -1  13   45.07    3.77
   1  -1  13   52.51   10.30
   1  -1  13   60.70    8.60
   1  -1  13   50.78   11.74
   1  -1  13   36.77    5.25
  -1   1 -13   57.21    6.59
  -1   1 -13   54.70   10.09
  -1   1 -13   44.50    6.57
  -1   1 -13   51.93    5.58
  -1   1 -13   39.53    5.18
   1  -1  14    2.64    1.43
   1  -1  14    3.55    1.75
   1  -1  14    3.12    0.68
   1  -1  14    4.84    1.28
   1  -1  14    3.14    1.00
  -1   1 -14    4.99    1.30
  -1   1 -14    4.91    0.89
  -1   1 -14    4.07    0.87
  -1   1 -14    4.23    1.14
  -1   1 -14    2.51    0.41
   1  -1  15  186.19   53.72
   1  -1  15  182.48   34.53
   1  -1  15  205.57   46.54
   1  -1  15  192.82   50.52
   1  -1  15  153.98   33.61
  -1   1 -15  249.08   56.73
  -1   1 -15  143.16   30.04
  -1   1 -15  177.92   38.85
  -1   1 -15  172.73   31.95
  -1   1 -15  234.28   45.12
   1  -1  16   13.52    4.99
   1  -1  16   21.80    4.35
   1  -1  16   17.58    5.42
   1  -1  16   16.34    6.19
   1  -1  16   15.88    2.38
  -1   1 -16   19.03    1.94
  -1   1 -16   17.95    2.66
  -1   1 -16   21.95    3.65
  -1   1 -16   18.02    2.42
  -1   1 -16   14.71    2.79
   1  -1  17   23.21    6.87
   1  -1  17   20.35    3.62
   1  -1  17   22.96    4.53
   1  -1  17   20.25    4.94
   1  -1  17   18.76    2.87
  -1   1 -17   20.75    2.88
  -1   1 -17   25.96    2.62
  -1   1 -17   19.64    2.05
  -1   1 -17   25.66    4.02
  -1   1 -17   23.41    3.04
   1  -1  18    0.69    0.28
   1  -1  18    0.75    0.49
   1  -1  18    0.33    1.66
   1  -1  18    0.47    1.16
   1  -1  18    0.28    1.46
  -1   1 -18    0.30    0.62
  -1   1 -18    0.83    0.36
  -1   1 -18    0.85    0.55
  -1   1 -18    0.37    0.51
  -1   1 -18    1.70    0.81
   1  -1  19   19.05    7.87
   1  -1  19   16.04    2.66
   1  -1  19   20.16    7.19
   1  -1  19   13.46    3.20
  -1   1 -19   22.66    4.40
  -1   1 -19   14.66    3.18
   1  -1  20   10.92    5.11
   1  -1  20   11.82    6.30
   1  -1  20   11.01    7.02
  -1   1 -20   15.12    4.46
   1  -1  21   40.92   16.42
   1  -1  21   31.21   13.36
   1  -1  21   40.41   10.98
  -1   1 -21   53.49   12.43
   1  -1  22   23.59   10.26
   1  -1  22   29.41   12.54
   1  -1  22   26.82    7.42
  -1   1 -22   29.68    8.12
   1  -1  23   39.72   17.32
   1  -1  23   43.05   21.39
   1  -1  23   45.21   20.13
  -1   1 -23   53.91   14.28
   1  -1  24    5.38    5.18
   1  -1  24    5.05    2.15
   1  -1  24    5.77    4.60
  -1   1 -24    6.97    3.02
   1  -1  25    3.40    3.34
   1  -1  25    2.15    1.40
   1  -1  25    3.23    3.87
  -1   1 -25    4.89    2.28
   1  -1  26    4.95    2.06
   1  -1  26    6.73    5.82
   1  -1  26    7.15    5.25
  -1   1 -26    8.79    3.46
   1  -1  27    0.82    3.45
   1  -1  27    1.31    1.04
   1  -1  27    1.15    3.12
  -1   1 -27    1.58    1.85
   1  -1  28    7.95    6.17
   1  -1  28    8.52    6.51
   1  -1  28    4.91    1.99
  -1   1 -28    7.24    3.28
   1  -1  29    0.83    1.24
   1  -1  29   -0.01    1.13
   1  -1  29    0.17    1.15
  -1   1 -29   -0.39    1.05
   1  -1  30   -0.28    2.20
   1  -1  30    0.83    1.95
   1  -1  30   -0.55    1.06
  -1   1 -30    0.79    1.11
   1  -1  31    0.72    0.61
   1  -1  31    1.86    2.24
   1  -1  31    0.01    2.58
  -1   1 -31   -0.03    1.29
   1  -1  32   -0.26    2.13
   1  -1  32   -0.77    1.92
   1  -1  32   -0.65    0.93
  -1   1 -32    0.07    1.07
   1  -1  33    2.95    2.01
   1  -1  33    5.26    2.65
   1  -1  33   -0.14    0.98
  -1   1 -33    2.09    1.25
   1  -1  34    3.92    1.54
   1  -1  34    0.79    0.87
   1  -1  34   -0.64    0.57
  -1   1 -34   -1.44    0.70
   1  -1  35   -2.41    2.45
   1  -1  35   -3.02    2.08
   1   0 -34    0.91    1.25
  -1   0  34    2.61    1.32
  -1   0  34    0.35    1.56
   1   0 -33    4.58    1.17
  -1   0  33    2.43    1.39
  -1   0  33    0.12    0.44
  -1   0  33    0.38    1.60
   1   0 -32    3.21    1.38
  -1   0  32    1.70    1.68
  -1   0  32    1.31    1.86
  -1   0  32   -0.20    0.83
   1   0 -31    0.00    1.95
  -1   0  31    4.31    2.47
  -1   0  31    0.37    1.52
  -1   0  31    2.35    0.70
   1   0 -30    0.01    1.42
  -1   0  30    0.15    1.61
  -1   0  30    1.21    1.78
  -1   0  30    0.01    0.89
   1   0 -29    2.49    2.11
  -1   0  29    2.00    1.38
  -1   0  29   -0.01    1.40
  -1   0  29    1.84    2.42
   1   0 -28    7.03    3.13
  -1   0  28    0.00    2.28
  -1   0  28    2.99    3.53
  -1   0  28    5.73    3.22
   1   0 -27    8.79    3.90
  -1   0  27    7.02    3.87
  -1   0  27    7.93    4.49
  -1   0  27    0.01    2.97
   1   0 -26    2.92    1.67
  -1   0  26    2.99    3.44
  -1   0  26    2.38    3.04
  -1   0  26    2.28    2.21
   1   0 -25    5.79    3.12
  -1   0  25    1.88    2.36
  -1   0  25    2.34    1.78
  -1   0  25    2.77    1.63
   1   0 -24    6.00    3.36
  -1   0  24    4.26    4.04
  -1   0  24    3.81    1.56
  -1   0  24    4.93    3.77
   1   0 -23    0.03    1.34
  -1   0  23    0.12    1.72
  -1   0  23   -0.01    1.48
  -1   0  23    0.15    1.18
   1   0 -22    6.63    3.42
  -1   0  22    4.47    3.09
  -1   0  22    5.51    4.36
  -1   0  22    5.88    3.88
   1   0 -21    8.71    3.61
  -1   0  21    6.83    3.52
  -1   0  21    7.45    4.64
  -1   0  21    7.50    4.21
   1   0 -20   42.10   10.83
  -1   0  20   30.79   12.60
  -1   0  20   30.88   10.57
  -1   0  20   31.42   10.89
   1   0 -19   22.67    5.92
  -1   0  19   17.03    6.02
  -1   0  19   15.90    6.78
  -1   0  19   16.55    5.82
   1   0 -18  107.74   14.95
   1   0 -18   67.44   14.18
   1   0 -18   79.28   18.03
  -1   0  18   77.23   18.29
  -1   0  18   76.44   15.92
  -1   0  18   57.62    7.74
  -1   0  18   53.69    7.43
  -1   0  18   75.59   12.60
  -1   0  18   63.42    9.75
  -1   0  18   68.76   18.83
   1   0 -17    2.62    0.75
   1   0 -17    1.50    1.33
   1   0 -17    1.45    0.99
  -1   0  17    1.45    0.60
  -1   0  17    1.80    1.47
  -1   0  17    1.21    0.75
  -1   0  17    2.03    1.66
  -1   0  17    1.70    0.47
  -1   0  17    1.18    0.47
  -1   0  17    2.14    1.19
   1   0 -16  116.45   20.03
   1   0 -16   84.27   16.26
   1   0 -16   94.93   19.40
  -1   0  16   88.39   20.94
  -1   0  16   80.57   12.99
  -1   0  16   97.74   18.79
  -1   0  16   72.88    9.96
  -1   0  16   65.69   10.39
  -1   0  16   84.49   12.64
  -1   0  16  101.75   21.84
   1   0 -15    0.86    0.72
   1   0 -15    0.51    0.49
   1   0 -15    0.60    0.35
  -1   0  15    0.55    0.47
  -1   0  15    0.45    0.35
  -1   0  15    0.45    0.36
  -1   0  15    0.28    0.92
  -1   0  15    0.26    0.79
  -1   0  15    0.18    0.73
  -1   0  15    0.70    0.79
   1   0 -14    0.45    0.61
   1   0 -14    0.30    0.61
   1   0 -14    0.69    0.87
  -1   0  14    0.91    0.73
  -1   0  14    0.99    0.33
  -1   0  14   -0.03    0.81
  -1   0  14    0.56    0.51
  -1   0  14   -0.13    0.66
  -1   0  14    0.20    0.36
   1   0 -13  104.70   14.45
   1   0 -13  133.69   16.49
   1   0 -13  108.23   20.45
   1   0 -13  129.90   21.30
   1   0 -13  131.44   25.65
  -1   0  13  128.02   23.36
  -1   0  13  100.72   21.93
  -1   0  13   99.75   19.07
  -1   0  13  114.64   14.53
  -1   0  13  118.10   22.96
  -1   0  13  106.21   15.63
  -1   0  13  101.34   16.36
   1   0 -12  111.45   18.94
   1   0 -12   88.01   10.43
   1   0 -12   93.69   14.03
   1   0 -12   94.88   10.64
   1   0 -12   92.77   11.92
  -1   0  12   74.78   14.79
  -1   0  12  127.01   16.81
  -1   0  12  110.84   17.68
  -1   0  12   79.80   14.25
  -1   0  12   83.66   10.68
  -1   0  12   81.13   11.55
  -1   0  12   74.82   13.14
   1   0 -11    4.84    0.64
   1   0 -11    6.69    1.59
   1   0 -11    6.25    1.21
   1   0 -11    5.89    0.70
   1   0 -11    6.52    0.62
  -1   0  11    6.86    1.25
  -1   0  11    6.27    0.89
  -1   0  11    5.03    1.11
  -1   0  11    4.65    1.33
  -1   0  11    6.90    1.10
  -1   0  11    5.75    0.72
  -1   0  11    6.93    1.40
   1   0 -10    1.26    0.35
   1   0 -10    1.24    0.33
   1   0 -10    1.41    0.46
   1   0 -10    1.21    0.64
  -1   0  10    1.54    0.47
  -1   0  10    1.41    0.30
  -1   0  10    0.94    0.39
  -1   0  10    1.15    0.26
  -1   0  10    1.52    0.62
  -1   0  10    1.06    0.33
  -1   0  10    1.27    0.34
   1   0  -9   31.40    2.72
   1   0  -9   34.16    3.14
   1   0  -9   38.65    4.80
   1   0  -9   39.34    3.39
   1   0  -9   40.22    4.02
  -1   0   9   49.18    5.31
  -1   0   9   37.16    4.19
  -1   0   9   43.49    3.53
  -1   0   9   35.31    4.47
  -1   0   9   49.51    4.43
  -1   0   9   39.20    4.47
  -1   0   9   37.20    3.68
   1   0  -8    1.03    0.28
   1   0  -8    1.18    0.39
   1   0  -8    1.23    0.36
   1   0  -8    1.81    0.48
  -1   0   8    1.23    0.21
  -1   0   8    2.47    0.51
  -1   0   8    0.96    0.43
  -1   0   8    1.44    0.24
  -1   0   8    1.73    0.18
   1   0  -7   13.77    1.46
   1   0  -7   13.01    0.96
   1   0  -7   11.33    1.08
  -1   0   7   15.39    1.17
  -1   0   7   10.82    1.26
  -1   0   7   14.05    0.68
  -1   0   7   15.98    1.59
   1   0  -6   71.18    7.51
   1   0  -6   74.78    6.78
   1   0  -6   64.91    6.83
   1   0  -6   59.26    5.18
   1   0  -6   78.93    7.42
  -1   0   6   77.02    6.36
  -1   0   6   89.75    7.95
  -1   0   6   68.51    7.24
  -1   0   6  101.53    9.73
   1   0  -5   46.81    3.88
   1   0  -5   44.47    3.51
   1   0  -5   47.12    3.53
   1   0  -5   38.80    3.39
   1   0  -5   44.12    3.02
  -1   0   5   54.64    3.94
  -1   0   5   69.67    5.32
  -1   0   5   41.80    3.50
  -1   0   5   55.57    3.39
  -1   0   5   50.38    3.98
   1   0  -4   76.89    7.61
   1   0  -4   85.07    8.20
   1   0  -4  103.24    9.39
   1   0  -4   76.22    7.45
   1   0  -4   83.33    7.32
  -1   0   4   71.66    6.21
  -1   0   4  116.31   10.43
  -1   0   4  115.75    9.62
  -1   0   4   93.95    8.04
  -1   0   4  108.20    9.84
   1   0   5  166.79   20.60
   1   0   5  141.60   18.71
   1   0   5  134.17   16.80
   1   0   5  162.09   23.11
   1   0   5  157.30   21.52
  -1   0  -5  126.52   14.81
  -1   0  -5  156.22   19.74
  -1   0  -5  129.69   16.53
  -1   0  -5  172.31   20.12
  -1   0  -5  171.66   22.29
   1   0   6   17.52    1.06
   1   0   6   16.44    0.92
   1   0   6   17.07    1.01
   1   0   6   17.32    2.03
   1   0   6   17.66    1.78
  -1   0  -6   15.57    0.97
  -1   0  -6   18.80    0.85
  -1   0  -6   21.60    1.52
  -1   0  -6   19.39    1.54
  -1   0  -6   16.22    1.04
   1   0   7  108.06   12.38
   1   0   7  101.46   11.91
   1   0   7  112.17   12.30
   1   0   7  104.43   12.86
   1   0   7   96.58    9.42
   1   0   7   96.14   10.54
  -1   0  -7   89.35    8.63
  -1   0  -7  115.59   13.35
  -1   0  -7  106.24   10.18
  -1   0  -7  107.84   12.68
  -1   0  -7  107.40   11.43
   1   0   8   18.53    1.80
   1   0   8   16.50    1.18
   1   0   8   20.08    1.42
   1   0   8   16.82    1.35
   1   0   8   19.70    1.61
   1   0   8   24.32    2.16
  -1   0  -8   17.53    1.35
  -1   0  -8   22.63    2.59
  -1   0  -8   20.13    1.05
  -1   0  -8   16.82    0.87
  -1   0  -8   19.29    1.21
   1   0   9   34.91    3.16
   1   0   9   46.38    6.34
   1   0   9   49.62    4.07
   1   0   9   35.71    3.37
   1   0   9   60.53    6.00
   1   0   9   43.90    6.96
  -1   0  -9   53.67    5.54
  -1   0  -9   40.40    2.75
  -1   0  -9   39.82    3.48
  -1   0  -9   49.58    5.58
   1   0  10    9.42    0.86
   1   0  10    6.20    1.02
   1   0  10    9.46    1.38
   1   0  10    6.66    0.70
   1   0  10    7.28    1.94
   1   0  10    8.31    1.73
  -1   0 -10    6.17    0.43
  -1   0 -10    8.67    1.30
  -1   0 -10    6.89    1.15
  -1   0 -10    7.20    0.78
   1   0  11    0.52    0.80
   1   0  11    0.79    0.68
   1   0  11    0.99    0.60
   1   0  11    1.00    0.22
   1   0  11    1.61    0.36
   1   0  11    0.79    0.30
  -1   0 -11    0.89    0.64
  -1   0 -11    0.88    0.39
  -1   0 -11    0.64    0.35
  -1   0 -11    1.33    0.33
   1   0  12   37.22    3.89
   1   0  12   29.54    6.94
   1   0  12   33.03    6.07
   1   0  12   41.06    6.05
   1   0  12   23.49    3.75
   1   0  12   41.72    4.41
  -1   0 -12   31.69    3.53
  -1   0 -12   40.26    4.34
  -1   0 -12   40.56    6.16
  -1   0 -12   36.79    3.56
   1   0  13    7.87    1.15
   1   0  13   13.41    1.56
   1   0  13   14.15    2.63
   1   0  13    8.42    2.89
   1   0  13   10.35    2.74
   1   0  13   13.29    2.66
  -1   0 -13   14.03    1.92
  -1   0 -13   13.73    2.46
  -1   0 -13   12.41    1.62
  -1   0 -13   10.66    1.43
   1   0  14   43.68    7.62
   1   0  14   36.40    4.80
   1   0  14   32.75    8.80
   1   0  14   42.18    5.10
   1   0  14   37.41    8.53
  -1   0 -14   46.40    8.09
  -1   0 -14   44.26    5.92
  -1   0 -14   41.58    5.14
  -1   0 -14   38.27    3.45
  -1   0 -14   44.39    5.77
   1   0  15    0.41    0.56
   1   0  15    1.21    0.83
   1   0  15    0.72    0.85
   1   0  15    0.37    0.32
   1   0  15    0.89    0.49
   1   0  15    0.66    0.49
  -1   0 -15    0.49    0.87
  -1   0 -15    0.72    0.50
  -1   0 -15    0.60    0.49
  -1   0 -15    0.99    0.58
  -1   0 -15    0.56    0.40
   1   0  16   10.91    3.69
   1   0  16   11.86    1.98
   1   0  16   14.08    3.37
   1   0  16   11.15    4.44
   1   0  16   11.19    1.80
  -1   0 -16   14.04    2.55
  -1   0 -16   13.79    3.28
  -1   0 -16   14.76    2.79
  -1   0 -16   11.64    2.09
   1   0  17    4.95    2.49
   1   0  17    3.62    0.51
   1   0  17    4.89    1.75
   1   0  17    4.74    1.96
   1   0  17    4.91    2.04
  -1   0 -17    4.99    1.12
  -1   0 -17    3.64    0.65
  -1   0 -17    4.23    1.79
  -1   0 -17    4.95    1.12
  -1   0 -17    7.59    1.63
   1   0  18   77.37    9.94
   1   0  18   80.91   22.91
   1   0  18   81.21   26.72
   1   0  18   86.58   25.25
   1   0  18   98.11   21.46
  -1   0 -18   91.01   21.26
  -1   0 -18  118.08   21.66
  -1   0 -18   81.91   16.00
   1   0  19    1.90    1.80
   1   0  19    1.13    1.52
   1   0  19    1.29    2.02
   1   0  19    1.12    0.74
   1   0  19    2.30    1.23
  -1   0 -19    1.13    1.19
  -1   0 -19    1.33    0.89
  -1   0 -19    1.62    1.42
   1   0  20  192.21   79.30
   1   0  20  195.86   72.52
   1   0  20  200.32   69.77
  -1   0 -20  242.49   67.53
   1   0  21    1.34    1.94
   1   0  21    1.52    2.26
   1   0  21    1.07    0.85
  -1   0 -21    2.10    1.32
   1   0  22  112.47   40.33
   1   0  22   93.83   21.00
   1   0  22  102.33   41.48
  -1   0 -22  134.84   33.18
   1   0  23    5.87    5.19
   1   0  23    6.59    4.77
   1   0  23    5.45    3.60
  -1   0 -23    8.63    3.35
   1   0  24    9.13    6.08
   1   0  24    8.69    6.80
   1   0  24    7.61    4.51
  -1   0 -24   10.55    4.19
   1   0  25    9.66    6.73
   1   0  25    8.23    5.05
   1   0  25    8.81    7.75
  -1   0 -25   13.77    4.91
   1   0  26    2.50    2.85
   1   0  26    2.27    3.18
   1   0  26    1.37    0.97
  -1   0 -26    2.04    2.04
   1   0  27    4.93    4.08
   1   0  27    4.86    4.49
   1   0  27    3.15    1.30
  -1   0 -27    3.20    2.68
   1   0  28    2.66    2.87
   1   0  28    1.32    2.72
   1   0  28    0.17    1.49
  -1   0 -28    1.75    1.63
   1   0  29    0.19    1.40
   1   0  29    3.04    2.77
   1   0  29    1.27    2.53
  -1   0 -29    1.28    1.54
   1   0  30    0.12    2.56
   1   0  30    0.66    2.24
   1   0  30    1.21    1.17
  -1   0 -30    0.35    1.43
   1   0  31    1.25    1.08
   1   0  31    1.87    2.23
   1   0  31    0.07    2.35
  -1   0 -31   -0.05    1.44
   1   0  32    0.36    2.07
   1   0  32    4.71    1.88
   1   0  32    0.75    0.54
  -1   0 -32    0.00    1.40
   1   0  33   -0.05    0.75
   1   0  33    1.32    1.80
   1   0  33   -0.94    2.01
  -1   0 -33    1.95    0.61
   1   0  34    0.20    0.43
   1   0  34    1.78    1.30
   1   0  34   -1.35    1.38
  -1   0 -34   -0.20    0.78
   1   0  35    2.11    1.71
   1   0  35    0.83    1.46
   1   1 -34    0.83    0.91
  -1  -1  34   -3.41    1.29
  -1  -1  34   -0.66    1.45
   1   1 -33    2.64    1.06
  -1  -1  33    1.13    1.52
  -1  -1  33   -0.87    0.66
  -1  -1  33    0.41    1.33
   1   1 -32    2.07    2.28
  -1  -1  32    1.34    1.47
  -1  -1  32    7.88    2.85
  -1  -1  32    5.49    3.03
   1   1 -31    0.01    1.33
  -1  -1  31    0.24    1.46
  -1  -1  31    0.19    0.93
  -1  -1  31    0.18    1.65
   1   1 -30    1.88    1.87
  -1  -1  30    1.81    2.52
  -1  -1  30    0.35    1.41
  -1  -1  30    1.22    2.28
   1   1 -29    3.71    1.50
  -1  -1  29   -0.01    2.03
  -1  -1  29    4.63    3.42
  -1  -1  29    4.13    3.75
   1   1 -28    4.95    2.19
  -1  -1  28    3.56    1.73
  -1  -1  28    0.03    0.91
  -1  -1  28    2.81    1.53
   1   1 -27    5.12    3.10
  -1  -1  27    5.56    4.13
  -1  -1  27   -0.05    2.39
  -1  -1  27    4.13    3.55
   1   1 -26   22.41    9.20
  -1  -1  26   14.89    7.99
  -1  -1  26   17.40   11.95
  -1  -1  26   18.30   11.08
   1   1 -25   10.10    5.30
  -1  -1  25    8.92    6.34
  -1  -1  25    8.12    6.79
  -1  -1  25    7.01    4.57
   1   1 -24    1.21    1.96
  -1  -1  24    1.46    2.75
  -1  -1  24    1.54    2.35
  -1  -1  24    0.56    1.84
   1   1 -23    1.25    1.61
  -1  -1  23    0.52    1.21
  -1  -1  23    0.06    2.03
  -1  -1  23    0.54    0.84
   1   1 -22   12.49    4.34
  -1  -1  22    8.11    3.16
  -1  -1  22    8.84    2.91
  -1  -1  22    6.69    2.37
   1   1 -21    9.88    3.64
  -1  -1  21    5.26    1.86
  -1  -1  21    6.71    4.43
  -1  -1  21    5.92    3.60
   1   1 -20   62.33   14.52
  -1  -1  20   40.21   15.62
  -1  -1  20   40.27   13.73
  -1  -1  20   36.87    7.60
   1   1 -19    8.81    2.78
  -1  -1  19    7.57    3.84
  -1  -1  19    6.21    1.67
  -1  -1  19    7.60    3.58
   1   1 -18    3.62    1.64
   1   1 -18    3.19    1.32
   1   1 -18    3.63    2.08
  -1  -1  18    2.74    1.84
  -1  -1  18    4.32    2.57
  -1  -1  18    3.67    1.12
  -1  -1  18    4.44    2.20
  -1  -1  18    2.46    1.02
   1   1 -17    1.85    0.97
   1   1 -17    2.22    1.51
   1   1 -17    2.22    1.12
  -1  -1  17    1.67    0.41
  -1  -1  17    2.47    1.89
  -1  -1  17    2.21    0.85
  -1  -1  17    2.42    1.66
  -1  -1  17    2.03    1.40
   1   1 -16   51.77    8.21
   1   1 -16   50.84    6.44
   1   1 -16   40.35    4.61
  -1  -1  16   31.74    4.23
  -1  -1  16   41.92    5.77
  -1  -1  16   46.18    6.21
  -1  -1  16   53.34   11.07
  -1  -1  16   45.19   10.78
  -1  -1  16   52.15    6.29
  -1  -1  16   36.23    3.96
   1   1 -15    1.86    0.47
   1   1 -15    2.91    0.95
   1   1 -15    1.21    0.54
   1   1 -15    2.05    1.38
   1   1 -15    1.40    0.36
  -1  -1  15    1.56    0.36
  -1  -1  15    2.07    1.06
  -1  -1  15    2.40    1.21
  -1  -1  15    2.37    0.59
  -1  -1  15    1.52    0.35
  -1  -1  15    2.43    1.34
  -1  -1  15    2.62    0.72
   1   1 -14    0.20    0.32
   1   1 -14    0.37    0.78
   1   1 -14    0.30    0.41
   1   1 -14    0.14    0.51
   1   1 -14    0.63    0.55
  -1  -1  14    0.90    0.64
  -1  -1  14    0.33    0.71
  -1  -1  14   -0.05    0.22
  -1  -1  14    0.17    0.23
  -1  -1  14    0.07    0.20
  -1  -1  14    0.30    0.36
  -1  -1  14    0.92    0.76
   1   1 -13   26.62    3.09
   1   1 -13   28.44    4.08
   1   1 -13   33.97    2.76
   1   1 -13   23.05    2.81
   1   1 -13   31.40    5.72
  -1  -1  13   25.98    4.48
  -1  -1  13   27.59    3.10
  -1  -1  13   22.70    2.11
  -1  -1  13   20.49    1.80
  -1  -1  13   30.54    5.10
  -1  -1  13   24.30    5.22
  -1  -1  13   26.96    2.99
   1   1 -12   14.88    2.43
   1   1 -12   16.27    1.40
   1   1 -12   16.92    3.60
   1   1 -12   13.26    1.80
  -1  -1  12   13.58    1.80
  -1  -1  12   13.78    2.99
  -1  -1  12   13.58    2.50
  -1  -1  12   14.11    1.23
  -1  -1  12   17.05    3.22
  -1  -1  12   13.90    2.76
  -1  -1  12   14.93    1.27
   1   1 -11    0.68    0.71
   1   1 -11    0.21    0.46
   1   1 -11    0.56    0.41
   1   1 -11    0.45    0.26
  -1  -1  11    0.79    0.24
  -1  -1  11    0.30    0.24
  -1  -1  11    0.33    0.33
  -1  -1  11    0.65    0.56
  -1  -1  11    0.36    0.49
  -1  -1  11    0.73    0.62
  -1  -1  11    0.89    0.34
   1   1 -10   20.12    2.49
   1   1 -10   23.24    2.43
   1   1 -10   18.06    2.35
   1   1 -10   22.14    3.48
  -1  -1  10   19.95    2.89
  -1  -1  10   22.43    3.18
  -1  -1  10   17.44    2.97
  -1  -1  10   16.51    2.63
  -1  -1  10   19.34    2.07
  -1  -1  10   18.06    1.17
  -1  -1  10   19.90    1.53
   1   1  -9   29.51    3.43
   1   1  -9   24.73    2.53
   1   1  -9   24.68    3.02
   1   1  -9   28.84    4.00
  -1  -1   9   26.44    3.65
  -1  -1   9   30.19    2.59
  -1  -1   9   33.70    2.38
  -1  -1   9   26.25    2.26
  -1  -1   9   33.04    2.32
  -1  -1   9   37.14    4.25
  -1  -1   9   24.39    3.51
   1   1  -8    8.90    1.45
   1   1  -8    6.72    1.04
   1   1  -8    7.70    0.96
   1   1  -8    8.64    0.58
   1   1  -8    9.75    0.72
  -1  -1   8   13.21    1.04
  -1  -1   8   12.87    0.82
  -1  -1   8   13.10    1.57
  -1  -1   8   11.05    0.72
  -1  -1   8    8.50    1.23
  -1  -1   8    9.39    1.32
   1   1  -7    2.73    0.65
   1   1  -7    2.74    0.54
   1   1  -7    2.49    0.55
   1   1  -7    2.63    0.43
  -1  -1   7    2.99    0.33
  -1  -1   7    3.79    0.31
  -1  -1   7    3.25    0.62
  -1  -1   7    4.17    0.45
  -1  -1   7    3.95    0.70
  -1  -1   7    2.71    0.57
   1   1  -6    7.53    0.60
   1   1  -6    7.70    0.83
   1   1  -6    6.20    0.77
   1   1  -6    6.92    1.02
   1   1  -6    7.46    0.87
  -1  -1   6   12.24    1.06
  -1  -1   6   10.22    0.68
  -1  -1   6    6.99    0.89
  -1  -1   6    8.17    0.92
   1   1  -5   26.54    1.34
   1   1  -5   29.26    2.27
   1   1  -5   24.35    2.44
   1   1  -5   23.19    1.90
   1   1  -5   23.84    1.44
  -1  -1   5   28.45    1.28
  -1  -1   5   36.67    2.16
  -1  -1   5   26.13    2.15
  -1  -1   5   25.62    2.17
  -1  -1   5   35.90    2.41
   1   1  -4   61.44    5.39
   1   1  -4   65.77    5.03
   1   1  -4   56.96    5.14
   1   1  -4   67.19    6.20
   1   1  -4   52.51    3.96
  -1  -1   4   61.07    4.53
  -1  -1   4   67.59    5.89
  -1  -1   4   65.78    5.75
  -1  -1   4   66.92    5.56
  -1  -1   4   78.56    6.21
  -1  -1   4   87.72    6.00
   1   1   5   62.77    5.12
   1   1   5   75.54    5.58
   1   1   5   57.00    4.95
   1   1   5   65.69    6.34
   1   1   5   65.02    5.60
   1   1   5   64.29    5.81
  -1  -1  -5   69.22    5.98
  -1  -1  -5   63.07    5.09
  -1  -1  -5   61.79    6.15
  -1  -1  -5   68.19    5.18
  -1  -1  -5   65.45    5.32
  -1  -1  -5   71.68    5.75
   1   1   6  527.60  173.16
   1   1   6  487.26  158.90
   1   1   6  521.45  165.08
   1   1   6  507.84  165.00
   1   1   6  491.18  163.67
  -1  -1  -6  623.81  200.76
  -1  -1  -6  499.01  159.76
  -1  -1  -6  651.50  207.70
  -1  -1  -6  453.18  149.40
  -1  -1  -6  610.30  192.47
  -1  -1  -6  583.78  182.23
   1   1   7   31.94    2.29
   1   1   7   26.76    3.12
   1   1   7   28.34    2.98
   1   1   7   29.62    2.55
   1   1   7   29.95    1.92
  -1  -1  -7   33.83    2.26
  -1  -1  -7   30.12    2.28
  -1  -1  -7   27.35    3.29
  -1  -1  -7   33.06    1.95
  -1  -1  -7   33.71    2.85
  -1  -1  -7   34.26    2.68
   1   1   8  577.99  217.44
   1   1   8  537.39  206.37
   1   1   8  608.59  222.48
   1   1   8  544.44  204.60
   1   1   8  815.90  289.00
   1   1   8  701.44  252.28
  -1  -1  -8  616.93  214.25
  -1  -1  -8  623.69  214.56
  -1  -1  -8  554.64  209.57
  -1  -1  -8  635.99  242.29
  -1  -1  -8  537.38  195.36
   1   1   9   97.15   10.61
   1   1   9  100.87   12.43
   1   1   9  100.74   10.12
   1   1   9   84.96   13.98
   1   1   9   87.13   12.95
   1   1   9  122.32   15.45
  -1  -1  -9  111.14   14.29
  -1  -1  -9   96.33   12.16
  -1  -1  -9   90.28   11.02
  -1  -1  -9  102.53   13.40
   1   1  10   70.80   12.12
   1   1  10   63.87   12.24
   1   1  10   79.15   11.63
   1   1  10  116.99   12.20
   1   1  10  148.42   16.05
   1   1  10   83.60   11.28
  -1  -1 -10   83.13   10.72
  -1  -1 -10  115.96   16.61
  -1  -1 -10   96.07   10.42
  -1  -1 -10   94.88   12.27
   1   1  11   56.28    6.55
   1   1  11   37.49    4.44
   1   1  11   30.17    3.82
   1   1  11   36.13    5.03
   1   1  11   65.93    5.97
   1   1  11   35.56    6.00
  -1  -1 -11   50.31    5.52
  -1  -1 -11   40.02    3.25
  -1  -1 -11   39.98    4.52
  -1  -1 -11   42.73    5.39
   1   1  12    0.88    0.77
   1   1  12    1.44    0.51
   1   1  12    0.90    0.82
   1   1  12    1.04    0.45
   1   1  12    1.43    0.33
   1   1  12    1.40    0.70
  -1  -1 -12    1.15    0.47
  -1  -1 -12    1.24    0.64
  -1  -1 -12    1.27    0.51
  -1  -1 -12    1.43    0.55
   1   1  13   19.23    2.95
   1   1  13   38.82    4.90
   1   1  13   20.79    4.09
   1   1  13   20.41    4.61
   1   1  13   39.12    4.03
   1   1  13   20.71    5.30
  -1  -1 -13   22.44    3.23
  -1  -1 -13   28.63    4.37
  -1  -1 -13   31.69    4.00
  -1  -1 -13   31.43    4.40
   1   1  14   48.02    6.05
   1   1  14   34.49    7.28
   1   1  14   32.91    8.27
   1   1  14   30.91    4.43
   1   1  14   41.63    6.98
   1   1  14   36.16    6.36
  -1  -1 -14   56.43    7.03
  -1  -1 -14   39.81    5.53
  -1  -1 -14   53.14    7.36
  -1  -1 -14   38.79    3.94
  -1  -1 -14   43.22    7.50
   1   1  15   30.85    2.76
   1   1  15   27.86    3.12
   1   1  15   19.54    3.01
   1   1  15   28.27    5.91
   1   1  15   20.31    5.38
   1   1  15   20.37    3.75
  -1  -1 -15   25.94    3.98
  -1  -1 -15   23.05    2.60
  -1  -1 -15   31.93    3.41
  -1  -1 -15   32.02    3.81
  -1  -1 -15   27.11    3.26
   1   1  16   10.84    3.96
   1   1  16   13.52    1.37
   1   1  16    8.84    1.56
   1   1  16   14.35    1.97
   1   1  16   12.13    3.65
   1   1  16   11.94    3.04
  -1  -1 -16   10.98    2.13
  -1  -1 -16   10.37    1.65
  -1  -1 -16   12.30    2.73
   1   1  17  142.44   24.66
   1   1  17  120.31   34.79
   1   1  17  149.13   32.20
   1   1  17  130.20   33.60
   1   1  17  150.98   26.12
   1   1  17   94.31   18.66
  -1  -1 -17  157.26   31.65
  -1  -1 -17  139.07   27.14
  -1  -1 -17  119.85   19.99
   1   1  18   10.96    2.08
   1   1  18   12.39    3.18
   1   1  18    9.84    2.30
   1   1  18   12.03    3.30
   1   1  18    7.28    1.46
   1   1  18   10.29    3.83
  -1  -1 -18   11.72    2.24
  -1  -1 -18   10.35    2.87
  -1  -1 -18   12.32    2.77
   1   1  19  108.89   17.87
   1   1  19   66.86   11.80
   1   1  19  111.63   31.53
   1   1  19  115.96   24.11
   1   1  19  115.81   25.96
   1   1  19   69.62   11.84
   1   1  19  112.36   28.49
  -1  -1 -19  111.52   24.30
  -1  -1 -19  116.79   21.11
  -1  -1 -19  128.71   18.16
   1   1  20   58.42   22.50
   1   1  20   65.71   18.48
   1   1  20   63.21   20.17
  -1  -1 -20   75.50   17.55
   1   1  21   41.89   12.13
   1   1  21   41.17   16.40
   1   1  21   46.12   15.51
  -1  -1 -21   53.30   13.12
   1   1  22    4.23    1.89
   1   1  22    5.04    1.74
   1   1  22    4.16    2.39
  -1  -1 -22    4.87    2.45
   1   1  23    1.43    2.27
   1   1  23    1.29    1.45
   1   1  23    1.15    1.37
  -1  -1 -23    2.66    1.71
   1   1  24    0.41    1.06
   1   1  24    0.45    1.88
   1   1  24    0.26    1.61
  -1  -1 -24   -0.19    1.31
   1   1  25   -0.38    1.72
   1   1  25   -0.55    1.52
   1   1  25    0.14    0.91
  -1  -1 -25    0.26    1.19
   1   1  26    3.52    1.17
   1   1  26    3.20    3.38
   1   1  26    2.88    3.73
  -1  -1 -26    2.51    2.53
   1   1  27    0.85    1.78
   1   1  27    0.36    1.86
   1   1  27    0.25    0.90
  -1  -1 -27   -0.28    1.29
   1   1  28    0.19    0.90
   1   1  28   -0.07    0.85
   1   1  28   -0.64    1.54
  -1  -1 -28   -0.18    1.15
   1   1  29    0.04    1.26
   1   1  29    1.68    1.08
   1   1  29    1.42    2.07
  -1  -1 -29    0.04    1.56
   1   1  30    2.36    1.23
   1   1  30    0.15    3.09
   1   1  30    4.11    2.72
  -1  -1 -30    0.05    2.06
   1   1  31    0.22    0.33
   1   1  31   -0.62    1.56
   1   1  31    0.05    1.73
  -1  -1 -31   -0.05    1.23
   1   1  32    0.92    0.64
   1   1  32    0.23    1.78
   1   1  32    0.25    1.08
  -1  -1 -32   -0.01    1.19
   1   1  33   -1.69    1.38
   1   1  33   -2.66    1.31
   1   1  33    0.47    0.46
   1   1  34    1.12    2.32
   1   1  34    0.67    1.98
  -1  -1 -34    4.47    1.56
   1   1  35   -0.38    1.10
   1   1  35   -0.91    1.00
  -1  -1 -35    0.16    0.61
   1   2 -34    0.66    0.98
  -1  -2  34    1.02    2.30
  -1  -2  34    1.27    1.78
  -1  -2  34    1.05    0.44
   1   2 -33    0.48    1.34
  -1  -2  33    1.04    2.01
  -1  -2  33    2.55    1.82
  -1  -2  33    1.29    1.02
   1   2 -32    7.32    4.68
  -1  -2  32   15.21    5.87
  -1  -2  32   15.96    6.73
   1   2 -31   -0.35    1.36
  -1  -2  31   -0.22    1.89
  -1  -2  31   -0.17    1.15
  -1  -2  31   -0.80    1.68
   1   2 -30    0.56    0.91
  -1  -2  30    1.00    1.48
  -1  -2  30    1.06    2.40
  -1  -2  30    2.42    2.55
   1   2 -29    4.29    2.43
  -1  -2  29    4.09    3.69
  -1  -2  29   -0.06    2.22
  -1  -2  29    2.00    3.36
   1   2 -28    0.55    1.42
  -1  -2  28   -0.01    0.67
  -1  -2  28   -0.70    2.06
  -1  -2  28   -2.74    2.34
   1   2 -27   41.42   12.94
  -1  -2  27   43.93   19.09
  -1  -2  27   43.13   21.11
  -1  -2  27   24.89    6.37
   1   2 -26    0.35    1.66
  -1  -2  26    1.41    2.39
  -1  -2  26    0.68    1.71
  -1  -2  26    0.14    1.42
   1   2 -25    0.64    1.61
  -1  -2  25    0.63    2.51
  -1  -2  25    0.19    2.30
  -1  -2  25    0.39    1.65
   1   2 -24    1.17    1.03
  -1  -2  24    0.74    2.88
  -1  -2  24    0.54    1.93
  -1  -2  24    1.18    2.47
   1   2 -23   15.22    5.85
  -1  -2  23   11.63    8.72
  -1  -2  23    8.36    5.94
  -1  -2  23   13.12    7.75
   1   2 -22    6.23    3.35
  -1  -2  22    4.05    4.03
  -1  -2  22    4.13    4.46
  -1  -2  22    3.63    3.31
   1   2 -21   71.37   18.44
  -1  -2  21   58.19   20.64
  -1  -2  21   56.30   23.20
  -1  -2  21   49.34   19.09
   1   2 -20    1.05    1.27
  -1  -2  20    0.66    1.58
  -1  -2  20    1.03    1.73
  -1  -2  20    0.94    1.84
   1   2 -19   11.42    3.39
  -1  -2  19   11.28    4.93
  -1  -2  19   11.20    5.77
  -1  -2  19    9.23    4.42
   1   2 -18    1.56    0.59
   1   2 -18    1.52    0.91
   1   2 -18    0.96    0.83
  -1  -2  18    1.78    1.75
  -1  -2  18    1.24    1.21
  -1  -2  18    1.29    0.79
  -1  -2  18    0.97    1.98
  -1  -2  18    1.10    0.71
   1   2 -17   56.49    9.81
   1   2 -17   37.05    7.18
   1   2 -17   51.17   11.66
  -1  -2  17   37.74    6.59
  -1  -2  17   53.95   13.12
  -1  -2  17   35.01    5.84
  -1  -2  17   45.10    9.87
  -1  -2  17   47.07   12.93
   1   2 -16    5.45    1.48
   1   2 -16    4.89    2.01
   1   2 -16    4.61    1.08
   1   2 -16    3.60    1.22
   1   2 -16    3.97    0.75
  -1  -2  16    4.57    2.28
  -1  -2  16    4.09    1.82
  -1  -2  16    3.36    0.96
  -1  -2  16    3.53    2.09
  -1  -2  16    3.71    1.69
   1   2 -15    1.18    0.66
   1   2 -15    1.01    0.52
   1   2 -15    1.63    0.81
   1   2 -15    1.16    0.38
   1   2 -15    1.30    0.56
  -1  -2  15    1.38    0.62
  -1  -2  15    1.32    0.94
  -1  -2  15    0.62    0.17
  -1  -2  15    1.96    1.15
  -1  -2  15    1.12    0.55
  -1  -2  15    1.25    0.87
   1   2 -14    3.72    1.52
   1   2 -14    3.05    0.70
   1   2 -14    3.20    0.99
   1   2 -14    5.41    0.71
  -1  -2  14    3.37    0.97
  -1  -2  14    3.71    0.93
  -1  -2  14    2.74    0.41
  -1  -2  14    3.47    0.82
  -1  -2  14    4.15    1.37
  -1  -2  14    3.40    0.77
   1   2 -13   33.11    4.29
   1   2 -13   37.03    6.73
   1   2 -13   49.35    6.23
   1   2 -13   33.90    4.78
  -1  -2  13   37.24    6.31
  -1  -2  13   31.68    4.14
  -1  -2  13   36.66    4.43
  -1  -2  13   30.95    2.33
  -1  -2  13   36.81    3.94
  -1  -2  13   34.89    2.81
   1   2 -12   19.70    3.70
   1   2 -12   16.50    2.47
   1   2 -12   17.84    2.36
   1   2 -12   16.88    2.28
  -1  -2  12   18.94    2.15
  -1  -2  12   19.37    3.72
  -1  -2  12   21.01    3.27
  -1  -2  12   14.28    1.34
  -1  -2  12   18.11    1.08
  -1  -2  12   19.36    3.16
  -1  -2  12   13.98    3.22
   1   2 -11   77.09   11.19
   1   2 -11   78.95    9.62
   1   2 -11   70.69   10.20
   1   2 -11   81.70    8.77
  -1  -2  11   86.94   10.47
  -1  -2  11   64.15   12.47
  -1  -2  11   81.40   12.68
  -1  -2  11   83.41   14.60
  -1  -2  11   91.84    9.41
  -1  -2  11   85.93    9.76
   1   2 -10   13.14    1.54
   1   2 -10   13.43    2.27
   1   2 -10   12.80    2.20
   1   2 -10   13.56    1.51
  -1  -2  10   14.41    2.05
  -1  -2  10   12.79    2.36
  -1  -2  10   14.30    1.38
  -1  -2  10   15.92    2.37
  -1  -2  10   11.38    1.31
  -1  -2  10   10.75    0.67
  -1  -2  10   17.03    1.13
   1   2  -9    8.50    1.47
   1   2  -9    9.21    1.09
   1   2  -9    6.21    1.22
   1   2  -9    7.79    1.33
   1   2  -9    9.07    1.00
  -1  -2   9   12.01    0.80
  -1  -2   9   10.18    0.96
  -1  -2   9    8.02    1.59
  -1  -2   9   10.49    1.45
  -1  -2   9    9.58    0.70
  -1  -2   9    9.42    0.96
   1   2  -8    4.70    0.62
   1   2  -8    3.63    0.79
   1   2  -8    4.30    0.35
   1   2  -8    3.60    0.76
  -1  -2   8    4.60    0.74
  -1  -2   8    3.80    0.81
  -1  -2   8    4.48    0.37
  -1  -2   8    3.88    0.27
  -1  -2   8    3.93    0.49
  -1  -2   8    4.93    0.28
   1   2  -7    6.73    0.68
   1   2  -7    5.75    0.88
   1   2  -7    5.10    0.85
   1   2  -7    5.62    0.99
   1   2  -7    6.00    0.72
  -1  -2   7    6.82    0.54
  -1  -2   7    5.73    0.98
  -1  -2   7    8.14    0.84
  -1  -2   7    8.07    0.59
   1   2  -6  550.81  213.11
   1   2  -6  634.48  245.64
   1   2  -6  760.28  286.44
   1   2  -6  662.14  252.53
   1   2  -6  570.88  226.60
  -1  -2   6  595.26  236.77
  -1  -2   6  858.01  308.90
  -1  -2   6  710.65  255.62
  -1  -2   6  750.25  282.27
  -1  -2   6  627.45  241.14
  -1  -2   6  624.88  231.92
   1   2  -5   43.84    3.23
   1   2  -5   37.63    4.04
   1   2  -5   46.40    2.99
   1   2  -5   37.58    2.42
   1   2  -5   34.14    2.15
  -1  -2   5   36.27    1.88
  -1  -2   5   36.86    1.90
  -1  -2   5   40.12    3.28
  -1  -2   5   38.92    3.46
  -1  -2   5   42.40    2.45
   1   2  -4   48.96    3.65
   1   2  -4   37.12    2.91
   1   2  -4   43.90    2.57
   1   2  -4   39.06    3.94
   1   2  -4   45.53    2.94
  -1  -2   4   44.13    3.04
  -1  -2   4   41.42    2.15
  -1  -2   4   49.02    4.69
  -1  -2   4   49.99    3.80
  -1  -2   4   41.22    3.44
  -1  -2   4   41.20    2.55
   1   2  -3   65.40    6.89
   1   2  -3   66.37    4.49
   1   2  -3   57.73    4.29
   1   2  -3   73.23    5.85
   1   2  -3   74.12    6.17
   1   2  -3   81.73    6.14
  -1  -2   3   70.78    5.28
  -1  -2   3   84.29    7.04
  -1  -2   3   84.28    8.33
  -1  -2   3   59.86    4.83
  -1  -2   3   74.94    6.29
  -1  -2   3  107.09    7.18
   1   2   3 1084.34  565.40
   1   2   3 1133.48  600.84
   1   2   3 1052.43  549.22
   1   2   3  910.89  473.47
   1   2   3 1070.13  569.17
   1   2   3  897.97  473.60
  -1  -2  -3 1006.28  519.86
  -1  -2  -3 1145.60  601.96
  -1  -2  -3 1063.92  559.72
  -1  -2  -3 1023.62  553.52
  -1  -2  -3 1129.56  587.01
  -1  -2  -3 1014.22  526.51
   1   2   4    5.70    0.38
   1   2   4    4.55    0.47
   1   2   4    5.08    0.41
   1   2   4    5.18    0.46
   1   2   4    5.84    0.68
   1   2   4    5.89    0.34
  -1  -2  -4    5.43    0.38
  -1  -2  -4    6.42    0.43
  -1  -2  -4    5.47    0.40
  -1  -2  -4    6.14    0.39
  -1  -2  -4    4.99    0.70
  -1  -2  -4    5.33    0.26
   1   2   5  994.66  440.93
   1   2   5  895.52  397.05
   1   2   5  899.19  398.49
   1   2   5  781.36  344.93
   1   2   5  905.86  402.93
   1   2   5  711.07  322.23
  -1  -2  -5  683.44  313.82
  -1  -2  -5  866.12  380.05
  -1  -2  -5  645.02  285.58
  -1  -2  -5  983.45  431.90
  -1  -2  -5  830.93  362.19
  -1  -2  -5  880.01  390.81
   1   2   6    1.14    0.32
   1   2   6    1.00    0.31
   1   2   6    1.23    0.33
   1   2   6    1.02    0.22
   1   2   6    1.47    0.20
   1   2   6    0.83    0.35
  -1  -2  -6    1.06    0.26
  -1  -2  -6    1.46    0.32
  -1  -2  -6    1.12    0.14
  -1  -2  -6    1.54    0.24
  -1  -2  -6    1.11    0.20
  -1  -2  -6    0.71    0.30
   1   2   7   66.43    6.65
   1   2   7  128.74   11.70
   1   2   7  107.60   11.40
   1   2   7   88.21    9.39
   1   2   7   75.02    7.65
   1   2   7   80.36    9.74
  -1  -2  -7   65.39    9.53
  -1  -2  -7  114.86   11.12
  -1  -2  -7   84.74    9.34
  -1  -2  -7   71.72    6.73
  -1  -2  -7   89.35    7.92
   1   2   8  452.27  147.80
   1   2   8  685.78  209.46
   1   2   8  565.21  168.53
   1   2   8  543.92  167.39
   1   2   8  487.00  155.52
   1   2   8  425.92  136.44
  -1  -2  -8  492.07  148.21
  -1  -2  -8  524.71  161.38
  -1  -2  -8  431.53  142.66
  -1  -2  -8  399.59  128.67
   1   2   9   17.36    2.02
   1   2   9   15.83    1.18
   1   2   9   16.44    2.28
   1   2   9   15.30    1.95
  -1  -2  -9   17.46    1.19
  -1  -2  -9   24.30    1.94
  -1  -2  -9   15.60    1.80
   1   2  10   84.44   14.52
   1   2  10  153.50   19.17
   1   2  10  113.16   16.05
   1   2  10  147.31   20.26
   1   2  10   82.58   15.68
   1   2  10  115.12   17.13
  -1  -2 -10  110.49   16.01
  -1  -2 -10  108.24   16.48
  -1  -2 -10  121.98   17.56
   1   2  11    1.34    0.60
   1   2  11    2.36    0.72
   1   2  11    1.92    0.59
   1   2  11    1.10    0.68
   1   2  11    1.32    0.83
   1   2  11    2.36    0.53
  -1  -2 -11    1.63    0.58
  -1  -2 -11    1.92    0.58
  -1  -2 -11    2.06    0.48
   1   2  12  124.24   17.30
   1   2  12  107.84   24.50
   1   2  12  106.33   21.86
   1   2  12  138.85   23.67
   1   2  12  156.98   25.79
   1   2  12  166.95   24.66
  -1  -2 -12  130.53   22.28
  -1  -2 -12  121.44   19.64
  -1  -2 -12  124.26   21.72
  -1  -2 -12  139.95   23.49
   1   2  13    8.23    2.13
   1   2  13    8.71    1.82
   1   2  13    8.11    2.59
   1   2  13    8.56    1.71
   1   2  13   14.92    1.97
   1   2  13   14.34    2.11
  -1  -2 -13    9.44    0.91
  -1  -2 -13    9.95    1.87
  -1  -2 -13   11.14    1.63
  -1  -2 -13    9.35    1.94
   1   2  14   71.32   15.69
   1   2  14   93.60   13.70
   1   2  14   73.34   12.17
   1   2  14   86.03   14.26
   1   2  14   72.35   12.93
   1   2  14   64.05   16.57
  -1  -2 -14   87.67   14.86
  -1  -2 -14   98.12   12.91
  -1  -2 -14   81.38    8.78
  -1  -2 -14   84.58   14.59
  -1  -2 -14   65.50   11.48
   1   2  15    1.49    0.50
   1   2  15    1.78    1.24
   1   2  15    1.49    0.73
   1   2  15    1.78    0.43
   1   2  15    1.79    1.14
   1   2  15    2.30    0.85
  -1  -2 -15    1.80    0.65
  -1  -2 -15    1.61    0.52
  -1  -2 -15    2.06    0.94
   1   2  16   99.90   23.67
   1   2  16  107.14   20.19
   1   2  16   89.62   16.19
   1   2  16  104.84   20.87
   1   2  16   92.40   25.22
   1   2  16  113.64   19.11
  -1  -2 -16   91.73   13.28
  -1  -2 -16   93.41   13.77
  -1  -2 -16  121.94   23.26
   1   2  17   19.27    5.10
   1   2  17   22.43    3.57
   1   2  17   17.20    5.67
   1   2  17   18.98    4.13
   1   2  17   15.58    1.80
   1   2  17   26.80    4.84
  -1  -2 -17   19.64    2.07
  -1  -2 -17   17.85    3.98
  -1  -2 -17   23.42    4.51
   1   2  18   18.75    3.72
   1   2  18   23.02    4.11
   1   2  18   20.07    3.26
   1   2  18   20.64    4.71
   1   2  18   16.80    3.08
   1   2  18   26.36    5.58
  -1  -2 -18   18.61    4.68
  -1  -2 -18   21.71    4.00
  -1  -2 -18   24.97    5.26
   1   2  19   36.71    8.43
   1   2  19   41.24    7.32
   1   2  19   24.47    4.04
   1   2  19   30.40    8.78
   1   2  19   20.31    3.34
  -1  -2 -19   41.04    6.14
  -1  -2 -19   43.23    7.96
   1   2  20    1.75    0.75
   1   2  20    3.43    2.17
   1   2  20    2.53    0.75
   1   2  20    4.53    2.03
   1   2  20    5.58    1.64
  -1  -2 -20    3.74    1.71
   1   2  21    8.31    1.66
   1   2  21   15.57    5.43
   1   2  21   17.86    3.75
   1   2  21   17.44    5.00
  -1  -2 -21   20.55    4.63
   1   2  22    3.42    2.64
   1   2  22    3.83    2.93
   1   2  22    2.76    1.78
  -1  -2 -22    4.51    2.30
   1   2  23    1.33    1.10
   1   2  23    1.00    0.97
   1   2  23    0.50    1.08
  -1  -2 -23    1.29    1.55
   1   2  24    1.96    2.13
   1   2  24    1.44    0.65
   1   2  24    1.46    2.40
  -1  -2 -24    2.04    1.84
   1   2  25    7.09    4.23
   1   2  25    6.40    4.61
   1   2  25    5.65    1.24
  -1  -2 -25    6.76    3.48
   1   2  26    0.14    0.81
   1   2  26    0.45    1.65
   1   2  26   -0.41    1.78
  -1  -2 -26    0.85    1.31
   1   2  27   -0.21    1.47
   1   2  27   -0.07    1.61
   1   2  27   -0.03    0.67
  -1  -2 -27    0.09    1.20
   1   2  28    0.37    0.98
   1   2  28    0.22    0.43
   1   2  28    3.58    1.61
  -1  -2 -28    0.01    1.41
   1   2  29    7.26    1.95
   1   2  29    1.29    4.76
   1   2  29   13.42    4.23
  -1  -2 -29    0.18    3.60
   1   2  30   -0.19    1.62
   1   2  30   -0.03    0.58
   1   2  30   -1.84    1.52
  -1  -2 -30   -0.04    1.35
   1   2  31    2.70    1.82
   1   2  31    0.35    2.11
   1   2  31    1.07    0.41
  -1  -2 -31   -0.03    1.52
   1   2  32   -0.58    1.35
   1   2  32    0.33    0.25
   1   2  32   -0.78    1.51
  -1  -2 -32    0.05    1.10
   1   2  33    4.67    2.41
   1   2  33    1.78    2.82
  -1  -2 -33    5.79    2.40
   1   2  34    1.89    1.87
   1   2  34    2.91    2.03
  -1  -2 -34    3.49    1.48
  -1  -2 -35   45.10    4.22
   1   3 -34   -1.20    0.83
  -1  -3  34    2.08    1.36
  -1  -3  34    2.16    1.20
  -1  -3  34    0.39    0.70
   1   3 -33    1.21    1.10
  -1  -3  33    2.11    1.73
  -1  -3  33    1.38    1.58
  -1  -3  33    0.00    1.04
  -1  -3  32    0.28    1.54
  -1  -3  32    0.39    1.10
  -1  -3  32    0.37    1.75
   1   3 -31    0.18    1.32
  -1  -3  31    0.18    1.32
  -1  -3  31    1.16    1.99
  -1  -3  31    1.21    1.77
   1   3 -30    0.56    1.55
  -1  -3  30    1.24    2.13
  -1  -3  30    1.15    1.99
  -1  -3  30    0.57    0.84
   1   3 -29    0.65    1.62
  -1  -3  29    0.53    2.17
  -1  -3  29    0.78    1.96
  -1  -3  29    0.35    1.59
   1   3 -28    9.50    3.92
  -1  -3  28    0.01    3.98
  -1  -3  28    9.22    5.36
  -1  -3  28   10.41    6.24
   1   3 -27    2.57    1.81
  -1  -3  27    1.28    2.57
  -1  -3  27   -0.43    2.76
  -1  -3  27   -0.01    1.88
   1   3 -26   -0.26    0.68
  -1  -3  26    0.12    0.72
  -1  -3  26    0.15    1.68
  -1  -3  26    0.29    0.98
   1   3 -25    1.88    2.13
  -1  -3  25    1.58    3.03
  -1  -3  25    1.59    1.45
  -1  -3  25    2.35    2.80
   1   3 -24   17.47    6.63
  -1  -3  24   12.04    7.66
  -1  -3  24   11.08    8.71
  -1  -3  24   10.24    3.83
   1   3 -23   15.08    5.94
  -1  -3  23   12.66    7.18
  -1  -3  23    9.55    7.99
  -1  -3  23    9.42    3.39
   1   3 -22   36.41   10.45
  -1  -3  22   28.10   12.62
  -1  -3  22   22.83   11.99
  -1  -3  22   28.35   15.25
   1   3 -21    0.18    1.23
  -1  -3  21    0.45    1.78
  -1  -3  21    0.83    1.52
  -1  -3  21    1.11    1.61
   1   3 -20    0.98    1.05
  -1  -3  20    0.28    1.62
  -1  -3  20    0.18    1.43
  -1  -3  20    0.15    1.51
   1   3 -19    0.71    0.56
  -1  -3  19    0.36    1.63
  -1  -3  19    0.59    1.40
  -1  -3  19    0.22    0.71
   1   3 -18   24.70    5.17
  -1  -3  18   23.72    8.49
  -1  -3  18   24.51    7.57
  -1  -3  18   18.07    3.45
  -1  -3  18   17.02    4.06
   1   3 -17    0.24    0.56
   1   3 -17    0.19    0.60
   1   3 -17    0.51    0.56
   1   3 -17    0.35    0.77
   1   3 -17    0.30    0.39
  -1  -3  17    0.50    1.17
  -1  -3  17    0.18    0.39
  -1  -3  17   -0.09    1.11
  -1  -3  17    0.22    0.28
  -1  -3  17    0.52    1.17
   1   3 -16    8.46    3.02
   1   3 -16    6.69    1.45
   1   3 -16    7.15    1.77
   1   3 -16   11.55    1.43
  -1  -3  16    7.21    2.26
  -1  -3  16    7.86    2.71
  -1  -3  16    7.75    1.88
  -1  -3  16    7.44    1.55
  -1  -3  16    7.23    3.21
   1   3 -15   23.88    3.27
   1   3 -15   19.53    3.58
   1   3 -15   32.49    5.25
  -1  -3  15   23.63    3.34
  -1  -3  15   19.62    3.74
  -1  -3  15   23.88    3.85
  -1  -3  15   25.18    3.31
  -1  -3  15   23.18    5.00
   1   3 -14    2.38    1.09
   1   3 -14    2.03    0.78
   1   3 -14    2.23    1.22
   1   3 -14    3.57    0.89
  -1  -3  14    2.56    1.21
  -1  -3  14    2.27    1.46
  -1  -3  14    2.13    0.39
  -1  -3  14    2.61    1.05
  -1  -3  14    2.55    0.80
   1   3 -13  108.75   15.18
   1   3 -13  106.90   20.48
   1   3 -13  132.67   21.02
   1   3 -13   89.69   11.41
  -1  -3  13  107.63   14.37
  -1  -3  13  123.37   24.41
  -1  -3  13  105.57   12.43
  -1  -3  13  122.99   21.94
  -1  -3  13   90.95   15.93
  -1  -3  13  100.20   10.72
   1   3 -12    6.19    1.65
   1   3 -12    7.62    1.29
   1   3 -12    6.13    1.46
   1   3 -12    6.04    0.59
  -1  -3  12    7.62    2.03
  -1  -3  12    7.44    0.60
  -1  -3  12    7.10    2.03
  -1  -3  12    7.07    1.46
  -1  -3  12    6.84    0.35
  -1  -3  12    7.72    1.71
   1   3 -11   46.08    7.15
   1   3 -11   53.13    6.70
   1   3 -11   45.02    4.16
   1   3 -11   46.37    7.57
  -1  -3  11   59.43    7.97
  -1  -3  11   52.31    3.30
  -1  -3  11   56.18    7.98
  -1  -3  11   46.95    9.42
  -1  -3  11   59.56    9.48
  -1  -3  11   51.33    4.19
   1   3 -10   29.32    3.29
   1   3 -10   21.35    2.53
   1   3 -10   22.74    4.77
   1   3 -10   18.80    3.18
  -1  -3  10   22.91    3.94
  -1  -3  10   23.61    2.28
  -1  -3  10   25.29    3.37
  -1  -3  10   26.09    1.31
  -1  -3  10   28.74    4.02
  -1  -3  10   18.97    2.55
   1   3  -9    1.73    0.64
   1   3  -9    2.41    0.48
   1   3  -9    3.10    0.51
   1   3  -9    2.76    0.62
   1   3  -9    2.32    0.83
  -1  -3   9    2.81    0.66
  -1  -3   9    2.11    0.14
  -1  -3   9    2.55    0.47
  -1  -3   9    2.61    0.41
  -1  -3   9    2.38    0.09
  -1  -3   9    3.02    0.44
   1   3  -8   13.13    2.18
   1   3  -8   13.61    1.36
   1   3  -8   13.82    1.73
   1   3  -8   18.37    1.54
   1   3  -8   12.13    1.62
  -1  -3   8   18.48    1.78
  -1  -3   8   14.09    1.33
  -1  -3   8   15.90    1.99
  -1  -3   8   14.61    1.10
   1   3  -7   29.86    3.06
   1   3  -7   36.43    2.73
   1   3  -7   28.89    4.18
   1   3  -7   30.01    2.27
   1   3  -7   30.66    1.94
  -1  -3   7   38.88    3.13
  -1  -3   7   31.13    2.17
  -1  -3   7   35.66    2.91
  -1  -3   7   39.55    3.92
   1   3  -6   39.15    3.86
   1   3  -6   34.08    3.17
   1   3  -6   33.88    4.66
   1   3  -6   36.22    2.89
   1   3  -6   39.40    2.84
  -1  -3   6   36.76    2.49
  -1  -3   6   41.32    3.80
  -1  -3   6   40.54    4.20
  -1  -3   6   42.69    3.29
   1   3  -5  217.32   42.17
   1   3  -5  213.64   47.74
   1   3  -5  255.79   46.99
   1   3  -5  233.78   44.12
   1   3  -5  286.04   54.70
  -1  -3   5  272.72   50.40
  -1  -3   5  273.16   52.39
  -1  -3   5  300.34   58.60
  -1  -3   5  236.58   42.83
   1   3  -4   62.73    4.88
   1   3  -4   53.12    7.05
   1   3  -4   51.46    4.53
   1   3  -4   71.43    6.04
   1   3  -4   56.45    4.54
  -1  -3   4   69.92    5.98
  -1  -3   4   65.80    4.72
  -1  -3   4   61.62    4.89
  -1  -3   4   49.79    3.96
  -1  -3   4   72.86    8.82
   1   3  -3   66.19    8.50
   1   3  -3   87.64    7.30
   1   3  -3   81.28    6.49
   1   3  -3   65.77    5.64
   1   3  -3   59.41    4.04
   1   3  -3   73.96    6.06
  -1  -3   3   95.19   10.99
  -1  -3   3   67.92    5.42
  -1  -3   3   87.70    7.28
  -1  -3   3   82.80    7.05
  -1  -3   3   68.53    4.95
   1   3  -2  180.81   22.09
   1   3  -2  139.94   21.36
   1   3  -2  145.87   19.28
   1   3  -2  168.41   22.42
   1   3  -2  154.21   21.87
   1   3  -2  171.30   22.59
  -1  -3   2  154.14   20.96
  -1  -3   2  195.48   32.89
  -1  -3   2  182.48   24.59
  -1  -3   2  152.07   20.33
  -1  -3   2  198.19   25.65
  -1  -3   2  174.37   22.12
   1   3  -1  266.92   61.26
   1   3  -1  348.61   73.99
   1   3  -1  288.61   60.60
   1   3  -1  302.05   63.40
   1   3  -1  355.36   76.87
   1   3  -1  314.34   67.31
   1   3  -1  325.46   70.34
  -1  -3   1  343.54   72.42
  -1  -3   1  347.96   79.58
  -1  -3   1  373.62   79.06
  -1  -3   1  339.58   72.44
  -1  -3   1  326.87   69.93
   1   3   0   61.10    4.23
   1   3   0   63.63    4.38
   1   3   0   62.48    4.72
   1   3   0   71.62    5.27
   1   3   0   66.62    4.69
   1   3   0   59.04    6.71
  -1  -3   0   60.23    4.91
  -1  -3   0   68.60    4.95
  -1  -3   0   68.43    4.80
  -1  -3   0   79.62    8.96
  -1  -3   0   78.18    5.45
  -1  -3   0   73.36    5.83
   1   3   1   12.11    0.65
   1   3   1    9.57    0.32
   1   3   1    8.67    1.06
  -1  -3  -1   12.02    0.66
  -1  -3  -1   10.51    0.63
  -1  -3  -1    9.78    0.34
  -1  -3  -1   10.41    0.57
  -1  -3  -1   10.61    1.27
   1   3   2    6.59    0.48
   1   3   2    5.25    0.31
   1   3   2    5.18    0.35
   1   3   2    5.66    0.25
   1   3   2    6.52    0.43
   1   3   2    6.36    0.77
  -1  -3  -2    7.03    0.41
  -1  -3  -2    7.72    0.49
  -1  -3  -2    6.28    0.48
  -1  -3  -2    6.50    0.85
  -1  -3  -2    4.97    0.37
   1   3   3   24.06    1.23
   1   3   3   29.44    1.71
   1   3   3   25.22    1.40
   1   3   3   31.26    1.38
   1   3   3   23.60    1.97
   1   3   3   37.18    3.01
   1   3   3   27.20    1.64
  -1  -3  -3   28.08    3.35
  -1  -3  -3   30.27    1.63
  -1  -3  -3   27.05    1.99
  -1  -3  -3   31.21    1.92
  -1  -3  -3   28.90    1.44
   1   3   4  195.25   29.73
   1   3   4  205.68   33.10
   1   3   4  269.82   46.91
   1   3   4  163.08   28.92
   1   3   4  196.01   32.27
   1   3   4  205.64   32.62
  -1  -3  -4  168.64   24.73
  -1  -3  -4  197.18   34.49
  -1  -3  -4  208.31   31.75
  -1  -3  -4  191.56   29.51
  -1  -3  -4  205.39   33.30
  -1  -3  -4  233.10   37.03
   1   3   5    0.66    0.34
   1   3   5    0.43    0.29
   1   3   5    0.45    0.19
   1   3   5    0.42    0.14
   1   3   5    0.56    0.23
   1   3   5    0.51    0.18
  -1  -3  -5    0.46    0.11
  -1  -3  -5    0.50    0.31
  -1  -3  -5    0.90    0.20
  -1  -3  -5    0.79    0.16
  -1  -3  -5    0.70    0.21
   1   3   6  432.27  137.55
   1   3   6  468.27  156.65
   1   3   6  510.99  161.34
   1   3   6  590.24  188.61
   1   3   6  587.64  187.72
   1   3   6  487.38  155.30
  -1  -3  -6  589.60  183.32
  -1  -3  -6  493.47  170.40
  -1  -3  -6  534.55  166.78
  -1  -3  -6  434.59  134.18
  -1  -3  -6  511.86  165.69
   1   3   7  639.17  235.86
   1   3   7  652.72  234.00
   1   3   7  641.59  234.82
   1   3   7  612.49  225.45
   1   3   7  606.50  227.36
   1   3   7  629.54  227.98
  -1  -3  -7  634.45  241.63
  -1  -3  -7  442.03  157.73
  -1  -3  -7  558.95  197.80
  -1  -3  -7  642.05  228.93
  -1  -3  -7  639.07  234.86
   1   3   8  317.96   64.52
   1   3   8  259.40   57.71
   1   3   8  263.08   55.39
   1   3   8  240.89   52.81
   1   3   8  242.04   50.03
   1   3   8  353.83   74.21
   1   3   8  312.60   64.26
  -1  -3  -8  239.09   48.63
  -1  -3  -8  233.05   54.09
  -1  -3  -8  228.29   48.06
  -1  -3  -8  278.44   57.23
   1   3   9    4.61    0.60
   1   3   9    6.45    0.83
   1   3   9    3.33    0.89
   1   3   9    3.44    0.79
   1   3   9    2.95    0.49
   1   3   9    4.39    0.70
  -1  -3  -9    4.81    0.85
  -1  -3  -9    4.82    0.75
  -1  -3  -9    3.85    0.74
   1   3  10   92.08   14.27
   1   3  10   83.57   14.87
   1   3  10   83.66   13.88
   1   3  10  145.52   18.27
   1   3  10  137.11   17.52
   1   3  10  100.19   13.54
  -1  -3 -10   84.98   11.84
  -1  -3 -10  110.55   16.20
  -1  -3 -10   84.85   12.17
  -1  -3 -10  105.34   14.26
   1   3  11   30.44    2.92
   1   3  11   17.97    1.67
   1   3  11   14.81    2.91
   1   3  11   22.91    2.46
   1   3  11   20.35    2.26
   1   3  11   15.58    3.31
  -1  -3 -11   15.63    1.96
  -1  -3 -11   20.09    2.97
  -1  -3 -11   21.76    2.37
  -1  -3 -11   18.24    2.29
   1   3  12    0.91    0.24
   1   3  12    1.99    0.57
   1   3  12   -0.07    0.73
   1   3  12    0.43    0.51
   1   3  12    0.07    0.60
   1   3  12   -0.09    0.65
  -1  -3 -12   -0.01    0.60
  -1  -3 -12    0.68    0.48
  -1  -3 -12    1.17    0.33
  -1  -3 -12    0.47    0.42
   1   3  13    0.12    0.60
   1   3  13    0.58    0.47
   1   3  13    0.02    0.44
   1   3  13    0.27    0.69
   1   3  13    0.25    0.44
   1   3  13    0.48    0.51
  -1  -3 -13    0.30    0.46
  -1  -3 -13    0.22    0.24
  -1  -3 -13    0.43    0.58
   1   3  14    0.46    0.79
   1   3  14    0.62    0.64
   1   3  14    0.51    0.89
   1   3  14    0.96    0.56
   1   3  14    0.74    0.58
  -1  -3 -14    0.53    0.50
  -1  -3 -14    0.70    0.70
  -1  -3 -14    0.56    0.62
   1   3  15    0.54    0.92
   1   3  15    0.73    0.64
   1   3  15    0.62    0.69
   1   3  15    0.83    1.06
   1   3  15    1.25    0.79
   1   3  15    1.02    0.70
  -1  -3 -15    1.40    0.56
  -1  -3 -15    1.01    0.75
  -1  -3 -15    0.37    0.87
   1   3  16    0.91    0.68
   1   3  16    0.75    0.36
   1   3  16    0.43    0.68
   1   3  16    0.28    0.64
   1   3  16    1.10    0.95
   1   3  16    0.77    1.10
  -1  -3 -16    0.66    0.56
  -1  -3 -16    0.75    0.69
  -1  -3 -16    1.04    0.90
   1   3  17    9.54    3.23
   1   3  17   10.73    2.30
   1   3  17   10.15    1.24
   1   3  17    8.63    2.14
   1   3  17   11.31    2.43
   1   3  17    7.79    1.88
  -1  -3 -17    9.11    2.28
  -1  -3 -17   11.57    3.04
  -1  -3 -17    9.26    1.92
   1   3  18    0.86    0.70
   1   3  18    0.97    1.26
   1   3  18    0.77    0.81
   1   3  18    1.15    0.49
   1   3  18    1.10    1.17
   1   3  18    0.54    0.84
  -1  -3 -18    0.57    0.82
  -1  -3 -18    0.79    0.71
  -1  -3 -18    0.39    1.10
   1   3  19   28.17    5.41
   1   3  19   19.06    3.93
   1   3  19   24.78    6.97
   1   3  19   22.52    7.51
   1   3  19   13.91    3.27
  -1  -3 -19   27.64    3.08
  -1  -3 -19   29.28    6.65
   1   3  20    3.67    1.42
   1   3  20    3.13    1.21
   1   3  20    3.48    2.02
   1   3  20    2.32    1.08
  -1  -3 -20    4.51    1.96
   1   3  21   16.95    3.43
   1   3  21   17.37    5.11
   1   3  21   10.28    2.46
   1   3  21   16.27    5.85
  -1  -3 -21   18.79    5.17
   1   3  22    1.10    0.90
   1   3  22    1.37    1.40
   1   3  22    0.76    1.63
   1   3  22    0.68    0.58
  -1  -3 -22    0.99    0.80
   1   3  23    2.04    0.55
   1   3  23    1.76    1.80
   1   3  23    0.76    0.50
   1   3  23    1.94    2.04
  -1  -3 -23    3.43    1.80
   1   3  24    1.76    1.10
   1   3  24    2.43    2.16
   1   3  24    1.98    2.37
  -1  -3 -24    2.23    2.07
   1   3  25   10.06    5.15
   1   3  25    9.13    5.41
   1   3  25    8.16    2.43
  -1  -3 -25   13.18    4.98
   1   3  26    0.21    0.35
   1   3  26   -0.20    1.39
   1   3  26   -0.13    1.54
  -1  -3 -26    0.49    1.29
   1   3  27    1.79    1.36
   1   3  27   -0.08    0.59
   1   3  27    0.01    1.54
  -1  -3 -27   -0.05    1.37
   1   3  28    4.70    1.53
   1   3  28    0.22    1.76
   1   3  28    0.35    0.33
  -1  -3 -28   -0.01    1.52
   1   3  29   -0.21    0.54
   1   3  29   -0.19    1.31
   1   3  29   -0.15    1.39
  -1  -3 -29    0.03    1.37
   1   3  30    1.40    1.17
   1   3  30   -0.03    1.35
   1   3  30   -0.05    0.39
  -1  -3 -30   -0.01    1.13
   1   3  31   -1.42    1.75
   1   3  31   -1.13    1.57
  -1  -3 -31   -0.74    1.71
   1   3  32    0.33    1.88
   1   3  32    2.50    1.60
  -1  -3 -32    2.49    1.08
   1   3  33    1.10    1.22
   1   3  33    1.29    1.34
  -1  -3 -33    1.27    1.28
   1   3  34    1.65    0.92
   1   3  34    0.36    1.02
  -1  -3 -34   -0.47    0.97
  -1  -4  34   -0.36    0.67
  -1  -4  34    1.11    1.00
  -1  -4  34    0.24    1.12
   1   4 -33    1.89    0.87
  -1  -4  33   -1.00    0.98
  -1  -4  33    0.77    1.29
  -1  -4  33   -0.52    1.41
   1   4 -32    0.69    1.02
  -1  -4  32    0.09    0.64
  -1  -4  32    2.01    1.52
  -1  -4  32    0.56    1.72
   1   4 -31    9.92    2.48
  -1  -4  31    2.19    3.89
  -1  -4  31    1.89    3.49
  -1  -4  31    0.01    2.92
   1   4 -30   -0.64    1.25
  -1  -4  30    0.24    1.33
  -1  -4  30    1.05    1.58
  -1  -4  30    0.70    1.48
   1   4 -29    0.68    1.52
  -1  -4  29    1.01    0.94
  -1  -4  29    0.16    1.82
  -1  -4  29    0.23    2.02
   1   4 -28    2.02    1.96
  -1  -4  28    1.77    2.45
  -1  -4  28    1.22    3.03
  -1  -4  28    1.82    2.70
   1   4 -27    0.83    1.46
  -1  -4  27    0.45    1.92
  -1  -4  27    1.63    2.15
  -1  -4  27   -1.23    2.39
   1   4 -26   -0.07    1.43
  -1  -4  26   -0.79    1.90
  -1  -4  26   -0.34    2.09
  -1  -4  26   -0.16    1.78
   1   4 -25    0.98    2.04
  -1  -4  25    1.15    1.39
  -1  -4  25    1.52    2.43
  -1  -4  25    1.07    2.22
   1   4 -24   25.07    5.65
  -1  -4  24   18.71   11.04
  -1  -4  24   14.60   10.15
  -1  -4  24   19.08   12.74
   1   4 -23    0.36    1.34
  -1  -4  23    0.58    2.05
  -1  -4  23    0.28    1.00
  -1  -4  23    0.91    1.82
   1   4 -22   10.70    3.92
  -1  -4  22    7.68    5.99
  -1  -4  22    7.12    5.36
  -1  -4  22    8.81    5.43
   1   4 -21   -0.18    1.11
  -1  -4  21    0.51    1.64
  -1  -4  21    0.99    1.76
  -1  -4  21    1.08    1.44
   1   4 -20    1.06    1.33
  -1  -4  20    0.93    1.75
  -1  -4  20    0.46    1.87
  -1  -4  20    1.78    1.83
   1   4 -19   22.13    5.07
  -1  -4  19   17.54    7.55
  -1  -4  19   18.71    6.58
  -1  -4  19   12.03    3.77
   1   4 -18    6.07    1.71
   1   4 -18   10.37    1.81
   1   4 -18   11.79    2.87
  -1  -4  18   10.62    4.28
  -1  -4  18    7.60    4.51
  -1  -4  18    9.36    4.85
   1   4 -17   14.22    3.07
   1   4 -17    8.71    2.24
   1   4 -17   11.48    3.43
   1   4 -17    8.48    2.13
  -1  -4  17   12.83    4.16
  -1  -4  17    8.03    2.53
  -1  -4  17    8.33    2.38
  -1  -4  17   11.34    4.13
  -1  -4  17    9.00    1.88
   1   4 -16    9.55    2.93
   1   4 -16    7.68    1.82
   1   4 -16    6.67    2.41
   1   4 -16    9.66    2.03
  -1  -4  16    7.92    3.52
[truncated: 3,305,382 more chars]
