# Supplementary material for: [Fe(µ2-OH)6]3− Linked Fe3O Triads: Mössbauer Evidence for Trigonal µ3-O2− or µ3-OH− Groups in Bridged versus Unbridged Complexes
Source: Molecules. 2024 Jul 7;29(13):3218. doi: 10.3390/molecules29133218 (PMC11243536; doi:10.3390/molecules29133218)
Supplement: Supplementary file 1 [file molecules-29-03218-s001.zip › 2331489.cif]

####################################################################### 
# 
# This file contains crystal structure data downloaded from the 
# Cambridge Structural Database (CSD) hosted by the Cambridge 
# Crystallographic Data Centre (CCDC).
# 
# Full information about CCDC data access policies and citation 
# guidelines are available at http://www.ccdc.cam.ac.uk/access/V1 
# 
# Audit and citation data items may have been added by the CCDC. 
# Please retain this information to preserve the provenance of 
# this file and to allow appropriate attribution of the data. 
# 
#######################################################################

data_NDS_C3
_database_code_depnum_ccdc_archive 'CCDC 2331489'
loop_
_audit_author_name
_audit_author_address
'Paul Plieger'
;Massey University
New Zealand
;
_audit_update_record             
;
2024-02-06 deposited with the CCDC.	2024-02-07 downloaded from the CCDC.
;
_audit_creation_date             2021-06-15
_audit_creation_method           
;
Olex2 1.3
(compiled 2020.11.12 svn.r5f609507 for OlexSys, GUI svn.r6272)
;
_shelx_SHELXL_version_number     2018/3
_audit_contact_author_address    ?
_audit_contact_author_email      ?
_audit_contact_author_phone      ?
_publ_contact_author_id_orcid    ?
_publ_section_references         
;
Dolomanov, O.V., Bourhis, L.J., Gildea, R.J, Howard, J.A.K. & Puschmann, H.
 (2009), J. Appl. Cryst. 42, 339-341.

Sheldrick, G.M. (2008). Acta Cryst. A64, 112-122
Sheldrick, G.M. (2008). Acta Cryst. A64, 112-122

Sheldrick, G.M. (2008). Acta Cryst. A64, 112-122.
;
_chemical_name_common            ?
_chemical_name_systematic        ?
_chemical_formula_moiety         
'2(C114 H121 Fe7 N18 O20), 2(H2 O), 2(O), 4[PF6]'
_chemical_formula_sum            'C114 H123 Fe7 N18 O22'
_chemical_formula_weight         2488.25
_chemical_melting_point          ?
loop_
_atom_type_symbol
_atom_type_description
_atom_type_scat_dispersion_real
_atom_type_scat_dispersion_imag
_atom_type_scat_source
C C 0.0033 0.0016 'International Tables Vol C Tables 4.2.6.8 and 6.1.1.4'
H H 0.0000 0.0000 'International Tables Vol C Tables 4.2.6.8 and 6.1.1.4'
Fe Fe 0.3463 0.8444 'International Tables Vol C Tables 4.2.6.8 and 6.1.1.4'
N N 0.0061 0.0033 'International Tables Vol C Tables 4.2.6.8 and 6.1.1.4'
O O 0.0106 0.0060 'International Tables Vol C Tables 4.2.6.8 and 6.1.1.4'

_shelx_space_group_comment       
;
The symmetry employed for this shelxl refinement is uniquely defined
by the following loop, which should always be used as a source of
symmetry information in preference to the above space-group names.
They are only intended as comments.
;
_space_group_crystal_system      monoclinic
_space_group_IT_number           14
_space_group_name_H-M_alt        'P 1 21/n 1'
_space_group_name_Hall           '-P 2yn'
loop_
_space_group_symop_operation_xyz
'x, y, z'
'-x+1/2, y+1/2, -z+1/2'
'-x, -y, -z'
'x-1/2, -y-1/2, z-1/2'

_cell_length_a                   15.949(3)
_cell_length_b                   25.627(5)
_cell_length_c                   18.611(4)
_cell_angle_alpha                90
_cell_angle_beta                 107.11(3)
_cell_angle_gamma                90
_cell_volume                     7270(3)
_cell_formula_units_Z            2
_cell_measurement_reflns_used    12210
_cell_measurement_temperature    100
_cell_measurement_theta_max      71.9
_cell_measurement_theta_min      6.6
_shelx_estimated_absorpt_T_max   0.866
_shelx_estimated_absorpt_T_min   0.866
_exptl_absorpt_coefficient_mu    0.740
_exptl_absorpt_correction_T_max  ?
_exptl_absorpt_correction_T_min  ?
_exptl_absorpt_correction_type   multi-scan
_exptl_absorpt_process_details   XDS
_exptl_absorpt_special_details   ?
_exptl_crystal_colour            'dark red'
_exptl_crystal_colour_modifier   dark
_exptl_crystal_colour_primary    red
_exptl_crystal_density_diffrn    1.137
_exptl_crystal_density_meas      ?
_exptl_crystal_density_method    ?
_exptl_crystal_description       block
_exptl_crystal_F_000             2582
_exptl_crystal_size_max          0.2
_exptl_crystal_size_mid          0.2
_exptl_crystal_size_min          0.2
_exptl_transmission_factor_max   ?
_exptl_transmission_factor_min   ?
_diffrn_reflns_av_R_equivalents  0.0487
_diffrn_reflns_av_unetI/netI     0.0418
_diffrn_reflns_Laue_measured_fraction_full 0.985
_diffrn_reflns_Laue_measured_fraction_max 0.985
_diffrn_reflns_limit_h_max       17
_diffrn_reflns_limit_h_min       -18
_diffrn_reflns_limit_k_max       30
_diffrn_reflns_limit_k_min       0
_diffrn_reflns_limit_l_max       21
_diffrn_reflns_limit_l_min       0
_diffrn_reflns_number            43481
_diffrn_reflns_point_group_measured_fraction_full 0.985
_diffrn_reflns_point_group_measured_fraction_max 0.985
_diffrn_reflns_theta_full        24.713
_diffrn_reflns_theta_max         24.713
_diffrn_reflns_theta_min         2.151
_diffrn_ambient_temperature      100
_diffrn_detector                 'Image Plate'
_diffrn_detector_area_resol_mean ?
_diffrn_detector_type            'Rigaku IP'
_diffrn_measured_fraction_theta_full 0.985
_diffrn_measured_fraction_theta_max 0.985
_diffrn_measurement_device_type  'ADSC Quantum 315r'
_diffrn_measurement_method       'Phi Scan'
_diffrn_radiation_source         'MX2 Beamline Australian Synchrotron'
_diffrn_radiation_monochromator  'Silicon Double Crystal'
_diffrn_radiation_type           Synchrotron
_diffrn_radiation_wavelength     0.71073
_reflns_Friedel_coverage         0.000
_reflns_Friedel_fraction_full    .
_reflns_Friedel_fraction_max     .
_reflns_number_gt                9180
_reflns_number_total             12205
_reflns_special_details          
;
 Reflections were merged by SHELXL according to the crystal
 class for the calculation of statistics and refinement.
 
 Structure factors included contributions from the .fab file.
 
 _reflns_Friedel_fraction is defined as the number of unique
 Friedel pairs measured divided by the number that would be
 possible theoretically, ignoring centric projections and
 systematic absences.
;
_reflns_threshold_expression     'I > 2\s(I)'
_computing_data_collection       'BluIce (McPhillips, 2002)'
_computing_cell_refinement       'XDS (Kabsch, 1993)'
_computing_data_reduction        'XDS (Kabsch, 1993)'
_computing_molecular_graphics    'Olex2 1.3 (Dolomanov et al., 2009)'
_computing_publication_material  'Olex2 1.3 (Dolomanov et al., 2009)'
_computing_structure_refinement  'XL  (Sheldrick, 2008)'
_computing_structure_solution    'SHELXS  (Sheldrick, 2008)'
_refine_diff_density_max         0.578
_refine_diff_density_min         -0.323
_refine_diff_density_rms         0.066
_refine_ls_extinction_coef       0.015(3)
_refine_ls_extinction_expression Fc^*^=kFc[1+0.001xFc^2^\l^3^/sin(2\q)]^-1/4^
_refine_ls_extinction_method     'SHELXL-2018/3 (Sheldrick 2018)'
_refine_ls_goodness_of_fit_ref   1.079
_refine_ls_hydrogen_treatment    constr
_refine_ls_matrix_type           full
_refine_ls_number_parameters     861
_refine_ls_number_reflns         12205
_refine_ls_number_restraints     931
_refine_ls_R_factor_all          0.0935
_refine_ls_R_factor_gt           0.0784
_refine_ls_restrained_S_all      1.121
_refine_ls_shift/su_max          0.000
_refine_ls_shift/su_mean         0.000
_refine_ls_structure_factor_coef Fsqd
_refine_ls_weighting_details     
'w=1/[\s^2^(Fo^2^)+(0.1615P)^2^+3.3926P] where P=(Fo^2^+2Fc^2^)/3'
_refine_ls_weighting_scheme      calc
_refine_ls_wR_factor_gt          0.2466
_refine_ls_wR_factor_ref         0.2615
_refine_special_details          ?
_olex2_refinement_description    
;
1. Fixed Uiso
 At 1.2 times of:
  All C(H) groups, All C(H,H) groups, All C(H,H,H,H) groups, All N(H) groups
 At 1.5 times of:
  All C(H,H,H) groups, All O(H,H) groups
2. Restrained distances
 N632-C633
 1.5 with sigma of 0.03
3. Uiso/Uaniso restraints and constraints
C633 \\sim C4B: within 1.7A with sigma of 0.02 and sigma for terminal atoms of
0.04 within 1.7A
C613 \\sim C3B: within 1.7A with sigma of 0.02 and sigma for terminal atoms of
0.04 within 1.7A
C21 \\sim C212 \\sim C13 \\sim C231 \\sim C23 \\sim C14P \\sim C33 \\sim C2
\\sim C18P \\sim C4P \\sim C31 \\sim C6P \\sim C61 \\sim C43 \\sim C8P \\sim
C2P \\sim C63 \\sim C53 \\sim C3P \\sim C611 \\sim C9P \\sim C5P \\sim C631
\\sim C51 \\sim C41 \\sim C12P \\sim C16P \\sim C411 \\sim C15P \\sim C17P
\\sim C431 \\sim C12 \\sim C62 \\sim C627 \\sim C221 \\sim C52 \\sim C22 \\sim
C32 \\sim C42 \\sim C11P \\sim C10P \\sim C621 \\sim C624 \\sim C616 \\sim C617
\\sim C6C \\sim C625 \\sim C615 \\sim C626 \\sim C421 \\sim C613 \\sim C1C
\\sim C633 \\sim C4B \\sim C6B \\sim C635 \\sim C637 \\sim C636 \\sim C5B \\sim
N3P \\sim N1P \\sim N213 \\sim N232 \\sim N2P \\sim N612 \\sim N222 \\sim N622
\\sim N632: within 2A with sigma of 0.04 and sigma for terminal atoms of 0.08
within 2A
Uanis(C1C) \\sim Ueq, Uanis(C2) \\sim Ueq, Uanis(C2B) \\sim Ueq, Uanis(C2C)
\\sim Ueq, Uanis(C2P) \\sim Ueq, Uanis(C3B) \\sim Ueq, Uanis(C3P) \\sim Ueq,
Uanis(C4B) \\sim Ueq, Uanis(C5B) \\sim Ueq, Uanis(C6B) \\sim Ueq, Uanis(C635)
\\sim Ueq, Uanis(C636) \\sim Ueq, Uanis(C637) \\sim Ueq, Uanis(C4P) \\sim Ueq,
Uanis(C5P) \\sim Ueq, Uanis(C6C) \\sim Ueq, Uanis(C7C) \\sim Ueq, Uanis(C8C)
\\sim Ueq, Uanis(C3C) \\sim Ueq, Uanis(C4C) \\sim Ueq, Uanis(C5C) \\sim Ueq,
Uanis(C6P) \\sim Ueq, Uanis(C8P) \\sim Ueq, Uanis(C9P) \\sim Ueq, Uanis(C10P)
\\sim Ueq, Uanis(C11P) \\sim Ueq, Uanis(C12) \\sim Ueq, Uanis(C12P) \\sim Ueq,
Uanis(C13) \\sim Ueq, Uanis(C14P) \\sim Ueq, Uanis(C15P) \\sim Ueq, Uanis(C16P)
\\sim Ueq, Uanis(C17P) \\sim Ueq, Uanis(C18P) \\sim Ueq, Uanis(C21) \\sim Ueq,
Uanis(C22) \\sim Ueq, Uanis(C23) \\sim Ueq, Uanis(C31) \\sim Ueq, Uanis(C32)
\\sim Ueq, Uanis(C33) \\sim Ueq, Uanis(C41) \\sim Ueq, Uanis(C42) \\sim Ueq,
Uanis(C43) \\sim Ueq, Uanis(C51) \\sim Ueq, Uanis(C52) \\sim Ueq, Uanis(C53)
\\sim Ueq, Uanis(C61) \\sim Ueq, Uanis(C62) \\sim Ueq, Uanis(C63) \\sim Ueq,
Uanis(C212) \\sim Ueq, Uanis(C221) \\sim Ueq, Uanis(C231) \\sim Ueq,
Uanis(C411) \\sim Ueq, Uanis(C421) \\sim Ueq, Uanis(C431) \\sim Ueq,
Uanis(C611) \\sim Ueq, Uanis(C613) \\sim Ueq, Uanis(C614) \\sim Ueq,
Uanis(C615) \\sim Ueq, Uanis(C616) \\sim Ueq, Uanis(C617) \\sim Ueq,
Uanis(C621) \\sim Ueq, Uanis(C623) \\sim Ueq, Uanis(C624) \\sim Ueq,
Uanis(C625) \\sim Ueq, Uanis(C626) \\sim Ueq, Uanis(C627) \\sim Ueq,
Uanis(C631) \\sim Ueq, Uanis(C633) \\sim Ueq, Uanis(C634) \\sim Ueq, Uanis(C6)
\\sim Ueq, Uanis(N1B) \\sim Ueq, Uanis(N1P) \\sim Ueq, Uanis(N2P) \\sim Ueq,
Uanis(N3P) \\sim Ueq, Uanis(N213) \\sim Ueq, Uanis(N222) \\sim Ueq, Uanis(N232)
\\sim Ueq, Uanis(N612) \\sim Ueq, Uanis(N622) \\sim Ueq, Uanis(N632) \\sim Ueq:
with sigma of 0.01 and sigma for terminal atoms of 0.02
Uanis(O1W) = Uanis(O2W) = Uanis(O3W)
4. Others
 Fixed Sof: N1B(0.5) N612(0.5) H612(0.5) C1C(0.5) H1CA(0.5) H1CB(0.5)
 H1CC(0.5) C2B(0.5) H2BA(0.5) H2BB(0.5) H2BC(0.5) C2C(0.5) H2CA(0.5) H2CB(0.5)
 C3B(0.5) H3BA(0.5) H3BB(0.5) C4B(0.5) C5B(0.5) H5B(0.5) C6B(0.5) H6B(0.5)
 C635(0.5) C636(0.5) H636(0.5) C637(0.5) H637(0.5) C6C(0.5) C7C(0.5) H7C(0.5)
 C8C(0.5) H8C(0.5) C3C(0.5) C4C(0.5) H4C(0.5) C5C(0.5) H5C(0.5) H61C(0.5)
 H61D(0.5) H61A(0.5) H61B(0.5) C613(0.5) H61E(0.5) H61F(0.5) H61G(0.5)
 C614(0.5) H61H(0.5) H61I(0.5) C615(0.5) C616(0.5) H616(0.5) C617(0.5)
 H617(0.5) C623(0.5) H62C(0.5) H62D(0.5) H62E(0.5) H62I(0.5) H62J(0.5)
 H62F(0.5) H62G(0.5) H62H(0.5) C625(0.5) C626(0.5) H626(0.5) C627(0.5)
 H627(0.5) C633(0.5) H63C(0.5) H63D(0.5) H63E(0.5) C634(0.5) H63F(0.5)
 H63G(0.5) O1W(0.25) H1WA(0.25) H1WB(0.25) O2W(0.25) H2WA(0.25) H2WB(0.25)
 O3W(0.25) O4W(0.25) C6(0.5) H6A(0.5) H6C(0.5)
5.a Riding coordinates:
 O1W(H1WA), O1W(H1WB), O2W(H2WA), O2W(H2WB)
5.b Ternary CH refined with riding coordinates:
 N612(H612)
5.c Secondary CH2 refined with riding coordinates:
 C2C(H2CA,H2CB), C3B(H3BA,H3BB), C611(H61C,H61D), C611(H61A,H61B), C614(H61H,
 H61I), C621(H62A,H62B), C624(H62I,H62J), C631(H63A,H63B), C634(H63F,H63G),
 C6(H6A,H6C)
5.d Me refined with riding coordinates:
 C624(H62F,H62G,H62H), C633(H63C,H63D,H63E)
5.e Aromatic/amide H refined with riding coordinates:
 C2P(H2P), C3P(H3P), C5B(H5B), C6B(H6B), C636(H636), C637(H637), C4P(H4P),
 C5P(H5P), C7C(H7C), C8C(H8C), C4C(H4C), C5C(H5C), C6P(H6P), C8P(H8P), C9P(H9P),
  C10P(H10P), C11P(H11P), C12P(H12P), C14P(H14P), C15P(H15P), C16P(H16P),
 C17P(H17P), C18P(H18P), C31(H31), C32(H32), C33(H33), C51(H51), C52(H52),
 C53(H53), C212(H212), C221(H221), C231(H231), C616(H616), C617(H617),
 C626(H626), C627(H627)
5.f Fitted hexagon refined as free rotating group:
 C4B(C5B,C6B,C635,C636,C637), C6C(C7C,C8C,C3C,C4C,C5C)
5.g Idealised Me refined as rotating group:
 C1C(H1CA,H1CB,H1CC), C2B(H2BA,H2BB,H2BC), C411(H41A,H41B,H41C), C421(H42A,
 H42B,H42C), C431(H43A,H43B,H43C), C613(H61E,H61F,H61G), C623(H62C,H62D,H62E)
;
_atom_sites_solution_hydrogens   mixed
_atom_sites_solution_primary     direct
_atom_sites_solution_secondary   ?
loop_
_atom_site_label
_atom_site_type_symbol
_atom_site_fract_x
_atom_site_fract_y
_atom_site_fract_z
_atom_site_U_iso_or_equiv
_atom_site_adp_type
_atom_site_occupancy
_atom_site_site_symmetry_order
_atom_site_calc_flag
_atom_site_refinement_flags_posn
_atom_site_refinement_flags_adp
_atom_site_refinement_flags_occupancy
_atom_site_disorder_assembly
_atom_site_disorder_group
Fe1 Fe 0.000000 0.000000 0.500000 0.0758(3) Uani 1 2 d S . P . .
Fe2 Fe -0.21850(4) 0.05478(3) 0.40109(5) 0.0827(3) Uani 1 1 d . . . . .
Fe3 Fe 0.17901(4) 0.06373(3) 0.64776(4) 0.0756(3) Uani 1 1 d . . . . .
Fe4 Fe 0.21520(5) 0.04313(3) 0.48518(5) 0.0873(3) Uani 1 1 d . . . . .
O1 O -0.08595(17) 0.05396(10) 0.45086(17) 0.0672(7) Uani 1 1 d . . . . .
O2 O 0.05355(16) 0.04617(10) 0.58554(16) 0.0648(7) Uani 1 1 d . . . . .
O3 O 0.08488(17) 0.02579(11) 0.45038(17) 0.0682(7) Uani 1 1 d . . . . .
O4 O 0.22526(19) 0.01986(13) 0.5854(2) 0.0803(8) Uani 1 1 d . . . . .
O11 O -0.2119(2) 0.12932(15) 0.3789(3) 0.0996(12) Uani 1 1 d . . . . .
O12 O 0.2051(3) 0.0625(2) 0.3811(2) 0.1148(14) Uani 1 1 d . . . . .
O13 O 0.1308(2) 0.11320(13) 0.7050(2) 0.0878(9) Uani 1 1 d . . . . .
O214 O -0.1818(2) -0.01015(12) 0.2780(2) 0.0827(9) Uani 1 1 d . . . . .
O223 O 0.2440(3) -0.07253(17) 0.5055(3) 0.1041(12) Uani 1 1 d . . . . .
O233 O 0.1943(3) 0.11537(16) 0.5063(2) 0.0964(10) Uani 1 1 d . . . . .
N1B N -0.1567(9) 0.2194(6) 0.4503(8) 0.096(4) Uani 0.5 1 d . U P A 1
N1P N 0.3089(3) 0.09215(15) 0.7169(2) 0.0810(10) Uani 1 1 d . U . . .
N2P N 0.3561(3) 0.0607(2) 0.5102(3) 0.1058(15) Uani 1 1 d . U . . .
N3P N -0.3598(3) 0.06066(19) 0.3385(3) 0.1006(14) Uani 1 1 d . U . . .
N213 N -0.1916(3) 0.04121(15) 0.2970(2) 0.0788(10) Uani 1 1 d . U . . .
N222 N 0.2405(3) -0.0326(2) 0.4537(3) 0.0966(13) Uani 1 1 d . U . . .
N232 N 0.1757(3) 0.12594(16) 0.5719(3) 0.0840(11) Uani 1 1 d . U . . .
N612 N -0.1755(8) 0.2108(5) 0.4771(8) 0.084(3) Uani 0.5 1 d . U P A 2
H612 H -0.168114 0.172633 0.469645 0.101 Uiso 0.5 1 calc R U P A 2
N622 N 0.1278(4) 0.1364(4) 0.2849(4) 0.142(2) Uani 1 1 d . U . . .
N632 N 0.0349(4) 0.1070(3) 0.8009(4) 0.1241(18) Uani 1 1 d D U . . .
C1C C -0.0694(13) 0.1284(8) 0.7666(14) 0.111(6) Uani 0.5 1 d . U P B 2
H1CA H -0.105300 0.101219 0.735066 0.167 Uiso 0.5 1 calc R U P B 2
H1CB H -0.070406 0.159864 0.736356 0.167 Uiso 0.5 1 calc R U P B 2
H1CC H -0.092879 0.136589 0.808330 0.167 Uiso 0.5 1 calc R U P B 2
C2 C -0.2015(3) 0.1552(2) 0.3219(4) 0.0919(15) Uani 1 1 d . U . . .
C2B C -0.0705(11) 0.2462(8) 0.4607(12) 0.135(6) Uani 0.5 1 d . U P A 1
H2BA H -0.077309 0.283702 0.467858 0.202 Uiso 0.5 1 calc R U P A 1
H2BB H -0.050933 0.240663 0.416069 0.202 Uiso 0.5 1 calc R U P A 1
H2BC H -0.026956 0.231847 0.504946 0.202 Uiso 0.5 1 calc R U P A 1
C2C C 0.0590(11) 0.0675(6) 0.8634(8) 0.097(4) Uani 0.5 1 d . U P B 2
H2CA H 0.123409 0.063198 0.883152 0.116 Uiso 0.5 1 calc R U P B 2
H2CB H 0.035489 0.077470 0.905159 0.116 Uiso 0.5 1 calc R U P B 2
C2P C 0.3269(4) 0.0933(2) 0.7916(4) 0.0966(15) Uani 1 1 d . U . . .
H2P H 0.283035 0.082515 0.813656 0.116 Uiso 1 1 calc R U . . .
C3B C -0.2029(13) 0.2241(9) 0.5169(12) 0.113(6) Uani 0.5 1 d . U P A 1
H3BA H -0.208504 0.261283 0.529081 0.135 Uiso 0.5 1 calc R U P A 1
H3BB H -0.262486 0.208761 0.499994 0.135 Uiso 0.5 1 calc R U P A 1
C3P C 0.4065(5) 0.1095(3) 0.8374(4) 0.115(2) Uani 1 1 d . U . . .
H3P H 0.416695 0.111484 0.890207 0.138 Uiso 1 1 calc R U . . .
C4B C -0.1532(6) 0.1981(3) 0.5802(4) 0.110(3) Uani 0.5 1 d G U P A 1
C5B C -0.1652(6) 0.2159(3) 0.6471(6) 0.133(5) Uani 0.5 1 d G U P A 1
H5B H -0.195441 0.247659 0.647964 0.160 Uiso 0.5 1 calc R U P A 1
C6B C -0.1328(7) 0.1870(4) 0.7127(4) 0.126(4) Uani 0.5 1 d G U P A 1
H6B H -0.140969 0.199127 0.758406 0.151 Uiso 0.5 1 calc R U P A 1
C635 C -0.0885(6) 0.1405(4) 0.7114(4) 0.117(4) Uani 0.5 1 d G U P A 1
C636 C -0.0766(5) 0.1228(3) 0.6445(5) 0.095(3) Uani 0.5 1 d G U P A 1
H636 H -0.046330 0.090960 0.643587 0.114 Uiso 0.5 1 calc R U P A 1
C637 C -0.1090(6) 0.1516(3) 0.5789(4) 0.108(3) Uani 0.5 1 d G U P A 1
H637 H -0.100802 0.139491 0.533144 0.129 Uiso 0.5 1 calc R U P A 1
C4P C 0.4705(4) 0.1225(3) 0.8065(4) 0.117(2) Uani 1 1 d . U . . .
H4P H 0.527124 0.131820 0.837870 0.141 Uiso 1 1 calc R U . . .
C5P C 0.4542(4) 0.1223(3) 0.7320(4) 0.1113(19) Uani 1 1 d . U . . .
H5P H 0.498485 0.131823 0.709770 0.134 Uiso 1 1 calc R U . . .
C6C C -0.0218(7) -0.0843(3) 0.7872(6) 0.113(5) Uani 0.5 1 d G U P B 2
C7C C -0.0168(6) -0.0486(4) 0.7323(5) 0.109(4) Uani 0.5 1 d G U P B 2
H7C H -0.026489 -0.059774 0.681871 0.131 Uiso 0.5 1 calc R U P B 2
C8C C 0.0023(6) 0.0034(3) 0.7514(5) 0.100(3) Uani 0.5 1 d G U P B 2
H8C H 0.005743 0.027794 0.713923 0.119 Uiso 0.5 1 calc R U P B 2
C3C C 0.0165(7) 0.0197(3) 0.8252(6) 0.118(4) Uani 0.5 1 d G U P B 2
C4C C 0.0115(8) -0.0160(4) 0.8800(5) 0.153(6) Uani 0.5 1 d G U P B 2
H4C H 0.021164 -0.004863 0.930517 0.183 Uiso 0.5 1 calc R U P B 2
C5C C -0.0077(8) -0.0680(4) 0.8610(6) 0.130(5) Uani 0.5 1 d G U P B 2
H5C H -0.011068 -0.092431 0.898467 0.156 Uiso 0.5 1 calc R U P B 2
C6P C 0.3713(4) 0.1079(2) 0.6876(4) 0.0933(15) Uani 1 1 d . U . . .
H6P H 0.358686 0.109377 0.634420 0.112 Uiso 1 1 calc R U . . .
C8P C 0.4193(4) 0.0285(3) 0.5487(4) 0.1051(17) Uani 1 1 d . U . . .
H8P H 0.404106 -0.006127 0.558308 0.126 Uiso 1 1 calc R U . . .
C9P C 0.5053(4) 0.0437(3) 0.5747(5) 0.122(2) Uani 1 1 d . U . . .
H9P H 0.548167 0.020202 0.603649 0.146 Uiso 1 1 calc R U . . .
C10P C 0.5294(5) 0.0926(4) 0.5590(5) 0.138(3) Uani 1 1 d . U . . .
H10P H 0.588853 0.103513 0.576669 0.166 Uiso 1 1 calc R U . . .
C11P C 0.4649(6) 0.1258(4) 0.5166(5) 0.152(3) Uani 1 1 d . U . . .
H11P H 0.479142 0.159868 0.503692 0.183 Uiso 1 1 calc R U . . .
C12 C 0.2263(4) 0.0369(3) 0.3250(4) 0.1084(19) Uani 1 1 d . U . . .
C12P C 0.3792(5) 0.1080(4) 0.4938(5) 0.129(2) Uani 1 1 d . U . . .
H12P H 0.334757 0.130652 0.465002 0.155 Uiso 1 1 calc R U . . .
C13 C 0.1194(3) 0.1644(2) 0.7011(3) 0.0905(15) Uani 1 1 d . U . . .
C14P C -0.4109(4) 0.0927(3) 0.3651(5) 0.116(2) Uani 1 1 d . U . . .
H14P H -0.384765 0.113877 0.407698 0.140 Uiso 1 1 calc R U . . .
C15P C -0.5010(5) 0.0953(4) 0.3316(6) 0.139(3) Uani 1 1 d . U . . .
H15P H -0.537052 0.115932 0.352850 0.167 Uiso 1 1 calc R U . . .
C16P C -0.5377(5) 0.0663(4) 0.2646(7) 0.145(3) Uani 1 1 d . U . . .
H16P H -0.598525 0.068803 0.238717 0.174 Uiso 1 1 calc R U . . .
C17P C -0.4841(5) 0.0345(3) 0.2377(5) 0.130(2) Uani 1 1 d . U . . .
H17P H -0.507083 0.014252 0.193445 0.156 Uiso 1 1 calc R U . . .
C18P C -0.3970(4) 0.0329(2) 0.2765(4) 0.1028(17) Uani 1 1 d . U . . .
H18P H -0.360311 0.010505 0.258196 0.123 Uiso 1 1 calc R U . . .
C21 C -0.1862(3) 0.1314(2) 0.2582(4) 0.0943(16) Uani 1 1 d . U . . .
C22 C 0.2470(4) -0.0159(4) 0.3281(4) 0.115(2) Uani 1 1 d . U . . .
C23 C 0.1309(3) 0.1948(2) 0.6412(4) 0.0959(16) Uani 1 1 d . U . . .
C31 C -0.1733(4) 0.1627(2) 0.2013(4) 0.1048(17) Uani 1 1 d . U . . .
H31 H -0.166281 0.146458 0.157505 0.126 Uiso 1 1 calc R U . . .
C32 C 0.2640(4) -0.0371(4) 0.2642(5) 0.128(2) Uani 1 1 d . U . . .
H32 H 0.279588 -0.072955 0.265897 0.153 Uiso 1 1 calc R U . . .
C33 C 0.1142(4) 0.2493(2) 0.6396(4) 0.1084(19) Uani 1 1 d . U . . .
H33 H 0.122764 0.269944 0.599946 0.130 Uiso 1 1 calc R U . . .
C41 C -0.1702(4) 0.2169(3) 0.2063(5) 0.122(2) Uani 1 1 d . U . . .
C42 C 0.2603(6) -0.0115(5) 0.2023(5) 0.141(3) Uani 1 1 d . U . . .
C43 C 0.0857(4) 0.2728(3) 0.6953(5) 0.125(2) Uani 1 1 d . U . . .
C51 C -0.1836(4) 0.2395(3) 0.2702(5) 0.122(2) Uani 1 1 d . U . . .
H51 H -0.180757 0.276390 0.275035 0.147 Uiso 1 1 calc R U . . .
C52 C 0.2396(5) 0.0397(5) 0.2000(5) 0.141(3) Uani 1 1 d . U . . .
H52 H 0.235782 0.059207 0.155759 0.170 Uiso 1 1 calc R U . . .
C53 C 0.0757(4) 0.2427(3) 0.7537(5) 0.112(2) Uani 1 1 d . U . . .
H53 H 0.057811 0.259132 0.792558 0.134 Uiso 1 1 calc R U . . .
C61 C -0.2010(4) 0.2098(2) 0.3277(4) 0.1077(19) Uani 1 1 d . U . . .
C62 C 0.2243(5) 0.0639(4) 0.2602(5) 0.136(3) Uani 1 1 d . U . . .
C63 C 0.0910(4) 0.1890(3) 0.7577(4) 0.1047(18) Uani 1 1 d . U . . .
C212 C -0.1824(3) 0.0756(2) 0.2492(3) 0.0859(13) Uani 1 1 d . U . . .
H212 H -0.172254 0.063130 0.204452 0.103 Uiso 1 1 calc R U . . .
C221 C 0.2487(4) -0.0483(3) 0.3912(4) 0.1082(19) Uani 1 1 d . U . . .
H221 H 0.256564 -0.084693 0.385996 0.130 Uiso 1 1 calc R U . . .
C231 C 0.1561(3) 0.1741(2) 0.5785(3) 0.0910(15) Uani 1 1 d . U . . .
H231 H 0.158294 0.197445 0.539464 0.109 Uiso 1 1 calc R U . . .
C411 C -0.1471(6) 0.2511(3) 0.1490(6) 0.163(4) Uani 1 1 d . U . . .
H41A H -0.083988 0.258290 0.165231 0.244 Uiso 1 1 calc R U . . .
H41B H -0.179523 0.284087 0.144272 0.244 Uiso 1 1 calc R U . . .
H41C H -0.162945 0.233308 0.100279 0.244 Uiso 1 1 calc R U . . .
C421 C 0.2792(9) -0.0311(6) 0.1334(6) 0.201(5) Uani 1 1 d . U . . .
H42A H 0.330981 -0.013174 0.127290 0.301 Uiso 1 1 calc R U . . .
H42B H 0.228720 -0.024274 0.089442 0.301 Uiso 1 1 calc R U . . .
H42C H 0.290434 -0.068720 0.138072 0.301 Uiso 1 1 calc R U . . .
C431 C 0.0683(6) 0.3306(3) 0.6920(6) 0.166(4) Uani 1 1 d . U . . .
H43A H 0.075478 0.343834 0.742808 0.249 Uiso 1 1 calc R U . . .
H43B H 0.008216 0.337288 0.660442 0.249 Uiso 1 1 calc R U . . .
H43C H 0.109796 0.348252 0.670425 0.249 Uiso 1 1 calc R U . . .
C611 C -0.2231(5) 0.2345(3) 0.3894(5) 0.130(2) Uani 1 1 d . U . . .
H61C H -0.287520 0.232322 0.379311 0.156 Uiso 0.5 1 calc R U P A 2
H61D H -0.207919 0.271970 0.389320 0.156 Uiso 0.5 1 calc R U P A 2
H61A H -0.224938 0.272959 0.383870 0.156 Uiso 0.5 1 calc R U P A 1
H61B H -0.280511 0.222109 0.393009 0.156 Uiso 0.5 1 calc R U P A 1
C613 C -0.2276(13) 0.2139(9) 0.5383(12) 0.123(6) Uani 0.5 1 d . U P A 2
H61E H -0.209947 0.245345 0.568875 0.184 Uiso 0.5 1 calc R U P A 2
H61F H -0.214138 0.182983 0.570699 0.184 Uiso 0.5 1 calc R U P A 2
H61G H -0.290815 0.215131 0.512757 0.184 Uiso 0.5 1 calc R U P A 2
C614 C -0.0815(8) 0.2327(5) 0.5013(8) 0.088(3) Uani 0.5 1 d . U P A 2
H61H H -0.084631 0.271304 0.501969 0.106 Uiso 0.5 1 calc R U P A 2
H61I H -0.051802 0.220995 0.553259 0.106 Uiso 0.5 1 calc R U P A 2
C615 C -0.0293(7) 0.2174(4) 0.4537(7) 0.084(3) Uani 0.5 1 d . U P A 2
C616 C 0.0038(8) 0.2564(5) 0.4180(7) 0.099(3) Uani 0.5 1 d . U P A 2
H616 H -0.009560 0.291708 0.425328 0.119 Uiso 0.5 1 calc R U P A 2
C617 C 0.0558(8) 0.2453(5) 0.3720(7) 0.100(3) Uani 0.5 1 d . U P A 2
H617 H 0.078845 0.272494 0.348640 0.120 Uiso 0.5 1 calc R U P A 2
C621 C 0.2064(5) 0.1207(4) 0.2587(5) 0.144(3) Uani 1 1 d . U . . .
H62A H 0.196603 0.133463 0.206728 0.172 Uiso 1 1 calc R U . . .
H62B H 0.259167 0.138479 0.290963 0.172 Uiso 1 1 calc R U . . .
C623 C 0.0450(12) 0.1144(9) 0.2211(10) 0.117(5) Uani 0.5 1 d . U P C 1
H62C H 0.063520 0.085642 0.194630 0.175 Uiso 0.5 1 calc R U P C 1
H62D H 0.019597 0.142348 0.185296 0.175 Uiso 0.5 1 calc R U P C 1
H62E H 0.000918 0.101814 0.244184 0.175 Uiso 0.5 1 calc R U P C 1
C624 C 0.1315(7) 0.1911(5) 0.3160(7) 0.176(4) Uani 1 1 d . U . . .
H62I H 0.191947 0.199655 0.346750 0.211 Uiso 0.5 1 calc R U P D 2
H62J H 0.113133 0.216768 0.274531 0.211 Uiso 0.5 1 calc R U P D 2
H62F H 0.078695 0.197809 0.331294 0.264 Uiso 0.5 1 calc R U P E 1
H62G H 0.183531 0.194750 0.359644 0.264 Uiso 0.5 1 calc R U P E 1
H62H H 0.134647 0.216308 0.277247 0.264 Uiso 0.5 1 calc R U P E 1
C625 C 0.0735(7) 0.1925(5) 0.3608(7) 0.093(3) Uani 0.5 1 d . U P A 2
C626 C 0.0343(7) 0.1489(5) 0.3914(6) 0.073(3) Uani 0.5 1 d . U P A 2
H626 H 0.039498 0.113376 0.378537 0.087 Uiso 0.5 1 calc R U P A 2
C627 C -0.0115(6) 0.1651(4) 0.4414(6) 0.073(2) Uani 0.5 1 d . U P A 2
H627 H -0.031728 0.139036 0.468654 0.088 Uiso 0.5 1 calc R U P A 2
C631 C 0.0865(5) 0.1574(3) 0.8229(4) 0.120(2) Uani 1 1 d . U . . .
H63A H 0.059070 0.178532 0.854388 0.144 Uiso 1 1 calc R U . . .
H63B H 0.146941 0.148793 0.853635 0.144 Uiso 1 1 calc R U . . .
C633 C 0.052(3) 0.0544(13) 0.852(2) 0.26(2) Uani 0.5 1 d D U P B 1
H63C H 0.115630 0.047562 0.870575 0.391 Uiso 0.5 1 calc R U P B 1
H63D H 0.029493 0.059266 0.895300 0.391 Uiso 0.5 1 calc R U P B 1
H63E H 0.022776 0.024788 0.822122 0.391 Uiso 0.5 1 calc R U P B 1
C634 C -0.0598(15) 0.1073(8) 0.7828(12) 0.107(6) Uani 0.5 1 d . U P A 1
H63F H -0.078929 0.123212 0.823794 0.129 Uiso 0.5 1 calc R U P A 1
H63G H -0.083802 0.071516 0.773340 0.129 Uiso 0.5 1 calc R U P A 1
O1W O 0.0130(9) 0.1456(6) 0.4118(8) 0.0538(15) Uani 0.25 1 d . . P F 1
H1WA H 0.029451 0.115607 0.430070 0.081 Uiso 0.25 1 d R U P F 1
H1WB H -0.037639 0.143317 0.380150 0.081 Uiso 0.25 1 d R U P F 1
O2W O -0.0787(6) 0.1180(4) 0.5944(6) 0.0538(15) Uani 0.25 1 d . . P G 2
H2WA H -0.032409 0.102013 0.598626 0.081 Uiso 0.25 1 d R U P G 2
H2WB H -0.123299 0.104383 0.564936 0.081 Uiso 0.25 1 d R U P G 2
O3W O 0.0075(6) 0.0020(4) 0.2932(6) 0.0538(15) Uani 0.25 1 d . . P H 1
O4W O -0.2819(11) 0.1586(6) 0.6721(10) 0.106(5) Uani 0.25 1 d . . P . .
C6 C 0.0453(14) 0.1435(8) 0.2363(12) 0.124(6) Uani 0.5 1 d . U P C 2
H6A H 0.046021 0.165375 0.192699 0.149 Uiso 0.5 1 calc R U P C 2
H6C H 0.004548 0.158739 0.261762 0.149 Uiso 0.5 1 calc R U P C 2

loop_
_atom_site_aniso_label
_atom_site_aniso_U_11
_atom_site_aniso_U_22
_atom_site_aniso_U_33
_atom_site_aniso_U_23
_atom_site_aniso_U_13
_atom_site_aniso_U_12
Fe1 0.0573(5) 0.0750(6) 0.0885(6) -0.0115(4) 0.0113(4) 0.0057(4)
Fe2 0.0628(4) 0.0790(5) 0.0994(6) -0.0140(3) 0.0133(3) 0.0091(3)
Fe3 0.0655(4) 0.0697(4) 0.0851(5) -0.0083(3) 0.0120(3) 0.0013(3)
Fe4 0.0651(4) 0.1035(6) 0.0899(5) -0.0070(4) 0.0176(4) 0.0019(3)
O1 0.0505(14) 0.0624(15) 0.0816(19) -0.0150(13) 0.0086(13) 0.0066(11)
O2 0.0489(13) 0.0657(15) 0.0747(17) -0.0165(13) 0.0099(12) 0.0021(11)
O3 0.0497(14) 0.0726(17) 0.0764(18) -0.0084(13) 0.0092(12) 0.0063(12)
O4 0.0592(16) 0.083(2) 0.092(2) -0.0090(16) 0.0132(15) 0.0054(14)
O11 0.081(2) 0.078(2) 0.121(3) -0.015(2) 0.001(2) 0.0147(17)
O12 0.081(2) 0.167(4) 0.093(3) 0.001(3) 0.019(2) 0.018(2)
O13 0.081(2) 0.075(2) 0.103(2) -0.0162(17) 0.0201(18) 0.0004(16)
O214 0.082(2) 0.0737(19) 0.092(2) -0.0125(16) 0.0241(17) 0.0010(15)
O223 0.091(2) 0.103(3) 0.121(3) -0.030(2) 0.036(2) 0.009(2)
O233 0.097(2) 0.097(2) 0.092(2) -0.0049(19) 0.024(2) -0.0176(19)
N1B 0.084(6) 0.089(6) 0.106(8) -0.002(6) 0.016(6) 0.018(5)
N1P 0.074(2) 0.073(2) 0.089(3) -0.0086(19) 0.012(2) -0.0003(18)
N2P 0.079(3) 0.145(4) 0.096(3) 0.004(3) 0.031(2) -0.006(3)
N3P 0.072(3) 0.093(3) 0.129(4) 0.000(3) 0.019(3) 0.013(2)
N213 0.070(2) 0.069(2) 0.089(3) -0.0039(19) 0.0104(19) 0.0042(17)
N222 0.070(2) 0.120(3) 0.100(3) -0.016(3) 0.026(2) 0.008(2)
N232 0.071(2) 0.080(2) 0.094(3) -0.008(2) 0.013(2) -0.0056(18)
N612 0.084(6) 0.084(6) 0.084(6) -0.004(5) 0.022(5) 0.010(4)
N622 0.087(3) 0.200(6) 0.138(5) 0.026(4) 0.031(3) -0.005(4)
N632 0.105(4) 0.137(4) 0.130(4) -0.037(4) 0.035(3) -0.014(3)
C1C 0.080(8) 0.121(12) 0.137(13) -0.008(10) 0.038(8) 0.002(9)
C2 0.066(3) 0.078(3) 0.110(4) -0.001(3) -0.007(3) 0.008(2)
C2B 0.095(9) 0.143(13) 0.156(13) -0.002(11) 0.024(10) -0.030(9)
C2C 0.101(7) 0.108(7) 0.084(6) -0.021(6) 0.031(5) -0.013(6)
C2P 0.092(3) 0.091(3) 0.097(4) -0.009(3) 0.014(3) -0.009(3)
C3B 0.108(9) 0.109(8) 0.117(9) -0.003(7) 0.026(7) 0.016(7)
C3P 0.101(4) 0.121(4) 0.110(4) -0.019(3) 0.008(3) -0.012(3)
C4B 0.108(7) 0.107(6) 0.104(7) -0.013(6) 0.017(5) 0.011(6)
C5B 0.116(7) 0.141(8) 0.144(8) -0.019(7) 0.042(6) 0.027(6)
C6B 0.114(7) 0.135(8) 0.124(8) -0.017(7) 0.029(6) 0.009(6)
C635 0.094(7) 0.126(8) 0.121(8) -0.010(7) 0.015(6) 0.003(6)
C636 0.069(5) 0.093(6) 0.117(7) -0.007(6) 0.017(5) -0.007(4)
C637 0.087(6) 0.119(7) 0.103(7) -0.017(6) 0.007(5) -0.010(6)
C4P 0.092(4) 0.129(5) 0.115(5) -0.019(4) 0.006(3) -0.024(3)
C5P 0.083(3) 0.125(4) 0.124(5) -0.015(4) 0.027(3) -0.019(3)
C6C 0.102(8) 0.112(8) 0.123(8) 0.016(7) 0.029(6) -0.006(7)
C7C 0.085(6) 0.120(7) 0.122(7) -0.013(6) 0.030(6) -0.003(5)
C8C 0.077(6) 0.111(7) 0.114(7) 0.004(6) 0.034(6) -0.002(5)
C3C 0.119(8) 0.106(7) 0.126(8) -0.001(6) 0.034(6) -0.011(6)
C4C 0.139(9) 0.171(10) 0.150(10) 0.000(8) 0.045(8) -0.017(8)
C5C 0.130(8) 0.124(8) 0.134(8) 0.026(7) 0.034(7) -0.014(7)
C6P 0.081(3) 0.086(3) 0.109(4) -0.010(3) 0.022(3) -0.013(2)
C8P 0.075(3) 0.123(4) 0.114(4) -0.005(3) 0.023(3) 0.008(3)
C9P 0.084(4) 0.146(5) 0.137(5) 0.000(4) 0.034(3) 0.012(4)
C10P 0.086(4) 0.166(6) 0.164(6) 0.005(5) 0.039(4) -0.004(4)
C11P 0.119(5) 0.180(7) 0.167(6) 0.031(5) 0.055(5) -0.020(5)
C12 0.072(3) 0.164(5) 0.089(4) -0.006(4) 0.022(3) -0.006(3)
C12P 0.096(4) 0.158(6) 0.135(5) 0.028(4) 0.035(4) -0.011(4)
C13 0.075(3) 0.079(3) 0.107(4) -0.027(3) 0.011(3) 0.001(2)
C14P 0.079(3) 0.121(4) 0.149(5) 0.009(4) 0.032(3) 0.022(3)
C15P 0.104(4) 0.141(5) 0.172(6) 0.014(5) 0.040(4) 0.031(4)
C16P 0.093(4) 0.136(5) 0.196(7) 0.009(5) 0.027(5) 0.007(4)
C17P 0.095(4) 0.101(4) 0.168(6) 0.000(4) -0.002(4) -0.005(3)
C18P 0.074(3) 0.086(3) 0.130(4) 0.004(3) 0.002(3) -0.002(3)
C21 0.064(3) 0.084(3) 0.116(4) 0.012(3) -0.003(3) 0.001(2)
C22 0.066(3) 0.171(6) 0.107(4) -0.032(4) 0.022(3) -0.005(3)
C23 0.072(3) 0.079(3) 0.115(4) -0.016(3) -0.007(3) 0.004(2)
C31 0.081(3) 0.093(3) 0.126(4) 0.018(3) 0.009(3) 0.004(3)
C32 0.090(4) 0.179(6) 0.121(5) -0.038(5) 0.042(4) -0.021(4)
C33 0.091(3) 0.082(3) 0.123(4) -0.015(3) -0.014(3) 0.005(3)
C41 0.085(3) 0.106(4) 0.159(6) 0.043(4) 0.012(4) 0.010(3)
C42 0.120(5) 0.194(7) 0.118(5) -0.028(5) 0.048(4) -0.016(5)
C43 0.094(4) 0.102(4) 0.149(5) -0.039(4) -0.010(4) 0.010(3)
C51 0.086(4) 0.092(4) 0.159(6) 0.009(4) -0.010(4) 0.016(3)
C52 0.106(4) 0.218(7) 0.113(5) -0.003(5) 0.052(4) -0.021(5)
C53 0.092(4) 0.101(4) 0.131(5) -0.040(4) 0.017(3) 0.011(3)
C61 0.076(3) 0.078(3) 0.142(5) -0.007(3) -0.010(3) 0.017(2)
C62 0.085(4) 0.195(7) 0.131(5) -0.010(5) 0.038(4) -0.005(4)
C63 0.080(3) 0.105(4) 0.120(4) -0.036(3) 0.016(3) 0.001(3)
C212 0.073(3) 0.080(3) 0.097(3) 0.000(3) 0.014(2) 0.005(2)
C221 0.063(3) 0.143(5) 0.118(5) -0.031(4) 0.027(3) -0.004(3)
C231 0.081(3) 0.073(3) 0.102(4) -0.001(3) 0.002(3) -0.007(2)
C411 0.121(5) 0.122(5) 0.221(9) 0.074(6) 0.012(6) 0.004(4)
C421 0.204(10) 0.269(12) 0.146(8) -0.051(8) 0.079(7) -0.026(9)
C431 0.148(7) 0.099(5) 0.215(9) -0.045(5) -0.003(6) 0.029(4)
C611 0.101(4) 0.104(4) 0.156(5) -0.023(4) -0.007(4) 0.029(3)
C613 0.128(11) 0.115(11) 0.136(12) -0.017(9) 0.054(9) 0.033(9)
C614 0.082(6) 0.081(6) 0.091(6) -0.013(5) 0.010(5) 0.006(5)
C615 0.067(5) 0.078(5) 0.090(6) -0.005(5) -0.004(4) 0.006(4)
C616 0.098(6) 0.087(6) 0.099(6) -0.001(5) 0.006(5) 0.008(5)
C617 0.096(6) 0.087(6) 0.108(6) 0.014(5) 0.016(5) -0.007(5)
C621 0.101(4) 0.210(7) 0.125(5) 0.016(5) 0.041(4) -0.017(5)
C623 0.097(9) 0.149(14) 0.103(9) 0.015(10) 0.027(7) 0.009(11)
C624 0.159(7) 0.199(8) 0.171(7) 0.036(6) 0.051(6) 0.008(6)
C625 0.083(5) 0.092(6) 0.106(6) 0.007(5) 0.030(5) 0.013(5)
C626 0.057(5) 0.095(6) 0.071(6) 0.002(5) 0.026(4) 0.023(4)
C627 0.055(4) 0.079(5) 0.076(5) 0.004(4) 0.004(4) 0.003(4)
C631 0.100(4) 0.133(5) 0.125(5) -0.047(4) 0.033(3) -0.005(3)
C633 0.26(3) 0.27(3) 0.25(3) -0.008(18) 0.074(18) 0.010(18)
C634 0.106(9) 0.114(9) 0.101(8) -0.014(7) 0.029(6) 0.002(8)
O1W 0.042(3) 0.074(4) 0.047(4) -0.006(3) 0.015(3) 0.008(3)
O2W 0.042(3) 0.074(4) 0.047(4) -0.006(3) 0.015(3) 0.008(3)
O3W 0.042(3) 0.074(4) 0.047(4) -0.006(3) 0.015(3) 0.008(3)
O4W 0.120(11) 0.084(9) 0.140(13) -0.040(9) 0.080(11) -0.002(8)
C6 0.110(9) 0.129(9) 0.126(9) 0.019(8) 0.024(7) 0.000(8)

_geom_special_details            
;
 All esds (except the esd in the dihedral angle between two l.s. planes)
 are estimated using the full covariance matrix.  The cell esds are taken
 into account individually in the estimation of esds in distances, angles
 and torsion angles; correlations between esds in cell parameters are only
 used when they are defined by crystal symmetry.  An approximate (isotropic)
 treatment of cell esds is used for estimating esds involving l.s. planes.
;
loop_
_geom_bond_atom_site_label_1
_geom_bond_atom_site_label_2
_geom_bond_distance
_geom_bond_site_symmetry_2
_geom_bond_publ_flag
Fe1 O1 1.972(3) 3_556 ?
Fe1 O1 1.972(3) . ?
Fe1 O2 1.966(3) . ?
Fe1 O2 1.966(3) 3_556 ?
Fe1 O3 1.964(3) . ?
Fe1 O3 1.964(3) 3_556 ?
Fe2 O1 2.043(3) . ?
Fe2 O4 1.936(3) 3_556 ?
Fe2 O11 1.964(4) . ?
Fe2 O223 1.953(4) 3_556 ?
Fe2 N3P 2.217(5) . ?
Fe2 N213 2.133(5) . ?
Fe3 O2 2.045(3) . ?
Fe3 O4 1.912(3) . ?
Fe3 O13 1.954(3) . ?
Fe3 O214 1.940(4) 3_556 ?
Fe3 N1P 2.216(4) . ?
Fe3 N232 2.120(5) . ?
Fe4 O3 2.036(3) . ?
Fe4 O4 1.920(4) . ?
Fe4 O12 1.959(5) . ?
Fe4 O233 1.942(4) . ?
Fe4 N2P 2.203(5) . ?
Fe4 N222 2.099(5) . ?
O11 C2 1.303(8) . ?
O12 C12 1.357(8) . ?
O13 C13 1.323(6) . ?
O214 N213 1.383(5) . ?
O223 N222 1.395(7) . ?
O233 N232 1.367(6) . ?
N1B C2B 1.50(2) . ?
N1B C3B 1.62(2) . ?
N1B C611 1.360(14) . ?
N1P C2P 1.333(7) . ?
N1P C6P 1.332(7) . ?
N2P C8P 1.337(8) . ?
N2P C12P 1.328(9) . ?
N3P C14P 1.350(8) . ?
N3P C18P 1.338(8) . ?
N213 C212 1.289(7) . ?
N222 C221 1.274(8) . ?
N232 C231 1.287(7) . ?
N612 H612 1.0000 . ?
N612 C611 1.698(15) . ?
N612 C613 1.60(2) . ?
N612 C614 1.538(18) . ?
N622 C621 1.526(10) . ?
N622 C623 1.60(2) . ?
N622 C624 1.511(14) . ?
N622 C6 1.37(2) . ?
N632 C1C 1.69(2) . ?
N632 C2C 1.504(17) . ?
N632 C631 1.522(9) . ?
N632 C633 1.63(3) . ?
N632 C634 1.45(2) . ?
C1C H1CA 0.9800 . ?
C1C H1CB 0.9800 . ?
C1C H1CC 0.9800 . ?
C2 C21 1.417(9) . ?
C2 C61 1.404(8) . ?
C2B H2BA 0.9800 . ?
C2B H2BB 0.9800 . ?
C2B H2BC 0.9800 . ?
C2C H2CA 0.9900 . ?
C2C H2CB 0.9900 . ?
C2C C3C 1.478(18) . ?
C2P H2P 0.9500 . ?
C2P C3P 1.369(8) . ?
C3B H3BA 0.9900 . ?
C3B H3BB 0.9900 . ?
C3B C4B 1.38(2) . ?
C3P H3P 0.9500 . ?
C3P C4P 1.353(10) . ?
C4B C5B 1.3900 . ?
C4B C637 1.3900 . ?
C5B H5B 0.9500 . ?
C5B C6B 1.3900 . ?
C6B H6B 0.9500 . ?
C6B C635 1.3900 . ?
C635 C636 1.3900 . ?
C635 C634 1.53(2) . ?
C636 H636 0.9500 . ?
C636 C637 1.3900 . ?
C637 H637 0.9500 . ?
C4P H4P 0.9500 . ?
C4P C5P 1.333(10) . ?
C5P H5P 0.9500 . ?
C5P C6P 1.386(8) . ?
C6C C7C 1.3900 . ?
C6C C5C 1.3900 . ?
C6C C6 1.59(2) 3_556 ?
C7C H7C 0.9500 . ?
C7C C8C 1.3900 . ?
C8C H8C 0.9500 . ?
C8C C3C 1.3900 . ?
C3C C4C 1.3900 . ?
C4C H4C 0.9500 . ?
C4C C5C 1.3900 . ?
C5C H5C 0.9500 . ?
C6P H6P 0.9500 . ?
C8P H8P 0.9500 . ?
C8P C9P 1.369(9) . ?
C9P H9P 0.9500 . ?
C9P C10P 1.368(12) . ?
C10P H10P 0.9500 . ?
C10P C11P 1.390(12) . ?
C11P H11P 0.9500 . ?
C11P C12P 1.384(11) . ?
C12 C22 1.391(11) . ?
C12 C62 1.382(12) . ?
C12P H12P 0.9500 . ?
C13 C23 1.416(9) . ?
C13 C63 1.412(8) . ?
C14P H14P 0.9500 . ?
C14P C15P 1.389(10) . ?
C15P H15P 0.9500 . ?
C15P C16P 1.421(13) . ?
C16P H16P 0.9500 . ?
C16P C17P 1.378(12) . ?
C17P H17P 0.9500 . ?
C17P C18P 1.365(9) . ?
C18P H18P 0.9500 . ?
C21 C31 1.392(9) . ?
C21 C212 1.443(8) . ?
C22 C32 1.406(10) . ?
C22 C221 1.431(11) . ?
C23 C33 1.422(8) . ?
C23 C231 1.442(9) . ?
C31 H31 0.9500 . ?
C31 C41 1.393(9) . ?
C32 H32 0.9500 . ?
C32 C42 1.311(12) . ?
C33 H33 0.9500 . ?
C33 C43 1.386(10) . ?
C41 C51 1.394(11) . ?
C41 C411 1.508(11) . ?
C42 C52 1.350(13) . ?
C42 C421 1.488(13) . ?
C43 C53 1.379(11) . ?
C43 C431 1.504(10) . ?
C51 H51 0.9500 . ?
C51 C61 1.406(11) . ?
C52 H52 0.9500 . ?
C52 C62 1.363(12) . ?
C53 H53 0.9500 . ?
C53 C63 1.396(9) . ?
C61 C611 1.442(10) . ?
C62 C621 1.482(13) . ?
C63 C631 1.478(10) . ?
C212 H212 0.9500 . ?
C221 H221 0.9500 . ?
C231 H231 0.9500 . ?
C411 H41A 0.9800 . ?
C411 H41B 0.9800 . ?
C411 H41C 0.9800 . ?
C421 H42A 0.9800 . ?
C421 H42B 0.9800 . ?
C421 H42C 0.9800 . ?
C431 H43A 0.9800 . ?
C431 H43B 0.9800 . ?
C431 H43C 0.9800 . ?
C611 H61C 0.9900 . ?
C611 H61D 0.9900 . ?
C611 H61A 0.9900 . ?
C611 H61B 0.9900 . ?
C613 H61E 0.9800 . ?
C613 H61F 0.9800 . ?
C613 H61G 0.9800 . ?
C614 H61H 0.9900 . ?
C614 H61I 0.9900 . ?
C614 C615 1.439(19) . ?
C615 C616 1.387(18) . ?
C615 C627 1.402(15) . ?
C616 H616 0.9500 . ?
C616 C617 1.385(18) . ?
C617 H617 0.9500 . ?
C617 C625 1.410(16) . ?
C621 H62A 0.9900 . ?
C621 H62B 0.9900 . ?
C623 H62C 0.9800 . ?
C623 H62D 0.9800 . ?
C623 H62E 0.9800 . ?
C624 H62I 0.9900 . ?
C624 H62J 0.9900 . ?
C624 H62F 0.9800 . ?
C624 H62G 0.9800 . ?
C624 H62H 0.9800 . ?
C624 C625 1.416(15) . ?
C625 C626 1.476(17) . ?
C626 H626 0.9500 . ?
C626 C627 1.406(14) . ?
C627 H627 0.9500 . ?
C631 H63A 0.9900 . ?
C631 H63B 0.9900 . ?
C633 H63C 0.9800 . ?
C633 H63D 0.9800 . ?
C633 H63E 0.9800 . ?
C634 H63F 0.9900 . ?
C634 H63G 0.9900 . ?
O1W H1WA 0.8500 . ?
O1W H1WB 0.8502 . ?
O2W H2WA 0.8285 . ?
O2W H2WB 0.8362 . ?
C6 H6A 0.9900 . ?
C6 H6C 0.9900 . ?

loop_
_geom_angle_atom_site_label_1
_geom_angle_atom_site_label_2
_geom_angle_atom_site_label_3
_geom_angle
_geom_angle_site_symmetry_1
_geom_angle_site_symmetry_3
_geom_angle_publ_flag
O1 Fe1 O1 180.00(11) . 3_556 ?
O2 Fe1 O1 91.75(12) 3_556 3_556 ?
O2 Fe1 O1 91.75(12) . . ?
O2 Fe1 O1 88.25(12) . 3_556 ?
O2 Fe1 O1 88.25(12) 3_556 . ?
O2 Fe1 O2 180.0 . 3_556 ?
O3 Fe1 O1 91.56(12) 3_556 3_556 ?
O3 Fe1 O1 88.44(12) 3_556 . ?
O3 Fe1 O1 91.56(12) . . ?
O3 Fe1 O1 88.44(12) . 3_556 ?
O3 Fe1 O2 90.97(12) 3_556 . ?
O3 Fe1 O2 90.98(12) . 3_556 ?
O3 Fe1 O2 89.03(12) 3_556 3_556 ?
O3 Fe1 O2 89.02(12) . . ?
O3 Fe1 O3 180.0 3_556 . ?
O1 Fe2 N3P 174.38(17) . . ?
O1 Fe2 N213 87.27(14) . . ?
O4 Fe2 O1 91.18(12) 3_556 . ?
O4 Fe2 O11 175.33(18) 3_556 . ?
O4 Fe2 O223 94.63(18) 3_556 3_556 ?
O4 Fe2 N3P 92.78(16) 3_556 . ?
O4 Fe2 N213 89.44(15) 3_556 . ?
O11 Fe2 O1 89.59(13) . . ?
O11 Fe2 N3P 86.15(17) . . ?
O11 Fe2 N213 86.00(18) . . ?
O223 Fe2 O1 93.29(15) 3_556 . ?
O223 Fe2 O11 89.9(2) 3_556 . ?
O223 Fe2 N3P 90.4(2) 3_556 . ?
O223 Fe2 N213 175.88(18) 3_556 . ?
N213 Fe2 N3P 88.78(19) . . ?
O2 Fe3 N1P 173.14(13) . . ?
O2 Fe3 N232 87.70(14) . . ?
O4 Fe3 O2 90.86(12) . . ?
O4 Fe3 O13 175.13(16) . . ?
O4 Fe3 O214 94.81(15) . 3_556 ?
O4 Fe3 N1P 94.83(14) . . ?
O4 Fe3 N232 88.66(16) . . ?
O13 Fe3 O2 88.58(13) . . ?
O13 Fe3 N1P 85.42(15) . . ?
O13 Fe3 N232 86.48(17) . . ?
O214 Fe3 O2 93.52(14) 3_556 . ?
O214 Fe3 O13 90.05(15) 3_556 . ?
O214 Fe3 N1P 89.82(16) 3_556 . ?
O214 Fe3 N232 176.29(15) 3_556 . ?
N232 Fe3 N1P 88.60(16) . . ?
O3 Fe4 N2P 173.87(17) . . ?
O3 Fe4 N222 88.39(15) . . ?
O4 Fe4 O3 91.54(13) . . ?
O4 Fe4 O12 176.55(19) . . ?
O4 Fe4 O233 94.01(16) . . ?
O4 Fe4 N2P 93.98(17) . . ?
O4 Fe4 N222 90.92(18) . . ?
O12 Fe4 O3 87.81(16) . . ?
O12 Fe4 N2P 86.52(19) . . ?
O12 Fe4 N222 85.7(2) . . ?
O233 Fe4 O3 93.02(14) . . ?
O233 Fe4 O12 89.40(19) . . ?
O233 Fe4 N2P 89.2(2) . . ?
O233 Fe4 N222 174.8(2) . . ?
N222 Fe4 N2P 88.9(2) . . ?
Fe1 O1 Fe2 134.64(15) . . ?
Fe1 O2 Fe3 135.27(14) . . ?
Fe1 O3 Fe4 134.77(16) . . ?
Fe3 O4 Fe2 117.14(19) . 3_556 ?
Fe3 O4 Fe4 118.04(17) . . ?
Fe4 O4 Fe2 116.15(17) . 3_556 ?
C2 O11 Fe2 134.0(4) . . ?
C12 O12 Fe4 132.3(5) . . ?
C13 O13 Fe3 133.1(4) . . ?
N213 O214 Fe3 118.2(3) . 3_556 ?
N222 O223 Fe2 117.8(3) . 3_556 ?
N232 O233 Fe4 117.7(3) . . ?
C2B N1B C3B 118.3(15) . . ?
C611 N1B C2B 116.0(14) . . ?
C611 N1B C3B 101.5(11) . . ?
C2P N1P Fe3 119.3(4) . . ?
C6P N1P Fe3 123.0(4) . . ?
C6P N1P C2P 117.6(5) . . ?
C8P N2P Fe4 123.3(5) . . ?
C12P N2P Fe4 118.2(5) . . ?
C12P N2P C8P 118.1(6) . . ?
C14P N3P Fe2 118.6(5) . . ?
C18P N3P Fe2 122.8(4) . . ?
C18P N3P C14P 118.6(6) . . ?
O214 N213 Fe2 117.1(3) . . ?
C212 N213 Fe2 127.5(4) . . ?
C212 N213 O214 115.5(4) . . ?
O223 N222 Fe4 117.2(3) . . ?
C221 N222 Fe4 128.8(6) . . ?
C221 N222 O223 113.8(6) . . ?
O233 N232 Fe3 118.5(3) . . ?
C231 N232 Fe3 128.1(4) . . ?
C231 N232 O233 113.4(5) . . ?
C611 N612 H612 104.7 . . ?
C613 N612 H612 104.7 . . ?
C613 N612 C611 119.2(12) . . ?
C614 N612 H612 104.7 . . ?
C614 N612 C611 105.8(10) . . ?
C614 N612 C613 116.1(13) . . ?
C621 N622 C623 104.3(9) . . ?
C624 N622 C621 115.1(7) . . ?
C624 N622 C623 122.9(10) . . ?
C6 N622 C621 122.9(12) . . ?
C6 N622 C624 93.0(11) . . ?
C2C N632 C1C 120.7(11) . . ?
C2C N632 C631 111.6(8) . . ?
C631 N632 C1C 102.8(8) . . ?
C631 N632 C633 124.0(18) . . ?
C634 N632 C631 120.2(10) . . ?
C634 N632 C633 97(2) . . ?
N632 C1C H1CA 109.5 . . ?
N632 C1C H1CB 109.5 . . ?
N632 C1C H1CC 109.5 . . ?
H1CA C1C H1CB 109.5 . . ?
H1CA C1C H1CC 109.5 . . ?
H1CB C1C H1CC 109.5 . . ?
O11 C2 C21 123.8(5) . . ?
O11 C2 C61 116.3(6) . . ?
C61 C2 C21 119.8(7) . . ?
N1B C2B H2BA 109.5 . . ?
N1B C2B H2BB 109.5 . . ?
N1B C2B H2BC 109.5 . . ?
H2BA C2B H2BB 109.5 . . ?
H2BA C2B H2BC 109.5 . . ?
H2BB C2B H2BC 109.5 . . ?
N632 C2C H2CA 111.4 . . ?
N632 C2C H2CB 111.4 . . ?
H2CA C2C H2CB 109.2 . . ?
C3C C2C N632 102.1(10) . . ?
C3C C2C H2CA 111.4 . . ?
C3C C2C H2CB 111.4 . . ?
N1P C2P H2P 119.0 . . ?
N1P C2P C3P 122.0(6) . . ?
C3P C2P H2P 119.0 . . ?
N1B C3B H3BA 109.7 . . ?
N1B C3B H3BB 109.7 . . ?
H3BA C3B H3BB 108.2 . . ?
C4B C3B N1B 109.9(16) . . ?
C4B C3B H3BA 109.7 . . ?
C4B C3B H3BB 109.7 . . ?
C2P C3P H3P 120.4 . . ?
C4P C3P C2P 119.2(7) . . ?
C4P C3P H3P 120.4 . . ?
C3B C4B C5B 114.3(13) . . ?
C3B C4B C637 124.4(12) . . ?
C5B C4B C637 120.0 . . ?
C4B C5B H5B 120.0 . . ?
C4B C5B C6B 120.0 . . ?
C6B C5B H5B 120.0 . . ?
C5B C6B H6B 120.0 . . ?
C635 C6B C5B 120.0 . . ?
C635 C6B H6B 120.0 . . ?
C6B C635 C636 120.0 . . ?
C6B C635 C634 119.1(10) . . ?
C636 C635 C634 120.8(10) . . ?
C635 C636 H636 120.0 . . ?
C635 C636 C637 120.0 . . ?
C637 C636 H636 120.0 . . ?
C4B C637 H637 120.0 . . ?
C636 C637 C4B 120.0 . . ?
C636 C637 H637 120.0 . . ?
C3P C4P H4P 120.0 . . ?
C5P C4P C3P 120.0(6) . . ?
C5P C4P H4P 120.0 . . ?
C4P C5P H5P 120.6 . . ?
C4P C5P C6P 118.8(6) . . ?
C6P C5P H5P 120.6 . . ?
C7C C6C C5C 120.0 . . ?
C7C C6C C6 119.0(11) . 3_556 ?
C5C C6C C6 121.0(11) . 3_556 ?
C6C C7C H7C 120.0 . . ?
C6C C7C C8C 120.0 . . ?
C8C C7C H7C 120.0 . . ?
C7C C8C H8C 120.0 . . ?
C3C C8C C7C 120.0 . . ?
C3C C8C H8C 120.0 . . ?
C8C C3C C2C 130.0(9) . . ?
C4C C3C C2C 108.1(9) . . ?
C4C C3C C8C 120.0 . . ?
C3C C4C H4C 120.0 . . ?
C3C C4C C5C 120.0 . . ?
C5C C4C H4C 120.0 . . ?
C6C C5C H5C 120.0 . . ?
C4C C5C C6C 120.0 . . ?
C4C C5C H5C 120.0 . . ?
N1P C6P C5P 122.1(6) . . ?
N1P C6P H6P 118.9 . . ?
C5P C6P H6P 118.9 . . ?
N2P C8P H8P 118.9 . . ?
N2P C8P C9P 122.2(7) . . ?
C9P C8P H8P 118.9 . . ?
C8P C9P H9P 120.0 . . ?
C10P C9P C8P 120.0(8) . . ?
C10P C9P H9P 120.0 . . ?
C9P C10P H10P 120.8 . . ?
C9P C10P C11P 118.4(8) . . ?
C11P C10P H10P 120.8 . . ?
C10P C11P H11P 121.0 . . ?
C12P C11P C10P 118.1(9) . . ?
C12P C11P H11P 121.0 . . ?
O12 C12 C22 123.2(7) . . ?
O12 C12 C62 119.0(8) . . ?
C62 C12 C22 117.8(8) . . ?
N2P C12P C11P 123.1(8) . . ?
N2P C12P H12P 118.4 . . ?
C11P C12P H12P 118.4 . . ?
O13 C13 C23 122.8(5) . . ?
O13 C13 C63 118.1(6) . . ?
C63 C13 C23 119.1(5) . . ?
N3P C14P H14P 119.3 . . ?
N3P C14P C15P 121.4(8) . . ?
C15P C14P H14P 119.3 . . ?
C14P C15P H15P 120.8 . . ?
C14P C15P C16P 118.3(8) . . ?
C16P C15P H15P 120.8 . . ?
C15P C16P H16P 120.4 . . ?
C17P C16P C15P 119.3(8) . . ?
C17P C16P H16P 120.4 . . ?
C16P C17P H17P 121.0 . . ?
C18P C17P C16P 118.0(8) . . ?
C18P C17P H17P 121.0 . . ?
N3P C18P C17P 124.3(7) . . ?
N3P C18P H18P 117.8 . . ?
C17P C18P H18P 117.8 . . ?
C2 C21 C212 123.2(6) . . ?
C31 C21 C2 119.2(6) . . ?
C31 C21 C212 117.5(6) . . ?
C12 C22 C32 116.3(8) . . ?
C12 C22 C221 123.1(6) . . ?
C32 C22 C221 120.6(8) . . ?
C13 C23 C33 119.3(6) . . ?
C13 C23 C231 124.5(5) . . ?
C33 C23 C231 116.2(6) . . ?
C21 C31 H31 118.9 . . ?
C21 C31 C41 122.3(7) . . ?
C41 C31 H31 118.9 . . ?
C22 C32 H32 117.3 . . ?
C42 C32 C22 125.5(10) . . ?
C42 C32 H32 117.3 . . ?
C23 C33 H33 119.6 . . ?
C43 C33 C23 120.9(7) . . ?
C43 C33 H33 119.6 . . ?
C31 C41 C51 117.4(7) . . ?
C31 C41 C411 123.0(9) . . ?
C51 C41 C411 119.5(8) . . ?
C32 C42 C52 117.5(9) . . ?
C32 C42 C421 128.3(12) . . ?
C52 C42 C421 114.2(11) . . ?
C33 C43 C431 119.6(9) . . ?
C53 C43 C33 119.0(7) . . ?
C53 C43 C431 121.4(8) . . ?
C41 C51 H51 118.7 . . ?
C41 C51 C61 122.7(7) . . ?
C61 C51 H51 118.7 . . ?
C42 C52 H52 119.4 . . ?
C42 C52 C62 121.1(10) . . ?
C62 C52 H52 119.4 . . ?
C43 C53 H53 118.8 . . ?
C43 C53 C63 122.3(7) . . ?
C63 C53 H53 118.8 . . ?
C2 C61 C51 118.5(7) . . ?
C2 C61 C611 120.1(8) . . ?
C51 C61 C611 121.3(6) . . ?
C12 C62 C621 117.4(8) . . ?
C52 C62 C12 121.8(10) . . ?
C52 C62 C621 120.8(10) . . ?
C13 C63 C631 118.1(6) . . ?
C53 C63 C13 119.4(7) . . ?
C53 C63 C631 122.3(6) . . ?
N213 C212 C21 125.5(6) . . ?
N213 C212 H212 117.3 . . ?
C21 C212 H212 117.3 . . ?
N222 C221 C22 125.7(7) . . ?
N222 C221 H221 117.2 . . ?
C22 C221 H221 117.2 . . ?
N232 C231 C23 124.3(6) . . ?
N232 C231 H231 117.9 . . ?
C23 C231 H231 117.9 . . ?
C41 C411 H41A 109.5 . . ?
C41 C411 H41B 109.5 . . ?
C41 C411 H41C 109.5 . . ?
H41A C411 H41B 109.5 . . ?
H41A C411 H41C 109.5 . . ?
H41B C411 H41C 109.5 . . ?
C42 C421 H42A 109.5 . . ?
C42 C421 H42B 109.5 . . ?
C42 C421 H42C 109.5 . . ?
H42A C421 H42B 109.5 . . ?
H42A C421 H42C 109.5 . . ?
H42B C421 H42C 109.5 . . ?
C43 C431 H43A 109.5 . . ?
C43 C431 H43B 109.5 . . ?
C43 C431 H43C 109.5 . . ?
H43A C431 H43B 109.5 . . ?
H43A C431 H43C 109.5 . . ?
H43B C431 H43C 109.5 . . ?
N1B C611 C61 103.1(8) . . ?
N1B C611 H61A 111.2 . . ?
N1B C611 H61B 111.2 . . ?
N612 C611 H61C 107.9 . . ?
N612 C611 H61D 107.9 . . ?
C61 C611 N612 117.6(7) . . ?
C61 C611 H61C 107.9 . . ?
C61 C611 H61D 107.9 . . ?
C61 C611 H61A 111.2 . . ?
C61 C611 H61B 111.2 . . ?
H61C C611 H61D 107.2 . . ?
H61A C611 H61B 109.1 . . ?
N612 C613 H61E 109.5 . . ?
N612 C613 H61F 109.5 . . ?
N612 C613 H61G 109.5 . . ?
H61E C613 H61F 109.5 . . ?
H61E C613 H61G 109.5 . . ?
H61F C613 H61G 109.5 . . ?
N612 C614 H61H 108.7 . . ?
N612 C614 H61I 108.7 . . ?
H61H C614 H61I 107.6 . . ?
C615 C614 N612 114.3(10) . . ?
C615 C614 H61H 108.7 . . ?
C615 C614 H61I 108.7 . . ?
C616 C615 C614 118.0(11) . . ?
C616 C615 C627 119.1(12) . . ?
C627 C615 C614 122.9(11) . . ?
C615 C616 H616 119.0 . . ?
C617 C616 C615 122.0(11) . . ?
C617 C616 H616 119.0 . . ?
C616 C617 H617 121.0 . . ?
C616 C617 C625 118.0(11) . . ?
C625 C617 H617 121.0 . . ?
N622 C621 H62A 108.5 . . ?
N622 C621 H62B 108.5 . . ?
C62 C621 N622 115.3(7) . . ?
C62 C621 H62A 108.5 . . ?
C62 C621 H62B 108.5 . . ?
H62A C621 H62B 107.5 . . ?
N622 C623 H62C 109.5 . . ?
N622 C623 H62D 109.5 . . ?
N622 C623 H62E 109.5 . . ?
H62C C623 H62D 109.5 . . ?
H62C C623 H62E 109.5 . . ?
H62D C623 H62E 109.5 . . ?
N622 C624 H62I 110.3 . . ?
N622 C624 H62J 110.3 . . ?
N622 C624 H62F 109.5 . . ?
N622 C624 H62G 109.5 . . ?
N622 C624 H62H 109.5 . . ?
H62I C624 H62J 108.6 . . ?
H62F C624 H62G 109.5 . . ?
H62F C624 H62H 109.5 . . ?
H62G C624 H62H 109.5 . . ?
C625 C624 N622 106.9(9) . . ?
C625 C624 H62I 110.3 . . ?
C625 C624 H62J 110.3 . . ?
C617 C625 C624 107.8(11) . . ?
C617 C625 C626 123.0(10) . . ?
C624 C625 C626 129.2(11) . . ?
C625 C626 H626 123.4 . . ?
C627 C626 C625 113.2(10) . . ?
C627 C626 H626 123.4 . . ?
C615 C627 C626 124.0(10) . . ?
C615 C627 H627 118.0 . . ?
C626 C627 H627 118.0 . . ?
N632 C631 H63A 108.9 . . ?
N632 C631 H63B 108.9 . . ?
C63 C631 N632 113.5(6) . . ?
C63 C631 H63A 108.9 . . ?
C63 C631 H63B 108.9 . . ?
H63A C631 H63B 107.7 . . ?
N632 C633 H63C 109.5 . . ?
N632 C633 H63D 109.5 . . ?
N632 C633 H63E 109.5 . . ?
H63C C633 H63D 109.5 . . ?
H63C C633 H63E 109.5 . . ?
H63D C633 H63E 109.5 . . ?
N632 C634 C635 103.4(15) . . ?
N632 C634 H63F 111.1 . . ?
N632 C634 H63G 111.1 . . ?
C635 C634 H63F 111.1 . . ?
C635 C634 H63G 111.1 . . ?
H63F C634 H63G 109.0 . . ?
H1WA O1W H1WB 109.5 . . ?
H2WA O2W H2WB 114.6 . . ?
N622 C6 C6C 99.1(13) . 3_556 ?
N622 C6 H6A 111.9 . . ?
N622 C6 H6C 111.9 . . ?
C6C C6 H6A 111.9 3_556 . ?
C6C C6 H6C 111.9 3_556 . ?
H6A C6 H6C 109.6 . . ?

loop_
_geom_torsion_atom_site_label_1
_geom_torsion_atom_site_label_2
_geom_torsion_atom_site_label_3
_geom_torsion_atom_site_label_4
_geom_torsion
_geom_torsion_site_symmetry_1
_geom_torsion_site_symmetry_2
_geom_torsion_site_symmetry_3
_geom_torsion_site_symmetry_4
_geom_torsion_publ_flag
Fe2 O11 C2 C21 -4.1(8) . . . . ?
Fe2 O11 C2 C61 179.5(3) . . . . ?
Fe2 O223 N222 Fe4 3.4(5) 3_556 . . . ?
Fe2 O223 N222 C221 -172.9(4) 3_556 . . . ?
Fe2 N3P C14P C15P -175.4(6) . . . . ?
Fe2 N3P C18P C17P 178.2(6) . . . . ?
Fe2 N213 C212 C21 1.8(7) . . . . ?
Fe3 O13 C13 C23 9.7(7) . . . . ?
Fe3 O13 C13 C63 -172.9(4) . . . . ?
Fe3 O214 N213 Fe2 -7.5(4) 3_556 . . . ?
Fe3 O214 N213 C212 171.9(3) 3_556 . . . ?
Fe3 N1P C2P C3P 178.7(5) . . . . ?
Fe3 N1P C6P C5P -175.6(5) . . . . ?
Fe3 N232 C231 C23 -0.7(7) . . . . ?
Fe4 O12 C12 C22 12.5(9) . . . . ?
Fe4 O12 C12 C62 -170.0(5) . . . . ?
Fe4 O233 N232 Fe3 3.8(4) . . . . ?
Fe4 O233 N232 C231 -174.8(3) . . . . ?
Fe4 N2P C8P C9P -168.6(5) . . . . ?
Fe4 N2P C12P C11P 170.5(7) . . . . ?
Fe4 N222 C221 C22 3.8(8) . . . . ?
O11 C2 C21 C31 -178.0(5) . . . . ?
O11 C2 C21 C212 1.3(8) . . . . ?
O11 C2 C61 C51 175.3(5) . . . . ?
O11 C2 C61 C611 -8.2(8) . . . . ?
O12 C12 C22 C32 177.5(5) . . . . ?
O12 C12 C22 C221 -0.5(9) . . . . ?
O12 C12 C62 C52 -176.0(7) . . . . ?
O12 C12 C62 C621 5.2(10) . . . . ?
O13 C13 C23 C33 177.7(5) . . . . ?
O13 C13 C23 C231 0.0(8) . . . . ?
O13 C13 C63 C53 -178.0(5) . . . . ?
O13 C13 C63 C631 7.5(8) . . . . ?
O214 N213 C212 C21 -177.5(4) . . . . ?
O223 N222 C221 C22 179.6(5) . . . . ?
O233 N232 C231 C23 177.8(4) . . . . ?
N1B C3B C4B C5B 155.7(11) . . . . ?
N1B C3B C4B C637 -37.4(19) . . . . ?
N1P C2P C3P C4P -3.0(11) . . . . ?
N2P C8P C9P C10P -2.6(12) . . . . ?
N3P C14P C15P C16P -4.8(12) . . . . ?
N612 C614 C615 C616 120.2(12) . . . . ?
N612 C614 C615 C627 -59.1(15) . . . . ?
N622 C624 C625 C617 -162.9(9) . . . . ?
N622 C624 C625 C626 16.0(17) . . . . ?
N632 C2C C3C C8C 33.1(15) . . . . ?
N632 C2C C3C C4C -163.0(7) . . . . ?
C1C N632 C2C C3C 70.5(14) . . . . ?
C1C N632 C631 C63 -70.6(10) . . . . ?
C2 C21 C31 C41 3.4(8) . . . . ?
C2 C21 C212 N213 -0.4(8) . . . . ?
C2 C61 C611 N1B 65.7(10) . . . . ?
C2 C61 C611 N612 46.8(10) . . . . ?
C2B N1B C3B C4B -67(2) . . . . ?
C2B N1B C611 C61 75.1(15) . . . . ?
C2C N632 C631 C63 158.6(8) . . . . ?
C2C C3C C4C C5C -165.8(10) . . . . ?
C2P N1P C6P C5P 3.7(8) . . . . ?
C2P C3P C4P C5P 3.7(12) . . . . ?
C3B N1B C611 C61 -155.4(11) . . . . ?
C3B C4B C5B C6B 167.5(13) . . . . ?
C3B C4B C637 C636 -166.2(14) . . . . ?
C3P C4P C5P C6P -0.8(11) . . . . ?
C4B C5B C6B C635 0.0 . . . . ?
C5B C4B C637 C636 0.0 . . . . ?
C5B C6B C635 C636 0.0 . . . . ?
C5B C6B C635 C634 -175.3(13) . . . . ?
C6B C635 C636 C637 0.0 . . . . ?
C6B C635 C634 N632 -117.2(11) . . . . ?
C635 C636 C637 C4B 0.0 . . . . ?
C636 C635 C634 N632 67.5(15) . . . . ?
C637 C4B C5B C6B 0.0 . . . . ?
C4P C5P C6P N1P -3.0(10) . . . . ?
C6C C7C C8C C3C 0.0 . . . . ?
C7C C6C C5C C4C 0.0 . . . . ?
C7C C8C C3C C2C 162.3(13) . . . . ?
C7C C8C C3C C4C 0.0 . . . . ?
C8C C3C C4C C5C 0.0 . . . . ?
C3C C4C C5C C6C 0.0 . . . . ?
C5C C6C C7C C8C 0.0 . . . . ?
C6P N1P C2P C3P -0.6(9) . . . . ?
C8P N2P C12P C11P -2.1(12) . . . . ?
C8P C9P C10P C11P 0.1(13) . . . . ?
C9P C10P C11P C12P 1.3(14) . . . . ?
C10P C11P C12P N2P -0.3(14) . . . . ?
C12 C22 C32 C42 -1.4(11) . . . . ?
C12 C22 C221 N222 -7.4(9) . . . . ?
C12 C62 C621 N622 -48.5(10) . . . . ?
C12P N2P C8P C9P 3.6(10) . . . . ?
C13 C23 C33 C43 -0.9(8) . . . . ?
C13 C23 C231 N232 -4.1(8) . . . . ?
C13 C63 C631 N632 -51.8(8) . . . . ?
C14P N3P C18P C17P -0.1(10) . . . . ?
C14P C15P C16P C17P 3.6(14) . . . . ?
C15P C16P C17P C18P -0.9(13) . . . . ?
C16P C17P C18P N3P -0.9(12) . . . . ?
C18P N3P C14P C15P 3.0(11) . . . . ?
C21 C2 C61 C51 -1.2(8) . . . . ?
C21 C2 C61 C611 175.2(5) . . . . ?
C21 C31 C41 C51 -2.1(9) . . . . ?
C21 C31 C41 C411 173.6(6) . . . . ?
C22 C12 C62 C52 1.7(11) . . . . ?
C22 C12 C62 C621 -177.1(6) . . . . ?
C22 C32 C42 C52 1.1(13) . . . . ?
C22 C32 C42 C421 178.6(9) . . . . ?
C23 C13 C63 C53 -0.5(8) . . . . ?
C23 C13 C63 C631 -175.0(5) . . . . ?
C23 C33 C43 C53 1.7(9) . . . . ?
C23 C33 C43 C431 -179.8(6) . . . . ?
C31 C21 C212 N213 178.9(5) . . . . ?
C31 C41 C51 C61 -1.0(9) . . . . ?
C32 C22 C221 N222 174.7(6) . . . . ?
C32 C42 C52 C62 0.7(13) . . . . ?
C33 C23 C231 N232 178.1(5) . . . . ?
C33 C43 C53 C63 -1.9(10) . . . . ?
C41 C51 C61 C2 2.6(9) . . . . ?
C41 C51 C61 C611 -173.8(6) . . . . ?
C42 C52 C62 C12 -2.1(13) . . . . ?
C42 C52 C62 C621 176.7(8) . . . . ?
C43 C53 C63 C13 1.3(9) . . . . ?
C43 C53 C63 C631 175.5(6) . . . . ?
C51 C61 C611 N1B -118.0(9) . . . . ?
C51 C61 C611 N612 -136.8(8) . . . . ?
C52 C62 C621 N622 132.7(8) . . . . ?
C53 C63 C631 N632 133.8(6) . . . . ?
C61 C2 C21 C31 -1.7(7) . . . . ?
C61 C2 C21 C212 177.6(5) . . . . ?
C62 C12 C22 C32 -0.1(9) . . . . ?
C62 C12 C22 C221 -178.1(6) . . . . ?
C63 C13 C23 C33 0.3(8) . . . . ?
C63 C13 C23 C231 -177.4(5) . . . . ?
C212 C21 C31 C41 -175.9(5) . . . . ?
C221 C22 C32 C42 176.7(7) . . . . ?
C231 C23 C33 C43 176.9(5) . . . . ?
C411 C41 C51 C61 -176.8(6) . . . . ?
C421 C42 C52 C62 -177.2(8) . . . . ?
C431 C43 C53 C63 179.6(6) . . . . ?
C611 N1B C3B C4B 165.1(14) . . . . ?
C611 N612 C614 C615 -60.6(13) . . . . ?
C613 N612 C611 C61 -149.0(12) . . . . ?
C613 N612 C614 C615 164.6(13) . . . . ?
C614 N612 C611 C61 77.9(11) . . . . ?
C614 C615 C616 C617 179.1(11) . . . . ?
C614 C615 C627 C626 175.6(10) . . . . ?
C615 C616 C617 C625 1.1(17) . . . . ?
C616 C615 C627 C626 -3.7(15) . . . . ?
C616 C617 C625 C624 -176.6(11) . . . . ?
C616 C617 C625 C626 4.4(18) . . . . ?
C617 C625 C626 C627 -8.9(16) . . . . ?
C621 N622 C624 C625 -159.4(8) . . . . ?
C621 N622 C6 C6C 70.5(16) . . . 3_556 ?
C623 N622 C621 C62 -68.2(12) . . . . ?
C624 N622 C621 C62 154.2(8) . . . . ?
C624 N622 C6 C6C -166.8(12) . . . 3_556 ?
C624 C625 C626 C627 172.4(11) . . . . ?
C625 C626 C627 C615 8.4(14) . . . . ?
C627 C615 C616 C617 -1.6(17) . . . . ?
C631 N632 C2C C3C -168.7(8) . . . . ?
C631 N632 C634 C635 65.0(15) . . . . ?
C633 N632 C631 C63 152(2) . . . . ?
C633 N632 C634 C635 -158.3(19) . . . . ?
C634 N632 C631 C63 -83.0(12) . . . . ?
C634 C635 C636 C637 175.2(13) . . . . ?
C6 N622 C621 C62 -93.9(14) . . . . ?
C6 N622 C624 C625 71.9(13) . . . . ?
C6 C6C C7C C8C 179.1(12) 3_556 . . . ?
C6 C6C C5C C4C -179.1(13) 3_556 . . . ?

_smtbx_masks_special_details     ?
loop_
_smtbx_masks_void_nr
_smtbx_masks_void_average_x
_smtbx_masks_void_average_y
_smtbx_masks_void_average_z
_smtbx_masks_void_volume
_smtbx_masks_void_count_electrons
_smtbx_masks_void_content
1 -0.438 -0.412 -0.441 2093.7 260.9 '4 PF6'

_smtbx_masks_void_probe_radius   1.2
_smtbx_masks_void_truncation_radius 1.2
_shelx_res_file                  
;
TITL NDS_C3 in P21/n #14
    NDS_C3.res
    created by SHELXL-2018/3 at 14:13:52 on 15-Jun-2021
CELL 0.71073 15.949 25.627 18.611 90 107.112 90
ZERR 2 0.0032 0.0051 0.0037 0 0.03 0
LATT 1
SYMM 0.5-X,0.5+Y,0.5-Z
SFAC C H Fe N O
UNIT 228 246 14 36 44
SIMU 0.02 0.04 1.7 C633 C4B
SIMU 0.02 0.04 1.7 C613 C3B
SIMU C21 C212 C13 C231 C23 C14P C33 C2 C18P C4P C31 C6P C61 C43 C8P C2P C63 =
 C53 C3P C611 C9P C5P C631 C51 C41 C12P C16P C411 C15P C17P C431 C12 C62 =
 C627 C221 C52 C22 C32 C42 C11P C10P C621 C624 C616 C617 C6C C625 C615 C626 =
 C421 C613 C1C C633 C4B C6B C635 C637 C636 C5B N3P N1P N213 N232 N2P N612 =
 N222 N622 N632
ISOR 0.01 0.02 C1C C2 C2B C2C C2P C3B C3P C4B C5B C6B C635 C636 C637 C4P =
 C5P C6C C7C C8C C3C C4C C5C C6P C8P C9P C10P C11P C12 C12P C13 C14P C15P =
 C16P C17P C18P C21 C22 C23 C31 C32 C33 C41 C42 C43 C51 C52 C53 C61 C62 C63 =
 C212 C221 C231 C411 C421 C431 C611 C613 C614 C615 C616 C617 C621 C623 C624 =
 C625 C626 C627 C631 C633 C634 C6 N1B N1P N2P N3P N213 N222 N232 N612 N622 N632
EADP O1W O2W O3W
DFIX 1.5 0.03 N632 C633

L.S. 5 0 0
PLAN  1
SIZE 0.2 0.2 0.2
TEMP -173.15
CONF
BOND
MORE -1
ABIN
BOND $H
fmap 2 53
acta
SHEL 10 0.85
OMIT 0 4 4
OMIT 4 5 0
OMIT -1 14 5
OMIT 0 4 6
OMIT -5 1 2
OMIT 1 2 1
OMIT 1 7 5
OMIT 2 4 6
OMIT -4 4 3
OMIT 0 2 3
OMIT 3 4 3
OMIT 2 5 2
OMIT -3 2 1
OMIT -2 6 6
OMIT 1 2 3
OMIT -2 7 5
OMIT 3 9 1
OMIT -5 4 2
OMIT 6 9 2
OMIT 3 13 1
OMIT -8 3 8
OMIT 3 10 3
OMIT 1 1 9
OMIT -2 3 5
OMIT 4 5 4
OMIT -6 1 3
OMIT -2 2 1
OMIT -4 1 2
OMIT 3 3 1
OMIT 0 6 2
OMIT -1 7 1
OMIT -5 3 8
REM <olex2.extras>
REM <HklSrc "%.\\NDS_C3.hkl">
REM </olex2.extras>

WGHT    0.161500    3.392600
EXTI    0.015306
FVAR       1.67024
FE1   3    0.000000    0.000000    0.500000    10.50000    0.05729    0.07499 =
         0.08847   -0.01148    0.01130    0.00568
FE2   3   -0.218503    0.054782    0.401089    11.00000    0.06277    0.07904 =
         0.09942   -0.01400    0.01334    0.00913
FE3   3    0.179010    0.063729    0.647759    11.00000    0.06545    0.06972 =
         0.08510   -0.00833    0.01203    0.00128
FE4   3    0.215197    0.043125    0.485177    11.00000    0.06513    0.10345 =
         0.08994   -0.00697    0.01760    0.00189
O1    5   -0.085954    0.053957    0.450861    11.00000    0.05053    0.06241 =
         0.08157   -0.01496    0.00860    0.00663
O2    5    0.053546    0.046171    0.585544    11.00000    0.04888    0.06566 =
         0.07466   -0.01648    0.00988    0.00210
O3    5    0.084879    0.025790    0.450380    11.00000    0.04966    0.07260 =
         0.07638   -0.00842    0.00918    0.00628
O4    5    0.225257    0.019861    0.585434    11.00000    0.05921    0.08330 =
         0.09241   -0.00900    0.01324    0.00540
O11   5   -0.211872    0.129317    0.378933    11.00000    0.08130    0.07818 =
         0.12105   -0.01542    0.00136    0.01468
O12   5    0.205136    0.062455    0.381145    11.00000    0.08067    0.16714 =
         0.09260    0.00088    0.01916    0.01755
O13   5    0.130817    0.113201    0.705050    11.00000    0.08118    0.07473 =
         0.10287   -0.01622    0.02009    0.00045
O214  5   -0.181837   -0.010150    0.277957    11.00000    0.08168    0.07365 =
         0.09192   -0.01251    0.02413    0.00102
O223  5    0.243997   -0.072526    0.505467    11.00000    0.09080    0.10340 =
         0.12127   -0.02993    0.03592    0.00856
O233  5    0.194320    0.115371    0.506255    11.00000    0.09726    0.09692 =
         0.09246   -0.00488    0.02404   -0.01762
PART 1
N1B   4   -0.156685    0.219437    0.450287    10.50000    0.08441    0.08930 =
         0.10557   -0.00167    0.01595    0.01821
PART 0
N1P   4    0.308897    0.092155    0.716950    11.00000    0.07384    0.07285 =
         0.08860   -0.00857    0.01178   -0.00028
N2P   4    0.356070    0.060726    0.510233    11.00000    0.07936    0.14491 =
         0.09633    0.00362    0.03080   -0.00626
N3P   4   -0.359796    0.060658    0.338487    11.00000    0.07244    0.09287 =
         0.12943    0.00047    0.01883    0.01253
N213  4   -0.191595    0.041206    0.296953    11.00000    0.06988    0.06924 =
         0.08898   -0.00394    0.01044    0.00425
N222  4    0.240516   -0.032560    0.453748    11.00000    0.07016    0.11979 =
         0.10005   -0.01635    0.02558    0.00772
N232  4    0.175691    0.125945    0.571900    11.00000    0.07076    0.07951 =
         0.09413   -0.00764    0.01269   -0.00564
PART 2
N612  4   -0.175472    0.210812    0.477114    10.50000    0.08372    0.08423 =
         0.08365   -0.00369    0.02201    0.01015
AFIX  13
H612  2   -0.168114    0.172633    0.469645    10.50000   -1.20000
AFIX   0
PART 0
N622  4    0.127806    0.136445    0.284897    11.00000    0.08675    0.20015 =
         0.13782    0.02574    0.03129   -0.00469
N632  4    0.034867    0.107023    0.800923    11.00000    0.10481    0.13747 =
         0.13021   -0.03746    0.03483   -0.01389
PART 2
C1C   1   -0.069351    0.128416    0.766569    10.50000    0.08039    0.12064 =
         0.13679   -0.00790    0.03765    0.00164
AFIX 137
H1CA  2   -0.105300    0.101219    0.735066    10.50000   -1.50000
H1CB  2   -0.070406    0.159864    0.736356    10.50000   -1.50000
H1CC  2   -0.092879    0.136589    0.808330    10.50000   -1.50000
AFIX   0
PART 0
C2    1   -0.201505    0.155216    0.321877    11.00000    0.06605    0.07832 =
         0.10990   -0.00115   -0.00742    0.00777
PART 1
C2B   1   -0.070535    0.246224    0.460688    10.50000    0.09540    0.14341 =
         0.15634   -0.00226    0.02387   -0.03022
AFIX 137
H2BA  2   -0.077309    0.283702    0.467858    10.50000   -1.50000
H2BB  2   -0.050933    0.240663    0.416069    10.50000   -1.50000
H2BC  2   -0.026956    0.231847    0.504946    10.50000   -1.50000
AFIX   0
PART 2
C2C   1    0.059014    0.067546    0.863429    10.50000    0.10056    0.10813 =
         0.08403   -0.02133    0.03144   -0.01340
AFIX  23
H2CA  2    0.123409    0.063198    0.883152    10.50000   -1.20000
H2CB  2    0.035489    0.077470    0.905159    10.50000   -1.20000
AFIX   0
PART 0
C2P   1    0.326856    0.093274    0.791570    11.00000    0.09214    0.09149 =
         0.09724   -0.00937    0.01422   -0.00907
AFIX  43
H2P   2    0.283035    0.082515    0.813656    11.00000   -1.20000
AFIX   0
PART 1
C3B   1   -0.202906    0.224077    0.516936    10.50000    0.10770    0.10902 =
         0.11669   -0.00302    0.02644    0.01619
AFIX  23
H3BA  2   -0.208504    0.261283    0.529081    10.50000   -1.20000
H3BB  2   -0.262486    0.208761    0.499994    10.50000   -1.20000
AFIX   0
PART 0
C3P   1    0.406508    0.109451    0.837358    11.00000    0.10059    0.12056 =
         0.10984   -0.01899    0.00775   -0.01206
AFIX  43
H3P   2    0.416695    0.111484    0.890207    11.00000   -1.20000
AFIX  66
PART 1
C4B   1   -0.153243    0.198139    0.580170    10.50000    0.10811    0.10671 =
         0.10424   -0.01307    0.01653    0.01078
C5B   1   -0.165173    0.215851    0.647075    10.50000    0.11638    0.14132 =
         0.14447   -0.01909    0.04204    0.02711
AFIX  43
H5B   2   -0.195441    0.247659    0.647964    10.50000   -1.20000
AFIX  65
C6B   1   -0.132816    0.187022    0.712679    10.50000    0.11437    0.13544 =
         0.12351   -0.01688    0.02927    0.00872
AFIX  43
H6B   2   -0.140969    0.199127    0.758406    10.50000   -1.20000
AFIX  65
C635  1   -0.088529    0.140481    0.711379    10.50000    0.09419    0.12571 =
         0.12072   -0.00971    0.01545    0.00265
C636  1   -0.076598    0.122769    0.644475    10.50000    0.06865    0.09322 =
         0.11677   -0.00749    0.01674   -0.00684
AFIX  43
H636  2   -0.046330    0.090960    0.643587    10.50000   -1.20000
AFIX  65
C637  1   -0.108955    0.151597    0.578870    10.50000    0.08728    0.11902 =
         0.10253   -0.01749    0.00655   -0.01037
AFIX  43
H637  2   -0.100802    0.139491    0.533144    10.50000   -1.20000
AFIX   0
PART 0
C4P   1    0.470533    0.122507    0.806485    11.00000    0.09224    0.12890 =
         0.11508   -0.01863    0.00638   -0.02383
AFIX  43
H4P   2    0.527124    0.131820    0.837870    11.00000   -1.20000
AFIX   0
C5P   1    0.454169    0.122296    0.732004    11.00000    0.08292    0.12496 =
         0.12357   -0.01475    0.02651   -0.01909
AFIX  43
H5P   2    0.498485    0.131823    0.709770    11.00000   -1.20000
AFIX  66
PART 2
C6C   1   -0.021809   -0.084336    0.787154    10.50000    0.10162    0.11219 =
         0.12289    0.01621    0.02877   -0.00552
C7C   1   -0.016816   -0.048628    0.732344    10.50000    0.08534    0.11970 =
         0.12174   -0.01251    0.02962   -0.00300
AFIX  43
H7C   2   -0.026489   -0.059774    0.681871    10.50000   -1.20000
AFIX  65
C8C   1    0.002330    0.003389    0.751383    10.50000    0.07730    0.11092 =
         0.11396    0.00436    0.03370   -0.00238
AFIX  43
H8C   2    0.005743    0.027794    0.713923    10.50000   -1.20000
AFIX  65
C3C   1    0.016484    0.019698    0.825233    10.50000    0.11864    0.10645 =
         0.12617   -0.00107    0.03394   -0.01113
C4C   1    0.011491   -0.016010    0.880044    10.50000    0.13928    0.17066 =
         0.14987    0.00005    0.04460   -0.01747
AFIX  43
H4C   2    0.021164   -0.004863    0.930517    10.50000   -1.20000
AFIX  65
C5C   1   -0.007655   -0.068026    0.861006    10.50000    0.12998    0.12384 =
         0.13357    0.02619    0.03367   -0.01430
AFIX  43
H5C   2   -0.011068   -0.092431    0.898467    10.50000   -1.20000
AFIX   0
PART 0
C6P   1    0.371332    0.107928    0.687552    11.00000    0.08131    0.08568 =
         0.10901   -0.01006    0.02185   -0.01297
AFIX  43
H6P   2    0.358686    0.109377    0.634420    11.00000   -1.20000
AFIX   0
C8P   1    0.419323    0.028471    0.548703    11.00000    0.07504    0.12345 =
         0.11373   -0.00463    0.02280    0.00816
AFIX  43
H8P   2    0.404106   -0.006127    0.558308    11.00000   -1.20000
AFIX   0
C9P   1    0.505271    0.043650    0.574701    11.00000    0.08382    0.14588 =
         0.13701    0.00002    0.03377    0.01195
AFIX  43
H9P   2    0.548167    0.020202    0.603649    11.00000   -1.20000
AFIX   0
C10P  1    0.529403    0.092555    0.559017    11.00000    0.08584    0.16642 =
         0.16441    0.00510    0.03890   -0.00413
AFIX  43
H10P  2    0.588853    0.103513    0.576669    11.00000   -1.20000
AFIX   0
C11P  1    0.464853    0.125843    0.516626    11.00000    0.11885    0.17955 =
         0.16689    0.03092    0.05513   -0.02003
AFIX  43
H11P  2    0.479142    0.159868    0.503692    11.00000   -1.20000
AFIX   0
C12   1    0.226304    0.036924    0.325010    11.00000    0.07164    0.16368 =
         0.08918   -0.00616    0.02235   -0.00638
C12P  1    0.379164    0.107999    0.493799    11.00000    0.09594    0.15786 =
         0.13472    0.02804    0.03477   -0.01092
AFIX  43
H12P  2    0.334757    0.130652    0.465002    11.00000   -1.20000
AFIX   0
C13   1    0.119361    0.164377    0.701086    11.00000    0.07467    0.07941 =
         0.10698   -0.02683    0.01058    0.00102
C14P  1   -0.410916    0.092680    0.365119    11.00000    0.07860    0.12098 =
         0.14907    0.00915    0.03239    0.02179
AFIX  43
H14P  2   -0.384765    0.113877    0.407698    11.00000   -1.20000
AFIX   0
C15P  1   -0.500950    0.095285    0.331572    11.00000    0.10432    0.14116 =
         0.17195    0.01360    0.04008    0.03094
AFIX  43
H15P  2   -0.537052    0.115932    0.352850    11.00000   -1.20000
AFIX   0
C16P  1   -0.537698    0.066286    0.264619    11.00000    0.09285    0.13624 =
         0.19604    0.00909    0.02739    0.00716
AFIX  43
H16P  2   -0.598525    0.068803    0.238717    11.00000   -1.20000
AFIX   0
C17P  1   -0.484092    0.034458    0.237673    11.00000    0.09458    0.10137 =
         0.16773    0.00032   -0.00226   -0.00472
AFIX  43
H17P  2   -0.507083    0.014252    0.193445    11.00000   -1.20000
AFIX   0
C18P  1   -0.396973    0.032854    0.276465    11.00000    0.07400    0.08622 =
         0.13044    0.00397    0.00243   -0.00227
AFIX  43
H18P  2   -0.360311    0.010505    0.258196    11.00000   -1.20000
AFIX   0
C21   1   -0.186248    0.131363    0.258204    11.00000    0.06403    0.08369 =
         0.11591    0.01202   -0.00328    0.00130
C22   1    0.247047   -0.015922    0.328148    11.00000    0.06561    0.17058 =
         0.10717   -0.03226    0.02192   -0.00508
C23   1    0.130935    0.194780    0.641157    11.00000    0.07179    0.07859 =
         0.11518   -0.01603   -0.00701    0.00359
C31   1   -0.173278    0.162652    0.201298    11.00000    0.08148    0.09319 =
         0.12614    0.01818    0.00937    0.00391
AFIX  43
H31   2   -0.166281    0.146458    0.157505    11.00000   -1.20000
AFIX   0
C32   1    0.264045   -0.037091    0.264157    11.00000    0.08980    0.17889 =
         0.12083   -0.03790    0.04179   -0.02105
AFIX  43
H32   2    0.279588   -0.072955    0.265897    11.00000   -1.20000
AFIX   0
C33   1    0.114229    0.249329    0.639638    11.00000    0.09104    0.08195 =
         0.12304   -0.01516   -0.01367    0.00496
AFIX  43
H33   2    0.122764    0.269944    0.599946    11.00000   -1.20000
AFIX   0
C41   1   -0.170194    0.216906    0.206306    11.00000    0.08452    0.10605 =
         0.15896    0.04308    0.01159    0.00979
C42   1    0.260253   -0.011500    0.202268    11.00000    0.12025    0.19406 =
         0.11804   -0.02757    0.04839   -0.01573
C43   1    0.085654    0.272831    0.695304    11.00000    0.09416    0.10200 =
         0.14869   -0.03887   -0.01047    0.01034
C51   1   -0.183567    0.239480    0.270176    11.00000    0.08637    0.09171 =
         0.15892    0.00854   -0.00994    0.01621
AFIX  43
H51   2   -0.180757    0.276390    0.275035    11.00000   -1.20000
AFIX   0
C52   1    0.239644    0.039695    0.200019    11.00000    0.10582    0.21820 =
         0.11269   -0.00324    0.05154   -0.02071
AFIX  43
H52   2    0.235782    0.059207    0.155759    11.00000   -1.20000
AFIX   0
C53   1    0.075713    0.242736    0.753703    11.00000    0.09220    0.10120 =
         0.13127   -0.04033    0.01706    0.01113
AFIX  43
H53   2    0.057811    0.259132    0.792558    11.00000   -1.20000
AFIX   0
C61   1   -0.201047    0.209842    0.327713    11.00000    0.07616    0.07782 =
         0.14220   -0.00678   -0.00974    0.01691
C62   1    0.224286    0.063861    0.260163    11.00000    0.08486    0.19524 =
         0.13092   -0.01030    0.03765   -0.00547
C63   1    0.091031    0.189046    0.757712    11.00000    0.08010    0.10519 =
         0.11990   -0.03608    0.01553    0.00141
C212  1   -0.182405    0.075579    0.249249    11.00000    0.07337    0.08028 =
         0.09698   -0.00048    0.01387    0.00470
AFIX  43
H212  2   -0.172254    0.063130    0.204452    11.00000   -1.20000
AFIX   0
C221  1    0.248690   -0.048294    0.391217    11.00000    0.06327    0.14302 =
         0.11820   -0.03057    0.02652   -0.00403
AFIX  43
H221  2    0.256564   -0.084693    0.385996    11.00000   -1.20000
AFIX   0
C231  1    0.156074    0.174053    0.578461    11.00000    0.08134    0.07289 =
         0.10249   -0.00085    0.00196   -0.00733
AFIX  43
H231  2    0.158294    0.197445    0.539464    11.00000   -1.20000
AFIX   0
C411  1   -0.147146    0.251143    0.149009    11.00000    0.12083    0.12213 =
         0.22100    0.07398    0.01162    0.00403
AFIX 137
H41A  2   -0.083988    0.258290    0.165231    11.00000   -1.50000
H41B  2   -0.179523    0.284087    0.144272    11.00000   -1.50000
H41C  2   -0.162945    0.233308    0.100279    11.00000   -1.50000
AFIX   0
C421  1    0.279216   -0.031090    0.133387    11.00000    0.20436    0.26894 =
         0.14641   -0.05053    0.07879   -0.02571
AFIX 137
H42A  2    0.330981   -0.013174    0.127290    11.00000   -1.50000
H42B  2    0.228720   -0.024274    0.089442    11.00000   -1.50000
H42C  2    0.290434   -0.068720    0.138072    11.00000   -1.50000
AFIX   0
C431  1    0.068273    0.330578    0.691953    11.00000    0.14780    0.09855 =
         0.21518   -0.04469   -0.00287    0.02932
AFIX 137
H43A  2    0.075478    0.343834    0.742808    11.00000   -1.50000
H43B  2    0.008216    0.337288    0.660442    11.00000   -1.50000
H43C  2    0.109796    0.348252    0.670425    11.00000   -1.50000
AFIX   0
C611  1   -0.223118    0.234517    0.389369    11.00000    0.10089    0.10370 =
         0.15570   -0.02310   -0.00670    0.02879
PART 2
AFIX  23
H61C  2   -0.287520    0.232322    0.379311    10.50000   -1.20000
H61D  2   -0.207919    0.271970    0.389320    10.50000   -1.20000
AFIX  23
PART 1
H61A  2   -0.224938    0.272959    0.383870    10.50000   -1.20000
H61B  2   -0.280511    0.222109    0.393009    10.50000   -1.20000
AFIX   0
PART 2
C613  1   -0.227631    0.213862    0.538268    10.50000    0.12754    0.11499 =
         0.13578   -0.01675    0.05443    0.03344
AFIX 137
H61E  2   -0.209947    0.245345    0.568875    10.50000   -1.50000
H61F  2   -0.214138    0.182983    0.570699    10.50000   -1.50000
H61G  2   -0.290815    0.215131    0.512757    10.50000   -1.50000
AFIX   0
C614  1   -0.081540    0.232731    0.501316    10.50000    0.08200    0.08127 =
         0.09102   -0.01262    0.01014    0.00621
AFIX  23
H61H  2   -0.084631    0.271304    0.501969    10.50000   -1.20000
H61I  2   -0.051802    0.220995    0.553259    10.50000   -1.20000
AFIX   0
C615  1   -0.029257    0.217379    0.453684    10.50000    0.06740    0.07825 =
         0.09026   -0.00540   -0.00376    0.00610
C616  1    0.003837    0.256351    0.417990    10.50000    0.09769    0.08660 =
         0.09932   -0.00057    0.00646    0.00795
AFIX  43
H616  2   -0.009560    0.291708    0.425328    10.50000   -1.20000
AFIX   0
C617  1    0.055822    0.245310    0.371971    10.50000    0.09590    0.08747 =
         0.10812    0.01398    0.01599   -0.00733
AFIX  43
H617  2    0.078845    0.272494    0.348640    10.50000   -1.20000
AFIX   0
PART 0
C621  1    0.206355    0.120670    0.258741    11.00000    0.10071    0.20993 =
         0.12485    0.01552    0.04078   -0.01744
AFIX  23
H62A  2    0.196603    0.133463    0.206728    11.00000   -1.20000
H62B  2    0.259167    0.138479    0.290963    11.00000   -1.20000
AFIX   0
PART 1
C623  1    0.044956    0.114436    0.221087    10.50000    0.09671    0.14926 =
         0.10275    0.01489    0.02727    0.00877
AFIX 137
H62C  2    0.063520    0.085642    0.194630    10.50000   -1.50000
H62D  2    0.019597    0.142348    0.185296    10.50000   -1.50000
H62E  2    0.000918    0.101814    0.244184    10.50000   -1.50000
AFIX   0
PART 0
C624  1    0.131494    0.191132    0.316003    11.00000    0.15932    0.19902 =
         0.17081    0.03575    0.05140    0.00798
PART 2
AFIX  23
H62I  2    0.191947    0.199655    0.346750    10.50000   -1.20000
H62J  2    0.113133    0.216768    0.274531    10.50000   -1.20000
AFIX  33
PART 1
H62F  2    0.078695    0.197809    0.331294    10.50000   -1.50000
H62G  2    0.183531    0.194750    0.359644    10.50000   -1.50000
H62H  2    0.134647    0.216308    0.277247    10.50000   -1.50000
AFIX   0
PART 2
C625  1    0.073535    0.192535    0.360796    10.50000    0.08328    0.09154 =
         0.10576    0.00738    0.03000    0.01257
C626  1    0.034308    0.148861    0.391375    10.50000    0.05661    0.09453 =
         0.07136    0.00199    0.02558    0.02302
AFIX  43
H626  2    0.039498    0.113376    0.378537    10.50000   -1.20000
AFIX   0
C627  1   -0.011528    0.165102    0.441443    10.50000    0.05479    0.07889 =
         0.07588    0.00401    0.00445    0.00315
AFIX  43
H627  2   -0.031728    0.139036    0.468654    10.50000   -1.20000
AFIX   0
PART 0
C631  1    0.086546    0.157426    0.822864    11.00000    0.10011    0.13318 =
         0.12541   -0.04748    0.03262   -0.00482
AFIX  23
H63A  2    0.059070    0.178532    0.854388    11.00000   -1.20000
H63B  2    0.146941    0.148793    0.853635    11.00000   -1.20000
AFIX   0
PART 1
C633  1    0.052442    0.054420    0.852353    10.50000    0.26325    0.26888 =
         0.24978   -0.00781    0.07393    0.00964
AFIX  33
H63C  2    0.115630    0.047562    0.870575    10.50000   -1.50000
H63D  2    0.029493    0.059266    0.895300    10.50000   -1.50000
H63E  2    0.022776    0.024788    0.822122    10.50000   -1.50000
AFIX   0
C634  1   -0.059759    0.107320    0.782756    10.50000    0.10617    0.11436 =
         0.10064   -0.01398    0.02896    0.00184
AFIX  23
H63F  2   -0.078929    0.123212    0.823794    10.50000   -1.20000
H63G  2   -0.083802    0.071516    0.773340    10.50000   -1.20000
AFIX   0

O1W   5    0.013001    0.145597    0.411810    10.25000    0.04240    0.07374 =
         0.04677   -0.00561    0.01543    0.00828
AFIX   3
H1WA  2    0.029451    0.115607    0.430070    10.25000   -1.50000
AFIX   3
H1WB  2   -0.037639    0.143317    0.380150    10.25000   -1.50000
AFIX   0

PART 2
O2W   5   -0.078729    0.118033    0.594426    10.25000    0.04240    0.07374 =
         0.04677   -0.00561    0.01543    0.00828
AFIX   3
H2WA  2   -0.032409    0.102013    0.598626    10.25000   -1.50000
AFIX   3
H2WB  2   -0.123299    0.104383    0.564936    10.25000   -1.50000
AFIX   0

PART 1
O3W   5    0.007539    0.002006    0.293178    10.25000    0.04240    0.07374 =
         0.04677   -0.00561    0.01543    0.00828

PART 0
O4W   5   -0.281944    0.158587    0.672074    10.25000    0.11959    0.08379 =
         0.14032   -0.03986    0.07998   -0.00236

PART 2
C6    1    0.045257    0.143464    0.236313    10.50000    0.11050    0.12936 =
         0.12630    0.01907    0.02431    0.00042
AFIX  23
H6A   2    0.046021    0.165375    0.192699    10.50000   -1.20000
H6C   2    0.004548    0.158739    0.261762    10.50000   -1.20000
AFIX   0
HKLF 4


REM  NDS_C3 in P21/n #14
REM wR2 = 0.261519, GooF = S = 1.07888, Restrained GooF = 1.12091 for all data
REM R1 = 0.078433 for 9180 Fo > 4sig(Fo) and 0.093452 for all 12205 data
REM 861 parameters refined using 931 restraints

END

WGHT      0.1615      3.3926

REM Highest difference peak  0.578,  deepest hole -0.323,  1-sigma level  0.066
Q1    1  -0.3366  0.1839  0.6980  11.00000  0.05    0.58
;
_shelx_res_checksum              65240
_shelx_hkl_file                  
;
 -19   0   2   79.27   79.73  -1
 -19   0   3 1625.10   86.81  -1
 -19   0   3 1657.47  109.17  -1
 -19   0   4    9.52   32.92  -1
 -19   0   4  -49.56   65.11  -1
 -19   0   5   10.92   31.80  -1
 -19   0   5   12.18   61.00  -1
 -19   0   6  -20.60   29.91  -1
 -19   0   6   18.20   59.97  -1
 -19   0   7  125.51   31.80  -1
 -19   0   7  149.26   60.42  -1
 -19   0   8   22.02   29.63  -1
 -19   0   8   44.08   58.58  -1
 -19   0   9   53.04   55.58  -1
 -19   0  10  -13.94   55.01  -1
 -19   0  10   59.82   62.21  -1
 -19   0  11  102.12   54.83  -1
 -19   0  11   27.52   64.78  -1
 -19   1   2 1303.77  105.90   1
 -19   1   2 1446.58  119.00   1
 -19   1   3   53.95   36.88  -1
 -19   1   3  110.98   65.75  -1
 -19   1   3   29.21   72.59  -1
 -19   1   3   61.66   34.49  -1
 -19   1   4  389.71   39.79  -1
 -19   1   4  344.02   66.90  -1
 -19   1   4  245.32   64.54  -1
 -19   1   4  346.74   37.61  -1
 -19   1   5   54.25   32.77  -1
 -19   1   5  -81.66   60.06  -1
 -19   1   5  -44.36   58.85  -1
 -19   1   5    4.93   30.53  -1
 -19   1   6  250.25   34.77  -1
 -19   1   6  127.53   63.36  -1
 -19   1   6  207.93   59.61  -1
 -19   1   6  314.67   37.58  -1
 -19   1   7  -29.56   28.55  -1
 -19   1   7   19.87   61.51  -1
 -19   1   7   12.47   55.98  -1
 -19   1   7   16.27   30.47  -1
 -19   1   8   26.46   28.64  -1
 -19   1   8  115.88   60.42  -1
 -19   1   8  -62.15   55.19  -1
 -19   1   8   13.95   31.53  -1
 -19   1   9   16.01   26.90  -1
 -19   1   9  -33.16   58.94  -1
 -19   1   9  -28.51   57.34  -1
 -19   1  10  140.88   59.12  -1
 -19   1  10   57.06   60.21  -1
 -19   1  10   76.67   59.03  -1
 -19   1  10  104.87   61.12  -1
 -19   1  11   -8.33   51.07  -1
 -19   1  11 -124.30   69.29  -1
 -19   1  11 -110.17   58.67  -1
 -19   1  11  -25.84   63.36  -1
 -19   2   3  761.57   54.01  -1
 -19   2   3  583.05   72.04  -1
 -19   2   3  781.84   88.74  -1
 -19   2   3  708.01   49.29  -1
 -19   2   4   12.57   33.65  -1
 -19   2   4   -5.86   65.81  -1
 -19   2   4   65.20   68.47  -1
 -19   2   4   27.63   31.62  -1
 -19   2   5  105.23   35.64  -1
 -19   2   5    7.10   59.88  -1
 -19   2   5   49.68   60.70  -1
 -19   2   5   87.14   35.16  -1
 -19   2   6   17.72   33.62  -1
 -19   2   6   57.40   61.12  -1
 -19   2   6   29.80   55.85  -1
 -19   2   6  -43.51   32.04  -1
 -19   2   7   23.75   31.29  -1
 -19   2   7  -64.27   60.21  -1
 -19   2   7   29.04   55.55  -1
 -19   2   7   38.94   31.44  -1
 -19   2   8   20.05   30.62  -1
 -19   2   8   60.88   61.91  -1
 -19   2   8  -41.15   55.07  -1
 -19   2   8    1.09   26.36  -1
 -19   2   9  188.98   31.07  -1
 -19   2   9  188.62   59.79  -1
 -19   2   9  162.93   53.37  -1
 -19   2   9   71.22   52.25  -1
 -19   2  10  -18.42   61.30  -1
 -19   2  10  -30.86   58.88  -1
 -19   2  10  -49.98   53.28  -1
 -19   2  10   28.21   60.73  -1
 -19   3   3   31.16   35.79  -1
 -19   3   3  111.10   59.52  -1
 -19   3   3  145.63   65.23  -1
 -19   3   3  109.20   33.52  -1
 -19   3   4  270.77   37.52  -1
 -19   3   4  151.56   61.27  -1
 -19   3   4  362.78   71.68  -1
 -19   3   4  280.51   38.24  -1
 -19   3   5  -41.39   33.86  -1
 -19   3   5   42.15   61.12  -1
 -19   3   5  -67.78   60.85  -1
 -19   3   5   17.03   32.65  -1
 -19   3   6   78.37   33.10  -1
 -19   3   6   46.41   63.54  -1
 -19   3   6   -2.60   62.36  -1
 -19   3   6   56.16   31.44  -1
 -19   3   7   37.73   32.53  -1
 -19   3   7   71.10   60.30  -1
 -19   3   7   12.53   56.61  -1
 -19   3   7   51.56   27.62  -1
 -19   3   8   64.63   33.40  -1
 -19   3   8  104.99   62.57  -1
 -19   3   8   29.08   53.95  -1
 -19   3   9   -4.22   30.14  -1
 -19   3   9  -16.78   63.60  -1
 -19   3   9  -60.30   51.01  -1
 -19   3   9 -101.91   56.46  -1
 -19   3  10   57.52   62.63  -1
 -19   3  10    2.88   48.23  -1
 -19   3  10   78.52   54.64  -1
 -19   4   3   87.35   59.64  -1
 -19   4   3   44.57   61.45  -1
 -19   4   4   94.49   34.77  -1
 -19   4   4   61.88   58.46  -1
 -19   4   4  -37.91   63.39  -1
 -19   4   4   69.80   30.74  -1
 -19   4   5   80.88   34.19  -1
 -19   4   5  -11.65   60.54  -1
 -19   4   5   76.25   71.07  -1
 -19   4   5   57.37   30.38  -1
 -19   4   6   45.66   34.55  -1
 -19   4   6   34.07   59.03  -1
 -19   4   6   83.12   65.23  -1
 -19   4   6   28.92   27.43  -1
 -19   4   7    7.86   34.52  -1
 -19   4   7   58.91   63.78  -1
 -19   4   7   60.12   58.76  -1
 -19   4   7   39.58   25.11  -1
 -19   4   8   62.84   33.01  -1
 -19   4   8   34.40   61.21  -1
 -19   4   8   71.77   50.95  -1
 -19   4   9   99.79   33.31  -1
 -19   4   9   77.25   62.78  -1
 -19   4   9    4.74   48.90  -1
 -19   4   9   96.94   50.04  -1
 -19   4  10  -18.51   60.94  -1
 -19   4  10   33.37   48.53  -1
 -19   4  10   24.35   50.80  -1
 -19   5   4  138.24   36.97  -1
 -19   5   4  181.03   56.46  -1
 -19   5   4  165.11   62.93  -1
 -19   5   4  120.15   30.32  -1
 -19   5   5  -17.35   33.34  -1
 -19   5   5   34.46   51.10  -1
 -19   5   5   52.71   57.31  -1
 -19   5   5   52.74   28.04  -1
 -19   5   6  171.86   34.34  -1
 -19   5   6  127.50   56.79  -1
 -19   5   6  205.50   57.82  -1
 -19   5   6   90.74   26.85  -1
 -19   5   7  286.50   36.64  -1
 -19   5   7  230.19   60.54  -1
 -19   5   7  184.26   64.54  -1
 -19   5   8   81.30   32.98  -1
 -19   5   8    6.38   57.55  -1
 -19   5   9   23.51   31.23  -1
 -19   5   9    8.52   61.48  -1
 -19   5   9  -45.96   48.99  -1
 -19   5   9   -9.59   43.99  -1
 -19   6   5  219.36   59.82  -1
 -19   6   5   26.74   49.77  -1
 -19   6   5  165.44   28.52  -1
 -19   6   6  178.33   37.22  -1
 -19   6   6  116.52   58.15  -1
 -19   6   6  148.50   50.71  -1
 -19   6   6  184.14   25.02  -1
 -19   6   7  366.41   40.73  -1
 -19   6   7  257.73   59.03  -1
 -19   6   7  354.91   71.89  -1
 -19   6   8   98.94   34.43  -1
 -19   6   8   83.87   56.04  -1
 -18   0   1   56.58   35.28  -1
 -18   0   1  -15.33   60.82  -1
 -18   0   2  962.17   61.75  -1
 -18   0   2 1088.64   85.57  -1
 -18   0   3  -10.63   32.22  -1
 -18   0   3   44.72   63.33  -1
 -18   0   4  136.07   32.86  -1
 -18   0   4   97.67   61.09  -1
 -18   0   5   13.88   31.62  -1
 -18   0   5   30.10   60.48  -1
 -18   0   6   38.73   30.47  -1
 -18   0   6   71.07   63.33  -1
 -18   0   7   -5.78   26.24  -1
 -18   0   7  -40.42   67.78  -1
 -18   0   8 1154.91   61.54  -1
 -18   0   8 1069.88   92.31  -1
 -18   0   9   65.20   71.83  -1
 -18   0  10 1114.66   88.80  -1
 -18   0  10  982.74   86.29  -1
 -18   0  11  106.38   62.21  -1
 -18   0  11  -22.26   63.51  -1
 -18   0  12   95.16   63.60  -1
 -18   0  12  197.82   62.66  -1
 -18   0  13  -17.79   58.85  -1
 -18   0  13   69.62   62.72  -1
 -18   0  14   19.02   58.88  -1
 -18   0  14  165.20   68.29  -1
 -18   1   1  826.01   56.28  -1
 -18   1   1  666.86   74.61  -1
 -18   1   1  752.49   80.66  -1
 -18   1   1  775.18   53.40  -1
 -18   1   2    7.79   36.73  -1
 -18   1   2   52.31   61.63  -1
 -18   1   2   85.99   61.63  -1
 -18   1   2   41.63   36.01  -1
 -18   1   3   76.82   33.49  -1
 -18   1   3  127.02   62.99  -1
 -18   1   3   52.65   56.64  -1
 -18   1   3   75.79   31.77  -1
 -18   1   4   92.40   32.86  -1
 -18   1   4  128.32   62.96  -1
 -18   1   4  -34.07   61.60  -1
 -18   1   4   78.00   32.89  -1
 -18   1   5  155.10   32.07  -1
 -18   1   5  110.98   65.23  -1
 -18   1   5    4.85   57.58  -1
 -18   1   5   94.28   33.31  -1
 -18   1   6  -43.39   29.65  -1
 -18   1   6   49.17   59.30  -1
 -18   1   6   77.09   67.08  -1
 -18   1   6   16.87   27.50  -1
 -18   1   7  223.17   31.56  -1
 -18   1   7  179.03   67.35  -1
 -18   1   7  130.04   65.14  -1
 -18   1   7  184.54   28.89  -1
 -18   1   8   12.76   23.25  -1
 -18   1   8   40.12   67.90  -1
 -18   1   8  -57.76   66.66  -1
 -18   1   8   38.46   20.96  -1
 -18   1   9 1552.48   78.46  -1
 -18   1   9 1397.87   97.15  -1
 -18   1   9 1576.69  110.29  -1
 -18   1  10  -65.32   63.03  -1
 -18   1  10  163.90   68.74  -1
 -18   1  10   35.95   71.29  -1
 -18   1  10   50.86   69.83  -1
 -18   1  11  488.35   70.41  -1
 -18   1  11  312.25   67.17  -1
 -18   1  11  383.35   64.99  -1
 -18   1  11  456.58   67.38  -1
 -18   1  12   36.43   60.63  -1
 -18   1  12    0.41   63.57  -1
 -18   1  12  -52.25   61.45  -1
 -18   1  12  -29.87   61.57  -1
 -18   1  13   67.44   60.27  -1
 -18   1  13    8.71   61.69  -1
 -18   1  13   71.38   55.85  -1
 -18   1  13    3.75   63.75  -1
 -18   1  14  104.81   57.79  -1
 -18   1  14  101.18   69.35  -1
 -18   1  14   38.67   59.85  -1
 -18   1  14  -16.67   69.02  -1
 -18   2   1  116.25   37.37  -1
 -18   2   1   89.80   62.21  -1
 -18   2   1  101.75   68.89  -1
 -18   2   1   73.19   34.40  -1
 -18   2   2  363.39   42.00  -1
 -18   2   2  477.15   67.20  -1
 -18   2   2  383.66   72.47  -1
 -18   2   2  399.69   42.03  -1
 -18   2   3  262.45   37.73  -1
 -18   2   3  123.66   64.42  -1
 -18   2   3  182.51   65.05  -1
 -18   2   3  264.93   35.07  -1
 -18   2   4  -17.16   31.86  -1
 -18   2   4   10.93   64.24  -1
 -18   2   4   19.27   58.43  -1
 -18   2   4   40.33   30.53  -1
 -18   2   5   29.19   32.37  -1
 -18   2   5   57.49   65.39  -1
 -18   2   5  -54.28   63.93  -1
 -18   2   5   37.22   28.69  -1
 -18   2   6   -0.57   29.76  -1
 -18   2   6   46.96   65.39  -1
 -18   2   6   18.26   56.25  -1
 -18   2   6   12.11   26.95  -1
 -18   2   7   12.44   28.78  -1
 -18   2   7   21.03   70.20  -1
 -18   2   7  -20.41   63.99  -1
 -18   2   7    9.63   21.27  -1
 -18   2   8  735.85   44.81  -1
 -18   2   8  758.54   78.21  -1
 -18   2   8  776.09   76.43  -1
 -18   2   8  733.43   41.63  -1
 -18   2   9   -7.00   22.67  -1
 -18   2   9   10.30   57.00  -1
 -18   2   9  -32.89   67.11  -1
 -18   2   9   36.43   60.73  -1
 -18   2  10  531.61   70.89  -1
 -18   2  10  613.61   70.01  -1
 -18   2  10  617.54   77.34  -1
 -18   2  10  637.51   73.13  -1
 -18   2  11   64.78   65.20  -1
 -18   2  11  -40.21   61.24  -1
 -18   2  11   27.59   60.76  -1
 -18   2  11   30.41   57.55  -1
 -18   2  12   84.99   62.42  -1
 -18   2  12  183.11   64.42  -1
 -18   2  12  111.38   58.21  -1
 -18   2  12  195.43   62.75  -1
 -18   2  13  212.37   65.14  -1
 -18   2  13  188.65   67.50  -1
 -18   2  13  165.66   57.40  -1
 -18   2  13  216.40   63.72  -1
 -18   2  14   77.12   60.51  -1
 -18   2  14   23.03   74.04  -1
 -18   2  14   11.41   53.31  -1
 -18   2  14  152.65   69.17  -1
 -18   3   1  482.29   45.99  -1
 -18   3   1  324.66   60.30  -1
 -18   3   1  325.87   72.68  -1
 -18   3   1  337.06   39.24  -1
 -18   3   2   24.93   36.61  -1
 -18   3   2   46.78   60.45  -1
 -18   3   2   57.82   66.50  -1
 -18   3   2   -5.70   34.58  -1
 -18   3   3   12.04   33.62  -1
 -18   3   3  115.82   63.84  -1
 -18   3   3  151.31   70.29  -1
 -18   3   3   77.64   31.41  -1
 -18   3   4  248.14   36.88  -1
 -18   3   4  210.77   66.75  -1
 -18   3   4  288.86   66.60  -1
 -18   3   4  209.80   32.77  -1
 -18   3   5  -38.82   32.71  -1
 -18   3   5  -37.13   64.81  -1
 -18   3   5  -62.15   59.64  -1
 -18   3   5  -14.70   26.75  -1
 -18   3   6  -13.77   30.53  -1
 -18   3   6 -116.94   68.32  -1
 -18   3   6  114.01   58.61  -1
 -18   3   6   10.69   25.46  -1
 -18   3   7   78.94   30.05  -1
 -18   3   7  110.56   71.47  -1
 -18   3   7   86.87   54.86  -1
 -18   3   7  101.03   20.79  -1
 -18   3   8   17.30   26.51  -1
 -18   3   8   58.85   67.99  -1
 -18   3   8   37.00   58.00  -1
 -18   3   9  794.24   46.96  -1
 -18   3   9  710.43   72.10  -1
 -18   3   9  696.51   70.71  -1
 -18   3   9  654.76   69.89  -1
 -18   3  10  186.02   62.45  -1
 -18   3  10  -99.09   61.51   1
 -18   3  10  177.21   55.94   1
 -18   3  11  248.68   65.63  -1
 -18   3  11  197.49   59.55  -1
 -18   3  11  333.13   67.87  -1
 -18   3  11  294.34   56.97  -1
 -18   3  12  251.31   67.29  -1
 -18   3  12  180.66   68.23  -1
 -18   3  12   36.85   58.97  -1
 -18   3  12  194.85   57.43  -1
 -18   3  13   86.56   65.02  -1
 -18   3  13   90.47   68.20  -1
 -18   3  13   61.51   49.14  -1
 -18   3  13   56.55   58.85  -1
 -18   3  14  131.59   69.95  -1
 -18   3  14   81.21   73.92  -1
 -18   3  14   64.08   48.11  -1
 -18   3  14   88.35   62.84  -1
 -18   4   1   52.77   39.49  -1
 -18   4   1    5.04   55.16  -1
 -18   4   1   40.67   64.33  -1
 -18   4   1    2.17   32.50  -1
 -18   4   2  131.92   38.18  -1
 -18   4   2  132.62   59.52  -1
 -18   4   2   43.93   68.23  -1
 -18   4   2  128.05   34.67  -1
 -18   4   3   38.03   35.10  -1
 -18   4   3    2.96   64.36  -1
 -18   4   3   75.46   66.26  -1
 -18   4   3  -20.48   30.77  -1
 -18   4   4   72.28   34.34  -1
 -18   4   4   51.56   66.11  -1
 -18   4   4  131.77   71.16  -1
 -18   4   4   44.66   28.99  -1
 -18   4   5  249.17   36.82  -1
 -18   4   5  233.37   72.95  -1
 -18   4   5  168.95   58.37  -1
 -18   4   5  245.50   30.03  -1
 -18   4   6   21.25   32.07  -1
 -18   4   6    9.49   68.65  -1
 -18   4   6    6.76   56.49  -1
 -18   4   6   28.55   23.89  -1
 -18   4   7  -37.97   28.70  -1
 -18   4   7  -59.97   67.68  -1
 -18   4   7   53.80   54.43  -1
 -18   4   7   15.44   18.20  -1
 -18   4   8  156.67   27.57  -1
 -18   4   8   15.85   61.57  -1
 -18   4   8   37.67   51.68  -1
 -18   4   9   47.56   24.36  -1
 -18   4   9  -28.07   62.15  -1
 -18   4   9  -65.45   55.82  -1
 -18   4  10  286.68   67.38  -1
 -18   4  10  212.46   63.15  -1
 -18   4  10  190.80   49.71  -1
 -18   4  11    1.65   66.84  -1
 -18   4  11   14.88   59.82  -1
 -18   4  11   53.52   47.50  -1
 -18   4  12  301.39   66.35  -1
 -18   4  12  217.70   66.14  -1
 -18   4  12  161.66   49.80  -1
 -18   4  13  439.94   72.37  -1
 -18   4  13  384.87   64.24  -1
 -18   4  13  186.81   52.65  -1
 -18   4  13  290.25   54.19  -1
 -18   5   1   54.95   37.46  -1
 -18   5   1   98.61   59.09  -1
 -18   5   1   65.87   74.16  -1
 -18   5   1   63.93   34.07  -1
 -18   5   2   60.33   37.76  -1
 -18   5   2  -18.89   63.03  -1
 -18   5   2  -20.13   73.61  -1
 -18   5   2   -9.67   34.55  -1
 -18   5   3  190.01   38.79  -1
 -18   5   3  207.44   62.15  -1
 -18   5   3   64.21   66.66  -1
 -18   5   3  162.18   34.34  -1
 -18   5   4  310.13   39.94  -1
 -18   5   4  192.55   66.53  -1
 -18   5   4  274.37   61.42  -1
 -18   5   4  231.19   30.53  -1
 -18   5   5  221.33   36.94  -1
 -18   5   5  171.34   69.95  -1
 -18   5   5  142.21   55.61  -1
 -18   5   5  160.88   26.74  -1
 -18   5   6   84.39   33.07  -1
 -18   5   6  132.10   72.98  -1
 -18   5   6   68.86   59.73  -1
 -18   5   6   95.16   21.78  -1
 -18   5   7   26.73   28.77  -1
 -18   5   7   20.41   64.63  -1
 -18   5   7  -60.88   56.67  -1
 -18   5   7   30.08   16.22  -1
 -18   5   8   75.31   27.32  -1
 -18   5   8  -97.25   65.78  -1
 -18   5   8  -33.10   55.04  -1
 -18   5   8   48.83   45.45  -1
 -18   5   9    5.90   25.80  -1
 -18   5   9   53.98   64.11  -1
 -18   5   9  -26.77   53.98  -1
 -18   5   9  -54.89   45.66  -1
 -18   5  10   60.67   69.35  -1
 -18   5  10  -18.34   51.01  -1
 -18   5  10   56.61   44.66  -1
 -18   5  11  180.97   67.56  -1
 -18   5  11  212.37   59.61  -1
 -18   5  11  105.72   52.31  -1
 -18   5  11  145.66   46.11  -1
 -18   5  12  334.04   71.71  -1
 -18   5  12  356.43   67.23  -1
 -18   5  12  219.30   49.98  -1
 -18   5  12  350.37   47.99  -1
 -18   5  13   81.33   66.60  -1
 -18   5  13   84.48   66.47  -1
 -18   6   1  -10.19   39.27  -1
 -18   6   1   22.64   60.76  -1
 -18   6   1   17.19   72.25  -1
 -18   6   1   -7.10   34.70  -1
 -18   6   2    9.22   37.31  -1
 -18   6   2 -118.85   63.06  -1
 -18   6   2  -78.61   73.16  -1
 -18   6   2    9.79   33.22  -1
 -18   6   3  169.74   38.43  -1
 -18   6   3   16.80   62.96  -1
 -18   6   3   61.88   69.62  -1
 -18   6   3  151.01   30.23  -1
 -18   6   4  646.29   48.96  -1
 -18   6   4  577.00   73.95  -1
 -18   6   4  667.77   73.13  -1
 -18   6   4  606.65   39.24  -1
 -18   6   5  133.71   36.40  -1
 -18   6   5  223.45   70.74  -1
 -18   6   5  131.07   55.43  -1
 -18   6   5  129.53   23.59  -1
 -18   6   6  273.37   36.79  -1
 -18   6   6   61.21   65.63  -1
 -18   6   6  133.83   53.71  -1
 -18   6   6  156.82   19.36  -1
 -18   6   7   61.21   30.86  -1
 -18   6   7   -8.83   59.64  -1
 -18   6   7  -43.87   67.59  -1
 -18   6   8   66.84   29.55  -1
 -18   6   8   70.20   60.73  -1
 -18   6   9   10.99   28.60  -1
 -18   6   9  -51.83   63.96  -1
 -18   6  10    9.46   24.08  -1
 -18   6  10  -52.22   66.26  -1
 -18   6  10   16.97   40.82  -1
 -18   6  10   44.18   39.73  -1
 -18   6  11   36.49   66.57  -1
 -18   6  11  186.78   60.30  -1
 -18   6  12   -0.49   63.63  -1
 -18   6  12   29.17   62.57  -1
 -18   6  13  277.15   64.36  -1
 -18   6  13  303.78   64.87  -1
 -18   7   1   59.67   41.12  -1
 -18   7   1   28.37   56.88  -1
 -18   7   1   -7.53   63.39  -1
 -18   7   1   29.09   36.76  -1
 -18   7   2  297.43   40.18  -1
 -18   7   2  178.21   61.75  -1
 -18   7   2  240.69   66.38  -1
 -18   7   2  208.44   33.77  -1
 -18   7   3  -90.32   37.61  -1
 -18   7   3  -24.10   59.94  -1
 -18   7   3  -34.49   65.08  -1
 -18   7   3    8.24   27.42  -1
 -18   7   4   48.14   33.13  -1
 -18   7   4   39.94   70.83  -1
 -18   7   4   52.47   66.96  -1
 -18   7   4   22.92   23.00  -1
 -18   7   5 1066.25   64.02  -1
 -18   7   5  818.15   88.11  -1
 -18   7   5  947.04   82.42  -1
 -18   7   5  938.27   49.53  -1
 -18   7   6   74.86   34.40  -1
 -18   7   6  104.02   66.72  -1
 -18   7   6  137.34   60.70  -1
 -18   7   6   58.24   17.17  -1
 -18   7   7   50.17   32.28  -1
 -18   7   7   38.61   58.12  -1
 -18   7   8  -21.03   28.30  -1
 -18   7   8   11.85   63.15  -1
 -18   7   9  192.10   32.13  -1
 -18   7   9  174.67   63.81  -1
 -18   7  10   46.29   29.61  -1
 -18   7  10  -13.85   63.69  -1
 -18   7  11  -14.72   60.63  -1
 -18   7  11   -2.29   61.75  -1
 -18   7  11   -0.41   32.28  -1
 -18   7  12  163.90   59.18  -1
 -18   7  12   18.79   67.41  -1
 -18   8   1   65.23   39.00  -1
 -18   8   1   -9.21   53.58  -1
 -18   8   1  -13.06   59.82  -1
 -18   8   1   45.05   33.68  -1
 -18   8   2   56.76   37.13  -1
 -18   8   2   -2.67   54.28  -1
 -18   8   2   -0.77   57.70  -1
 -18   8   2   13.94   26.79  -1
 -18   8   3   -2.63   36.61  -1
 -18   8   3   44.36   64.21  -1
 -18   8   3   -1.96   54.80  -1
 -18   8   3   55.67   25.72  -1
 -18   8   4  347.35   40.06  -1
 -18   8   4  294.58   68.65  -1
 -18   8   4  328.29   56.07  -1
 -18   8   4  288.95   25.53  -1
 -18   8   5   49.65   33.52  -1
 -18   8   5   23.63   70.86  -1
 -18   8   5  120.30   53.65  -1
 -18   8   5   27.63   18.13  -1
 -18   8   6  268.56   36.73  -1
 -18   8   6  211.40   63.69  -1
 -18   8   6  283.39   53.89  -1
 -18   8   7   -4.46   29.63  -1
 -18   8   7  -10.94   61.24  -1
 -18   8   8  260.72   31.35  -1
 -18   8   8  144.54   64.54  -1
 -18   8   9   17.60   29.22  -1
 -18   8   9   75.82   64.75  -1
 -18   8  10   64.66   31.07  -1
 -18   8  10   57.94   64.42  -1
 -18   8  11   25.59   60.21  -1
 -18   8  11   -2.87   61.48  -1
 -18   8  12  -24.66   58.37  -1
 -18   8  12  122.48   70.65  -1
 -18   9   1  -14.74   56.04  -1
 -18   9   1   74.61   55.98  -1
 -18   9   1   19.16   33.98  -1
 -18   9   2   52.07   37.06  -1
 -18   9   2   34.95   54.25  -1
 -18   9   2    4.68   49.47  -1
 -18   9   2   34.95   30.95  -1
 -18   9   3   61.81   34.58  -1
 -18   9   3   31.68   50.77  -1
 -18   9   3  -19.34   56.13  -1
 -18   9   3   20.54   21.92  -1
 -18   9   4  -11.42   35.79  -1
 -18   9   4  -47.90   59.88  -1
 -18   9   4    0.28   49.14  -1
 -18   9   4   -1.32   19.26  -1
 -18   9   5  591.52   45.29  -1
 -18   9   5  479.27   68.41  -1
 -18   9   5  575.49   52.53  -1
 -18   9   5  531.31   30.62  -1
 -18   9   6  129.89   34.46  -1
 -18   9   6  225.90   62.66  -1
 -18   9   7  -31.32   30.77  -1
 -18   9   7   72.16   60.60  -1
 -18   9   8   76.01   28.68  -1
 -18   9   8   59.49   59.21  -1
 -18   9   9  134.92   32.86  -1
 -18   9   9   88.86   65.08  -1
 -18   9  10    3.14   33.13  -1
 -18   9  10  -23.48   60.12  -1
 -18   9  11   73.10   59.67  -1
 -18   9  11   20.15   56.22  -1
 -18  10   2   22.71   54.95  -1
 -18  10   2  -35.88   48.62  -1
 -18  10   2   42.84   25.94  -1
 -18  10   3  -16.48   32.95  -1
 -18  10   3   -6.95   54.16  -1
 -18  10   3   46.96   49.02  -1
 -18  10   3  -14.10   20.67  -1
 -18  10   4  278.21   39.70  -1
 -18  10   4  225.57   51.01  -1
 -18  10   4  271.62   44.93  -1
 -18  10   4  242.66   20.95  -1
 -18  10   5   57.22   35.58  -1
 -18  10   5   -4.05   54.10  -1
 -18  10   5   22.84   33.62  -1
 -18  10   6  151.68   36.55  -1
 -18  10   6  115.46   55.64  -1
 -18  10   7  -19.36   34.52  -1
 -18  10   7  -40.73   50.77  -1
 -18  10   8  156.67   31.23  -1
 -18  10   8   49.80   60.48  -1
 -18  10   9   61.51   33.31  -1
 -18  10   9   86.75   59.30  -1
 -18  10  10   55.43   34.25  -1
 -18  10  10   28.95   56.79  -1
 -18  11   4   20.08   34.01  -1
 -18  11   4   19.31   52.74  -1
 -18  11   4  -17.91   38.03  -1
 -18  11   5  113.98   36.13  -1
 -18  11   5   75.73   54.49  -1
 -18  11   6   -8.00   32.50  -1
 -18  11   6   37.58   48.62  -1
 -18  11   7    3.63   35.58  -1
 -18  11   7  -74.07   57.70  -1
 -18  11   8   26.38   30.44  -1
 -18  11   8   -9.70   59.79  -1
 -18  11   9  -50.62   62.78  -1
 -17   0   1  125.26   34.34  -1
 -17   0   1  105.63   64.66  -1
 -17   0   2   48.35   35.64  -1
 -17   0   2   13.32   60.94  -1
 -17   0   3 1868.36   96.67  -1
 -17   0   3 1906.18  116.22  -1
 -17   0   4   26.80   30.47  -1
 -17   0   4  -61.75   61.88  -1
 -17   0   5   85.08   29.11  -1
 -17   0   5   16.13   58.18  -1
 -17   0   6   28.77   26.63  -1
 -17   0   6   23.00   62.18  -1
 -17   0   7 2098.31  103.21  -1
 -17   0   7 2107.69  126.69  -1
 -17   0   8   15.25   21.98  -1
 -17   0   8  -24.84   62.87  -1
 -17   0   9  591.22   68.89  -1
 -17   0  10  -17.62   57.91  -1
 -17   0  10   23.88   65.72  -1
 -17   0  11 -127.23   58.18  -1
 -17   0  11   58.52   67.96  -1
 -17   0  12   48.71   58.85  -1
 -17   0  12   -4.94   68.71  -1
 -17   0  13  146.99   63.78  -1
 -17   0  13  226.02   77.16  -1
 -17   0  14  -29.92   61.03  -1
 -17   0  14  -52.68   66.60  -1
 -17   0  15   89.50   58.91  -1
 -17   0  15  152.95   71.59  -1
 -17   0  16   23.71   52.10  -1
 -17   0  16  131.35   64.48  -1
 -17   1   1   16.62   33.77  -1
 -17   1   1  -49.62   62.48  -1
 -17   1   1   -3.21   60.82  -1
 -17   1   1   63.06   33.07  -1
 -17   1   2  470.80   45.05  -1
 -17   1   2  510.43   73.22  -1
 -17   1   2  472.61   67.53  -1
 -17   1   2  498.33   44.14  -1
 -17   1   3  740.69   50.17  -1
 -17   1   3  616.03   70.89  -1
 -17   1   3  689.55   72.77  -1
 -17   1   3  678.36   47.32  -1
 -17   1   4  797.57   52.22  -1
 -17   1   4  712.25   73.65  -1
 -17   1   4  802.72   72.59  -1
 -17   1   4  804.23   51.47  -1
 -17   1   5   -6.79   31.01  -1
 -17   1   5   23.00   58.61  -1
 -17   1   5  -79.76   60.42  -1
 -17   1   5   11.49   28.19  -1
 -17   1   6 1656.87   84.84  -1
 -17   1   6 1525.55  102.09  -1
 -17   1   6 1533.12   98.55  -1
 -17   1   6 1685.61   84.81  -1
 -17   1   7   22.35   23.85  -1
 -17   1   7   -7.23   65.84  -1
 -17   1   7   43.03   62.09  -1
 -17   1   7   24.00   21.68  -1
 -17   1   8 1130.40   60.06  -1
 -17   1   8 1125.56   89.56  -1
 -17   1   8 1175.18   89.41  -1
 -17   1   8 1121.02   58.24  -1
 -17   1   9   16.89   20.83  -1
 -17   1   9   41.85   61.15  -1
 -17   1   9  -45.57   57.88  -1
 -17   1  10   61.97   55.88  -1
 -17   1  10  -14.20   62.96  -1
 -17   1  10   14.23   55.19  -1
 -17   1  10   -6.19   64.51  -1
 -17   1  11   -0.68   58.88  -1
 -17   1  11   96.67   69.02  -1
 -17   1  11  -23.95   56.97  -1
 -17   1  11   81.12   65.35  -1
 -17   1  12  -43.12   58.40  -1
 -17   1  12   86.47   66.72  -1
 -17   1  12   26.90   57.12  -1
 -17   1  12  129.77   71.01  -1
 -17   1  13   19.80   59.94  -1
 -17   1  13  -32.47   75.94  -1
 -17   1  13  -67.81   59.73  -1
 -17   1  13   43.30   72.10  -1
 -17   1  14  141.48   60.21  -1
 -17   1  14  310.74   71.59  -1
 -17   1  14  297.43   65.75  -1
 -17   1  14  307.41   69.29  -1
 -17   1  15   -6.23   60.85  -1
 -17   1  15  -83.45   71.01  -1
 -17   1  15   35.19   58.40  -1
 -17   1  15   96.64   67.65  -1
 -17   1  16   28.12   50.71  -1
 -17   1  16   -6.19   72.43  -1
 -17   1  16   70.14   50.11  -1
 -17   1  16   98.49   68.65  -1
 -17   2   1   63.15   36.82  -1
 -17   2   1   76.16   64.24  -1
 -17   2   1   84.87   69.83  -1
 -17   2   1   79.09   35.55  -1
 -17   2   2  973.06   62.24  -1
 -17   2   2  942.80   83.66  -1
 -17   2   2  901.35   79.67  -1
 -17   2   2  938.27   58.73  -1
 -17   2   3  992.73   61.27  -1
 -17   2   3 1048.70   85.26  -1
 -17   2   3 1046.89   80.91  -1
 -17   2   3 1013.00   60.12  -1
 -17   2   4  690.46   48.32  -1
 -17   2   4  649.92   72.53  -1
 -17   2   4  636.30   70.38  -1
 -17   2   4  711.34   46.78  -1
 -17   2   5  169.98   33.04  -1
 -17   2   5  211.53   63.81  -1
 -17   2   5  177.03   53.34  -1
 -17   2   5  182.90   28.03  -1
 -17   2   6   55.31   29.60  -1
 -17   2   6   11.25   64.05  -1
 -17   2   6  147.14   56.37  -1
 -17   2   6   23.57   21.64  -1
 -17   2   7  933.12   52.71  -1
 -17   2   7  998.78   85.75  -1
 -17   2   7 1066.56   81.24  -1
 -17   2   7  955.81   51.29  -1
 -17   2   8  195.19   27.09  -1
 -17   2   8  291.16   65.93  -1
 -17   2   8  199.27   63.39  -1
 -17   2   8  175.73   21.04  -1
 -17   2   9  294.52   27.33  -1
 -17   2   9  319.21   66.50  -1
 -17   2   9  405.44   66.41  -1
 -17   2   9  341.00   59.55  -1
 -17   2  10  -14.81   58.49  -1
 -17   2  10   69.80   60.03  -1
 -17   2  10   38.94   57.09  -1
 -17   2  10   45.45   59.64  -1
 -17   2  11   91.86   59.85  -1
 -17   2  11  -41.60   60.94  -1
 -17   2  11   61.03   57.58  -1
 -17   2  11    6.21   61.48  -1
 -17   2  12   17.72   58.52  -1
 -17   2  12   94.79   69.47  -1
 -17   2  12  -16.04   55.07  -1
 -17   2  12   83.09   66.84  -1
 -17   2  13  129.08   56.91  -1
 -17   2  13   64.51   73.77  -1
 -17   2  13   52.07   56.28  -1
 -17   2  13  123.66   66.05  -1
 -17   2  14   83.63   62.12  -1
 -17   2  14   78.58   68.38  -1
 -17   2  14  -66.53   58.61  -1
 -17   2  14   30.17   62.15  -1
 -17   2  15   97.52   59.30  -1
 -17   2  15   60.91   70.65  -1
 -17   2  15   28.34   55.94  -1
 -17   2  15   75.73   64.87  -1
 -17   2  16   94.22   55.13  -1
 -17   2  16  -49.29   76.88  -1
 -17   2  16   -5.14   52.13  -1
 -17   2  16   29.35   63.78  -1
 -17   3   1  241.84   40.63  -1
 -17   3   1  283.30   68.96  -1
 -17   3   1  387.29   70.77  -1
 -17   3   1  265.26   37.46  -1
 -17   3   2  269.29   40.85  -1
 -17   3   2  307.71   69.44  -1
 -17   3   2  324.66   69.38  -1
 -17   3   2  276.82   37.22  -1
 -17   3   3 1920.40   99.21  -1
 -17   3   3 1776.99  110.89  -1
 -17   3   3 1884.70  111.22  -1
 -17   3   3 1785.46   91.04  -1
 -17   3   4  111.71   33.68  -1
 -17   3   4   82.54   61.91  -1
 -17   3   4  136.25   56.52  -1
 -17   3   4  141.81   28.06  -1
 -17   3   5  251.98   34.52  -1
 -17   3   5  207.96   65.60  -1
 -17   3   5  223.60   57.03  -1
 -17   3   5  231.40   29.94  -1
 -17   3   6  341.00   34.80  -1
 -17   3   6  312.86   67.35  -1
 -17   3   6  338.88   60.63  -1
 -17   3   6  361.27   28.78  -1
 -17   3   7  274.37   29.29  -1
 -17   3   7  370.34   68.35  -1
 -17   3   7  336.15   56.64  -1
 -17   3   7  278.94   24.04  -1
 -17   3   8  510.43   36.10  -1
 -17   3   8  501.36   67.96  -1
 -17   3   8  507.71   62.72  -1
 -17   3   9   31.26   22.84  -1
 -17   3   9  -11.86   59.76  -1
 -17   3   9  116.52   56.67  -1
 -17   3   9   17.83   59.55  -1
 -17   3  10  117.18   62.00  -1
 -17   3  10  193.37   56.67  -1
 -17   3  10  324.66   68.59  -1
 -17   3  11  -27.16   59.91  -1
 -17   3  11  -69.95   66.08  -1
 -17   3  11   20.96   52.89  -1
 -17   3  11  -46.23   64.90  -1
 -17   3  12   77.82   60.48  -1
 -17   3  12   19.67   69.68  -1
 -17   3  12   93.22   54.98  -1
 -17   3  12  103.78   59.15  -1
 -17   3  13   32.95   59.94  -1
 -17   3  13   47.81   68.77  -1
 -17   3  13   53.07   50.53  -1
 -17   3  13   47.38   56.07  -1
 -17   3  14  100.36   61.72  -1
 -17   3  14  143.54   63.75  -1
 -17   3  14   18.54   56.43  -1
 -17   3  14   49.68   60.39  -1
 -17   3  15   60.73   58.64  -1
 -17   3  15   48.41   65.14  -1
 -17   3  15   59.67   57.55  -1
 -17   3  15  132.01   58.49  -1
 -17   3  16  -10.80   59.36  -1
 -17   3  16    8.74   69.65  -1
 -17   3  16   37.34   50.71  -1
 -17   3  16   93.71   64.33  -1
 -17   4   1   52.80   37.94   1
 -17   4   1  137.55   62.33  -1
 -17   4   1 -142.63   60.36   1
 -17   4   1   21.20   33.77  -1
 -17   4   2  905.59   60.12  -1
 -17   4   2  704.68   75.43  -1
 -17   4   2 1017.84   83.93  -1
 -17   4   2  803.93   52.47  -1
 -17   4   3   45.26   34.70  -1
 -17   4   3   81.21   63.21  -1
 -17   4   3  153.19   70.44  -1
 -17   4   3  120.30   30.59  -1
 -17   4   4 1727.67   90.01  -1
 -17   4   4 1607.55  107.74  -1
 -17   4   4 1519.20   94.70  -1
 -17   4   4 1628.73   82.78  -1
 -17   4   5   42.81   31.19  -1
 -17   4   5   30.89   65.39  -1
 -17   4   5   22.47   54.04  -1
 -17   4   5   54.83   22.87  -1
 -17   4   6  254.46   32.95  -1
 -17   4   6  311.65   70.17  -1
 -17   4   6  235.04   54.40  -1
 -17   4   7  169.53   28.50  -1
 -17   4   7  165.17   66.29  -1
 -17   4   7  133.52   52.01  -1
 -17   4   7  158.39   19.75  -1
 -17   4   8  257.33   29.38  -1
 -17   4   8  379.72   71.86  -1
 -17   4   9  399.09   31.56  -1
 -17   4   9  425.11   67.59  -1
 -17   4   9  236.06   53.04  -1
 -17   4   9  386.68   54.28  -1
 -17   4  10   14.18   58.27  -1
 -17   4  10  -66.08   59.61  -1
 -17   4  10   55.64   50.32  -1
 -17   4  11  162.72   61.88  -1
 -17   4  11   48.56   66.29  -1
 -17   4  11   80.88   58.46  -1
 -17   4  11   18.58   53.31  -1
 -17   4  12  -20.31   58.64  -1
 -17   4  12   62.09   65.26  -1
 -17   4  12 -114.52   55.25  -1
 -17   4  12  -42.45   47.53  -1
 -17   4  13   43.81   61.24  -1
 -17   4  13   14.36   67.84  -1
 -17   4  13  -58.61   58.55  -1
 -17   4  13   64.57   52.53  -1
 -17   4  14  -23.03   62.81  -1
 -17   4  14  -10.95   66.50  -1
 -17   4  14   40.30   52.59  -1
 -17   4  14  -97.85   47.62  -1
 -17   4  15  -15.24   56.64  -1
 -17   4  15   19.22   67.87  -1
 -17   4  15  -60.97   49.08  -1
 -17   4  15   23.00   51.74  -1
 -17   4  16   44.05   61.81  -1
 -17   4  16   24.73   51.19  -1
 -17   4  16    0.86   51.92  -1
 -17   5   1  295.28   39.94  -1
 -17   5   1  195.37   58.61  -1
 -17   5   1  309.23   67.65  -1
 -17   5   1  274.19   37.79  -1
 -17   5   2  -21.73   38.61  -1
 -17   5   2  -33.98   62.90  -1
 -17   5   2  -13.68   67.32  -1
 -17   5   2   47.81   31.35  -1
 -17   5   3 1497.11   81.72  -1
 -17   5   3 1371.24   94.22  -1
 -17   5   3 1457.78   97.34  -1
 -17   5   3 1390.00   73.40  -1
 -17   5   4  323.75   39.15  -1
 -17   5   4  253.34   66.50  -1
 -17   5   4  277.18   58.94  -1
 -17   5   4  223.57   29.12  -1
 -17   5   5  864.74   53.19  -1
 -17   5   5  699.84   75.40  -1
 -17   5   5  851.43   73.71  -1
 -17   5   5  795.15   45.29  -1
 -17   5   6   31.26   28.46  -1
 -17   5   6   17.71   64.69  -1
 -17   5   6    6.64   18.65  -1
 -17   5   7  392.13   33.59  -1
 -17   5   7  389.71   65.02  -1
 -17   5   7  378.82   58.15  -1
 -17   5   7  369.74   24.25  -1
 -17   5   8   28.14   26.53  -1
 -17   5   8    5.66   59.33  -1
 -17   5   8   11.81   52.44  -1
 -17   5   8    6.85   44.84  -1
 -17   5   9  184.14   25.98  -1
 -17   5   9  248.41   62.45  -1
 -17   5   9  208.11   55.52  -1
 -17   5   9   83.75   44.75  -1
 -17   5  10  410.59   68.26  -1
 -17   5  10  314.67   56.73  -1
 -17   5  10  365.20   52.44  -1
 -17   5  11  -56.07   61.51  -1
 -17   5  11   -7.05   69.65  -1
 -17   5  11  -94.64   57.58  -1
 -17   5  11  -65.02   43.18  -1
 -17   5  12   46.47   63.51  -1
 -17   5  12  -62.39   73.68  -1
 -17   5  12  -80.60   57.06  -1
 -17   5  12  -15.48   45.72  -1
 -17   5  13   26.60   64.69  -1
 -17   5  13 -123.18   67.32  -1
 -17   5  14  -17.97   65.45  -1
 -17   5  14  178.00   67.71  -1
 -17   5  15   24.50   58.27  -1
 -17   5  15  220.45   71.65  -1
 -17   5  15  134.61   47.05  -1
 -17   5  15  123.57   45.08  -1
 -17   6   1   42.69   42.27  -1
 -17   6   1   58.55   58.97  -1
 -17   6   1   60.42   70.29  -1
 -17   6   1   54.25   34.04  -1
 -17   6   2  917.69   60.18  -1
 -17   6   2  678.06   70.65  -1
 -17   6   2 1018.75   87.65  -1
 -17   6   2  879.57   52.80  -1
 -17   6   3  942.20   60.12  -1
 -17   6   3  858.69   80.79  -1
 -17   6   3  983.65   81.75  -1
 -17   6   3  788.49   46.93  -1
 -17   6   4  652.64   48.90  -1
 -17   6   4  560.96   74.22  -1
 -17   6   4  780.93   70.35  -1
 -17   6   4  586.38   38.27  -1
 -17   6   5  -13.37   33.43  -1
 -17   6   5   35.37   64.90  -1
 -17   6   5   90.74   54.19  -1
 -17   6   5   48.71   20.68  -1
 -17   6   6  729.19   47.38  -1
 -17   6   6  555.52   68.83  -1
 -17   6   6  733.73   65.84  -1
 -17   6   6  573.37   32.83  -1
 -17   6   7  273.58   31.56  -1
 -17   6   7   46.69   55.70  -1
 -17   6   7  128.99   54.67  -1
 -17   6   8  126.53   26.74  -1
 -17   6   8  -12.49   60.70  -1
 -17   6   9   28.50   22.78  -1
 -17   6   9  124.87   59.49  -1
 -17   6   9   53.49   48.14  -1
 -17   6   9  261.15   43.06   1
 -17   6  10  262.45   25.25  -1
 -17   6  10  201.72   61.54  -1
 -17   6  10  184.17   48.59  -1
 -17   6  10  123.21   40.09  -1
 -17   6  11  131.01   61.33  -1
 -17   6  11  158.24   65.17  -1
 -17   6  12  -29.85   61.60  -1
 -17   6  12   90.74   69.80  -1
 -17   6  13   45.14   64.45  -1
 -17   6  13   40.85   66.69  -1
 -17   6  14   85.51   62.15  -1
 -17   6  14  -44.66   64.69  -1
 -17   6  15    4.20   52.25  -1
 -17   6  15   22.19   65.17  -1
 -17   7   1  337.67   47.14  -1
 -17   7   1  215.79   60.33  -1
 -17   7   1  278.30   68.65  -1
 -17   7   1  185.47   35.16  -1
 -17   7   2  277.55   40.18  -1
 -17   7   2  224.02   57.61  -1
 -17   7   2  332.22   62.51  -1
 -17   7   2  219.79   32.80  -1
 -17   7   3  426.02   42.33  -1
 -17   7   3  248.62   63.54  -1
 -17   7   3  340.39   61.21  -1
 -17   7   3  363.08   32.04  -1
 -17   7   4 1103.17   66.69  -1
 -17   7   4  908.92   80.76  -1
 -17   7   4  984.56   75.13  -1
 -17   7   4  960.35   51.65  -1
 -17   7   5  846.59   55.61  -1
 -17   7   5  690.76   74.52  -1
 -17   7   5  822.68   69.62  -1
 -17   7   5  734.03   41.06  -1
 -17   7   6  516.18   42.09  -1
 -17   7   6  333.43   59.61  -1
 -17   7   6  525.86   56.88  -1
 -17   7   6  444.78   26.45  -1
 -17   7   7  148.56   30.02  -1
 -17   7   7   17.51   65.20  -1
 -17   7   8  368.83   35.25  -1
 -17   7   8  258.55   63.81  -1
 -17   7   9   79.36   26.09  -1
 -17   7   9   24.65   62.99  -1
 -17   7  10  237.09   27.85  -1
 -17   7  10  171.80   63.48  -1
 -17   7  11  149.02   63.63  -1
 -17   7  11   83.45   65.93  -1
 -17   7  12   91.29   54.92  -1
 -17   7  12   15.34   60.76  -1
 -17   7  13   41.66   60.54  -1
 -17   7  13   25.53   67.87  -1
 -17   7  14    3.06   54.49  -1
 -17   7  14   63.96   69.05  -1
 -17   7  15   49.59   49.68  -1
 -17   7  15  128.32   75.10  -1
 -17   8   1   90.07   39.42  -1
 -17   8   1   96.85   55.01  -1
 -17   8   1    6.58   57.64  -1
 -17   8   1  101.39   31.07  -1
 -17   8   2  141.94   40.94  -1
 -17   8   2  171.01   62.33  -1
 -17   8   2  114.28   57.73  -1
 -17   8   3  895.00   57.40  -1
 -17   8   3  643.56   69.29  -1
 -17   8   3  928.58   75.79  -1
 -17   8   3  712.85   42.27  -1
 -17   8   4  169.56   38.09  -1
 -17   8   4  102.51   61.42  -1
 -17   8   4  230.04   56.88  -1
 -17   8   4  212.80   24.09  -1
 -17   8   5   15.98   35.52  -1
 -17   8   5   67.78   53.43  -1
 -17   8   5   93.01   52.89  -1
 -17   8   5   45.93   17.50  -1
 -17   8   6  513.46   43.81  -1
 -17   8   6  315.58   61.69  -1
 -17   8   6  564.59   58.03  -1
 -17   8   7  951.58   55.25  -1
 -17   8   7  705.29   68.35  -1
 -17   8   8   93.95   30.80  -1
 -17   8   8   -3.36   62.15  -1
 -17   8   9  -16.93   25.22  -1
 -17   8   9  -15.40   52.95  -1
 -17   8  10   68.65   26.26  -1
 -17   8  10  -28.44   60.36  -1
 -17   8  11  165.05   58.85  -1
 -17   8  11   62.66   62.93  -1
 -17   8  12   61.27   61.24  -1
 -17   8  12   36.82   60.85  -1
 -17   8  13  -36.16   62.18  -1
 -17   8  13   87.53   65.26  -1
 -17   8  14   96.34   52.83  -1
 -17   8  14   50.01   68.38  -1
 -17   9   1  155.76   41.78  -1
 -17   9   1  142.30   57.97  -1
 -17   9   1  157.18   65.20  -1
 -17   9   1   92.50   28.59  -1
 -17   9   2  563.99   47.11  -1
 -17   9   2  538.88   65.48  -1
 -17   9   2  669.89   71.32  -1
 -17   9   2  459.00   35.82  -1
 -17   9   3    0.54   37.70  -1
 -17   9   3  100.57   61.94  -1
 -17   9   3  102.90   59.61  -1
 -17   9   3   35.04   22.47  -1
 -17   9   4  616.64   47.96  -1
 -17   9   4  631.46   68.74  -1
 -17   9   4  678.96   66.41  -1
 -17   9   4  505.90   31.50  -1
 -17   9   5  503.47   46.93  -1
 -17   9   5  324.05   58.79  -1
 -17   9   5  549.16   55.64  -1
 -17   9   5  370.04   22.11  -1
 -17   9   6  393.34   40.57  -1
 -17   9   6  160.21   50.74  -1
 -17   9   7  182.96   29.99  -1
 -17   9   7   37.52   59.09  -1
 -17   9   8  363.39   35.40  -1
 -17   9   8  337.06   58.52  -1
 -17   9   9   31.32   24.77  -1
 -17   9   9   -6.22   57.61  -1
 -17   9  10   93.80   26.22  -1
 -17   9  10   47.26   59.70  -1
 -17   9  11   57.03   58.15  -1
 -17   9  11   36.40   54.52  -1
 -17   9  12   96.16   65.02  -1
 -17   9  12  -25.63   62.81  -1
 -17   9  13   20.00   59.82  -1
 -17   9  13    5.92   64.27  -1
 -17   9  14   36.16   52.40  -1
 -17   9  14   85.29   64.93  -1
 -17  10   1   77.85   35.91  -1
 -17  10   1   76.88   51.01  -1
 -17  10   1  151.89   63.99  -1
 -17  10   1   39.09   26.66  -1
 -17  10   2  -18.23   36.58  -1
 -17  10   2   10.81   59.49  -1
 -17  10   2   63.12   63.45  -1
 -17  10   2   21.39   24.12  -1
 -17  10   3 1317.38   75.88  -1
 -17  10   3  939.48   77.00  -1
 -17  10   3 1239.62   86.17  -1
 -17  10   3 1017.54   53.34  -1
 -17  10   4   11.45   35.55  -1
 -17  10   4  -25.19   58.15  -1
 -17  10   4   -7.61   49.74  -1
 -17  10   4   12.01   14.90  -1
 -17  10   5   32.34   35.95  -1
 -17  10   5  157.06   52.86  -1
 -17  10   5   73.07   37.61  -1
 -17  10   6  290.56   39.64  -1
 -17  10   6  215.55   57.03  -1
 -17  10   7  726.47   48.65  -1
 -17  10   7  409.38   61.39  -1
 -17  10   8   12.49   30.12  -1
 -17  10   8  -38.24   50.56  -1
 -17  10   9  -41.42   25.80  -1
 -17  10   9   19.03   57.22  -1
 -17  10  10  -12.08   28.44  -1
 -17  10  10  -33.28   53.28  -1
 -17  10  11   30.89   59.67  -1
 -17  10  11  -24.11   50.92  -1
 -17  10  12   34.10   63.30  -1
 -17  10  12  122.15   62.51  -1
 -17  10  13   20.58   54.58  -1
 -17  10  13    0.45   63.69  -1
 -17  11   1    0.86   35.52  -1
 -17  11   1  121.30   55.85  -1
 -17  11   1   64.69   24.08  -1
 -17  11   2  746.13   54.46  -1
 -17  11   2  603.02   67.50  -1
 -17  11   2  723.44   71.38  -1
 -17  11   2  567.92   36.46  -1
 -17  11   3  255.91   35.46  -1
 -17  11   3  229.62   58.27  -1
 -17  11   3  207.77   52.28  -1
 -17  11   3  128.53   18.97  -1
 -17  11   4  524.65   46.72  -1
 -17  11   4  324.66   58.43  -1
 -17  11   4  407.86   41.33  -1
 -17  11   5   35.82   31.44  -1
 -17  11   5   57.12   48.96  -1
 -17  11   6   79.55   36.10  -1
 -17  11   6   -5.81   58.37  -1
 -17  11   7   28.51   32.65  -1
 -17  11   7   -2.08   50.59  -1
 -17  11   8   82.39   28.45  -1
 -17  11   8  124.69   59.58  -1
 -17  11   9   16.64   30.95  -1
 -17  11   9   -3.00   56.43  -1
 -17  11  10   35.13   31.29  -1
 -17  11  10   38.79   52.10  -1
 -17  11  11  -77.67   59.39  -1
 -17  11  11   15.30   54.52  -1
 -17  11  12   61.63   58.43  -1
 -17  11  12   12.74   64.81  -1
 -17  11  13   76.52   56.34  -1
 -17  11  13  -16.85   67.17  -1
 -17  12   1  498.33   45.14  -1
 -17  12   1  371.86   53.83  -1
 -17  12   1  445.08   63.69  -1
 -17  12   1  405.74   32.68  -1
 -17  12   2  200.85   33.13  -1
 -17  12   2  133.58   53.22  -1
 -17  12   2  217.21   52.34  -1
 -17  12   2  100.76   20.79  -1
 -17  12   3  197.97   37.58  -1
 -17  12   3  136.22   59.88  -1
 -17  12   3  248.47   40.60  -1
 -17  12   3  103.21   12.15  -1
 -17  12   4  204.29   35.85  -1
 -17  12   4  109.29   51.26  -1
 -17  12   5  440.84   41.21  -1
 -17  12   5  361.57   56.34  -1
 -17  12   6   51.47   31.23  -1
 -17  12   6   46.78   51.32  -1
 -17  12   7   92.13   32.50  -1
 -17  12   7   54.76   52.86  -1
 -17  12   8   35.52   27.27  -1
 -17  12   8  -23.78   57.88  -1
 -17  12   9  -20.08   30.74  -1
 -17  12   9   50.41   47.93  -1
 -17  12  10   16.57   31.07  -1
 -17  12  10   14.37   52.40  -1
 -17  12  11   20.94   59.09  -1
 -17  12  11   54.64   52.16  -1
 -17  12  12  -51.80   57.82  -1
 -17  12  12  -21.88   66.87  -1
 -17  13   1   13.84   30.65  -1
 -17  13   1   -9.68   41.48  -1
 -17  13   1   51.19   54.34  -1
 -17  13   1   39.45   23.69  -1
 -17  13   2  140.30   36.64  -1
 -17  13   2   63.93   49.41  -1
 -17  13   2   34.19   41.27  -1
 -17  13   2   63.15   16.41  -1
 -17  13   3  429.35   41.91  -1
 -17  13   3  326.47   51.32  -1
 -17  13   4  365.50   35.43  -1
 -17  13   4  238.36   52.77  -1
 -17  13   5   85.54   34.25  -1
 -17  13   5   87.93   52.25  -1
 -17  13   6   22.89   27.29  -1
 -17  13   6   36.10   50.29  -1
 -17  13   7    2.30   31.41  -1
 -17  13   7  -74.92   56.67  -1
 -17  13   8   65.54   29.33  -1
 -17  13   8   33.95   56.88  -1
 -17  13   9   33.07   30.65  -1
 -17  13   9   14.18   51.22  -1
 -17  13  10  -17.66   31.89  -1
 -17  13  10  -31.32   56.55  -1
 -17  13  11  101.60   60.70  -1
 -17  13  11   67.47   54.22  -1
 -17  14   2   96.70   49.50  -1
 -17  14   2   48.53   30.38  -1
 -17  14   3  107.02   32.47  -1
 -17  14   3   42.75   40.21  -1
 -17  14   4  637.82   49.59  -1
 -17  14   4  437.82   55.55  -1
 -17  14   5  208.35   35.31  -1
 -17  14   5  194.95   47.96  -1
 -17  14   6  -15.94   32.89  -1
 -17  14   6   27.41   47.72  -1
 -17  14   7  103.09   33.07  -1
 -17  14   7   62.15   57.25  -1
 -17  14   8   25.48   33.19  -1
 -17  14   8   32.25   53.37  -1
 -17  14   9   16.04   29.19  -1
 -17  14   9 -138.52   47.35  -1
 -17  15   5   23.54   42.78  -1
 -17  15   6  246.47   40.39  -1
 -17  15   6  304.99   56.52  -1
 -16   0   1   54.01   34.70  -1
 -16   0   1  127.11   63.57  -1
 -16   0   2 4257.14  205.50  -1
 -16   0   2 4335.81  219.88  -1
 -16   0   3   21.43   32.07  -1
 -16   0   3   27.11   58.24  -1
 -16   0   4   34.49   29.54  -1
 -16   0   4    3.70   57.49  -1
 -16   0   5   -1.73   26.94  -1
 -16   0   5   77.79   55.91  -1
 -16   0   6 1195.15   63.69  -1
 -16   0   6 1157.93   85.11  -1
 -16   0   7  -33.80   21.63  -1
 -16   0   7   15.19   56.70  -1
 -16   0   8  119.33   21.59  -1
 -16   0   8  162.87   56.31  -1
 -16   0   9   45.75   55.01  -1
 -16   0  10  411.19   60.76  -1
 -16   0  10  352.19   66.38  -1
 -16   0  11  -13.12   56.34  -1
 -16   0  11 -103.12   71.53  -1
 -16   0  12   32.56   55.98  -1
 -16   0  12    7.21   72.40  -1
 -16   0  13   25.40   53.89  -1
 -16   0  13  134.25   72.92  -1
 -16   0  14   88.53   56.28  -1
 -16   0  14   79.52   71.04  -1
 -16   0  15  -26.37   56.07  -1
 -16   0  15   27.23   69.83  -1
 -16   0  16   61.18   55.82  -1
 -16   0  16  -78.91   75.22  -1
 -16   0  17  -10.29   52.44  -1
 -16   0  17  -88.80   71.62  -1
 -16   1   1 1414.81   78.00  -1
 -16   1   1 1552.48  103.18  -1
 -16   1   1 1548.55  103.69  -1
 -16   1   1 1409.06   78.67  -1
 -16   1   2  686.83   50.11  -1
 -16   1   2  683.81   74.19  -1
 -16   1   2  802.41   76.01  -1
 -16   1   2  756.72   50.98  -1
 -16   1   3 1526.16   82.33  -1
 -16   1   3 1478.35   97.61  -1
 -16   1   3 1730.69  107.68  -1
 -16   1   3 1644.16   86.29  -1
 -16   1   4  321.33   36.28  -1
 -16   1   4  330.10   59.21  -1
 -16   1   4  263.57   60.54  -1
 -16   1   4  309.53   33.89  -1
 -16   1   5 1215.42   65.90  -1
 -16   1   5 1047.80   79.03  -1
 -16   1   5 1293.18   86.90  -1
 -16   1   5 1315.27   69.92  -1
 -16   1   6   47.47   25.99  -1
 -16   1   6   51.10   57.37  -1
 -16   1   6  -43.15   53.01  -1
 -16   1   6  -32.56   22.44  -1
 -16   1   7  184.87   26.27  -1
 -16   1   7  144.87   55.85  -1
 -16   1   7  192.28   55.04  -1
 -16   1   7  160.75   22.43  -1
 -16   1   8   33.59   19.59  -1
 -16   1   8   12.35   54.70  -1
 -16   1   8  -31.07   52.95  -1
 -16   1   8  -13.82   17.42  -1
 -16   1   9  798.78   43.90  -1
 -16   1   9  746.44   69.56  -1
 -16   1   9  689.86   65.35  -1
 -16   1   9  941.90   81.12  -1
 -16   1  10   -8.51   54.92  -1
 -16   1  10   31.98   69.23  -1
 -16   1  10  -15.63   53.62  -1
 -16   1  10   33.86   61.63  -1
 -16   1  11   10.40   53.65  -1
 -16   1  11  -34.19   64.66  -1
 -16   1  11   30.32   55.70  -1
 -16   1  11  -54.01   69.20  -1
 -16   1  12  -19.59   55.98  -1
 -16   1  12 -100.24   71.41  -1
 -16   1  12  -41.57   52.13  -1
 -16   1  12  162.81   71.35  -1
 -16   1  13  139.91   53.83  -1
 -16   1  13  154.55   72.71  -1
 -16   1  13   56.31   55.25  -1
 -16   1  13  243.14   69.38  -1
 -16   1  14   52.28   56.19  -1
 -16   1  14  156.07   73.13  -1
 -16   1  14    9.13   57.85  -1
 -16   1  14  195.43   69.44  -1
 -16   1  15   -5.44   53.95  -1
 -16   1  15  -62.51   71.16  -1
 -16   1  15   35.85   55.46  -1
 -16   1  15   -7.25   68.68  -1
 -16   1  16   21.69   56.34  -1
 -16   1  16  -22.55   73.92  -1
 -16   1  16   68.89   56.79  -1
 -16   1  16  -43.99   67.71  -1
 -16   1  17   12.14   50.98  -1
 -16   1  17  -83.24   69.92  -1
 -16   1  17   66.60   51.07   1
 -16   1  17 -171.56   68.68   1
 -16   2   1  826.01   55.34  -1
 -16   2   1  870.19   78.82  -1
 -16   2   1  937.36   78.37  -1
 -16   2   1  871.10   57.31  -1
 -16   2   2 1832.66   97.09  -1
 -16   2   2 1499.83   98.67  -1
 -16   2   2 1914.35  115.31  -1
 -16   2   2 1671.39   87.81  -1
 -16   2   3   64.57   33.77  -1
 -16   2   3   41.63   56.73  -1
 -16   2   3   53.10   60.03  -1
 -16   2   3   49.83   30.32  -1
 -16   2   4   -5.16   30.29  -1
 -16   2   4  -68.77   55.58  -1
 -16   2   4   15.09   57.85  -1
 -16   2   4   -6.43   26.29  -1
 -16   2   5  195.76   31.44  -1
 -16   2   5  254.58   59.73  -1
 -16   2   5  173.31   53.68  -1
 -16   2   5  170.74   26.01  -1
 -16   2   6  344.63   34.25  -1
 -16   2   6  314.37   61.81  -1
 -16   2   6  380.93   58.21  -1
 -16   2   6  329.50   27.27  -1
 -16   2   7  167.35   25.92  -1
 -16   2   7  221.39   57.37  -1
 -16   2   7  126.26   54.73  -1
 -16   2   7  125.96   19.86  -1
 -16   2   8   62.09   22.79  -1
 -16   2   8   29.36   53.49  -1
 -16   2   8   80.12   52.98  -1
 -16   2   8   54.49   17.88  -1
 -16   2   9  -22.04   20.73  -1
 -16   2   9   20.22   54.22  -1
 -16   2   9   95.37   48.93  -1
 -16   2   9   42.51   58.15  -1
 -16   2  10  389.10   60.82  -1
 -16   2  10  313.46   66.78  -1
 -16   2  10  181.57   54.22  -1
 -16   2  10  236.91   63.03  -1
 -16   2  11   79.45   54.58  -1
 -16   2  11   34.04   67.50  -1
 -16   2  11  103.39   52.44  -1
 -16   2  11  182.72   69.80  -1
 -16   2  12    2.04   54.73  -1
 -16   2  12  -65.54   74.46  -1
 -16   2  12   20.70   53.31  -1
 -16   2  12    6.84   64.87  -1
 -16   2  13   88.29   55.73  -1
 -16   2  13    3.51   66.32  -1
 -16   2  13   44.66   54.80  -1
 -16   2  13  126.63   64.81  -1
 -16   2  14   35.88   53.34  -1
 -16   2  14 -170.38   71.77  -1
 -16   2  14   36.01   54.86  -1
 -16   2  14   33.10   64.66  -1
 -16   2  15  -19.57   53.80  -1
 -16   2  15   22.04   67.99  -1
 -16   2  15   48.47   56.73  -1
 -16   2  15  -60.21   70.50  -1
 -16   2  16   39.85   54.37  -1
 -16   2  16  -48.53   72.28  -1
 -16   2  16   11.20   53.71  -1
 -16   2  16    2.11   67.93  -1
 -16   2  17  -79.58   53.95  -1
 -16   2  17   79.15   70.98  -1
 -16   2  17   38.21   48.90  -1
 -16   2  17   12.87   68.32  -1
 -16   3   1  310.44   40.36  -1
 -16   3   1  296.70   66.11  -1
 -16   3   1  403.93   72.40  -1
 -16   3   1  482.90   44.02  -1
 -16   3   2 1861.40   98.85  -1
 -16   3   2 1660.50  103.54  -1
 -16   3   2 1751.27  107.44  -1
 -16   3   2 1612.69   84.60  -1
 -16   3   3   57.64   33.83  -1
 -16   3   3   42.60   58.64  -1
 -16   3   3   91.32   60.36  -1
 -16   3   3   69.77   29.86  -1
 -16   3   4  253.22   35.31  -1
 -16   3   4   87.56   57.94   1
 -16   3   4  256.37   59.03  -1
 -16   3   4  253.98   29.11   1
 -16   3   5   98.55   30.38  -1
 -16   3   5   45.32   57.37  -1
 -16   3   5   13.34   51.62  -1
 -16   3   5   58.06   22.47  -1
 -16   3   6  186.87   30.80  -1
 -16   3   6   95.82   55.70  -1
 -16   3   6  147.20   49.83  -1
 -16   3   6  141.78   22.07  -1
 -16   3   7  201.51   28.35  -1
 -16   3   7  127.77   55.01  -1
 -16   3   7  185.93   48.83  -1
 -16   3   7  191.77   19.55  -1
 -16   3   8  119.82   24.45  -1
 -16   3   8  -29.81   53.49  -1
 -16   3   9  164.99   24.59  -1
 -16   3   9  116.76   55.43  -1
 -16   3   9  170.65   53.10  -1
 -16   3   9  248.74   57.03  -1
 -16   3  10  -50.71   54.04  -1
 -16   3  10   -2.45   59.91  -1
 -16   3  10   -9.58   44.84  -1
 -16   3  10   58.70   56.94  -1
 -16   3  11  -23.18   55.67  -1
 -16   3  11  -12.38   67.90  -1
 -16   3  11    5.36   58.79  -1
 -16   3  12  185.17   57.16  -1
 -16   3  12   37.70   66.60  -1
 -16   3  12   69.05   49.29  -1
 -16   3  12   49.02   55.25  -1
 -16   3  13   40.94   55.98  -1
 -16   3  13  124.75   65.87  -1
 -16   3  13   64.60   52.47  -1
 -16   3  13   16.21   60.24  -1
 -16   3  14  222.54   58.82  -1
 -16   3  14  115.01   75.34  -1
 -16   3  14  208.95   55.37  -1
 -16   3  14  111.35   65.57  -1
 -16   3  15  -12.82   54.92  -1
 -16   3  15   38.15   75.31  -1
 -16   3  15    9.64   52.19  -1
 -16   3  15   -3.02   66.72  -1
 -16   3  16  -44.66   57.43  -1
 -16   3  16   -1.00   75.16  -1
 -16   3  16   27.42   56.73  -1
 -16   3  16   64.75   63.96  -1
 -16   3  17   77.52   52.47  -1
 -16   3  17  -56.88   71.04  -1
 -16   3  17   -5.82   46.26  -1
 -16   3  17   -6.12   58.15  -1
 -16   4   1 1603.92   85.78  -1
 -16   4   1 1667.46  105.90  -1
 -16   4   1 1761.25  107.59  -1
 -16   4   1 1643.86   87.44  -1
 -16   4   2  -11.73   36.79  -1
 -16   4   2   55.64   54.58  -1
 -16   4   2   83.57   66.17  -1
 -16   4   2   43.57   29.09  -1
 -16   4   3  440.84   42.93  -1
 -16   4   3  470.19   65.45  -1
 -16   4   3  405.14   61.39  -1
 -16   4   3  392.43   35.88  -1
 -16   4   4  150.35   35.07  -1
 -16   4   4   -0.46   59.09  -1
 -16   4   4    6.48   51.83  -1
 -16   4   4  112.89   26.20  -1
 -16   4   5   93.25   31.56  -1
 -16   4   5   37.73   59.94  -1
 -16   4   5   41.88   53.86  -1
 -16   4   5  124.42   22.86  -1
 -16   4   6    2.04   29.97  -1
 -16   4   6  -57.79   54.43  -1
 -16   4   6   12.18   49.35  -1
 -16   4   6   10.84   19.46  -1
 -16   4   7  114.13   26.06  -1
 -16   4   7  109.02   57.25  -1
 -16   4   7  124.20   44.30  -1
 -16   4   7   51.01   15.79  -1
 -16   4   8   26.14   24.05  -1
 -16   4   8   60.51   54.76  -1
 -16   4   8  -12.38   42.57  -1
 -16   4   8  139.30   52.53  -1
 -16   4   9    1.92   22.10  -1
 -16   4   9   51.04   54.80  -1
 -16   4   9   56.16   45.75  -1
 -16   4   9  -22.31   47.84  -1
 -16   4  10   55.16   50.41  -1
 -16   4  10  -14.71   45.32  -1
 -16   4  10   77.40   49.35  -1
 -16   4  11  171.80   57.03  -1
 -16   4  11  -25.72   60.79  -1
 -16   4  11  -38.52   47.11  -1
 -16   4  11  -35.58   48.53  -1
 -16   4  12    5.33   56.04  -1
 -16   4  12  -29.68   63.33  -1
 -16   4  12  -33.65   48.38  -1
 -16   4  12  -38.43   46.29  -1
 -16   4  13  594.25   68.11  -1
 -16   4  13  619.66   74.40  -1
 -16   4  13  511.34   57.40  -1
 -16   4  13  594.85   62.93  -1
 -16   4  14   26.14   56.19  -1
 -16   4  14  -25.90   72.31  -1
 -16   4  14  -64.96   51.59  -1
 -16   4  15   72.92   56.31  -1
 -16   4  15   28.74   75.22  -1
 -16   4  15   90.65   51.04  -1
 -16   4  15  -20.30   64.99  -1
 -16   4  16   -6.31   54.16  -1
 -16   4  16   -2.33   72.19  -1
 -16   4  16  -19.34   56.28  -1
 -16   4  16  -37.22   58.43  -1
 -16   4  17   64.96   55.04  -1
 -16   4  17   97.67   77.46  -1
 -16   4  17   15.98   47.93  -1
 -16   4  17  -25.54   62.66  -1
 -16   5   1   26.07   37.31  -1
 -16   5   1   88.23   59.12  -1
 -16   5   1  203.33   63.69  -1
 -16   5   1   66.44   32.53  -1
 -16   5   2 1213.60   69.47  -1
 -16   5   2  948.86   78.09  -1
 -16   5   2 1283.19   91.83  -1
 -16   5   2 1089.85   60.88  -1
 -16   5   3    9.82   33.74  -1
 -16   5   3  -38.31   60.73  -1
 -16   5   3  140.72   60.76  -1
 -16   5   3   36.64   27.23  -1
 -16   5   4  186.56   34.73  -1
 -16   5   4   98.94   65.02  -1
 -16   5   4   51.71   60.85  -1
 -16   5   4   60.12   22.88  -1
 -16   5   5  288.11   35.61  -1
 -16   5   5  243.51   61.15  -1
 -16   5   5  253.40   50.04  -1
 -16   5   5  355.22   27.37  -1
 -16   5   6   55.16   29.64  -1
 -16   5   6    3.43   54.70  -1
 -16   5   6   29.12   46.11  -1
 -16   5   6    0.55   17.61  -1
 -16   5   7   20.75   26.50  -1
 -16   5   7   12.62   57.25  -1
 -16   5   7  -13.81   46.84  -1
 -16   5   7   28.32   14.08  -1
 -16   5   8   12.25   25.06  -1
 -16   5   8   -6.89   53.83  -1
 -16   5   8  -16.18   44.54  -1
 -16   5   8  -23.09   44.66  -1
 -16   5   9  446.59   32.77  -1
 -16   5   9  434.79   61.97  -1
 -16   5   9  397.58   51.65  -1
 -16   5   9  424.81   49.35  -1
 -16   5  10   -3.21   57.28  -1
 -16   5  10  134.95   52.22  -1
 -16   5  10   83.24   43.18  -1
 -16   5  11   46.44   56.40  -1
 -16   5  11   55.49   61.91  -1
 -16   5  11   63.66   53.62  -1
 -16   5  11  114.58   44.66  -1
 -16   5  12   28.04   56.73  -1
 -16   5  12   40.60   59.70  -1
 -16   5  13   22.79   58.46  -1
 -16   5  13   -8.15   59.24  -1
 -16   5  13  -53.25   46.14  -1
 -16   5  13  -45.17   47.56  -1
 -16   5  14  456.58   64.99  -1
 -16   5  14  542.81   74.73  -1
 -16   5  14  359.45   53.92  -1
 -16   5  14  338.57   55.43  -1
 -16   5  15   21.93   58.82  -1
 -16   5  15   52.74   68.93  -1
 -16   5  15  -36.70   48.96  -1
 -16   5  15  -75.79   46.14  -1
 -16   5  16  -61.12   58.09  -1
 -16   5  16  101.21   69.44  -1
 -16   5  16   36.40   51.22  -1
 -16   5  16   68.05   53.07  -1
 -16   5  17   57.03   47.99  -1
 -16   5  17   65.57   77.16  -1
 -16   5  17   46.66   40.76  -1
 -16   5  17   10.48   52.37  -1
 -16   6   1  688.95   53.55  -1
 -16   6   1  532.82   63.93  -1
 -16   6   1  582.45   69.17  -1
 -16   6   1  503.47   41.42  -1
 -16   6   2  630.86   51.07  -1
 -16   6   2  554.61   69.56  -1
 -16   6   2  606.65   68.59  -1
 -16   6   2  476.55   37.73  -1
 -16   6   3  400.90   37.79  -1
 -16   6   3  330.71   62.93  -1
 -16   6   3  385.47   61.09  -1
 -16   6   3  279.39   28.96  -1
 -16   6   4   21.75   33.40  -1
 -16   6   4   90.50   58.58  -1
 -16   6   4    0.28   48.05  -1
 -16   6   4    2.70   21.01  -1
 -16   6   5  252.16   33.80  -1
 -16   6   5  127.68   59.03  -1
 -16   6   5  143.78   46.20  -1
 -16   6   5  142.12   20.57  -1
 -16   6   6  169.89   30.53  -1
 -16   6   6   54.46   58.76  -1
 -16   6   6   49.53   50.20  -1
 -16   6   6  131.47   16.72  -1
 -16   6   7    3.82   27.48  -1
 -16   6   7  -20.85   58.37  -1
 -16   6   7  -62.99   43.84  -1
 -16   6   8  302.54   29.61  -1
 -16   6   8  402.42   64.72  -1
 -16   6   8  328.59   50.20  -1
 -16   6   8  367.62   42.30  -1
 -16   6   9  106.93   24.50  -1
 -16   6   9   40.24   56.58  -1
 -16   6   9   30.89   44.48  -1
 -16   6   9   98.79   37.97  -1
 -16   6  10  374.88   28.72  -1
 -16   6  10  312.55   63.09  -1
 -16   6  10  340.39   47.84  -1
 -16   6  10  314.67   39.88  -1
 -16   6  11  -30.89   57.94  -1
 -16   6  11   65.05   60.97  -1
 -16   6  12   32.95   53.77  -1
 -16   6  12   40.94   62.30  -1
 -16   6  13  515.88   67.23  -1
 -16   6  13  592.43   73.89  -1
 -16   6  14  -73.58   57.22  -1
 -16   6  14 -107.59   70.65  -1
 -16   6  14  -25.36   42.63  -1
 -16   6  14  -22.70   39.94  -1
 -16   6  15   43.75   52.53  -1
 -16   6  15  143.18   70.07  -1
 -16   6  15   11.26   47.47  -1
 -16   6  15   19.82   43.18  -1
 -16   6  16   44.21   56.37  -1
 -16   6  16   44.21   74.37  -1
 -16   6  16    8.47   45.26  -1
 -16   6  16   50.17   48.71  -1
 -16   6  17  -23.64   47.72  -1
 -16   6  17   26.46   74.34  -1
 -16   6  17   47.87   46.05  -1
 -16   7   1 1332.21   76.40  -1
 -16   7   1 1041.14   81.24  -1
 -16   7   1 1377.29   92.50  -1
 -16   7   1 1062.02   61.48  -1
 -16   7   2   72.43   38.24  -1
 -16   7   2   24.86   59.70  -1
 -16   7   2   51.92   57.70  -1
 -16   7   2   69.62   28.31  -1
 -16   7   3  715.58   50.92  -1
 -16   7   3  546.14   66.99  -1
 -16   7   3  655.97   59.12  -1
 -16   7   3  545.53   36.01  -1
 -16   7   4  509.53   42.90  -1
 -16   7   4  415.12   64.84  -1
 -16   7   4  447.80   53.49  -1
 -16   7   4  418.76   29.71  -1
 -16   7   5   52.95   30.32  -1
 -16   7   5   65.32   56.79  -1
 -16   7   5   59.27   45.51  -1
 -16   7   5  113.74   18.03  -1
 -16   7   6   24.40   31.04  -1
 -16   7   6  105.48   60.12  -1
 -16   7   6   20.66   45.20  -1
 -16   7   6    2.11   12.86  -1
 -16   7   7   13.48   27.71  -1
 -16   7   7   34.73   60.24  -1
 -16   7   8   -2.06   26.79  -1
 -16   7   8  -26.65   54.34  -1
 -16   7   9 1363.98   70.89  -1
 -16   7   9 1160.35   87.71  -1
 -16   7  10  100.91   22.40  -1
 -16   7  10   54.13   56.70  -1
 -16   7  11   81.78   58.61  -1
 -16   7  11  138.15   63.75  -1
 -16   7  12   -2.34   55.22  -1
 -16   7  12   88.56   61.72  -1
 -16   7  13   -5.72   60.70  -1
 -16   7  13  -17.12   61.12  -1
 -16   7  14  229.14   58.06  -1
 -16   7  14  194.13   66.41  -1
 -16   7  15   -1.53   51.95  -1
 -16   7  15   87.14   66.41  -1
 -16   7  16  -13.98   50.68  -1
 -16   7  16   76.07   77.03  -1
 -16   7  16  -22.32   38.40  -1
 -16   7  16  -10.64   39.36  -1
 -16   8   1  -23.82   41.88  -1
 -16   8   1   61.63   53.95  -1
 -16   8   1   99.94   59.15  -1
 -16   8   1  -16.83   29.56  -1
 -16   8   2  935.24   57.76  -1
 -16   8   2  761.87   72.74  -1
 -16   8   2  795.45   47.90  -1
 -16   8   3   87.14   35.19  -1
 -16   8   3   65.75   60.85  -1
 -16   8   3    7.45   49.77  -1
 -16   8   3   55.58   21.92  -1
 -16   8   4  361.57   39.52  -1
 -16   8   4  305.59   58.52  -1
 -16   8   4  427.53   55.94  -1
 -16   8   4  320.42   25.88  -1
 -16   8   5  258.06   35.64   1
 -16   8   5  265.41   61.00   1
 -16   8   5   62.48   47.20   1
 -16   8   5   62.90   14.69   1
 -16   8   6  432.98   36.46  -1
 -16   8   6  423.29   62.87  -1
 -16   8   6  390.62   48.44  -1
 -16   8   7    7.90   27.30  -1
 -16   8   7   64.54   59.52  -1
 -16   8   8  760.66   46.54  -1
 -16   8   8  649.01   75.10  -1
 -16   8   9   45.02   24.97  -1
 -16   8   9   17.41   56.73  -1
 -16   8  10 1116.18   60.63  -1
 -16   8  10  977.90   82.93  -1
 -16   8  11   50.86   58.64  -1
 -16   8  11  100.33   64.17  -1
 -16   8  12   89.14   58.37  -1
 -16   8  12   40.03   63.42  -1
 -16   8  13  205.63   60.27  -1
 -16   8  13  272.04   74.64  -1
 -16   8  14   56.01   57.58  -1
 -16   8  14   93.55   69.53  -1
 -16   8  15   15.39   53.22  -1
 -16   8  15   31.83   70.98  -1
 -16   8  15   20.36   39.39  -1
 -16   8  16  111.01   52.74  -1
 -16   8  16   48.02   75.01  -1
 -16   9   1 1794.84   95.73  -1
 -16   9   1 1390.30   90.65  -1
 -16   9   1 1788.79  109.38  -1
 -16   9   1 1405.13   75.82  -1
 -16   9   2   16.21   36.46  -1
 -16   9   2   36.73   54.83  -1
 -16   9   2   78.61   54.89  -1
 -16   9   2    7.92   25.76  -1
 -16   9   3  317.09   36.67  -1
 -16   9   3  275.67   58.67  -1
 -16   9   3  428.44   57.19  -1
 -16   9   3  260.51   25.13  -1
 -16   9   4   41.30   34.58  -1
 -16   9   4  119.61   58.00  -1
 -16   9   4   59.61   47.50  -1
 -16   9   4   30.71   16.83  -1
 -16   9   5   60.70   33.71  -1
 -16   9   5   98.43   53.46  -1
 -16   9   5   68.86   41.75  -1
 -16   9   5    0.49   10.98  -1
 -16   9   6   25.38   30.15  -1
 -16   9   6   54.19   62.72  -1
 -16   9   7  -23.45   24.86  -1
 -16   9   7  -14.61   53.52  -1
 -16   9   8   41.03   26.96  -1
 -16   9   8   40.03   62.54  -1
 -16   9   9 1533.42   79.12  -1
 -16   9   9 1416.63   94.25  -1
 -16   9  10   -4.94   26.27  -1
 -16   9  10   31.50   60.63  -1
 -16   9  11  324.96   56.64  -1
 -16   9  11  404.84   69.23  -1
 -16   9  12  126.53   56.43  -1
 -16   9  12  133.16   74.22  -1
 -16   9  13  -34.67   56.73  -1
 -16   9  13  -16.62   72.77  -1
 -16   9  14  -20.53   56.07  -1
 -16   9  14  -47.81   70.53  -1
 -16   9  15   52.80   51.10  -1
 -16   9  15  142.27   69.23  -1
 -16   9  16    1.14   51.98  -1
 -16   9  16   50.38   72.68  -1
 -16  10   1  255.46   42.00  -1
 -16  10   1  254.70   56.52  -1
 -16  10   1  171.68   29.20  -1
 -16  10   2 1094.69   66.02  -1
 -16  10   2  896.21   72.83  -1
 -16  10   2 1203.92   84.33  -1
 -16  10   2  891.67   50.44  -1
 -16  10   3  -23.02   34.31  -1
 -16  10   3   32.62   53.86  -1
 -16  10   3   -6.67   50.35  -1
 -16  10   3  -24.01   18.88  -1
 -16  10   4  230.04   35.07  -1
 -16  10   4  249.71   53.65  -1
 -16  10   4  267.44   45.23  -1
 -16  10   4  146.50   15.11  -1
 -16  10   5  110.68   36.07  -1
 -16  10   5  137.31   59.76  -1
 -16  10   5   28.23   28.58  -1
 -16  10   6  -49.89   31.19  -1
 -16  10   6  -17.21   51.98  -1
 -16  10   7   19.66   24.97  -1
 -16  10   7  -21.55   58.34  -1
 -16  10   8  560.66   40.33  -1
 -16  10   8  412.70   55.67  -1
 -16  10   9   19.76   25.46  -1
 -16  10   9   63.96   57.28  -1
 -16  10  10  732.52   45.39  -1
 -16  10  10  621.78   66.84  -1
 -16  10  11   40.73   52.16  -1
 -16  10  11   93.77   64.81  -1
 -16  10  12   23.63   54.95  -1
 -16  10  12   88.59   76.13  -1
 -16  10  13    2.89   55.55  -1
 -16  10  13   -0.63   67.20  -1
 -16  10  14    3.33   51.80  -1
 -16  10  14   40.85   67.84  -1
 -16  10  15   54.34   49.23  -1
 -16  10  15   16.59   66.57  -1
 -16  11   1 1266.25   73.86  -1
 -16  11   1  829.95   72.53  -1
 -16  11   1 1411.79   98.55  -1
 -16  11   1  848.10   49.23  -1
 -16  11   2  701.66   48.80  -1
 -16  11   2  511.34   55.73  -1
 -16  11   2  563.99   67.38  -1
 -16  11   2  460.21   32.25  -1
 -16  11   3  802.72   54.55  -1
 -16  11   3  744.92   67.68  -1
 -16  11   3  755.82   62.66  -1
 -16  11   3  617.85   34.28  -1
 -16  11   4  -20.12   32.77  -1
 -16  11   4   24.89   46.60  -1
 -16  11   4    6.57   30.59  -1
 -16  11   5  498.03   43.75  -1
 -16  11   5  268.53   56.40  -1
 -16  11   6   39.00   33.95  -1
 -16  11   6   41.94   48.20  -1
 -16  11   7   86.11   30.41  -1
 -16  11   7   62.57   54.83  -1
 -16  11   8   49.20   27.39  -1
 -16  11   8   68.59   44.99  -1
 -16  11   9  445.68   35.19  -1
 -16  11   9  463.23   62.57  -1
 -16  11  10   61.03   26.12  -1
 -16  11  10   -5.23   47.20  -1
 -16  11  11  170.07   54.34  -1
 -16  11  11  127.47   59.58  -1
 -16  11  12  -25.56   54.92  -1
 -16  11  12  -18.96   70.68  -1
 -16  11  13  -71.29   57.06  -1
 -16  11  13  123.96   63.72  -1
 -16  11  14  115.79   50.98  -1
 -16  11  14  126.59   64.54  -1
 -16  11  15  -45.57   46.35  -1
 -16  11  15   -7.01   67.56  -1
 -16  12   1  810.58   75.16  -1
 -16  12   1  603.32   38.24  -1
 -16  12   2  411.19   43.54  -1
 -16  12   2  351.58   59.06  -1
 -16  12   2  474.73   57.73  -1
 -16  12   2  385.17   27.42  -1
 -16  12   3  441.15   39.33  -1
 -16  12   3  328.89   48.14  -1
 -16  12   3  403.93   47.47  -1
 -16  12   3  280.09   17.42  -1
 -16  12   4  973.06   61.24  -1
 -16  12   4  662.32   64.36  -1
 -16  12   5   25.10   30.38  -1
 -16  12   5  -35.49   45.93  -1
 -16  12   6  297.70   36.85  -1
 -16  12   6  258.97   56.67  -1
 -16  12   7  -25.00   30.38  -1
 -16  12   7  122.36   51.80  -1
 -16  12   8  220.84   28.53  -1
 -16  12   8  134.31   53.07  -1
 -16  12   9  -22.97   25.14  -1
 -16  12   9   20.28   53.74  -1
 -16  12  10   66.75   26.59  -1
 -16  12  10   32.47   49.29  -1
 -16  12  11   69.92   53.13  -1
 -16  12  11  -77.67   58.55  -1
 -16  12  12   93.77   57.91  -1
 -16  12  12  101.63   61.75  -1
 -16  12  13  160.91   55.37  -1
 -16  12  13   62.06   63.30  -1
 -16  12  14   36.37   50.38  -1
 -16  12  14  -40.97   66.87  -1
 -16  13   1  165.87   35.73  -1
 -16  13   1  124.66   51.19  -1
 -16  13   1  151.50   63.72  -1
 -16  13   1  111.56   22.57  -1
 -16  13   2  781.23   50.68  -1
 -16  13   2  526.77   58.00  -1
 -16  13   2  776.39   65.84  -1
 -16  13   2  456.58   27.55  -1
 -16  13   4  428.13   42.12  -1
 -16  13   4  194.04   51.74  -1
 -16  13   5  654.15   49.38  -1
 -16  13   5  327.98   46.96  -1
 -16  13   6   93.83   29.27  -1
 -16  13   6   48.41   52.50  -1
 -16  13   7  203.69   34.31  -1
 -16  13   7   81.42   43.21  -1
 -16  13   8    7.27   26.51  -1
 -16  13   8  -77.43   50.20  -1
 -16  13   9   60.54   24.15  -1
 -16  13   9  105.87   52.13  -1
 -16  13  10   64.66   27.25  -1
 -16  13  10   34.61   47.38  -1
 -16  13  11   27.25   50.29  -1
 -16  13  11  125.78   50.50  -1
 -16  13  12   84.30   56.91  -1
 -16  13  12  166.41   62.72  -1
 -16  13  13  297.30   56.13  -1
 -16  13  13  295.07   65.90  -1
 -16  14   1  152.01   28.34  -1
 -16  14   1   97.22   53.52  -1
 -16  14   1  135.04   49.08  -1
 -16  14   1  130.50   20.14  -1
 -16  14   2  135.52   34.70  -1
 -16  14   2   33.95   46.35  -1
 -16  14   2   78.97   29.03  -1
 -16  14   3 1091.06   63.24  -1
 -16  14   3  770.34   61.97  -1
 -16  14   4  402.11   37.61  -1
 -16  14   4  316.18   46.54  -1
 -16  14   6  281.69   33.16  -1
 -16  14   6  119.45   50.59  -1
 -16  14   7  -24.10   29.86  -1
 -16  14   7   61.72   41.03  -1
 -16  14   8  103.30   28.39  -1
 -16  14   8  122.90   51.80  -1
 -16  14   9   30.38   24.20  -1
 -16  14   9  103.30   51.59  -1
 -16  14  10   -0.60   29.21  -1
 -16  14  10   45.26   47.87  -1
 -16  14  11  -17.42   50.14  -1
 -16  14  11  -46.57   49.98  -1
 -16  14  12  267.56   54.92  -1
 -16  14  12  187.80   66.05  -1
 -16  14  13  114.82   57.73  -1
 -16  14  13  118.09   67.90  -1
 -16  15   1   63.54   33.28  -1
 -16  15   1   19.41   44.51  -1
 -16  15   1    4.44   36.64  -1
 -16  15   1   24.48   15.23  -1
 -16  15   2  538.57   42.36  -1
 -16  15   2  406.65   53.19  -1
 -16  15   3  151.01   28.67  -1
 -16  15   3   69.80   47.05  -1
 -16  15   4   87.29   31.07  -1
 -16  15   4   10.75   42.48  -1
 -16  15   5  470.19   37.49  -1
 -16  15   5  238.91   48.35  -1
 -16  15   6   20.38   45.57  -1
 -16  15   7  253.10   29.98  -1
 -16  15   7  221.30   43.72  -1
 -16  15   8   67.29   29.40  -1
 -16  15   8   50.65   47.68  -1
 -16  15   9    9.36   24.70  -1
 -16  15   9   80.66   51.16  -1
 -16  15  10  -18.72   29.37  -1
 -16  15  10   28.63   42.90  -1
 -16  15  11   34.46   43.57  -1
 -16  15  11   24.49   50.95  -1
 -16  15  12   98.73   53.10  -1
 -16  15  12   76.13   71.01  -1
 -16  16   1   31.13   28.80  -1
 -16  16   1   50.17   40.18  -1
 -16  16   2  -21.67   31.50  -1
 -16  16   2  -27.75   43.27  -1
 -16  16   3  157.18   33.68  -1
 -16  16   3   72.92   43.42  -1
 -16  16   4  649.31   43.06  -1
 -16  16   4  313.76   43.18  -1
 -16  16   5  247.74   32.44  -1
 -16  16   5   93.37   46.32  -1
 -16  16   6  558.24   40.82  -1
 -16  16   6  357.33   47.75  -1
 -16  16   7   37.49   27.48  -1
 -16  16   7  -11.62   39.91  -1
 -16  16   8  -50.53   30.23  -1
 -16  16   8   32.16   48.41  -1
 -16  16   9   41.48   28.67  -1
 -16  16   9   39.70   48.96  -1
 -16  16  10   37.46   30.07  -1
 -16  16  10   23.30   40.91  -1
 -16  17   3   35.16   28.76  -1
 -16  17   3   29.94   37.49  -1
 -16  17   4  387.89   37.40  -1
 -16  17   4  246.71   42.39  -1
 -16  17   5 1032.06   60.09  -1
 -16  17   5  517.39   52.74  -1
 -16  17   6   31.19   27.49  -1
 -16  17   6  -37.76   38.85  -1
 -16  17   7   37.73   30.32  -1
 -16  17   7   71.38   37.16  -1
 -16  17   8   33.07   26.35  -1
 -16  17   8   19.72   45.60  -1
 -15   0   1  342.81   38.85  -1
 -15   0   1  275.76   60.33  -1
 -15   0   2    1.64   28.68  -1
 -15   0   2   38.58   55.46  -1
 -15   0   3 1912.84   98.21  -1
 -15   0   3 2017.53  115.16  -1
 -15   0   4   79.42   28.16  -1
 -15   0   4  127.41   53.62  -1
 -15   0   5  978.21   54.86  -1
 -15   0   5  987.58   72.40  -1
 -15   0   6   -3.70   23.34  -1
 -15   0   6  -51.22   50.17  -1
 -15   0   7  606.65   36.91  -1
 -15   0   7  555.21   57.19  -1
 -15   0   8   -0.89   17.41  -1
 -15   0   8  -18.91   48.20  -1
 -15   0   9   -1.78   45.72  -1
 -15   0  10   35.98   49.14  -1
 -15   0  10  -24.96   57.70  -1
 -15   0  11  178.97   51.65  -1
 -15   0  11  105.54   64.11  -1
 -15   0  12  -37.46   48.96  -1
 -15   0  12    4.77   60.33  -1
 -15   0  13   13.35   48.83  -1
 -15   0  13  -25.41   66.93  -1
 -15   0  14   -0.50   47.93  -1
 -15   0  14   26.87   68.59  -1
 -15   0  15  205.29   51.41  -1
 -15   0  15  100.76   67.44  -1
 -15   0  16  -15.73   45.23  -1
 -15   0  16   32.10   74.37  -1
 -15   0  17   87.84   48.74  -1
 -15   0  17   10.74   72.40  -1
 -15   0  18  -46.29   50.26  -1
 -15   0  18  -69.53   67.62  -1
 -15   1   1  388.20   41.97  -1
 -15   1   1  367.02   62.21  -1
 -15   1   1  343.42   62.06  -1
 -15   1   1  345.23   38.94  -1
 -15   1   2   10.37   32.37  -1
 -15   1   2   87.71   53.89  -1
 -15   1   2  -24.93   56.52  -1
 -15   1   2   49.62   29.91  -1
 -15   1   3 1033.27   61.30  -1
 -15   1   3  963.08   77.49  -1
 -15   1   3  905.89   71.74  -1
 -15   1   3  964.89   57.19  -1
 -15   1   4 4783.61  227.74  -1
 -15   1   4 4532.48  224.75  -1
 -15   1   4 5049.87  247.29  -1
 -15   1   4 4741.25  225.23  -1
 -15   1   5   94.73   26.28  -1
 -15   1   5   77.88   52.28  -1
 -15   1   5   49.23   45.32  -1
 -15   1   5   72.10   24.77  -1
 -15   1   6  720.72   44.21   1
 -15   1   6  536.76   58.94  -1
 -15   1   6  529.50   57.28   1
 -15   1   6  616.64   37.88  -1
 -15   1   7   19.74   22.25  -1
 -15   1   7    7.92   51.68  -1
 -15   1   7  -23.68   45.08  -1
 -15   1   7    2.29   19.12  -1
 -15   1   8   26.01   18.27  -1
 -15   1   8    4.84   46.96  -1
 -15   1   8   12.90   48.29  -1
 -15   1   9   91.95   48.74  -1
 -15   1   9   -5.56   45.66  -1
 -15   1   9   -3.86   50.08  -1
 -15   1  10  -33.62   48.83  -1
 -15   1  10  -28.83   59.91  -1
 -15   1  10   13.84   46.93  -1
 -15   1  10    7.38   58.91  -1
 -15   1  11   31.53   50.04  -1
 -15   1  11  -69.23   68.14  -1
 -15   1  11   -3.34   49.62  -1
 -15   1  11  -12.59   60.15  -1
 -15   1  12   69.35   49.89  -1
 -15   1  12   89.80   64.02  -1
 -15   1  12   38.82   50.17   1
 -15   1  12  269.86   64.78   1
 -15   1  13  -44.02   47.50  -1
 -15   1  13  -78.21   70.23  -1
 -15   1  13   32.47   49.17  -1
 -15   1  13  -46.14   68.53  -1
 -15   1  14   25.32   48.77  -1
 -15   1  14   33.52   71.92  -1
 -15   1  14   14.77   46.57  -1
 -15   1  14 -128.20   67.78  -1
 -15   1  15  -43.90   47.41  -1
 -15   1  15   44.39   72.62  -1
 -15   1  15  -41.75   50.32  -1
 -15   1  15    5.08   72.13  -1
 -15   1  16   34.83   44.75  -1
 -15   1  16  111.07   66.41  -1
 -15   1  16   75.31   46.81  -1
 -15   1  16  107.93   75.58  -1
 -15   1  17  -34.80   48.74  -1
 -15   1  17   85.20   74.04  -1
 -15   1  17  -44.69   49.14  -1
 -15   1  17 -133.46   78.61  -1
 -15   1  18 -106.44   53.07  -1
 -15   1  18   -8.02   74.80  -1
 -15   1  18  -10.34   50.26  -1
 -15   1  18   34.95   72.56  -1
 -15   2   1  130.92   35.79  -1
 -15   2   1   40.15   56.13  -1
 -15   2   1  125.02   53.37  -1
 -15   2   1   30.00   33.43  -1
 -15   2   2  836.00   54.31  -1
 -15   2   2  858.69   73.95  -1
 -15   2   2  750.37   70.47  -1
 -15   2   2  654.15   43.57  -1
 -15   2   3 2325.24  117.06  -1
 -15   2   3 2260.49  125.63  -1
 -15   2   3 2580.61  138.82  -1
 -15   2   3 2445.66  120.97  -1
 -15   2   4 1275.03   69.56  -1
 -15   2   4 1305.28   88.47  -1
 -15   2   4 1135.24   78.91  -1
 -15   2   4 1176.08   63.42  -1
 -15   2   5  161.42   28.90  -1
 -15   2   5  139.06   53.71  -1
 -15   2   5  234.58   51.68  -1
 -15   2   6  310.74   31.41  -1
 -15   2   6  325.56   54.07  -1
 -15   2   6  308.32   52.25  -1
 -15   2   6  278.27   24.90  -1
 -15   2   7  339.78   29.52  -1
 -15   2   7  355.52   55.98  -1
 -15   2   7  337.36   46.66  -1
 -15   2   7  355.52   25.91  -1
 -15   2   8   36.22   20.28  -1
 -15   2   8   54.76   52.77  -1
 -15   2   8    0.62   14.91  -1
 -15   2   9   82.18   19.69  -1
 -15   2   9   57.37   52.50  -1
 -15   2   9    1.04   54.31  -1
 -15   2  10  -22.65   53.07  -1
 -15   2  10  -23.83   60.73  -1
 -15   2  10   45.39   44.54  -1
 -15   2  10   -2.34   54.25  -1
 -15   2  11  122.06   54.98  -1
 -15   2  11   34.55   66.66  -1
 -15   2  11  119.48   49.20  -1
 -15   2  11  248.56   58.85  -1
 -15   2  12  -85.38   49.62  -1
 -15   2  12   77.06   66.96  -1
 -15   2  12   -4.52   46.26  -1
 -15   2  12    0.31   62.93  -1
 -15   2  13   51.74   50.65  -1
 -15   2  13  -53.71   73.68  -1
 -15   2  13   66.87   47.08  -1
 -15   2  13   28.98   65.63  -1
 -15   2  14  157.88   49.83  -1
 -15   2  14  112.28   77.00  -1
 -15   2  14  103.02   46.63  -1
 -15   2  14  198.49   72.07  -1
 -15   2  15   69.80   50.59  -1
 -15   2  15  137.46   71.19  -1
 -15   2  15    2.93   47.62  -1
 -15   2  15   91.47   70.71  -1
 -15   2  16  209.32   47.87  -1
 -15   2  16  147.59   65.54  -1
 -15   2  16   54.46   52.65  -1
 -15   2  16  160.00   70.86  -1
 -15   2  17    3.50   52.83  -1
 -15   2  17   60.06   77.03  -1
 -15   2  17   71.56   45.81  -1
 -15   2  17  -21.11   77.79  -1
 -15   2  18  -51.74   53.43  -1
 -15   2  18  103.66   71.16  -1
 -15   2  18   -9.62   51.53  -1
 -15   2  18  -27.51   70.92  -1
 -15   3   1  153.77   33.92  -1
 -15   3   1  171.62   57.03  -1
 -15   3   1  187.47   58.91  -1
 -15   3   1  185.69   33.25  -1
 -15   3   2  312.55   37.70  -1
 -15   3   2  255.28   60.79  -1
 -15   3   2  297.58   53.13  -1
 -15   3   2  246.50   29.61  -1
 -15   3   3 3325.23  162.12  -1
 -15   3   3 3231.44  167.71  -1
 -15   3   3 3298.00  169.14  -1
 -15   3   3 3270.77  158.18  -1
 -15   3   4 1074.72   61.39  -1
 -15   3   4 1040.23   81.45  -1
 -15   3   4 1284.10   84.02  -1
 -15   3   4 1198.48   63.54  -1
 -15   3   5 1547.03   80.85  -1
 -15   3   5 1478.05   93.52  -1
 -15   3   5 1507.10   88.53  -1
 -15   3   5 1436.90   72.59  -1
 -15   3   6   61.45   26.76   1
 -15   3   6   42.36   45.63  -1
 -15   3   6  223.66   46.60   1
 -15   3   6   99.30   20.13  -1
 -15   3   7   32.19   24.58  -1
 -15   3   7   11.22   48.53  -1
 -15   3   7    2.85   42.84  -1
 -15   3   7   38.37   15.49  -1
 -15   3   8    6.95   22.41  -1
 -15   3   8  -54.04   49.11  -1
 -15   3   8   38.31   41.85  -1
 -15   3   9  447.80   31.47  -1
 -15   3   9  488.65   58.70  -1
 -15   3   9  370.04   43.60  -1
 -15   3   9  361.57   54.76  -1
 -15   3  10  -64.96   52.44  -1
 -15   3  10  -91.47   58.09  -1
 -15   3  10  -22.39   41.12  -1
 -15   3  10   17.72   52.74  -1
 -15   3  11   28.36   49.68  -1
 -15   3  11   88.99   66.63  -1
 -15   3  11   65.66   42.18  -1
 -15   3  11  -73.55   55.76  -1
 -15   3  12   46.90   51.89  -1
 -15   3  12  125.54   73.92  -1
 -15   3  12   66.72   43.54  -1
 -15   3  12  140.03   58.43  -1
 -15   3  13   75.76   50.29  -1
 -15   3  13   91.59   72.56  -1
 -15   3  13   64.90   44.18  -1
 -15   3  13  161.42   63.57  -1
 -15   3  14   -6.34   47.65  -1
 -15   3  14  -57.58   65.35  -1
 -15   3  14  -17.71   46.02  -1
 -15   3  14   55.61   67.35  -1
 -15   3  15  -17.15   49.47  -1
 -15   3  15   14.22   63.36  -1
 -15   3  15  101.06   46.17  -1
 -15   3  15  -69.35   66.17  -1
 -15   3  16   -1.59   46.29  -1
 -15   3  16   73.28   64.54  -1
 -15   3  16   37.85   49.59  -1
 -15   3  16  201.18   73.86  -1
 -15   3  17  347.35   60.00   1
 -15   3  17   22.26   68.50   1
 -15   3  17  150.47   44.81  -1
 -15   3  17   75.13   71.86  -1
 -15   3  18   -8.93   56.61  -1
 -15   3  18  -35.25   72.92  -1
 -15   3  18   35.19   49.92  -1
 -15   3  18  -36.34   66.78  -1
 -15   4   1  340.69   38.49  -1
 -15   4   1  291.01   61.85  -1
 -15   4   1  371.25   63.57  -1
 -15   4   1  316.79   36.19  -1
 -15   4   2  914.97   57.58  -1
 -15   4   2  772.16   71.59  -1
 -15   4   2  826.32   74.43  -1
 -15   4   2  779.72   47.41  -1
 -15   4   3  189.17   32.62  -1
 -15   4   3  145.63   55.76  -1
 -15   4   3  214.82   51.44  -1
 -15   4   3  222.02   29.33  -1
 -15   4   4 4611.15  220.42  -1
 -15   4   4 4205.71  210.65  -1
 -15   4   4 4284.37  203.51  -1
 -15   4   5  481.69   39.18  -1
 -15   4   5  442.96   61.09  -1
 -15   4   5  515.88   53.83  -1
 -15   4   5  462.02   31.80  -1
 -15   4   6  681.39   45.08  -1
 -15   4   6  598.78   62.96  -1
 -15   4   6  653.55   55.43  -1
 -15   4   6  529.80   32.19  -1
 -15   4   7   32.01   24.12  -1
 -15   4   7   55.55   53.92  -1
 -15   4   7  -82.03   41.91  -1
 -15   4   7   23.20   15.09  -1
 -15   4   8  178.42   25.72  -1
 -15   4   8  151.34   56.31  -1
 -15   4   8  164.48   44.33  -1
 -15   4   8  180.03   44.72  -1
 -15   4   9   20.99   21.46  -1
 -15   4   9   11.52   55.46  -1
 -15   4   9   35.04   40.36  -1
 -15   4   9    6.60   47.50  -1
 -15   4  10  489.25   62.57  -1
 -15   4  10  555.21   67.78  -1
 -15   4  10  446.89   48.83  -1
 -15   4  10  483.81   56.01  -1
 -15   4  11   41.57   50.77  -1
 -15   4  11  100.15   68.65  -1
 -15   4  11   32.62   40.06  -1
 -15   4  11  -13.80   50.50  -1
 -15   4  12   -6.44   49.77  -1
 -15   4  12   99.94   71.44  -1
 -15   4  12  -14.92   37.97  -1
 -15   4  12  -11.28   51.07  -1
 -15   4  13   63.63   50.92  -1
 -15   4  13   47.75   63.15  -1
 -15   4  13   25.59   41.54  -1
 -15   4  13  166.29   59.27  -1
 -15   4  14  108.80   52.50  -1
 -15   4  14  -70.11   66.05  -1
 -15   4  14   16.67   56.82  -1
 -15   4  15  143.69   49.98  -1
 -15   4  15  -18.54   67.26  -1
 -15   4  15   23.53   47.47  -1
 -15   4  15   82.60   73.74  -1
 -15   4  16  376.09   54.49  -1
 -15   4  16  512.85   76.55  -1
 -15   4  16  335.25   54.25  -1
 -15   4  16  421.78   70.68  -1
 -15   4  17  -29.25   55.58  -1
 -15   4  17  -18.94   68.83  -1
 -15   4  17   -8.48   42.45  -1
 -15   4  17 -109.41   63.87  -1
 -15   4  18   22.99   54.98  -1
 -15   4  18  -37.22   75.94  -1
 -15   4  18  -22.11   43.63  -1
 -15   4  18   13.75   61.48  -1
 -15   5   1   25.00   34.01  -1
 -15   5   1   65.93   59.06  -1
 -15   5   1   60.42   54.07  -1
 -15   5   1    9.18   27.36  -1
 -15   5   2  198.06   39.00  -1
 -15   5   2  112.43   56.85  -1
 -15   5   2  161.69   56.58  -1
 -15   5   3 2071.69  105.87  -1
 -15   5   3 1739.77  104.78  -1
 -15   5   3 1960.95   97.25  -1
 -15   5   4   91.16   31.95  -1
 -15   5   4  115.25   54.40  -1
 -15   5   4  154.46   43.99  -1
 -15   5   4  102.24   23.11  -1
 -15   5   5 3512.82  170.04  -1
 -15   5   5 2993.92  157.46  -1
 -15   5   5 3258.67  162.75  -1
 -15   5   5 3334.31  158.91  -1
 -15   5   6  632.07   44.21  -1
 -15   5   6  630.86   66.99  -1
 -15   5   6  574.58   51.74  -1
 -15   5   6  607.56   34.73  -1
 -15   5   7  211.10   28.03  -1
 -15   5   7  166.29   56.04  -1
 -15   5   7  150.74   43.84  -1
 -15   5   7  199.57   19.27  -1
 -15   5   8  194.46   26.63  -1
 -15   5   8  263.78   57.64  -1
 -15   5   8  229.26   44.24  -1
 -15   5   8  216.40   45.14  -1
 -15   5   9  616.94   38.43  -1
 -15   5   9  748.86   67.38  -1
 -15   5   9  587.89   51.80  -1
 -15   5   9  576.09   52.74  -1
 -15   5  10    2.49   53.43  -1
 -15   5  10   -0.50   38.97  -1
 -15   5  10   49.32   41.39  -1
 -15   5  11   72.47   52.83  -1
 -15   5  11  173.34   62.15  -1
 -15   5  11  116.16   40.36  -1
 -15   5  11  171.71   43.48  -1
 -15   5  12   26.77   47.53  -1
 -15   5  12   48.11   63.27  -1
 -15   5  12   29.81   38.03  -1
 -15   5  12  -16.00   47.62  -1
 -15   5  13   78.55   52.28  -1
 -15   5  13  194.19   71.47  -1
 -15   5  13   84.45   40.54  -1
 -15   5  13   66.14   46.66  -1
 -15   5  14   33.16   46.75  -1
 -15   5  14   34.25   69.50  -1
 -15   5  14  111.38   45.81  -1
 -15   5  14  -32.34   52.44  -1
 -15   5  15  242.87   52.10  -1
 -15   5  15  248.59   74.46  -1
 -15   5  15  290.92   50.47  -1
 -15   5  15  211.13   55.28  -1
 -15   5  16   -4.92   48.11  -1
 -15   5  16 -103.99   70.38  -1
 -15   5  16  -59.12   46.93  -1
 -15   5  17  180.42   58.06  -1
 -15   5  17  156.94   75.10  -1
 -15   5  17  113.83   49.71  -1
 -15   5  17  198.58   65.54  -1
 -15   5  18  -13.10   54.19  -1
 -15   5  18  -60.33   72.77  -1
 -15   5  18   10.68   40.00  -1
 -15   5  18   12.34   64.96  -1
 -15   6   1  883.20   56.13  -1
 -15   6   1  824.20   72.53  -1
 -15   6   1  966.71   73.49  -1
 -15   6   1  820.87   51.47  -1
 -15   6   2  651.43   50.65  -1
 -15   6   2  584.56   67.14  -1
 -15   6   2  602.41   64.08  -1
 -15   6   2  526.77   36.67  -1
 -15   6   3  219.60   36.85  -1
 -15   6   3  209.23   59.94  -1
 -15   6   3  198.79   49.47  -1
 -15   6   3  115.04   24.10  -1
 -15   6   4 3116.46  152.95  -1
 -15   6   4 2648.39  143.18  -1
 -15   6   4 3228.41  162.54  -1
 -15   6   4 3062.00  146.23  -1
 -15   6   5  494.70   41.72  -1
 -15   6   5  441.75   62.87  -1
 -15   6   5  502.57   54.22  -1
 -15   6   5  524.65   32.28  -1
 -15   6   6 1403.62   75.13  -1
 -15   6   6 1185.16   80.66  -1
 -15   6   6 1375.18   79.33  -1
 -15   6   6 1096.81   54.64  -1
 -15   6   7 1007.25   56.52  -1
 -15   6   7  861.11   72.40  -1
 -15   6   7  975.78   64.48  -1
 -15   6   8  409.98   32.92  -1
 -15   6   8  324.35   60.94  -1
 -15   6   8  313.16   44.27  -1
 -15   6   8  477.76   47.62  -1
 -15   6   9  369.13   29.74  -1
 -15   6   9  473.52   63.45  -1
 -15   6   9  350.68   41.72  -1
 -15   6   9  313.46   40.15  -1
 -15   6  10  208.17   52.59  -1
 -15   6  10  176.40   39.12  -1
 -15   6  10  223.30   36.19  -1
 -15   6  11   97.43   54.76  -1
 -15   6  11  165.17   67.59  -1
 -15   6  12   80.48   50.71  -1
 -15   6  12  -17.46   62.51  -1
 -15   6  13  134.70   52.16  -1
 -15   6  13  -47.47   65.87  -1
 -15   6  13   41.57   40.70  -1
 -15   6  13   57.31   41.78  -1
 -15   6  14    2.07   48.71  -1
 -15   6  14   71.47   65.11  -1
 -15   6  14   34.43   42.42  -1
 -15   6  14   14.25   42.42  -1
 -15   6  15   -9.28   53.74   1
 -15   6  15  271.86   68.59   1
 -15   6  15   63.75   44.45  -1
 -15   6  15   73.22   45.78  -1
 -15   6  16  334.04   53.80  -1
 -15   6  16  398.48   71.83  -1
 -15   6  16  358.54   53.49  -1
 -15   6  16  285.47   50.56  -1
 -15   6  17   39.88   53.22  -1
 -15   6  17   36.37   76.19  -1
 -15   6  17   16.26   46.20  -1
 -15   6  18  -93.68   53.77  -1
 -15   6  18  104.75   79.33  -1
 -15   6  18  -68.99   37.13  -1
 -15   6  18   34.55   54.49  -1
 -15   7   1 1006.95   64.14  -1
 -15   7   1  846.28   70.29  -1
 -15   7   1 1032.67   77.49  -1
 -15   7   1  980.63   59.49  -1
 -15   7   2   70.11   35.07  -1
 -15   7   2    2.00   55.40  -1
 -15   7   2   59.15   51.74  -1
 -15   7   2   30.08   23.65  -1
 -15   7   3 1212.70   69.74  -1
 -15   7   3 1020.87   78.30  -1
 -15   7   3 1206.64   76.76  -1
 -15   7   3 1126.77   59.45  -1
 -15   7   4   89.59   33.74  -1
 -15   7   4   80.39   50.86  -1
 -15   7   4   84.45   46.05  -1
 -15   7   4   98.88   20.98  -1
 -15   7   5 2298.31  115.49  -1
 -15   7   5 1991.81  116.13  -1
 -15   7   5 2276.83  117.34  -1
 -15   7   5 2212.08  106.05  -1
 -15   7   6  258.36   34.46  -1
 -15   7   6  215.76   60.63  -1
 -15   7   6  360.96   43.18  -1
 -15   7   6  188.89   16.22  -1
 -15   7   7  900.14   53.22  -1
 -15   7   7  876.84   74.31  -1
 -15   7   8 2235.68  109.65  -1
 -15   7   8 2015.11  116.07  -1
 -15   7   9  219.45   25.76  -1
 -15   7   9  262.81   61.94  -1
 -15   7   9  227.86   34.58  -1
 -15   7   9  177.15   29.75  -1
 -15   7  10   20.92   18.71  -1
 -15   7  10    4.76   55.79  -1
 -15   7  11   47.81   51.92  -1
 -15   7  11  -26.39   64.08  -1
 -15   7  12    6.82   54.80  -1
 -15   7  12   87.53   67.96  -1
 -15   7  13   32.83   51.10  -1
 -15   7  13  -10.82   71.07  -1
 -15   7  14  165.29   52.62  -1
 -15   7  14  121.39   70.35  -1
 -15   7  14  135.40   38.52  -1
 -15   7  14  131.71   39.24  -1
 -15   7  15   68.50   54.07  -1
 -15   7  15  159.97   74.92  -1
 -15   7  15  185.44   42.75  -1
 -15   7  15  150.07   41.21  -1
 -15   7  16  183.75   51.59  -1
 -15   7  16  221.33   74.80  -1
 -15   7  16  130.10   45.42  -1
 -15   7  16  123.18   43.24  -1
 -15   7  17   33.59   54.70  -1
 -15   7  17  -60.30   75.58  -1
 -15   7  17   42.84   42.72  -1
 -15   7  17   51.89   45.05  -1
 -15   7  18  -23.23   57.03  -1
 -15   7  18   70.32   87.56  -1
 -15   7  18  -19.85   71.44  -1
 -15   8   1  940.69   59.15  -1
 -15   8   1  764.29   72.04  -1
 -15   8   1  970.04   72.25  -1
 -15   8   1  673.22   44.81  -1
 -15   8   2  952.79   62.03  -1
 -15   8   2  781.84   67.05  -1
 -15   8   2  901.66   66.26  -1
 -15   8   2  802.41   46.47  -1
 -15   8   3   55.07   33.22  -1
 -15   8   3  121.36   51.47  -1
 -15   8   3   46.05   42.72  -1
 -15   8   3   61.18   20.69  -1
 -15   8   4  674.73   46.50  -1
 -15   8   4  479.57   60.21  -1
 -15   8   4  790.01   56.13  -1
 -15   8   4  634.49   36.43  -1
 -15   8   5  203.78   34.10  -1
 -15   8   5   85.87   54.89  -1
 -15   8   5  110.98   38.82  -1
 -15   8   5  169.65   16.37  -1
 -15   8   6 2137.35  108.32  -1
 -15   8   6 1676.23  100.45  -1
 -15   8   6 2315.86  119.00  -1
 -15   8   7 2327.96  115.07  -1
 -15   8   7 2078.04  120.24  -1
 -15   8   8   54.01   25.91  -1
 -15   8   8   11.03   56.31  -1
 -15   8   9 1230.55   63.51   1
 -15   8   9 1305.58   87.35  -1
 -15   8   9  928.28   50.80   1
 -15   8  10  -12.85   18.81  -1
 -15   8  10   18.88   55.22  -1
 -15   8  11    5.19   49.77  -1
 -15   8  11  108.14   61.94  -1
 -15   8  12   55.16   56.61  -1
 -15   8  12   91.07   62.87  -1
 -15   8  13  -41.75   51.83   1
 -15   8  13  220.15   66.53   1
 -15   8  14   20.80   50.17  -1
 -15   8  14   -2.96   67.81  -1
 -15   8  15  186.32   53.77  -1
 -15   8  15  288.65   76.67  -1
 -15   8  16   65.39   48.93  -1
 -15   8  16  -18.14   77.91  -1
 -15   8  17   24.20   53.98  -1
 -15   8  17  133.16   80.30  -1
 -15   9   1  657.48   53.13   1
 -15   9   1  434.49   55.04  -1
 -15   9   1  428.74   56.16   1
 -15   9   1  400.30   34.07  -1
 -15   9   2  122.87   59.21  -1
 -15   9   2   15.26   45.08  -1
 -15   9   2   42.09   21.66  -1
 -15   9   3   39.76   35.88  -1
 -15   9   3   46.93   50.53  -1
 -15   9   3  103.69   41.06  -1
 -15   9   3   70.89   20.20  -1
 -15   9   4   83.15   34.52  -1
 -15   9   4   62.93   43.39  -1
 -15   9   4  115.49   37.55  -1
 -15   9   4   64.02   15.93  -1
 -15   9   5  606.05   44.24   1
 -15   9   5  515.27   63.54  -1
 -15   9   5  787.28   50.50   1
 -15   9   5  605.44   31.19  -1
 -15   9   6  285.35   32.53  -1
 -15   9   6  218.09   55.16  -1
 -15   9   7  392.73   33.62  -1
 -15   9   7  321.93   53.04  -1
 -15   9   8 2965.17  143.78  -1
 -15   9   8 2272.59  127.23  -1
 -15   9   9   69.80   24.78  -1
 -15   9   9   79.06   45.84  -1
 -15   9  10   52.98   22.88  -1
 -15   9  10   -2.95   53.55  -1
 -15   9  11   93.77   49.68  -1
 -15   9  11   11.95   62.84  -1
 -15   9  12   13.20   56.22  -1
 -15   9  12  -27.76   61.78  -1
 -15   9  13  -44.08   51.56  -1
 -15   9  13   38.27   66.14  -1
 -15   9  14  211.80   50.29  -1
 -15   9  14  138.36   77.00  -1
 -15   9  15   33.65   48.14  -1
 -15   9  15   14.44   78.91  -1
 -15   9  15    0.04   25.28  -1
 -15   9  16  158.70   47.99  -1
 -15   9  16  349.77   78.91  -1
 -15   9  17    4.33   44.36  -1
 -15   9  17   52.65   76.13  -1
 -15  10   1  373.98   43.69  -1
 -15  10   1  339.18   56.79  -1
 -15  10   1  296.76   54.95  -1
 -15  10   1  290.01   29.60  -1
 -15  10   2   83.78   36.46  -1
 -15  10   2   40.73   47.47  -1
 -15  10   2   38.27   48.14  -1
 -15  10   2   50.89   21.99  -1
 -15  10   3   -1.28   31.29  -1
 -15  10   3   47.38   50.04  -1
 -15  10   3   -4.11   41.63  -1
 -15  10   3   51.65   18.51  -1
 -15  10   4  148.26   56.28  -1
 -15  10   4  163.24   37.25  -1
 -15  10   4  134.92   14.01  -1
 -15  10   5   54.04   32.50  -1
 -15  10   5   57.91   44.54  -1
 -15  10   5   61.00   23.94  -1
 -15  10   6  652.94   45.78  -1
 -15  10   6  448.10   61.88  -1
 -15  10   7 1738.26   88.23  -1
 -15  10   7 1413.00   88.02  -1
 -15  10   8   27.08   24.57  -1
 -15  10   8  -17.83   52.22  -1
 -15  10   9  504.08   35.34  -1
 -15  10   9  460.21   58.97  -1
 -15  10  10  174.37   26.02  -1
 -15  10  10  139.06   54.73  -1
 -15  10  11    1.61   48.14  -1
 -15  10  11   14.53   62.33  -1
 -15  10  12   15.46   54.55  -1
 -15  10  12  -33.62   63.69  -1
 -15  10  13   -8.81   50.83  -1
 -15  10  13   55.43   70.29  -1
 -15  10  14   25.85   44.18  -1
 -15  10  14   14.00   73.98  -1
 -15  10  15  163.81   49.05  -1
 -15  10  15  319.82   74.13  -1
 -15  10  16   18.17   43.48  -1
 -15  10  16  -26.38   71.38  -1
 -15  10  17  126.63   48.14  -1
 -15  10  17  179.06   85.05  -1
 -15  11   1  603.02   49.44  -1
 -15  11   1  401.21   55.73  -1
 -15  11   1  650.52   68.99  -1
 -15  11   1  406.05   33.01  -1
 -15  11   2  394.55   41.30  -1
 -15  11   2  342.51   55.91  -1
 -15  11   2  408.17   55.55  -1
 -15  11   2  306.80   27.25  -1
 -15  11   3  475.03   43.78  -1
 -15  11   3  312.25   50.14  -1
 -15  11   3  467.47   49.77  -1
 -15  11   3  329.50   22.22  -1
 -15  11   4   77.19   30.18  -1
 -15  11   4  143.21   52.95  -1
 -15  11   4  116.34   26.02  -1
 -15  11   5  -24.42   34.70  -1
 -15  11   5   54.01   53.52  -1
 -15  11   6  474.43   41.00  -1
 -15  11   6  369.13   56.22  -1
 -15  11   7   12.93   27.47  -1
 -15  11   7   12.87   51.44  -1
 -15  11   8  404.23   32.28  -1
 -15  11   8  327.38   52.56  -1
 -15  11   9  242.72   27.06  -1
 -15  11   9  199.12   54.86  -1
 -15  11  10   39.00   24.85  -1
 -15  11  10   26.69   49.71  -1
 -15  11  11   64.72   45.45  -1
 -15  11  11   33.13   65.26  -1
 -15  11  12   16.44   52.01  -1
 -15  11  12   36.91   67.75  -1
 -15  11  13   25.65   51.80  -1
 -15  11  13  -32.83   71.98  -1
 -15  11  14  201.90   53.07  -1
 -15  11  14  160.66   73.19  -1
 -15  11  15   34.64   48.50  -1
 -15  11  15  -34.46   69.62  -1
 -15  11  16   82.81   45.57  -1
 -15  11  16  150.01   75.58  -1
 -15  12   1  141.69   36.76  -1
 -15  12   1   38.67   52.62  -1
 -15  12   1   98.58   55.79  -1
 -15  12   1   88.59   24.68  -1
 -15  12   2   64.69   30.98  -1
 -15  12   2  118.43   50.77  -1
 -15  12   2  -18.50   47.05  -1
 -15  12   2   31.56   18.98  -1
 -15  12   3  387.89   41.00  -1
 -15  12   3  291.74   55.37  -1
 -15  12   3  283.96   36.67  -1
 -15  12   3  196.76   13.33  -1
 -15  12   4  425.11   40.03  -1
 -15  12   4  280.30   49.71  -1
 -15  12   5    7.42   27.38  -1
 -15  12   5   37.49   51.47  -1
 -15  12   6  -58.15   31.10  -1
 -15  12   6  -36.91   41.54  -1
 -15  12   7  263.63   34.86  -1
 -15  12   7  151.59   55.04  -1
 -15  12   8  110.89   24.51  -1
 -15  12   8   48.68   42.30  -1
 -15  12   9   15.83   21.76  -1
 -15  12   9    8.87   51.26  -1
 -15  12  10  249.23   28.48  -1
 -15  12  10  212.95   50.77  -1
 -15  12  11   21.92   41.24  -1
 -15  12  11    1.25   62.75  -1
 -15  12  12   92.95   51.77  -1
 -15  12  12   45.36   65.66  -1
 -15  12  13  146.11   54.22  -1
 -15  12  13   96.76   74.16  -1
 -15  12  14   24.84   51.71  -1
 -15  12  14   18.56   69.95  -1
 -15  12  15   16.19   50.38  -1
 -15  12  15   35.88   73.40  -1
 -15  12  16   53.62   50.62  -1
 -15  12  16  -32.65   76.34  -1
 -15  13   1  640.84   47.02  -1
 -15  13   1  473.22   59.73  -1
 -15  13   1  621.17   66.26  -1
 -15  13   1  393.04   30.56  -1
 -15  13   2  230.16   36.28  -1
 -15  13   2  144.81   50.23  -1
 -15  13   2  139.73   45.99  -1
 -15  13   2   99.24   15.53  -1
 -15  13   3   86.72   27.37  -1
 -15  13   3  120.48   54.58  -1
 -15  13   4  301.60   38.21  -1
 -15  13   4  330.41   47.68  -1
 -15  13   5  450.52   40.51  -1
 -15  13   5  346.44   54.31  -1
 -15  13   6   95.19   28.20  -1
 -15  13   6  175.67   44.05  -1
 -15  13   7   16.53   27.86  -1
 -15  13   7  -21.54   49.68  -1
 -15  13   9  316.18   27.76  -1
 -15  13   9  197.31   53.34  -1
 -15  13  10   26.95   24.27  -1
 -15  13  10  -29.81   48.47  -1
 -15  13  11    8.07   45.54  -1
 -15  13  11   65.35   65.75  -1
 -15  13  12  103.12   49.20  -1
 -15  13  12   91.22   76.88  -1
 -15  13  13   71.41   51.44  -1
 -15  13  13  102.27   67.23  -1
 -15  13  14  -11.40   51.80  -1
 -15  13  14  -56.55   67.78  -1
 -15  13  15   18.10   51.71  -1
 -15  13  15  -13.59   60.67  -1
 -15  14   1   -2.28   34.49  -1
 -15  14   1    2.77   46.60  -1
 -15  14   1  -12.02   54.64  -1
 -15  14   1    5.61   19.99  -1
 -15  14   2  135.40   27.69  -1
 -15  14   2   54.98   46.84  -1
 -15  14   2   56.40   30.62  -1
 -15  14   3   95.82   34.25  -1
 -15  14   3  153.98   48.83  -1
 -15  14   4 1095.90   62.69  -1
 -15  14   4  658.09   60.51  -1
 -15  14   5  172.13   35.31  -1
 -15  14   5  133.04   49.02  -1
 -15  14   6  138.70   26.11  -1
 -15  14   6   51.32   44.21  -1
 -15  14   7   79.73   28.60  -1
 -15  14   7   85.54   46.41  -1
 -15  14   8  216.34   29.89  -1
 -15  14   8  168.29   44.33  -1
 -15  14   9   45.78   53.34  -1
 -15  14  10   35.70   23.99  -1
 -15  14  10  -18.41   48.38  -1
 -15  14  11  243.66   43.66  -1
 -15  14  11  271.71   73.61  -1
 -15  14  12  146.62   42.63  -1
 -15  14  12   78.94   68.47  -1
 -15  14  13   53.43   49.56  -1
 -15  14  13  113.19   61.78  -1
 -15  14  14  -52.65   47.53  -1
 -15  14  14  -10.56   62.84  -1
 -15  15   1  448.10   40.27  -1
 -15  15   1  444.78   53.83   1
 -15  15   1  348.26   55.49  -1
 -15  15   1  231.07   18.77   1
 -15  15   2  -57.88   34.43  -1
 -15  15   2  -32.95   46.17  -1
 -15  15   3  150.50   30.47  -1
 -15  15   3   51.62   39.33  -1
 -15  15   4   28.00   33.62  -1
 -15  15   4   68.05   46.66  -1
 -15  15   5  940.08   56.64  -1
 -15  15   5  551.89   53.92  -1
 -15  15   6   91.07   29.98  -1
 -15  15   6   50.56   43.54  -1
 -15  15   7  144.14   27.44  -1
 -15  15   7   73.04   44.78  -1
 -15  15   8   55.25   26.57  -1
 -15  15   8   45.45   41.06  -1
 -15  15   9   55.58   21.82  -1
 -15  15   9   83.30   43.15  -1
 -15  15  10   68.89   24.74  -1
 -15  15  10  139.21   45.72  -1
 -15  15  11   13.73   41.82  -1
 -15  15  11  114.16   62.12  -1
 -15  15  12  363.39   47.08  -1
 -15  15  12  300.33   61.00  -1
 -15  15  13    5.83   39.18  -1
 -15  15  13  -37.58   64.87  -1
 -15  15  14  -28.62   39.39  -1
 -15  15  14   -5.46   68.20  -1
 -15  16   1   -3.64   34.31  -1
 -15  16   1  -39.33   46.08  -1
 -15  16   2  153.22   32.01  -1
 -15  16   2   89.05   48.38  -1
 -15  16   3  351.89   38.94  -1
 -15  16   3  257.55   46.63  -1
 -15  16   4  169.68   35.70  -1
 -15  16   4  116.55   44.96  -1
 -15  16   5  201.90   33.13  -1
 -15  16   5  136.43   37.82  -1
 -15  16   6  276.82   34.28  -1
 -15  16   6  280.51   45.72  -1
 -15  16   7   48.08   28.04  -1
 -15  16   7   40.42   43.81  -1
 -15  16   8  252.28   28.18  -1
 -15  16   8  221.15   38.09  -1
 -15  16   9   17.35   23.08  -1
 -15  16   9   13.74   39.82  -1
 -15  16  10   -2.93   21.39  -1
 -15  16  10   51.32   43.99  -1
 -15  16  11  302.57   51.50  -1
 -15  16  11  181.00   57.22  -1
 -15  16  12   96.19   42.96  -1
 -15  16  12  103.93   58.40  -1
 -15  16  13   42.30   39.73  -1
 -15  16  13   85.20   60.21  -1
 -15  17   1   51.65   33.04  -1
 -15  17   1   29.88   52.19  -1
 -15  17   2  166.62   35.22  -1
 -15  17   2  107.68   49.32  -1
 -15  17   3   96.94   32.13  -1
 -15  17   3  110.50   41.42  -1
 -15  17   4 1091.67   61.33  -1
 -15  17   4  693.49   60.42  -1
 -15  17   5   72.77   32.65  -1
 -15  17   5   52.50   37.76  -1
 -15  17   6  -12.00   27.83  -1
 -15  17   6   19.23   43.57  -1
 -15  17   7  423.60   37.67  -1
 -15  17   7  274.25   49.29  -1
 -15  17   8   77.76   26.51  -1
 -15  17   8   46.69   36.88  -1
 -15  17   9   42.48   28.16  -1
 -15  17   9  102.90   38.55  -1
 -15  17  10   15.16   19.81  -1
 -15  17  10   89.08   43.72  -1
 -15  17  11   96.58   40.73  -1
 -15  17  11  -17.03   55.46  -1
 -15  17  12  245.08   61.21  -1
 -15  18   1   33.31   33.71  -1
 -15  18   1   80.36   47.50  -1
 -15  18   2   70.65   28.20  -1
 -15  18   2    6.72   45.48  -1
 -15  18   3  455.67   39.06  -1
 -15  18   3  332.83   48.05  -1
 -15  18   4  117.22   34.37  -1
 -15  18   4   25.13   49.83  -1
 -15  18   5  396.97   33.98  -1
 -15  18   5  239.91   43.18  -1
 -15  18   6  406.05   37.52  -1
 -15  18   6  180.36   47.35  -1
 -15  18   7  131.56   30.08  -1
 -15  18   7   63.45   47.11  -1
 -15  18   8   93.16   29.39  -1
 -15  18   8   47.02   43.39  -1
 -15  18   9   25.28   28.91  -1
 -15  18   9   18.25   41.97  -1
 -15  18  10  -23.24   21.70  -1
 -15  18  10   52.10   37.31  -1
 -15  19   2  182.66   35.67  -1
 -15  19   3  120.72   34.19  -1
 -15  19   3   51.98   41.45  -1
 -15  19   4  221.21   30.65  -1
 -15  19   4  175.01   49.20  -1
 -15  19   5  161.48   32.50  -1
 -15  19   5   66.63   41.21  -1
 -15  19   6  -25.75   31.23  -1
 -15  19   6   43.81   40.54  -1
 -15  19   7  146.44   26.08  -1
 -15  19   7  134.22   47.23  -1
 -15  19   8   45.54   29.35  -1
 -15  19   8   61.42   44.99  -1
 -15  19   9  -23.21   28.19  -1
 -15  19   9  -63.03   41.85  -1
 -14   0   1  -14.75   34.10  -1
 -14   0   1   29.22   50.53  -1
 -14   0   2 5887.99  279.45  -1
 -14   0   2 6360.00  306.80  -1
 -14   0   3   30.86   29.79  -1
 -14   0   3  -18.41   46.50  -1
 -14   0   4 1697.11   85.81  -1
 -14   0   4 1628.73   94.19  -1
 -14   0   5   16.08   22.71  -1
 -14   0   5   19.30   45.26  -1
 -14   0   6  233.61   24.31  -1
 -14   0   6  267.71   48.80  -1
 -14   0   7   -5.76   42.60  -1
 -14   0   8  237.91   48.41  -1
 -14   0   9  -21.94   45.17  -1
 -14   0   9  -22.92   46.35  -1
 -14   0  10 1788.48  100.51  -1
 -14   0  10 1898.92  108.02  -1
 -14   0  11  -28.82   44.90  -1
 -14   0  11   -0.13   53.16  -1
 -14   0  12  967.62   69.02  -1
 -14   0  12  955.51   75.16  -1
 -14   0  13   57.31   42.81  -1
 -14   0  13  -15.79   63.51  -1
 -14   0  14  102.57   41.03  -1
 -14   0  14  255.40   69.59  -1
 -14   0  15   27.72   43.03  -1
 -14   0  15   60.60   72.95  -1
 -14   0  16   12.28   48.83  -1
 -14   0  16   40.48   75.10  -1
 -14   0  17   15.89   47.02  -1
 -14   0  17  -63.33   78.34  -1
 -14   0  18   53.34   48.53  -1
 -14   0  18 -164.26   80.91  -1
 -14   0  19   87.99   52.25  -1
 -14   0  19  -10.68   72.92  -1
 -14   1   1 2688.63  134.04  -1
 -14   1   1 2678.04  142.24  -1
 -14   1   1 2495.89  134.01  -1
 -14   1   1 2698.31  134.28  -1
 -14   1   2  501.05   40.91  -1
 -14   1   2  492.88   57.64  -1
 -14   1   2  506.20   60.21  -1
 -14   1   2  458.09   37.85  -1
 -14   1   3 4248.07  203.54  -1
 -14   1   3 4093.76  202.60  -1
 -14   1   3 4099.81  203.05  -1
 -14   1   3 4114.94  196.55  -1
 -14   1   4  163.81   28.24  -1
 -14   1   4  181.96   50.35  -1
 -14   1   4  166.84   47.20  -1
 -14   1   4  235.01   27.55  -1
 -14   1   5  567.01   38.24  -1
 -14   1   5  452.95   53.92  -1
 -14   1   5  452.64   51.89  -1
 -14   1   5  549.46   35.85  -1
 -14   1   6  263.54   26.40   1
 -14   1   6  138.30   50.08  -1
 -14   1   6  110.83   43.87   1
 -14   1   6  195.22   22.17  -1
 -14   1   7  431.77   30.53  -1
 -14   1   7  416.03   52.86  -1
 -14   1   7  466.26   29.81  -1
 -14   1   8   64.14   20.13  -1
 -14   1   8   43.15   48.32  -1
 -14   1   8   37.49   16.39  -1
 -14   1   9 1383.95   86.32  -1
 -14   1   9 1377.90   84.63  -1
 -14   1  10   -2.28   47.05  -1
 -14   1  10   88.44   56.94  -1
 -14   1  10   -6.69   44.96  -1
 -14   1  10    6.66   51.47  -1
 -14   1  11 2673.50  139.64  -1
 -14   1  11 2745.81  142.93  -1
 -14   1  11 2698.31  139.88  -1
 -14   1  12   33.98   43.45  -1
 -14   1  12    6.61   58.64  -1
 -14   1  12  -33.89   44.45  -1
 -14   1  12   48.71   54.55  -1
 -14   1  13  -36.70   43.33  -1
 -14   1  13    7.31   62.96  -1
 -14   1  13    2.22   38.21  -1
 -14   1  13  -71.74   58.88  -1
 -14   1  14   11.57   40.73  -1
 -14   1  14  -18.24   74.61  -1
 -14   1  14   -9.62   38.15  -1
 -14   1  14   -0.58   70.26  -1
 -14   1  15   15.20   46.75  -1
 -14   1  15   56.43   73.98  -1
 -14   1  15   -7.78   41.03  -1
 -14   1  15 -108.50   70.38  -1
 -14   1  16   30.03   51.22  -1
 -14   1  16   26.74   75.73  -1
 -14   1  16   -2.37   48.35  -1
 -14   1  16   90.59   68.74  -1
 -14   1  17   18.07   48.90  -1
 -14   1  17  -47.56   73.49  -1
 -14   1  17  -18.09   48.90  -1
 -14   1  17  -11.40   80.82  -1
 -14   1  18   39.24   51.16  -1
 -14   1  18   75.70   75.34  -1
 -14   1  18  -40.94   47.23  -1
 -14   1  18 -101.97   81.00  -1
 -14   1  19   89.89   53.04  -1
 -14   1  19  -12.66   70.65  -1
 -14   1  19   79.97   51.32  -1
 -14   1  19  116.40   74.25  -1
 -14   2   1 1327.97   74.67  -1
 -14   2   1 1185.46   80.48  -1
 -14   2   1 1353.39   85.60  -1
 -14   2   1 1200.90   68.23  -1
 -14   2   2 5651.99  268.32  -1
 -14   2   2 5597.52  272.46  -1
 -14   2   2 6072.56  293.10  -1
 -14   2   2 5582.40  264.57  -1
 -14   2   3 1535.84   81.84  -1
 -14   2   3 1422.68   89.71  -1
 -14   2   3 1460.20   89.14  -1
 -14   2   4  988.19   56.85  -1
 -14   2   4 1045.68   73.80  -1
 -14   2   4 1148.55   73.04  -1
 -14   2   4  995.45   54.67  -1
 -14   2   5  238.61   29.16  -1
 -14   2   5  255.43   49.14  -1
 -14   2   5  151.65   43.48  -1
 -14   2   5  264.29   25.71  -1
 -14   2   6  177.12   25.97  -1
 -14   2   6  226.23   50.35  -1
 -14   2   6  245.26   45.42  -1
 -14   2   6  174.70   20.08  -1
 -14   2   7   10.79   20.51  -1
 -14   2   7    6.01   47.56  -1
 -14   2   7   75.73   38.70  -1
 -14   2   7   59.03   17.45  -1
 -14   2   8  223.14   23.26  -1
 -14   2   8  230.89   50.29  -1
 -14   2   8  230.44   42.75  -1
 -14   2   9   64.48   19.28  -1
 -14   2   9  110.86   48.29  -1
 -14   2   9  119.39   41.91  -1
 -14   2   9  111.71   48.96  -1
 -14   2  10 2073.50  114.07  -1
 -14   2  10 2156.11  119.64  -1
 -14   2  10 1922.82  104.48  -1
 -14   2  10 2014.81  109.35  -1
 -14   2  11   47.75   48.23  -1
 -14   2  11    0.74   59.39  -1
 -14   2  11   62.27   42.51  -1
 -14   2  11   18.59   50.86  -1
 -14   2  12  622.08   57.52  -1
 -14   2  12  628.74   65.42  -1
 -14   2  12  462.02   51.77  -1
 -14   2  12  580.93   63.81  -1
 -14   2  13  157.18   46.38  -1
 -14   2  13  219.39   68.08  -1
 -14   2  13  184.23   42.33  -1
 -14   2  13   99.18   56.97  -1
 -14   2  14   12.16   40.97  -1
 -14   2  14   40.51   75.64  -1
 -14   2  14  -95.07   42.69  -1
 -14   2  14  -24.83   72.01  -1
 -14   2  15   73.71   46.35  -1
 -14   2  15  165.66   71.83  -1
 -14   2  15   35.22   37.40  -1
 -14   2  15   97.22   72.98  -1
 -14   2  16   89.77   52.92  -1
 -14   2  16  -33.25   66.75  -1
 -14   2  16  -22.36   43.66  -1
 -14   2  16   59.64   79.03  -1
 -14   2  17   18.95   49.32  -1
 -14   2  17   41.21   73.71  -1
 -14   2  17  -37.61   47.17  -1
 -14   2  17  -45.84   82.18  -1
 -14   2  18    5.00   53.07  -1
 -14   2  18  -66.57   73.19  -1
 -14   2  18   11.65   49.50  -1
 -14   2  18  -47.56   67.84  -1
 -14   2  19   28.99   52.83  -1
 -14   2  19  116.16   70.77  -1
 -14   2  19   28.05   47.84  -1
 -14   2  19  -39.21   73.83  -1
 -14   3   1 1733.42   92.34  -1
 -14   3   1 1503.77   93.04  -1
 -14   3   1 1780.62  103.87  -1
 -14   3   1 1630.24   86.05  -1
 -14   3   2 2107.09  106.81  -1
 -14   3   2 2226.30  124.27  -1
 -14   3   2 2255.65  122.24  -1
 -14   3   2 2188.48  109.35  -1
 -14   3   3 6738.21  318.60  -1
 -14   3   3 6372.10  308.32  -1
 -14   3   3 6462.87  310.13  -1
 -14   3   3 6735.18  317.39  -1
 -14   3   4  585.77   41.60  -1
 -14   3   4  609.98   60.60  -1
 -14   3   4  503.17   51.26  -1
 -14   3   4  570.04   36.58  -1
 -14   3   5  178.73   29.21  -1
 -14   3   5  213.76   49.32  -1
 -14   3   5  216.55   42.54  -1
 -14   3   5  190.01   21.89  -1
 -14   3   6  254.46   30.24  -1
 -14   3   6  307.71   47.84  -1
 -14   3   6  200.66   42.51  -1
 -14   3   6  235.79   21.85  -1
 -14   3   7    7.37   22.43  -1
 -14   3   7   -8.62   48.68  -1
 -14   3   7  -39.33   40.42  -1
 -14   3   7   18.18   15.55  -1
 -14   3   8  357.33   28.30  -1
 -14   3   8  390.01   52.74  -1
 -14   3   8  285.47   43.93  -1
 -14   3   9  694.09   41.03  -1
 -14   3   9  800.60   65.54  -1
 -14   3   9  765.50   55.85  -1
 -14   3   9  828.74   62.39  -1
 -14   3  10   91.89   47.72  -1
 -14   3  10  113.40   59.88  -1
 -14   3  10   70.14   40.30  -1
 -14   3  10  219.12   50.17  -1
 -14   3  11 1421.47   86.50  -1
 -14   3  11 1488.94   96.88  -1
 -14   3  11 1357.02   79.85  -1
 -14   3  11 1443.25   85.20  -1
 -14   3  12  -48.62   44.63  -1
 -14   3  12  -25.71   62.54  -1
 -14   3  12   13.94   38.88  -1
 -14   3  12   87.44   50.47  -1
 -14   3  13   17.54   47.14  -1
 -14   3  13   60.70   71.10  -1
 -14   3  13  167.87   57.79  -1
 -14   3  14  546.44   52.10  -1
 -14   3  14  684.11   80.21  -1
 -14   3  14  552.79   51.01  -1
 -14   3  14  714.06   71.35  -1
 -14   3  15   88.08   49.68  -1
 -14   3  15   34.92   68.41  -1
 -14   3  15   60.63   36.58  -1
 -14   3  15   94.25   76.61  -1
 -14   3  16   45.57   51.92  -1
 -14   3  16  -36.25   65.87  -1
 -14   3  16  -12.79   45.17  -1
 -14   3  16  -29.65   79.85  -1
 -14   3  17   85.90   51.62  -1
 -14   3  17 -129.62   73.77  -1
 -14   3  17  -23.72   46.87  -1
 -14   3  17   64.08   66.23  -1
 -14   3  18    0.09   53.46  -1
 -14   3  18   41.69   73.80  -1
 -14   3  18   77.85   49.98  -1
 -14   3  18  -14.90   70.11  -1
 -14   3  19  -12.06   48.14  -1
 -14   3  19   48.65   70.50  -1
 -14   3  19   -7.62   47.56  -1
 -14   3  19  102.09   74.04  -1
 -14   4   1 1737.05   93.07  -1
 -14   4   1 1525.85   94.67  -1
 -14   4   1 2096.80  117.67  -1
 -14   4   1 1690.15   88.14  -1
 -14   4   2 2158.53  109.89  -1
 -14   4   2 1901.34  109.50  -1
 -14   4   2 2261.40  121.00  -1
 -14   4   2 2202.70  109.41  -1
 -14   4   3 2355.50  118.27  -1
 -14   4   3 2141.28  119.70  -1
 -14   4   3 2321.61  121.66  -1
 -14   4   3 2266.85  111.44  -1
 -14   4   4 1763.07   90.32  -1
 -14   4   4 1793.63  103.69  -1
 -14   4   4 1731.60   95.43  -1
 -14   4   4 1758.23   87.26  -1
 -14   4   5  -14.33   25.46  -1
 -14   4   5   91.01   50.53  -1
 -14   4   5   30.22   41.36  -1
 -14   4   5   13.01   19.32  -1
 -14   4   6   70.92   25.58  -1
 -14   4   6   28.63   48.93  -1
 -14   4   6  -16.38   39.03  -1
 -14   4   6   27.48   16.31  -1
 -14   4   7  -37.22   23.26  -1
 -14   4   7  -19.39   47.78  -1
 -14   4   7    8.01   37.06  -1
 -14   4   7    6.31   14.40  -1
 -14   4   8  182.27   24.64  -1
 -14   4   8  264.60   54.07  -1
 -14   4   8  228.38   39.30  -1
 -14   4   8  300.12   47.23  -1
 -14   4   9  570.04   36.31  -1
 -14   4   9  658.99   60.24  -1
 -14   4   9  526.47   49.08  -1
 -14   4   9  505.90   47.11  -1
 -14   4  10  419.06   54.46  -1
 -14   4  10  432.37   62.00  -1
 -14   4  10  459.60   44.63  -1
 -14   4  10  556.12   49.65  -1
 -14   4  11   41.36   48.20  -1
 -14   4  11  -34.34   62.93  -1
 -14   4  11   22.08   37.00  -1
 -14   4  11   25.09   43.42  -1
 -14   4  12  570.64   57.40  -1
 -14   4  12  548.86   74.70  -1
 -14   4  12  577.00   50.86  -1
 -14   4  12  582.14   61.51  -1
 -14   4  13  548.86   55.88  -1
 -14   4  13  656.57   78.37  -1
 -14   4  13  586.68   51.16  -1
 -14   4  13  569.74   66.63  -1
 -14   4  14  280.15   45.14  -1
 -14   4  14  259.45   64.93  -1
 -14   4  14  291.40   42.21  -1
 -14   4  14  337.97   67.78  -1
 -14   4  15  304.38   53.43  -1
 -14   4  15  229.77   66.20  -1
 -14   4  15  294.31   41.91  -1
 -14   4  15  347.35   76.52  -1
 -14   4  16  162.39   52.89  -1
 -14   4  16  101.66   62.39  -1
 -14   4  16  122.45   42.69  -1
 -14   4  16  224.26   71.35  -1
 -14   4  17  -29.26   49.32  -1
 -14   4  17  -44.93   71.04  -1
 -14   4  17    4.57   47.14  -1
 -14   4  17 -140.97   60.15  -1
 -14   4  18   75.28   51.26  -1
 -14   4  18   89.65   73.19  -1
 -14   4  18   89.47   45.96  -1
 -14   4  18   23.53   74.40  -1
 -14   4  19   20.73   48.90  -1
 -14   4  19   -6.10   68.93  -1
 -14   4  19   79.39   45.78  -1
 -14   4  19    2.17   68.23  -1
 -14   5   1 1005.44   60.27  -1
 -14   5   1  938.57   72.65  -1
 -14   5   1 1073.51   76.49  -1
 -14   5   1 1184.25   67.78  -1
 -14   5   2 1433.57   78.52  -1
 -14   5   2 1257.17   85.81  -1
 -14   5   2 1426.31   87.05  -1
 -14   5   2 1294.39   68.62  -1
 -14   5   3 1208.16   67.78  -1
 -14   5   3 1120.41   80.33  -1
 -14   5   3 1338.26   81.33  -1
 -14   5   3 1325.55   68.71  -1
 -14   5   4 2018.74  101.57  -1
 -14   5   4 1739.17  102.27  -1
 -14   5   4 1834.47  100.15  -1
 -14   5   4 1997.86   97.46  -1
 -14   5   5   94.28   28.15  -1
 -14   5   5  160.88   54.55  -1
 -14   5   5   85.69   38.18  -1
 -14   5   5   80.51   18.63  -1
 -14   5   6  353.40   33.55  -1
 -14   5   6  324.05   57.55  -1
 -14   5   6  374.28   42.57  -1
 -14   5   6  334.04   22.89  -1
 -14   5   7  160.85   25.01  -1
 -14   5   7  150.95   54.13  -1
 -14   5   7  104.99   38.49  -1
 -14   5   8  285.35   28.19  -1
 -14   5   8  289.53   55.16  -1
 -14   5   8  192.83   38.85  -1
 -14   5   8  332.22   41.72  -1
 -14   5   9   19.50   21.57  -1
 -14   5   9   38.24   49.35  -1
 -14   5   9    7.26   35.52  -1
 -14   5   9   22.39   37.13  -1
 -14   5  10  379.12   53.95  -1
 -14   5  10  416.33   58.94  -1
 -14   5  10  299.60   38.06  -1
 -14   5  10  438.12   44.99  -1
 -14   5  11   70.32   47.62  -1
 -14   5  11   40.51   64.36  -1
 -14   5  11   82.51   32.68  -1
 -14   5  11  -20.70   40.97  -1
 -14   5  12  -17.59   47.02  -1
 -14   5  12   73.19   63.66  -1
 -14   5  12  110.59   38.85  -1
 -14   5  12   93.49   44.69  -1
 -14   5  13  697.42   58.55  -1
 -14   5  13  853.85   78.24  -1
 -14   5  13  551.58   48.65  -1
 -14   5  13  636.00   59.79  -1
 -14   5  14  690.76   57.55   1
 -14   5  14  999.99   86.56   1
 -14   5  14  686.83   50.59  -1
 -14   5  14  767.01   64.48  -1
 -14   5  15  246.90   55.10  -1
 -14   5  15  365.81   74.76  -1
 -14   5  15  175.19   41.12  -1
 -14   5  15  244.02   62.90  -1
 -14   5  16  -15.14   54.43  -1
 -14   5  16   26.19   65.84  -1
 -14   5  16  -17.79   37.70  -1
 -14   5  16  173.80   66.50  -1
 -14   5  17  -13.43   53.55  -1
 -14   5  17   27.19   63.60  -1
 -14   5  17   51.44   46.35  -1
 -14   5  17   30.71   61.60  -1
 -14   5  18  149.62   53.89  -1
 -14   5  18   63.33   76.58  -1
 -14   5  18   14.98   43.36  -1
 -14   5  18   19.36   75.01  -1
 -14   5  19  -47.65   47.02  -1
 -14   5  19   56.85   76.01  -1
 -14   5  19   16.22   41.39  -1
 -14   5  19  -78.37   70.50  -1
 -14   6   1   33.95   34.95  -1
 -14   6   1   47.78   55.67  -1
 -14   6   1   24.88   52.56  -1
 -14   6   1    8.42   29.44  -1
 -14   6   2  163.36   42.18  -1
 -14   6   2  201.63   54.10  -1
 -14   6   2  110.53   46.26  -1
 -14   6   2  132.89   26.81  -1
 -14   6   3 1426.91   77.58  -1
 -14   6   3 1243.86   82.03  -1
 -14   6   3 1604.83   90.83  -1
 -14   6   3 1371.54   70.65  -1
 -14   6   4  827.22   52.56  -1
 -14   6   4  656.88   60.73  -1
 -14   6   4  988.49   67.90  -1
 -14   6   4  846.28   45.84  -1
 -14   6   5   12.83   28.59  -1
 -14   6   5   59.12   47.68  -1
 -14   6   5    1.64   37.13  -1
 -14   6   5   10.35   15.51  -1
 -14   6   6  213.89   30.44  -1
 -14   6   6  247.92   50.89  -1
 -14   6   6  186.96   38.55  -1
 -14   6   6  149.50   15.26  -1
 -14   6   7   -5.41   21.66  -1
 -14   6   7  -18.79   50.26  -1
 -14   6   7   27.18   33.80  -1
 -14   6   7  -12.11   33.71  -1
 -14   6   8  217.37   27.44  -1
 -14   6   8  172.59   53.92  -1
 -14   6   8  277.61   35.55  -1
 -14   6   8  244.26   36.04  -1
 -14   6   9  875.03   49.41  -1
 -14   6   9  782.14   68.59  -1
 -14   6   9  784.56   52.40  -1
 -14   6   9  908.92   56.73  -1
 -14   6  10  222.21   53.31  -1
 -14   6  10  159.57   33.83  -1
 -14   6  10  163.84   36.82  -1
 -14   6  11  -37.22   44.66  -1
 -14   6  11   32.77   66.23  -1
 -14   6  12   47.17   48.86  -1
 -14   6  12   44.33   65.20  -1
 -14   6  12   69.26   33.80  -1
 -14   6  12   -5.12   37.70  -1
 -14   6  13  649.62   58.82  -1
 -14   6  13  877.45   81.45  -1
 -14   6  13  612.40   47.78  -1
 -14   6  13  695.00   53.80  -1
 -14   6  14  810.58   62.87  -1
 -14   6  14  972.76   85.93  -1
 -14   6  14  814.82   57.55  -1
 -14   6  14  787.28   61.27  -1
 -14   6  15  271.92   58.03  -1
 -14   6  15  217.24   74.34  -1
 -14   6  15   69.86   40.91  -1
 -14   6  15  236.85   52.40  -1
 -14   6  16  214.70   55.07  -1
 -14   6  16   77.58   71.04  -1
 -14   6  16  116.85   39.06  -1
 -14   6  16   77.85   56.40  -1
 -14   6  17   16.48   52.74  -1
 -14   6  17  -12.50   70.29  -1
 -14   6  17   64.87   42.45  -1
 -14   6  17   43.51   59.88  -1
 -14   6  18  130.32   52.04  -1
 -14   6  18   -2.11   72.89  -1
 -14   6  18   -3.66   44.24  -1
 -14   6  18 -120.21   63.45  -1
 -14   6  19  -67.75   48.41  -1
 -14   6  19  -15.59   77.73  -1
 -14   6  19   35.91   40.36  -1
 -14   6  19 -102.69   69.08  -1
 -14   7   1   62.66   31.26  -1
 -14   7   1  -28.13   46.41  -1
 -14   7   1   41.15   48.99  -1
 -14   7   1   38.58   28.08  -1
 -14   7   2  379.12   42.39  -1
 -14   7   2  323.45   50.71  -1
 -14   7   2  391.52   49.80  -1
 -14   7   2  380.03   31.80  -1
 -14   7   3  449.31   41.97  -1
 -14   7   3  526.47   56.88  -1
 -14   7   3  406.96   47.99  -1
 -14   7   3  440.54   31.89  -1
 -14   7   4   93.74   54.13  -1
 -14   7   4  207.80   40.60  -1
 -14   7   4  130.62   19.31  -1
 -14   7   5  270.83   33.65  -1
 -14   7   5  230.86   57.12  -1
 -14   7   5  283.42   38.49  -1
 -14   7   5  181.78   16.74  -1
 -14   7   6  306.20   32.92  -1
 -14   7   6  268.17   56.37  -1
 -14   7   6  323.75   40.30  -1
 -14   7   7  973.67   53.40  -1
 -14   7   7  884.11   70.53  -1
 -14   7   8  406.35   32.41  -1
 -14   7   8  326.77   52.28  -1
 -14   7   8  315.88   33.16  -1
 -14   7   8  342.51   32.89  -1
 -14   7   9   46.81   23.68  -1
 -14   7   9   15.96   50.59  -1
 -14   7  10   48.11   53.86  -1
 -14   7  11  376.40   54.49  -1
 -14   7  11  401.81   67.99  -1
 -14   7  12  741.90   66.11  -1
 -14   7  12  833.58   77.91  -1
 -14   7  13  248.59   48.53  -1
 -14   7  13  168.02   66.02  -1
 -14   7  13  188.14   34.95  -1
 -14   7  13  182.75   37.97  -1
 -14   7  14  212.89   48.50  -1
 -14   7  14  357.03   70.38  -1
 -14   7  14  154.95   38.64  -1
 -14   7  14  210.50   41.09  -1
 -14   7  15  459.00   63.33  -1
 -14   7  15  577.30   77.94  -1
 -14   7  15  421.18   45.93  -1
 -14   7  15  364.90   49.47  -1
 -14   7  16  171.25   53.92  -1
 -14   7  16   82.84   73.52  -1
 -14   7  16    2.60   39.91  -1
 -14   7  16  120.24   46.75  -1
 -14   7  17   19.92   55.31  -1
 -14   7  17   29.69   74.98  -1
 -14   7  17  -25.88   40.94  -1
 -14   7  17   57.22   43.72  -1
 -14   7  18  -51.07   53.16  -1
 -14   7  18   99.39   79.85  -1
 -14   7  18   11.82   44.81  -1
 -14   7  18   14.38   54.83  -1
 -14   7  19   -6.44   48.59  -1
 -14   7  19   39.64   77.37  -1
 -14   7  19  -44.87   41.94  -1
 -14   7  19   -0.23   72.77  -1
 -14   8   1   17.88   35.88  -1
 -14   8   1   64.87   46.87  -1
 -14   8   1  -44.84   45.29  -1
 -14   8   1   17.04   25.29  -1
 -14   8   2  780.63   52.95  -1
 -14   8   2  696.21   63.24  -1
 -14   8   2  678.06   55.07  -1
 -14   8   2  681.39   41.88  -1
 -14   8   3  653.25   45.26  -1
 -14   8   3  559.75   57.37  -1
 -14   8   3  759.75   55.82  -1
 -14   8   3  628.44   37.22  -1
 -14   8   4   67.35   30.89  -1
 -14   8   4  102.03   46.11  -1
 -14   8   4  117.97   36.28  -1
 -14   8   4   51.35   16.17  -1
 -14   8   5  411.19   37.85  -1
 -14   8   5  356.43   37.06  -1
 -14   8   5  267.99   18.53  -1
 -14   8   6  852.94   52.07  -1
 -14   8   6  568.83   62.36  -1
 -14   8   7  259.30   27.53  -1
 -14   8   7  199.33   56.01  -1
 -14   8   8  267.65   27.77  -1
 -14   8   8  207.05   54.61  -1
 -14   8   9  296.82   28.47  -1
 -14   8   9  299.15   52.10  -1
 -14   8  10  899.54   75.01  -1
 -14   8  11  278.09   52.19  -1
 -14   8  11  270.10   70.26  -1
 -14   8  12   10.69   50.71  -1
 -14   8  12   69.62   70.17  -1
 -14   8  13  614.21   56.67  -1
 -14   8  13  555.21   78.12  -1
 -14   8  14  440.84   53.77  -1
 -14   8  14  547.35   80.42  -1
 -14   8  15   84.57   53.34  -1
 -14   8  15  197.34   75.67  -1
 -14   8  16   47.17   53.19  -1
 -14   8  16   48.99   81.06  -1
 -14   8  17  130.10   52.53  -1
 -14   8  17  -34.98   74.80  -1
 -14   8  18   77.03   50.53  -1
 -14   8  18  -55.55   73.65  -1
 -14   8  18   10.65   63.87  -1
 -14   9   1  288.68   35.70  -1
 -14   9   1  266.81   51.35  -1
 -14   9   1  251.10   47.26  -1
 -14   9   1  254.49   30.32  -1
 -14   9   2    1.58   37.22  -1
 -14   9   2   -1.04   43.72  -1
 -14   9   2   86.35   41.30  -1
 -14   9   2   -7.53   21.06  -1
 -14   9   3 1716.47   90.38  -1
 -14   9   3 1513.75   89.59  -1
 -14   9   3 1801.19   94.86  -1
 -14   9   3 1507.10   74.61  -1
 -14   9   4  597.57   44.42  -1
 -14   9   4  579.12   60.06  -1
 -14   9   4  698.03   48.02  -1
 -14   9   4  540.99   30.77  -1
 -14   9   5  523.75   39.70  -1
 -14   9   5  367.02   53.55  -1
 -14   9   5  590.31   40.36  -1
 -14   9   6  992.12   56.85  -1
 -14   9   6  787.28   63.72  -1
 -14   9   7  700.45   69.68  -1
 -14   9   8    2.17   23.90  -1
 -14   9   8  -49.14   54.25  -1
 -14   9   9  345.84   29.47  -1
 -14   9   9  243.11   51.35  -1
 -14   9  10  168.98   22.37  -1
 -14   9  10   76.64   56.34  -1
 -14   9  11  156.79   49.56  -1
 -14   9  11  169.01   64.78  -1
 -14   9  12  310.74   54.04  -1
 -14   9  12  521.63   70.07  -1
 -14   9  13   19.78   43.93  -1
 -14   9  13   51.95   68.26  -1
 -14   9  14   89.77   40.03  -1
 -14   9  14  199.51   74.22  -1
 -14   9  15  221.15   48.41  -1
 -14   9  15  307.11   78.52  -1
 -14   9  16   40.82   51.19  -1
 -14   9  16  -40.48   78.15  -1
 -14   9  17  -55.52   53.25  -1
 -14   9  17 -134.40   78.64  -1
 -14   9  18   -7.85   50.47  -1
 -14   9  18  147.44   83.48  -1
 -14  10   1  277.58   42.45  -1
 -14  10   1  189.92   52.98  -1
 -14  10   1  241.12   45.29  -1
 -14  10   1  168.29   27.86  -1
 -14  10   2  793.94   51.86  -1
 -14  10   2  565.20   59.33  -1
 -14  10   2  883.20   58.76  -1
 -14  10   2  682.90   40.18  -1
 -14  10   3  106.11   35.10  -1
 -14  10   3   91.35   40.21  -1
 -14  10   3  155.79   35.22  -1
 -14  10   3  115.79   18.17  -1
 -14  10   4  381.84   40.21  -1
 -14  10   4  314.97   49.62  -1
 -14  10   4  385.78   34.89  -1
 -14  10   4  321.03   19.38  -1
 -14  10   5  889.85   55.43   1
 -14  10   5  813.00   66.41  -1
 -14  10   5 1124.95   57.91   1
 -14  10   6  971.25   56.85  -1
 -14  10   6  705.59   61.39  -1
 -14  10   7  183.39   28.25  -1
 -14  10   7  112.65   40.79  -1
 -14  10   8   19.63   24.46  -1
 -14  10   9   14.21   21.91  -1
 -14  10   9   -9.15   47.35  -1
 -14  10  10  768.22   42.75  -1
 -14  10  10  791.22   68.68  -1
 -14  10  11  139.88   46.08  -1
 -14  10  11  173.43   63.09  -1
 -14  10  12   28.24   49.05  -1
 -14  10  12   28.60   63.06  -1
 -14  10  13  -24.09   46.29  -1
 -14  10  13   63.66   69.08  -1
 -14  10  14  217.03   42.54  -1
 -14  10  14  100.85   70.98  -1
 -14  10  15   32.04   39.70  -1
 -14  10  15   22.76   72.68  -1
 -14  10  16    5.65   47.26  -1
 -14  10  16  110.71   76.76  -1
 -14  10  17   96.97   48.86  -1
 -14  10  17   38.55   77.37  -1
 -14  10  18   43.06   51.74  -1
 -14  10  18 -101.15   78.52  -1
 -14  11   1  238.85   38.00  -1
 -14  11   1  188.56   45.14  -1
 -14  11   1  242.02   47.56  -1
 -14  11   1  187.26   27.04  -1
 -14  11   2 1716.17   92.16  -1
 -14  11   2 1448.09   88.56  -1
 -14  11   2 1695.90   91.80  -1
 -14  11   2 1395.14   70.01  -1
 -14  11   3  597.88   44.30  -1
 -14  11   3  590.31   64.69  -1
 -14  11   3  594.85   44.63  -1
 -14  11   3  584.56   32.16  -1
 -14  11   4   16.54   32.16  -1
 -14  11   4   29.94   41.72  -1
 -14  11   4   16.69   19.61  -1
 -14  11   5  190.32   36.19  -1
 -14  11   5  226.41   49.95  -1
 -14  11   6  733.43   49.41  -1
 -14  11   6  492.58   58.55  -1
 -14  11   7  160.00   29.71  -1
 -14  11   7  111.41   41.57  -1
 -14  11   8   47.90   25.60  -1
 -14  11   8  -41.51   48.74  -1
 -14  11   9  239.51   26.08  -1
 -14  11   9  152.89   49.20  -1
 -14  11  10    2.84   19.37  -1
 -14  11  10   88.86   50.68  -1
 -14  11  11  104.05   41.82  -1
 -14  11  11  106.02   63.03  -1
 -14  11  12  -45.66   49.08  -1
 -14  11  12  -52.86   61.88  -1
 -14  11  13   60.09   46.87  -1
 -14  11  13  -32.13   67.75  -1
 -14  11  14   38.46   43.66  -1
 -14  11  14    9.74   64.33  -1
 -14  11  15   40.18   42.12  -1
 -14  11  15   92.89   77.49  -1
 -14  11  16   -2.71   48.71  -1
 -14  11  16   92.04   75.22  -1
 -14  11  17  -82.66   54.10  -1
 -14  11  17   -8.41   75.13  -1
 -14  12   1   45.05   37.82  -1
 -14  12   1   -0.76   52.47  -1
 -14  12   1   79.27   45.57  -1
 -14  12   1   10.92   23.25  -1
 -14  12   2   40.73   31.19  -1
 -14  12   2   23.73   41.82  -1
 -14  12   2   21.07   38.09  -1
 -14  12   2   -5.82   17.69  -1
 -14  12   3 1711.93   92.04   1
 -14  12   3 1203.62   79.97  -1
 -14  12   3 1248.10   65.84   1
 -14  12   3 1212.70   60.06  -1
 -14  12   4   18.23   30.95  -1
 -14  12   4   97.15   48.47  -1
 -14  12   5  435.40   39.03  -1
 -14  12   5  215.97   47.96  -1
 -14  12   6  117.03   31.77  -1
 -14  12   6  117.43   52.62  -1
 -14  12   7  126.14   29.82  -1
 -14  12   7   86.11   46.54  -1
 -14  12   8   39.58   26.37  -1
 -14  12   8  -34.73   47.75  -1
 -14  12   9   64.60   22.77  -1
 -14  12   9   43.63   45.42  -1
 -14  12  10   16.31   19.71  -1
 -14  12  10   66.20   49.32  -1
 -14  12  11   26.39   42.15  -1
 -14  12  11   15.14   65.08  -1
 -14  12  12  -14.24   45.26  -1
 -14  12  12   24.18   64.54  -1
 -14  12  13   85.38   49.29  -1
 -14  12  13  -33.13   66.63  -1
 -14  12  14  102.09   47.41  -1
 -14  12  14  -50.50   67.93  -1
 -14  12  15  147.56   45.20  -1
 -14  12  15    8.13   75.85  -1
 -14  12  16    9.93   51.04  -1
 -14  12  16  161.81   71.65  -1
 -14  12  17   40.33   55.58  -1
 -14  12  17   77.70   71.62  -1
 -14  13   1  243.54   35.37  -1
 -14  13   1  158.64   50.04  -1
 -14  13   1  205.84   48.80  -1
 -14  13   1  137.28   23.36  -1
 -14  13   2  780.33   53.62  -1
 -14  13   2  568.53   61.27  -1
 -14  13   2  647.19   48.71  -1
 -14  13   2  547.95   30.59  -1
 -14  13   3  316.18   35.34  -1
 -14  13   3  199.57   44.05  -1
 -14  13   4   69.08   34.95  -1
 -14  13   4   74.13   49.89  -1
 -14  13   5   29.65   30.21  -1
 -14  13   5   35.25   41.00  -1
 -14  13   6  232.25   29.54  -1
 -14  13   6  286.05   50.68  -1
 -14  13   7   11.44   29.39  -1
 -14  13   7   11.71   44.02  -1
 -14  13   8   23.03   26.25  -1
 -14  13   8  -80.85   47.38  -1
 -14  13   9   19.45   22.64  -1
 -14  13   9   23.61   41.66  -1
 -14  13  10  -12.78   19.32  -1
 -14  13  10    5.36   46.50  -1
 -14  13  11   15.21   42.36  -1
 -14  13  11  -33.34   66.35  -1
 -14  13  12   -1.21   38.73  -1
 -14  13  12   71.22   66.60  -1
 -14  13  13   -4.69   46.47  -1
 -14  13  13   -2.77   67.99  -1
 -14  13  14   82.36   46.66  -1
 -14  13  14  105.84   69.77  -1
 -14  13  15    0.64   41.33  -1
 -14  13  15   83.09   70.50  -1
 -14  13  16  -12.39   44.54  -1
 -14  13  16   -7.34   73.58  -1
 -14  14   1    8.17   34.98  -1
 -14  14   1   -3.49   48.38  -1
 -14  14   1    1.60   48.99  -1
 -14  14   1   17.22   18.95  -1
 -14  14   2   39.21   32.53  -1
 -14  14   2  -20.80   51.71  -1
 -14  14   2   19.73   29.32  -1
 -14  14   3  703.17   51.16  -1
 -14  14   3  540.39   51.80  -1
 -14  14   4   10.69   28.72  -1
 -14  14   4   82.03   47.08  -1
 -14  14   5   96.67   32.80  -1
 -14  14   5   33.83   44.30  -1
 -14  14   6    5.07   25.98  -1
 -14  14   6  -30.19   44.69  -1
 -14  14   7   67.41   25.72  -1
 -14  14   7  -26.24   43.69  -1
 -14  14   8   10.61   24.89  -1
 -14  14   8   24.11   45.39  -1
 -14  14   9   -3.63   23.84  -1
 -14  14   9   48.05   38.34  -1
 -14  14  10  328.59   27.40  -1
 -14  14  10  256.64   48.11  -1
 -14  14  11   -1.42   42.78  -1
 -14  14  11   -6.29   63.39  -1
 -14  14  12  -20.86   37.97  -1
 -14  14  12  -22.80   65.11  -1
 -14  14  13   83.42   43.93   1
 -14  14  13  347.35   71.59   1
 -14  14  14   15.73   36.34  -1
 -14  14  14   99.51   68.65  -1
 -14  14  15   11.72   38.64  -1
 -14  14  15   30.38   67.84  -1
 -14  14  16   73.43   35.85  -1
 -14  14  16  -46.69   65.32  -1
 -14  15   1   23.14   27.72  -1
 -14  15   1   -4.67   48.62  -1
 -14  15   1   36.07   41.66  -1
 -14  15   2  126.59   33.74  -1
 -14  15   2  139.94   52.80  -1
 -14  15   3  -45.36   32.01  -1
 -14  15   3 -121.51   48.38  -1
 -14  15   4 1472.30   79.27  -1
 -14  15   4 1091.37   75.22  -1
 -14  15   5   62.45   29.73  -1
 -14  15   5   39.88   46.63  -1
 -14  15   6   56.07   28.12  -1
 -14  15   6   38.27   44.48  -1
 -14  15   7   28.96   21.08  -1
 -14  15   7   20.60   43.42  -1
 -14  15   8   26.65   24.52  -1
 -14  15   8   13.50   47.68  -1
 -14  15   9  254.37   27.68  -1
 -14  15   9  131.44   40.36  -1
 -14  15  10   11.15   17.28  -1
 -14  15  10  -34.46   44.02  -1
 -14  15  11  165.99   45.60  -1
 -14  15  11  201.06   63.45  -1
 -14  15  12   38.49   41.09  -1
 -14  15  12  108.41   67.41  -1
 -14  15  13  122.03   41.69  -1
 -14  15  13   94.58   62.81  -1
 -14  15  14  107.62   42.69  -1
 -14  15  14  251.13   64.90  -1
 -14  15  15   20.92   40.15  -1
 -14  15  15   22.20   57.19  -1
 -14  16   1  101.12   35.79  -1
 -14  16   1  259.88   50.50  -1
 -14  16   2  183.42   34.43  -1
 -14  16   2  188.47   45.20  -1
 -14  16   3  120.76   32.71  -1
 -14  16   3   39.18   48.83  -1
 -14  16   4   10.85   32.47  -1
 -14  16   4   55.91   45.75  -1
 -14  16   5  486.83   38.27  -1
 -14  16   5  478.66   56.34  -1
 -14  16   6  284.54   30.95  -1
 -14  16   6  112.19   46.47  -1
 -14  16   7   -7.96   27.56  -1
 -14  16   7   82.78   41.72  -1
 -14  16   8   41.82   23.36  -1
 -14  16   8   71.59   47.17  -1
 -14  16   9  -15.07   23.31  -1
 -14  16   9   26.52   39.49  -1
 -14  16  10  418.15   29.17  -1
 -14  16  10  243.20   39.97  -1
 -14  16  11    7.77   40.00  -1
 -14  16  11  -29.21   65.87  -1
 -14  16  12   15.85   41.54  -1
 -14  16  12   29.40   60.79  -1
 -14  16  13  185.81   44.21  -1
 -14  16  13  135.76   56.22  -1
 -14  16  14   -2.31   60.82  -1
 -14  17   1  456.88   38.55  -1
 -14  17   1  314.67   52.01  -1
 -14  17   2  285.53   36.76  -1
 -14  17   2  231.92   42.63  -1
 -14  17   3  618.15   47.65  -1
 -14  17   3  522.84   55.76  -1
 -14  17   4  106.08   28.42  -1
 -14  17   4   40.09   39.88  -1
 -14  17   5   26.48   31.65  -1
 -14  17   5  -35.22   44.57  -1
 -14  17   6  576.39   37.73  -1
 -14  17   6  458.09   53.16  -1
 -14  17   7  149.83   30.32  -1
 -14  17   7   13.43   38.85  -1
 -14  17   8   17.43   22.11  -1
 -14  17   8  -57.31   44.30  -1
 -14  17   9  250.50   26.51  -1
 -14  17   9  188.50   44.93  -1
 -14  17  10  -20.53   21.99  -1
 -14  17  10   15.49   34.40  -1
 -14  17  11   64.33   36.22  -1
 -14  17  11  124.08   59.88  -1
 -14  17  12   43.99   40.76  -1
 -14  17  12  123.12   54.95  -1
 -14  17  13   77.34   38.40  -1
 -14  17  13   57.67   54.70  -1
 -14  17  14   51.71   37.40  -1
 -14  17  14   45.20   56.85  -1
 -14  18   1  183.69   36.79  -1
 -14  18   1   27.96   48.08  -1
 -14  18   2  563.08   45.90  -1
 -14  18   2  402.42   45.90  -1
 -14  18   3  283.05   32.44  -1
 -14  18   3  108.11   47.26  -1
 -14  18   4  564.90   47.02  -1
 -14  18   4  386.38   45.72  -1
 -14  18   5  833.58   50.56  -1
 -14  18   5  496.82   52.83  -1
 -14  18   6  225.32   33.13  -1
 -14  18   6   74.40   46.93  -1
 -14  18   7   29.39   23.93  -1
 -14  18   7   35.52   37.97  -1
 -14  18   8  120.72   25.61  -1
 -14  18   8  130.98   44.84  -1
 -14  18   9   -6.10   21.90  -1
 -14  18   9   64.72   45.36  -1
 -14  18  10  188.65   47.17  -1
 -14  18  11  -69.38   39.70   1
 -14  18  11  133.46   55.98   1
 -14  18  12   79.48   34.49  -1
 -14  18  12   57.19   57.64  -1
 -14  18  13   80.88   32.83  -1
 -14  18  13   18.71   56.82  -1
 -14  19   1  289.20   38.18  -1
 -14  19   1  215.91   50.74  -1
 -14  19   2  369.74   40.48  -1
 -14  19   2  205.23   42.96  -1
 -14  19   3  255.28   39.03  -1
 -14  19   3  145.54   47.81  -1
 -14  19   4  253.28   31.86  -1
 -14  19   4  199.91   46.26  -1
 -14  19   5   97.25   31.68  -1
 -14  19   5   78.43   42.75  -1
 -14  19   6  222.51   32.37  -1
 -14  19   6  109.35   48.59  -1
 -14  19   7   26.61   26.87  -1
 -14  19   7   -7.78   40.70  -1
 -14  19   8   27.08   28.00  -1
 -14  19   8   14.68   40.42  -1
 -14  19   9  133.13   28.23  -1
 -14  19   9   85.54   45.87  -1
 -14  19  10   42.75   45.81  -1
 -14  19  11  105.05   43.81  -1
 -14  19  11  156.34   63.99  -1
 -14  20   1  206.90   39.06  -1
 -14  20   1   88.56   46.81  -1
 -14  20   2  146.75   35.61  -1
 -14  20   2  136.79   40.85  -1
 -14  20   3    9.09   26.91  -1
 -14  20   3  -25.22   46.84  -1
 -14  20   4   59.15   33.74  -1
 -14  20   4   85.45   47.59  -1
 -14  20   5  229.11   33.77  -1
 -14  20   5   65.39   42.90  -1
 -14  20   6   31.98   24.79  -1
 -14  20   6  -23.91   49.05  -1
 -14  20   7    2.80   30.77  -1
 -14  20   7  131.86   48.96  -1
 -14  20   8   62.18   28.05  -1
 -14  20   8   51.71   40.18  -1
 -14  20   9    8.88   30.01  -1
 -14  20   9  -70.35   38.40  -1
 -14  20  10   64.24   40.15  -1
 -14  20  10  -39.33   47.99  -1
 -14  21   2  411.49   42.03  -1
 -14  21   3  -31.10   36.28  -1
 -14  21   4  -23.03   31.98  -1
 -14  21   4 -114.89   46.87  -1
 -14  21   5   28.07   27.99  -1
 -14  21   5    6.70   36.58  -1
 -14  21   6    1.20   34.37  -1
 -14  21   6  -16.31   43.33  -1
 -14  21   7  247.17   31.95  -1
 -14  21   8   13.26   30.18  -1
 -13   0   1 6414.46  303.78  -1
 -13   0   1 6390.25  307.11  -1
 -13   0   2   11.16   26.80  -1
 -13   0   2   18.87   45.23  -1
 -13   0   3  109.08   28.37  -1
 -13   0   3  129.17   41.48  -1
 -13   0   4   -0.66   25.55  -1
 -13   0   4   10.95   41.78  -1
 -13   0   5  161.03   23.63  -1
 -13   0   5   38.97   43.99  -1
 -13   0   6   16.87   19.82  -1
 -13   0   6    3.98   40.57  -1
 -13   0   7  838.42   45.78  -1
 -13   0   7  815.42   59.85  -1
 -13   0   8  -18.54   18.31  -1
 -13   0   8   15.82   40.39  -1
 -13   0   910602.01  499.54  -1
 -13   0  10   -6.40   39.12  -1
 -13   0  10  -37.67   49.89  -1
 -13   0  11  381.84   45.26  -1
 -13   0  11  543.11   53.83  -1
 -13   0  12   24.56   37.06  -1
 -13   0  12   48.53   49.41  -1
 -13   0  13    2.70   35.79  -1
 -13   0  13   21.49   55.73  -1
 -13   0  14   13.23   43.12  -1
 -13   0  14    2.78   61.88  -1
 -13   0  15  318.60   44.84  -1
 -13   0  15  346.74   74.25  -1
 -13   0  16    7.06   43.54  -1
 -13   0  16  -38.03   79.18  -1
 -13   0  17  634.18   57.40  -1
 -13   0  17  569.74   91.19  -1
 -13   0  18    2.66   46.54  -1
 -13   0  18  -17.52   79.06  -1
 -13   0  19  296.15   50.89  -1
 -13   0  19  278.79   70.59  -1
 -13   0  20   52.22   47.75  -1
 -13   0  20   -7.49   70.53  -1
 -13   1   1  569.13   44.27  -1
 -13   1   1  597.27   56.19  -1
 -13   1   1  473.22   53.86  -1
 -13   1   1  536.76   42.03  -1
 -13   1   2 1298.32   69.95  -1
 -13   1   2 1334.33   82.15  -1
 -13   1   2 1283.80   78.21  -1
 -13   1   2 1360.05   73.34  -1
 -13   1   3  219.30   30.98  -1
 -13   1   3  192.62   43.63  -1
 -13   1   3  136.28   40.54  -1
 -13   1   3  151.62   28.29  -1
 -13   1   4  265.11   29.37  -1
 -13   1   4  221.51   43.27  -1
 -13   1   4  274.64   43.51  -1
 -13   1   4  261.03   27.87  -1
 -13   1   5 2417.22  124.39  -1
 -13   1   5 2269.57  117.31  -1
 -13   1   5 2199.68  107.11  -1
 -13   1   6    9.13   21.72  -1
 -13   1   6   39.73   40.15  -1
 -13   1   6   25.05   36.49  -1
 -13   1   6   17.49   19.33  -1
 -13   1   7   65.51   20.63  -1
 -13   1   7   20.45   40.54  -1
 -13   1   7   -7.79   36.34  -1
 -13   1   7   25.27   17.22  -1
 -13   1   8 6323.69  297.18  -1
 -13   1   8 6296.46  301.60  -1
 -13   1   8 6692.82  319.21  -1
 -13   1   8 7143.65  334.94  -1
 -13   1   9   33.86   43.30  -1
 -13   1   9  178.88   48.20  -1
 -13   1   9   80.70   41.75  -1
 -13   1   9   84.78   47.72  -1
 -13   1  10 4974.23  241.09  -1
 -13   1  10 4940.95  239.54  -1
 -13   1  10 4750.33  230.01  -1
 -13   1  10 4989.36  240.15  -1
 -13   1  11    5.78   38.12  -1
 -13   1  11   58.06   46.84  -1
 -13   1  11   25.98   47.90  -1
 -13   1  12   20.25   36.76  -1
 -13   1  12   28.74   51.68  -1
 -13   1  12   17.85   37.22  -1
 -13   1  13   18.68   39.09  -1
 -13   1  13   89.05   54.86  -1
 -13   1  13   -8.85   33.46  -1
 -13   1  13   35.01   52.92  -1
 -13   1  14   50.62   45.78  -1
 -13   1  14   46.93   65.14  -1
 -13   1  14   27.74   41.75  -1
 -13   1  14    6.17   62.57  -1
 -13   1  15  -31.07   41.09  -1
 -13   1  15   41.33   74.28  -1
 -13   1  15  -40.82   42.51  -1
 -13   1  15   20.27   64.30  -1
 -13   1  16  785.47   61.63  -1
 -13   1  16  854.45   96.43  -1
 -13   1  16  838.12   61.18  -1
 -13   1  16  701.66   82.72  -1
 -13   1  17   85.51   45.23  -1
 -13   1  17   63.57   68.50  -1
 -13   1  17   16.80   44.30  -1
 -13   1  17   26.14   77.28  -1
 -13   1  18  333.43   50.01  -1
 -13   1  18  329.80   76.58  -1
 -13   1  18  439.03   51.83  -1
 -13   1  18  357.94   82.72  -1
 -13   1  19   47.81   50.01  -1
 -13   1  19   -3.21   82.30  -1
 -13   1  19    5.01   46.69  -1
 -13   1  19    8.04   64.21  -1
 -13   1  20   25.84   47.81  -1
 -13   1  20   82.54   69.68  -1
 -13   1  20   56.22   48.29  -1
 -13   1  20   56.85   76.61  -1
 -13   2   1 1455.36   77.67  -1
 -13   2   1 1386.07   83.87  -1
 -13   2   1 1632.36   93.04  -1
 -13   2   1 1394.84   76.19  -1
 -13   2   2    8.63   27.23  -1
 -13   2   2   80.57   44.18  -1
 -13   2   2   14.18   40.51  -1
 -13   2   2   38.67   27.13  -1
 -13   2   3  182.27   30.68  -1
 -13   2   3  237.30   46.84  -1
 -13   2   3  179.09   41.54  -1
 -13   2   3  198.30   28.40  -1
 -13   2   4 3116.46  150.10  -1
 -13   2   4 3195.13  160.33  -1
 -13   2   4 3025.69  151.41  -1
 -13   2   4 3125.54  150.16  -1
 -13   2   5   14.72   23.78  -1
 -13   2   5   86.96   41.57  -1
 -13   2   5  112.77   38.61  -1
 -13   2   5   32.80   21.39  -1
 -13   2   6   64.63   22.80  -1
 -13   2   6   78.09   43.75  -1
 -13   2   6   59.24   36.43  -1
 -13   2   6   54.61   17.62  -1
 -13   2   7  885.92   48.29  -1
 -13   2   7  928.58   65.05  -1
 -13   2   7  967.92   62.72  -1
 -13   2   7  906.80   47.17  -1
 -13   2   8   32.34   20.29  -1
 -13   2   8   -2.20   43.60  -1
 -13   2   8   20.69   40.18  -1
 -13   2   9 6169.38  296.25  -1
 -13   2   9 6181.48  295.94  -1
 -13   2   9 6535.49  310.74  -1
 -13   2  10  149.80   44.60  -1
 -13   2  10  166.72   56.28  -1
 -13   2  10  114.73   39.97  -1
 -13   2  10  101.51   44.24  -1
 -13   2  11  580.33   51.41  -1
 -13   2  11  663.84   62.27  -1
 -13   2  11  479.27   44.78  -1
 -13   2  11  619.66   55.82  -1
 -13   2  12  -20.98   37.46  -1
 -13   2  12   -0.64   55.28  -1
 -13   2  12   36.58   35.46  -1
 -13   2  12  -61.15   46.41  -1
 -13   2  13   14.16   41.09  -1
 -13   2  13   62.69   57.58  -1
 -13   2  13   25.94   31.83  -1
 -13   2  14  146.44   46.11  -1
 -13   2  14  200.81   67.26  -1
 -13   2  14  158.55   38.88  -1
 -13   2  14   38.12   61.30  -1
 -13   2  15  226.81   44.72  -1
 -13   2  15  338.57   77.16  -1
 -13   2  15  308.32   44.84  -1
 -13   2  15  238.18   68.23  -1
 -13   2  16  209.41   45.78  -1
 -13   2  16   66.60   79.36  -1
 -13   2  16  172.07   43.06  -1
 -13   2  16  262.33   81.48  -1
 -13   2  17  412.70   52.19  -1
 -13   2  17  300.36   70.04  -1
 -13   2  17  429.35   50.17  -1
 -13   2  17  356.12   79.21  -1
 -13   2  18  -25.03   47.11  -1
 -13   2  18  -67.50   70.26  -1
 -13   2  18  -14.80   44.27  -1
 -13   2  18   -6.77   67.02  -1
 -13   2  19  144.45   48.83  -1
 -13   2  19  146.02   83.18  -1
 -13   2  19  224.84   47.29  -1
 -13   2  19  117.28   74.28  -1
 -13   2  20   27.90   45.32  -1
 -13   2  20    6.60   71.86  -1
 -13   2  20   66.57   49.89  -1
 -13   2  20  162.09   71.83  -1
 -13   3   1  -22.97   47.53  -1
 -13   3   1   -3.31   43.99  -1
 -13   3   1    9.81   30.59  -1
 -13   3   2  938.57   55.67  -1
 -13   3   2  802.11   62.81  -1
 -13   3   2  865.04   62.30  -1
 -13   3   2  843.26   49.95  -1
 -13   3   3  762.17   47.38  -1
 -13   3   3  749.16   59.88  -1
 -13   3   3  717.69   54.92  -1
 -13   3   3  684.41   42.84  -1
 -13   3   4  236.67   30.41  -1
 -13   3   4  378.21   49.17  -1
 -13   3   4  367.62   44.57  -1
 -13   3   4  319.51   28.73  -1
 -13   3   5 3267.74  157.00  -1
 -13   3   5 3173.95  160.91  -1
 -13   3   5 3273.79  161.48  -1
 -13   3   5 3358.51  159.79  -1
 -13   3   6  971.85   52.95  -1
 -13   3   6  865.04   65.66  -1
 -13   3   6  897.12   58.40  -1
 -13   3   6  824.80   43.45  -1
 -13   3   7  625.71   38.43  -1
 -13   3   7  588.50   56.25  -1
 -13   3   7  478.66   43.27  -1
 -13   3   7  640.24   34.58  -1
 -13   3   8  970.64   51.62   1
 -13   3   8 1068.98   70.98  -1
 -13   3   8 1157.93   68.86  -1
 -13   3   8 1255.96   75.52  -1
 -13   3   9  425.41   29.23   1
 -13   3   9  350.98   48.71  -1
 -13   3   9  278.70   41.09  -1
 -13   3   9  246.90   44.14  -1
 -13   3  10 2630.84  134.55  -1
 -13   3  10 2647.48  139.39  -1
 -13   3  10 2587.57  130.98  -1
 -13   3  10 2706.78  135.94  -1
 -13   3  11  153.25   38.85  -1
 -13   3  11  218.85   60.36  -1
 -13   3  11  167.35   37.55  -1
 -13   3  11  199.21   47.65  -1
 -13   3  12  231.04   42.09  -1
 -13   3  12  195.49   54.34  -1
 -13   3  12  227.65   36.31  -1
 -13   3  12  308.32   49.65  -1
 -13   3  13  141.24   45.54  -1
 -13   3  13  200.81   62.00  -1
 -13   3  13  112.62   33.62   1
 -13   3  13  372.46   56.31   1
 -13   3  14    5.56   46.72  -1
 -13   3  14   21.62   69.26  -1
 -13   3  14   -8.52   40.15  -1
 -13   3  15   32.37   43.42  -1
 -13   3  15  164.99   74.55  -1
 -13   3  15  -24.46   41.33  -1
 -13   3  15   -0.30   70.71  -1
 -13   3  16  395.15   50.53  -1
 -13   3  16  565.20   81.15  -1
 -13   3  16  428.74   47.11  -1
 -13   3  16  495.00   82.27  -1
 -13   3  17   -6.67   45.08  -1
 -13   3  17   -0.85   70.35  -1
 -13   3  17   37.88   42.39  -1
 -13   3  17  166.53   69.98  -1
 -13   3  18  105.17   46.75  -1
 -13   3  18  -18.67   66.99  -1
 -13   3  18  179.24   46.05  -1
 -13   3  18   54.28   75.85  -1
 -13   3  19   62.21   47.26  -1
 -13   3  19   12.21   80.12  -1
 -13   3  19   33.28   45.36  -1
 -13   3  19  -42.69   70.62  -1
 -13   3  20   43.84   45.99  -1
 -13   3  20  187.23   74.64  -1
 -13   3  20   43.15   49.32  -1
 -13   3  20  -50.26   77.76  -1
 -13   4   1  629.65   45.48  -1
 -13   4   1  656.88   55.19  -1
 -13   4   1  603.62   43.54  -1
 -13   4   2  417.85   36.19  -1
 -13   4   2  325.56   48.74  -1
 -13   4   2  354.01   45.90  -1
 -13   4   2  352.80   32.71  -1
 -13   4   3  220.39   41.21  -1
 -13   4   3  231.74   27.66  -1
 -13   4   4 2140.37  106.78  -1
 -13   4   4 1955.50  109.98  -1
 -13   4   4 1999.98  105.72  -1
 -13   4   4 1948.24   95.49  -1
 -13   4   5  275.37   30.05  -1
 -13   4   5  248.26   48.59  -1
 -13   4   5  242.09   36.94  -1
 -13   4   5  293.82   23.78  -1
 -13   4   6   68.86   24.67  -1
 -13   4   6   63.48   43.09  -1
 -13   4   6   -5.30   34.52  -1
 -13   4   6   34.70   14.74  -1
 -13   4   7  931.00   50.83  -1
 -13   4   7 1000.60   66.50  -1
 -13   4   7  956.42   59.09  -1
 -13   4   7 1148.85   57.22  -1
 -13   4   8  145.75   22.37  -1
 -13   4   8  166.44   44.21  -1
 -13   4   8  216.70   38.12  -1
 -13   4   8  141.39   39.12  -1
 -13   4   9  504.99   32.71  -1
 -13   4   9  465.05   51.59  -1
 -13   4   9  492.58   44.84  -1
 -13   4   9  499.24   45.29  -1
 -13   4  10    9.45   42.36  -1
 -13   4  10   -3.96   57.91  -1
 -13   4  10   43.60   35.16  -1
 -13   4  10  164.57   41.18  -1
 -13   4  11 1665.64   93.55  -1
 -13   4  11 1679.86  101.03  -1
 -13   4  11 1532.21   83.48  -1
 -13   4  11 1683.49   92.16  -1
 -13   4  12  154.04   40.00  -1
 -13   4  12  146.38   60.27  -1
 -13   4  12  128.17   34.22  -1
 -13   4  12  193.83   49.95  -1
 -13   4  13  128.20   46.63  -1
 -13   4  13   64.24   65.42  -1
 -13   4  13   56.76   33.22  -1
 -13   4  13   50.14   52.37  -1
 -13   4  14  824.20   64.02  -1
 -13   4  14  738.87   79.73  -1
 -13   4  14  713.76   50.53  -1
 -13   4  14  657.78   68.77  -1
 -13   4  15   64.84   43.69  -1
 -13   4  15   57.22   71.50  -1
 -13   4  15   89.71   41.12  -1
 -13   4  15  209.71   67.93  -1
 -13   4  16  468.98   52.01  -1
 -13   4  16  397.27   75.98  -1
 -13   4  16  433.28   45.90  -1
 -13   4  16  452.64   76.04  -1
 -13   4  17   32.37   44.54  -1
 -13   4  17  201.57   73.58  -1
 -13   4  17   14.51   40.76  -1
 -13   4  17   89.38   75.22  -1
 -13   4  18  -34.19   46.90  -1
 -13   4  18   50.08   66.05  -1
 -13   4  18   -2.42   45.08  -1
 -13   4  18   67.11   67.96  -1
 -13   4  19  136.67   51.04  -1
 -13   4  19   54.73   70.59  -1
 -13   4  19  118.24   45.51  -1
 -13   4  19   89.50   84.57  -1
 -13   4  20  154.07   47.35  -1
 -13   4  20   94.13   78.00  -1
 -13   4  20  172.34   47.50  -1
 -13   4  20  197.76   78.00  -1
 -13   5   1  958.54   60.09  -1
 -13   5   1  742.81   57.09  -1
 -13   5   1  878.36   66.60  -1
 -13   5   1  900.14   53.92  -1
 -13   5   2  354.91   37.43  -1
 -13   5   2  270.92   43.48  -1
 -13   5   2  370.34   50.98  -1
 -13   5   2  249.74   28.36  -1
 -13   5   3 1934.62   98.70  -1
 -13   5   3 1644.46   92.19  -1
 -13   5   3 1853.84   99.88  -1
 -13   5   3 1896.80   93.68  -1
 -13   5   4   58.15   27.52  -1
 -13   5   4  123.30   43.96  -1
 -13   5   4   75.34   36.91  -1
 -13   5   4   55.73   20.45  -1
 -13   5   5  496.21   43.66  -1
 -13   5   5  616.94   34.83  -1
 -13   5   6 2143.70  106.20  -1
 -13   5   6 1943.10  107.81  -1
 -13   5   6 2010.87  104.08  -1
 -13   5   6 1854.75   89.02  -1
 -13   5   7  244.20   26.19  -1
 -13   5   7  215.61   48.68  -1
 -13   5   7  174.70   34.43  -1
 -13   5   8   43.75   20.58  -1
 -13   5   8   55.49   44.75  -1
 -13   5   8   -5.16   31.92  -1
 -13   5   8   23.78   34.55  -1
 -13   5   9  -19.31   21.09  -1
 -13   5   9    9.65   45.17  -1
 -13   5   9   58.09   30.56  -1
 -13   5   9   42.69   33.28  -1
 -13   5  10   33.04   44.66  -1
 -13   5  10   94.86   56.94  -1
 -13   5  10   43.60   31.83  -1
 -13   5  10   58.03   35.31  -1
 -13   5  11  265.93   48.65  -1
 -13   5  11  252.64   62.84  -1
 -13   5  11  254.76   36.31  -1
 -13   5  11  276.79   41.63  -1
 -13   5  12  988.49   64.08  -1
 -13   5  12 1121.02   85.05  -1
 -13   5  12  991.52   60.06  -1
 -13   5  12  931.61   61.18  -1
 -13   5  13  242.09   51.41  -1
 -13   5  13  304.08   63.93  -1
 -13   5  13  249.65   36.31   1
 -13   5  13   68.47   47.14   1
 -13   5  14 4284.37  210.22  -1
 -13   5  14 3682.26  188.26  -1
 -13   5  14   75.37   30.50  -1
 -13   5  14  130.29   59.18  -1
 -13   5  15  -74.76   49.56  -1
 -13   5  15  -18.57   65.08  -1
 -13   5  15   24.41   38.27  -1
 -13   5  15   -1.84   63.66  -1
 -13   5  16   36.70   44.84  -1
 -13   5  16  104.72   68.35  -1
 -13   5  16   78.06   38.88  -1
 -13   5  16   60.06   70.50  -1
 -13   5  17  195.64   46.93  -1
 -13   5  17  289.35   76.76  -1
 -13   5  17  282.90   40.30  -1
 -13   5  17  253.34   73.80  -1
 -13   5  18   -2.06   49.62  -1
 -13   5  18   37.82   75.82  -1
 -13   5  18   18.91   44.72  -1
 -13   5  18   17.34   64.57  -1
 -13   5  19   -5.84   50.83  -1
 -13   5  19   -2.54   69.95  -1
 -13   5  19   48.05   44.99  -1
 -13   5  19   29.29   75.98  -1
 -13   5  20   61.24   49.83  -1
 -13   5  20  150.41   80.48  -1
 -13   5  20   44.14   43.30  -1
 -13   5  20  -59.33   73.71  -1
 -13   6   1  162.84   33.16  -1
 -13   6   1  169.14   45.26  -1
 -13   6   1  108.41   45.66  -1
 -13   6   1   98.55   27.68  -1
 -13   6   2  135.88   32.59  -1
 -13   6   2  133.92   43.33  -1
 -13   6   2  187.93   45.26  -1
 -13   6   2  173.34   26.14  -1
 -13   6   3  194.58   29.96  -1
 -13   6   3  146.20   43.93  -1
 -13   6   3  105.66   43.42  -1
 -13   6   3  103.18   22.29  -1
 -13   6   4  865.04   52.10  -1
 -13   6   4  808.77   61.91  -1
 -13   6   4  960.35   61.72  -1
 -13   6   4  909.52   48.41  -1
 -13   6   5  934.03   54.49  -1
 -13   6   5  885.62   63.90  -1
 -13   6   5 1037.51   62.75  -1
 -13   6   5  881.08   44.99  -1
 -13   6   6  518.30   38.12  -1
 -13   6   6  560.05   52.98  -1
 -13   6   6  485.02   41.97  -1
 -13   6   6  426.02   24.22  -1
 -13   6   7  807.56   47.44   1
 -13   6   7  765.50   62.12  -1
 -13   6   7  666.56   46.20  -1
 -13   6   7  609.07   43.69  -1
 -13   6   8   40.33   21.65  -1
 -13   6   8    0.75   44.99  -1
 -13   6   8   97.85   31.13  -1
 -13   6   8   98.88   31.38  -1
 -13   6   9 1013.91   54.25  -1
 -13   6   9 1154.60   75.22  -1
 -13   6   9  817.84   51.44  -1
 -13   6   9 1009.97   57.76  -1
 -13   6  10   94.40   45.51  -1
 -13   6  10   39.49   54.49  -1
 -13   6  11  139.97   46.81  -1
 -13   6  11  126.96   60.00  -1
 -13   6  11  143.15   30.71  -1
 -13   6  11  141.90   36.31  -1
 -13   6  12   25.59   37.22  -1
 -13   6  12   18.57   60.67  -1
 -13   6  12   26.67   30.38  -1
 -13   6  12   14.43   37.43  -1
 -13   6  13  584.87   58.73  -1
 -13   6  13  688.95   77.88  -1
 -13   6  13  545.83   42.06  -1
 -13   6  13  577.60   52.01  -1
 -13   6  14  284.93   53.83  -1
 -13   6  14  196.34   70.59  -1
 -13   6  14  239.24   31.59  -1
 -13   6  14  231.50   50.83  -1
 -13   6  15   72.50   47.20  -1
 -13   6  15   65.60   69.11  -1
 -13   6  15   70.14   32.34  -1
 -13   6  15   82.27   53.74  -1
 -13   6  16  311.95   49.68  -1
 -13   6  16  282.33   68.96  -1
 -13   6  16  331.01   45.48  -1
 -13   6  16  281.42   65.90  -1
 -13   6  17    7.99   44.87  -1
 -13   6  17  -44.57   72.31  -1
 -13   6  17  280.94   41.69  -1
 -13   6  17   95.55   68.20  -1
 -13   6  18   16.66   45.75   1
 -13   6  18  297.52   84.66   1
 -13   6  18  -47.44   41.66  -1
 -13   6  18  -90.53   54.46  -1
 -13   6  19  166.62   51.16  -1
 -13   6  19  173.43   75.04  -1
 -13   6  19    6.86   41.82  -1
 -13   6  19   76.58   67.62  -1
 -13   6  20  104.33   48.59  -1
 -13   6  20  174.64   75.98  -1
 -13   6  20   75.25   44.18  -1
 -13   6  20   42.36   78.00  -1
 -13   7   1  224.26   37.06  -1
 -13   7   1  133.92   48.90  -1
 -13   7   1  269.17   48.32  -1
 -13   7   1  153.80   27.85  -1
 -13   7   2   29.62   36.70  -1
 -13   7   2   25.04   44.72  -1
 -13   7   2    5.20   42.81  -1
 -13   7   2   -1.65   22.75  -1
 -13   7   3 2634.16  131.10  -1
 -13   7   3 2488.33  131.35  -1
 -13   7   3 2863.21  142.33  -1
 -13   7   3 2677.43  128.59  -1
 -13   7   4  443.87   39.97  -1
 -13   7   4  429.35   52.37  -1
 -13   7   4  399.09   41.63  -1
 -13   7   4  345.84   24.68  -1
 -13   7   5   98.94   29.46  -1
 -13   7   5  120.21   46.23  -1
 -13   7   5  152.07   34.43  -1
 -13   7   5  141.39   14.39  -1
 -13   7   6 1707.70   86.14  -1
 -13   7   6 1390.61   83.45  -1
 -13   7   6 1630.54   84.96  -1
 -13   7   7  538.88   36.46  -1
 -13   7   7  454.16   51.86  -1
 -13   7   7  555.82   39.06  -1
 -13   7   7  503.78   35.67  -1
 -13   7   8 1362.16   70.98  -1
 -13   7   8 1458.68   74.01  -1
 -13   7   9   27.53   22.53  -1
 -13   7   9    6.81   42.45  -1
 -13   7  10  450.52   52.62  -1
 -13   7  10  413.91   58.58  -1
 -13   7  11  230.13   50.80  -1
 -13   7  11  263.93   64.02  -1
 -13   7  11  121.15   26.83  -1
 -13   7  11  213.83   31.44  -1
 -13   7  12  740.08   57.94  -1
 -13   7  12  849.61   80.57  -1
 -13   7  12  741.90   46.75  -1
 -13   7  12  653.55   48.65  -1
 -13   7  13   66.20   47.56  -1
 -13   7  13   -9.17   65.60  -1
 -13   7  13  -22.25   29.80  -1
 -13   7  13   44.69   39.61  -1
 -13   7  14  252.68   53.40  -1
 -13   7  14  256.12   66.53  -1
 -13   7  14  141.81   30.44  -1
 -13   7  14  253.07   44.39  -1
 -13   7  15   48.20   47.41  -1
 -13   7  15   56.40   72.62  -1
 -13   7  15   14.09   29.91  -1
 -13   7  15  -50.92   48.05  -1
 -13   7  16   -4.10   46.08  -1
 -13   7  16   -4.06   71.50  -1
 -13   7  16  -18.19   34.67  -1
 -13   7  16   11.02   48.23  -1
 -13   7  17  171.04   45.87  -1
 -13   7  17   73.86   78.34  -1
 -13   7  17   86.72   36.61  -1
 -13   7  17  152.22   67.75  -1
 -13   7  18  103.33   47.35  -1
 -13   7  18  115.88   79.24  -1
 -13   7  18   42.51   39.70  -1
 -13   7  18   83.93   57.82  -1
 -13   7  19  -22.22   48.32  -1
 -13   7  19   79.15   80.88  -1
 -13   7  19   54.43   39.36  -1
 -13   7  19    3.53   71.44  -1
 -13   8   1   35.70   30.50  -1
 -13   8   1   37.61   45.29  -1
 -13   8   1  -12.17   44.08  -1
 -13   8   1   37.82   26.54  -1
 -13   8   2   87.68   36.10  -1
 -13   8   2   51.53   39.06  -1
 -13   8   2   71.35   39.49  -1
 -13   8   2   55.28   21.95  -1
 -13   8   3   55.49   33.52  -1
 -13   8   3   40.18   45.29  -1
 -13   8   3   61.54   35.82  -1
 -13   8   3   55.28   19.08  -1
 -13   8   4  370.65   38.34  -1
 -13   8   4  367.62   51.89  -1
 -13   8   4  343.11   37.25  -1
 -13   8   4  354.61   23.32  -1
 -13   8   5 1408.46   74.70  -1
 -13   8   5 1303.77   82.96  -1
 -13   8   5 1606.34   82.39  -1
 -13   8   5 1163.38   56.34  -1
 -13   8   6   90.47   24.61  -1
 -13   8   6   36.55   47.38  -1
 -13   8   7  131.53   25.49  -1
 -13   8   7   29.56   46.57  -1
 -13   8   8   -8.37   24.40  -1
 -13   8   8   21.22   43.72  -1
 -13   8   8   45.23   17.09  -1
 -13   8   9 1464.13   75.13  -1
 -13   8  10  181.42   47.20  -1
 -13   8  11   63.99   49.17  -1
 -13   8  11  136.34   61.42  -1
 -13   8  12   14.71   42.15  -1
 -13   8  12  -76.55   66.14  -1
 -13   8  13  340.69   49.32  -1
 -13   8  13  501.66   75.46  -1
 -13   8  14  -71.80   49.77  -1
 -13   8  14   22.37   67.23  -1
 -13   8  15   39.94   50.01  -1
 -13   8  15  150.59   67.93  -1
 -13   8  16  -67.38   46.99  -1
 -13   8  16   81.24   73.52  -1
 -13   8  17  148.62   45.81  -1
 -13   8  17  204.69   75.52  -1
 -13   8  17  194.61   33.59   1
 -13   8  17   16.33   59.15   1
 -13   8  18  -37.22   45.14  -1
 -13   8  18  -33.83   74.76  -1
 -13   8  18   19.32   38.43  -1
 -13   8  18    1.26   51.44  -1
 -13   8  19   70.89   45.84  -1
 -13   8  19   45.32   74.73  -1
 -13   8  19   45.84   40.15  -1
 -13   8  19  -19.20   68.59  -1
 -13   9   1  416.03   44.45   1
 -13   9   1  346.44   53.86  -1
 -13   9   1  180.85   43.45   1
 -13   9   1  254.64   29.70  -1
 -13   9   2   58.12   35.43  -1
 -13   9   2    4.40   47.72  -1
 -13   9   2   80.45   38.15  -1
 -13   9   2   76.13   21.02  -1
 -13   9   3  488.35   39.91   1
 -13   9   3  429.95   54.40  -1
 -13   9   3  333.43   37.43   1
 -13   9   3  366.41   24.88  -1
 -13   9   4 1732.81   89.29  -1
 -13   9   4 1570.03   89.53  -1
 -13   9   4 1908.30   95.46  -1
 -13   9   4 1657.17   79.58  -1
 -13   9   5    7.49   27.07   1
 -13   9   5   21.88   43.57  -1
 -13   9   5 2064.73  102.21   1
 -13   9   6  202.75   29.74  -1
 -13   9   6  183.39   46.32  -1
 -13   9   7   15.56   25.86  -1
 -13   9   7  -44.21   46.90  -1
 -13   9   8  843.26   49.68  -1
 -13   9   8  792.13   62.75  -1
 -13   9   9  196.13   26.40  -1
 -13   9   9  200.15   42.33  -1
 -13   9  10  391.83   50.38  -1
 -13   9  11  -25.90   47.26  -1
 -13   9  11    0.13   63.15  -1
 -13   9  12  348.26   48.93  -1
 -13   9  12  318.00   68.35  -1
 -13   9  13   12.30   38.85  -1
 -13   9  13  108.65   65.29  -1
 -13   9  14  319.51   52.37  -1
 -13   9  14  317.09   67.08  -1
 -13   9  15  -45.69   48.32  -1
 -13   9  15   -6.10   68.23  -1
 -13   9  16   91.80   43.30  -1
 -13   9  16  153.37   79.36  -1
 -13   9  17   10.52   42.27  -1
 -13   9  17  126.41   78.12  -1
 -13   9  17    4.58   33.31  -1
 -13   9  17   53.40   49.89  -1
 -13   9  18   22.54   46.72  -1
 -13   9  18  -17.17   78.15  -1
 -13   9  18   25.26   40.85  -1
 -13   9  18  -12.25   45.96  -1
 -13   9  19   35.95   45.66  -1
 -13   9  19 -120.51   77.31  -1
 -13   9  19   28.62   33.52  -1
 -13   9  19   71.41   56.07  -1
 -13  10   1  443.87   42.24  -1
 -13  10   1  381.54   50.86  -1
 -13  10   1  455.67   47.08  -1
 -13  10   1  354.31   31.92  -1
 -13  10   2   76.61   36.58  -1
 -13  10   2   77.25   47.08  -1
 -13  10   2  125.38   35.04  -1
 -13  10   2   71.65   20.01  -1
 -13  10   3   38.61   34.98  -1
 -13  10   3   41.15   51.92  -1
 -13  10   3  102.09   29.88  -1
 -13  10   3   49.32   14.90  -1
 -13  10   4  309.53   37.67  -1
 -13  10   4  363.08   56.01   1
 -13  10   4  284.54   27.94  -1
 -13  10   4  162.18   11.23   1
 -13  10   5 1571.54   82.84  -1
 -13  10   5 1442.35   88.05  -1
 -13  10   6   20.33   28.64  -1
 -13  10   6    4.43   43.09  -1
 -13  10   7 1144.01   62.78  -1
 -13  10   7 1040.23   71.47  -1
 -13  10   8  139.33   27.55  -1
 -13  10   8  107.23   48.23  -1
 -13  10   9  751.28   45.23  -1
 -13  10   9  665.35   56.31  -1
 -13  10  10   48.77   44.27  -1
 -13  10  11   33.77   42.63  -1
 -13  10  11   -7.67   63.27  -1
 -13  10  12   21.08   44.42  -1
 -13  10  12   -3.70   64.60  -1
 -13  10  13  213.95   41.21  -1
 -13  10  13  354.61   65.78  -1
 -13  10  14   17.62   44.27  -1
 -13  10  14   26.95   68.93  -1
 -13  10  15   65.93   46.87  -1
 -13  10  15   70.41   74.76  -1
 -13  10  16   47.96   43.81  -1
 -13  10  16 -164.20   78.82  -1
 -13  10  17  136.00   45.84  -1
 -13  10  17   98.73   77.19  -1
 -13  10  18   36.28   46.60  -1
 -13  10  18   29.00   74.31  -1
 -13  10  18   65.81   31.98  -1
 -13  10  18   43.48   43.15  -1
 -13  10  19  -52.22   47.29  -1
 -13  10  19  -38.12   82.66  -1
 -13  10  19   -4.45   28.97  -1
 -13  10  19  -66.78   54.46  -1
 -13  11   1 2039.01  107.05  -1
 -13  11   1 1639.92   96.49  -1
 -13  11   1 1910.42  101.72  -1
 -13  11   1 1651.42   83.78  -1
 -13  11   2  442.36   40.94  -1
 -13  11   2  292.64   44.81  -1
 -13  11   2  380.93   39.70  -1
 -13  11   2  290.13   24.02  -1
 -13  11   3 1079.26   62.72  -1
 -13  11   3 1072.00   68.96  -1
 -13  11   3 1163.07   62.78  -1
 -13  11   3  942.80   47.05  -1
 -13  11   4  896.21   56.46  -1
 -13  11   4  889.55   68.35  -1
 -13  11   5  115.61   33.49  -1
 -13  11   5   92.40   51.16  -1
 -13  11   6  353.10   36.28  -1
 -13  11   6  347.65   50.59  -1
 -13  11   7  143.81   30.20  -1
 -13  11   7   83.60   41.72  -1
 -13  11   8 1120.41   61.72  -1
 -13  11   8 1082.89   75.64  -1
 -13  11   9   17.71   24.74  -1
 -13  11   9   -3.61   38.49  -1
 -13  11  10   34.77   44.24  -1
 -13  11  11   46.23   39.64  -1
 -13  11  11  -74.83   60.79  -1
 -13  11  12   78.58   43.36  -1
 -13  11  12  -12.05   67.93  -1
 -13  11  13   18.38   40.36  -1
 -13  11  13  108.23   62.54  -1
 -13  11  14  180.72   49.17  -1
 -13  11  14  241.09   76.79  -1
 -13  11  15  -71.22   47.20  -1
 -13  11  15  -19.08   74.10  -1
 -13  11  16  -32.13   47.47  -1
 -13  11  16  -23.19   77.73  -1
 -13  11  17  134.07   47.17  -1
 -13  11  17   65.11   71.25  -1
 -13  11  18  -28.77   45.45  -1
 -13  11  18   -9.13   77.40  -1
 -13  11  18   13.20   27.87  -1
 -13  11  18   46.81   38.76  -1
 -13  12   1  101.84   30.26  -1
 -13  12   1   69.77   47.26  -1
 -13  12   1  133.28   40.79  -1
 -13  12   1   62.66   23.89  -1
 -13  12   2  465.65   43.27   1
 -13  12   2  452.34   57.12  -1
 -13  12   2  295.37   37.88   1
 -13  12   2  349.16   25.16  -1
 -13  12   3  895.60   57.09  -1
 -13  12   3  748.56   58.24  -1
 -13  12   3  856.57   47.23  -1
 -13  12   4 2989.38  146.05  -1
 -13  12   4 2462.91  127.96  -1
 -13  12   5   33.68   29.17  -1
 -13  12   5  131.22   46.93  -1
 -13  12   6    2.83   28.33  -1
 -13  12   6   55.70   43.48  -1
 -13  12   7 1158.23   64.08  -1
 -13  12   7  925.86   62.84  -1
 -13  12   8    7.61   26.10  -1
 -13  12   8   30.80   49.92  -1
 -13  12   9   49.89   24.32  -1
 -13  12   9   92.13   44.39  -1
 -13  12  10  125.38   47.99  -1
 -13  12  11  -44.33   38.18  -1
 -13  12  11   21.06   68.83  -1
 -13  12  12   59.82   39.03  -1
 -13  12  12   19.81   60.97  -1
 -13  12  13   57.58   40.39  -1
 -13  12  13   20.33   69.17  -1
 -13  12  14   40.33   47.93  -1
 -13  12  14   43.81   72.40  -1
 -13  12  15   36.82   48.99  -1
 -13  12  15  -18.90   75.19  -1
 -13  12  16   41.00   46.72  -1
 -13  12  16   77.55   74.95  -1
 -13  12  17  -23.28   42.06  -1
 -13  12  17   48.71   76.70  -1
 -13  12  18   99.94   44.27  -1
 -13  12  18  -30.74   76.16  -1
 -13  13   1  861.72   58.27  -1
 -13  13   1  667.47   60.15  -1
 -13  13   1  749.16   57.19  -1
 -13  13   1  664.74   40.45  -1
 -13  13   2  836.91   53.49  -1
 -13  13   2  771.85   64.08  -1
 -13  13   2  824.20   51.83  -1
 -13  13   2  633.58   34.16  -1
 -13  13   3 1044.77   61.57  -1
 -13  13   3  698.33   60.33  -1
 -13  13   4  273.79   36.97  -1
 -13  13   4  271.49   47.14  -1
 -13  13   5  757.93   50.32  -1
 -13  13   5  639.63   58.18  -1
 -13  13   6  114.19   27.39  -1
 -13  13   6   55.67   45.45  -1
 -13  13   7   10.78   24.05  -1
 -13  13   7    0.41   36.58  -1
 -13  13   8   -3.77   24.20  -1
 -13  13   8   36.55   46.29  -1
 -13  13   9  209.11   27.10  -1
 -13  13   9  243.57   41.78  -1
 -13  13  10   72.89   45.20  -1
 -13  13  11  -68.44   42.51  -1
 -13  13  11   24.91   67.02  -1
 -13  13  12   93.43   36.28  -1
 -13  13  12  116.82   66.05  -1
 -13  13  13   69.35   32.19  -1
 -13  13  13  155.49   71.86  -1
 -13  13  14  -45.51   37.31  -1
 -13  13  14  -24.31   66.72  -1
 -13  13  15  -10.31   41.15  -1
 -13  13  15   19.45   79.33  -1
 -13  13  16    9.25   43.66  -1
 -13  13  16   10.45   71.04  -1
 -13  13  17   83.87   45.17  -1
 -13  13  17  170.86   75.67  -1
 -13  14   1   19.59   33.07  -1
 -13  14   1   -9.51   45.45  -1
 -13  14   1   36.97   40.67  -1
 -13  14   1   19.51   21.46  -1
 -13  14   2  200.09   37.61  -1
 -13  14   2  147.50   44.81  -1
 -13  14   3  415.43   39.97  -1
 -13  14   3  298.27   53.65  -1
 -13  14   4  802.11   50.65  -1
 -13  14   4  635.09   54.80  -1
 -13  14   5   63.57   33.10  -1
 -13  14   5   77.00   46.81  -1
 -13  14   6  817.54   50.56  -1
 -13  14   6  689.55   61.48  -1
 -13  14   7   -0.10   20.98  -1
 -13  14   7    4.69   38.55  -1
 -13  14   8  -18.25   20.28  -1
 -13  14   8   -8.24   46.05  -1
 -13  14   9  186.93   26.01  -1
 -13  14   9   80.85   43.66  -1
 -13  14  10   87.71   41.03  -1
 -13  14  11   47.26   44.27  -1
 -13  14  11  -42.03   64.93  -1
 -13  14  12   38.79   41.24  -1
 -13  14  12  -39.21   59.52  -1
 -13  14  13   99.21   37.09  -1
 -13  14  13  119.70   63.78  -1
 -13  14  14   -1.29   30.62  -1
 -13  14  14   36.28   62.69  -1
 -13  14  15   21.73   73.98  -1
 -13  14  16  -52.28   45.32  -1
 -13  14  16  -42.96   66.47  -1
 -13  14  17  -25.10   47.20  -1
 -13  14  17  -92.59   72.19  -1
 -13  15   1   52.10   35.16  -1
 -13  15   1  -86.47   49.26  -1
 -13  15   2  157.31   34.04  -1
 -13  15   2  254.04   42.36  -1
 -13  15   3  130.35   34.95  -1
 -13  15   3  -29.94   46.78  -1
 -13  15   4  -12.09   33.59  -1
 -13  15   4    2.34   42.39  -1
 -13  15   5 1356.11   72.22  -1
 -13  15   5 1046.89   71.35  -1
 -13  15   6   39.06   28.99  -1
 -13  15   6   37.82   45.51  -1
 -13  15   7   80.76   27.67  -1
 -13  15   7   35.10   42.21  -1
 -13  15   8   78.52   19.88  -1
 -13  15   8  164.08   45.02  -1
 -13  15   9   79.18   23.15  -1
 -13  15   9   65.78   46.14  -1
 -13  15  10  125.54   37.31  -1
 -13  15  11   33.98   41.06  -1
 -13  15  11   67.35   64.99  -1
 -13  15  12  160.57   46.87  -1
 -13  15  12  229.07   62.03  -1
 -13  15  13   27.65   39.24  -1
 -13  15  13  120.85   64.51  -1
 -13  15  14    9.08   35.31  -1
 -13  15  14  152.89   62.45  -1
 -13  15  15   28.90   40.33  -1
 -13  15  15  -65.87   58.85  -1
 -13  15  16  -21.27   46.23  -1
 -13  15  16   95.16   74.28  -1
 -13  16   1   64.69   32.92  -1
 -13  16   1   30.80   51.19  -1
 -13  16   2   67.32   34.80  -1
 -13  16   2   75.22   40.73  -1
 -13  16   3   36.07   29.00  -1
 -13  16   3   41.54   47.23  -1
 -13  16   4   19.95   31.89  -1
 -13  16   4   76.07   43.84  -1
 -13  16   5    9.53   29.86  -1
 -13  16   5   62.66   43.69  -1
 -13  16   6  244.60   27.35  -1
 -13  16   6  166.29   44.54  -1
 -13  16   7   38.27   27.64  -1
 -13  16   7    1.15   44.96  -1
 -13  16   8  101.87   24.51  -1
 -13  16   8  116.91   40.82  -1
 -13  16   9  582.75   37.34  -1
 -13  16   9  514.06   56.04  -1
 -13  16  10   36.82   42.87  -1
 -13  16  11   57.19   35.98  -1
 -13  16  11   55.58   59.03  -1
 -13  16  12   77.97   37.52  -1
 -13  16  12   28.06   60.79  -1
 -13  16  13  266.56   40.67  -1
 -13  16  13  287.17   68.80  -1
 -13  16  14    3.09   31.53  -1
 -13  16  14  -82.48   65.69  -1
 -13  16  15   57.43   31.26  -1
 -13  16  15  -25.26   59.18  -1
 -13  16  16   -2.93   36.10  -1
 -13  16  16    2.97   60.51  -1
 -13  17   1  677.45   47.38  -1
 -13  17   1  544.93   61.75  -1
 -13  17   2  193.67   32.16  -1
 -13  17   2   93.77   44.42  -1
 -13  17   3   37.67   32.04  -1
 -13  17   3   17.63   48.86  -1
 -13  17   4    2.74   25.95  -1
 -13  17   4  -16.19   44.99  -1
 -13  17   5  134.40   29.98  -1
 -13  17   5  123.48   46.78  -1
 -13  17   6   51.44   25.83  -1
 -13  17   6   25.81   40.12  -1
 -13  17   7  552.79   36.85  -1
 -13  17   7  357.03   51.83  -1
 -13  17   8  948.25   54.16  -1
 -13  17   8  882.59   61.75  -1
 -13  17   9   95.94   20.59  -1
 -13  17   9  100.03   44.75  -1
 -13  17  10   43.81   43.93  -1
 -13  17  11   40.97   41.03  -1
 -13  17  11   55.40   65.17  -1
 -13  17  12   31.26   39.24  -1
 -13  17  12   74.52   71.68  -1
 -13  17  13   91.62   35.95  -1
 -13  17  13   23.85   65.11  -1
 -13  17  14   20.48   33.74  -1
 -13  17  14  -21.52   62.39  -1
 -13  17  15   51.68   33.43  -1
 -13  17  15   79.73   58.09  -1
 -13  18   1   73.22   33.19  -1
 -13  18   1   48.74   47.81  -1
 -13  18   2  393.64   39.55  -1
 -13  18   2  218.91   45.90  -1
 -13  18   3  155.97   27.24  -1
 -13  18   3  125.69   49.41  -1
 -13  18   4  308.02   37.58  -1
 -13  18   4  297.12   47.32  -1
 -13  18   5  138.12   24.79  -1
 -13  18   5  154.49   49.17  -1
 -13  18   6  326.47   33.01  -1
 -13  18   6  218.52   42.36  -1
 -13  18   7  713.76   43.27  -1
 -13  18   7  588.50   57.28  -1
 -13  18   8  311.65   29.84  -1
 -13  18   8  257.37   46.47  -1
 -13  18   9  555.82   37.73  -1
 -13  18   9  391.22   45.39  -1
 -13  18  10   17.18   41.15  -1
 -13  18  10    2.36   54.19  -1
 -13  18  11   41.78   43.30  -1
 -13  18  11  -59.79   73.61  -1
 -13  18  12   -3.77   43.33  -1
 -13  18  12  147.93   62.75  -1
 -13  18  13  121.21   44.30  -1
 -13  18  13   88.83   65.39  -1
 -13  18  14  -36.19   38.67  -1
 -13  18  14   -3.98   59.15  -1
 -13  19   1  944.01   55.76  -1
 -13  19   1  704.99   61.09  -1
 -13  19   2    5.77   31.07  -1
 -13  19   2  -40.48   41.09  -1
 -13  19   3  219.00   35.76  -1
 -13  19   3  162.18   48.26  -1
 -13  19   4   99.36   28.68  -1
 -13  19   4   53.07   39.42  -1
 -13  19   5  -14.72   28.94  -1
 -13  19   5   -8.87   45.81  -1
 -13  19   6    1.99   23.75  -1
 -13  19   6   -1.66   37.19  -1
 -13  19   7  364.60   34.77  -1
 -13  19   7  258.73   46.57  -1
 -13  19   8  767.31   44.60  -1
 -13  19   8  516.18   54.70  -1
 -13  19   9  108.86   25.91  -1
 -13  19   9   68.17   40.79  -1
 -13  19  10   91.47   36.31  -1
 -13  19  10  175.61   58.70  -1
 -13  19  11    0.78   38.85  -1
 -13  19  11   70.17   60.15  -1
 -13  19  12  -39.24   39.21  -1
 -13  19  12    7.56   58.91  -1
 -13  19  13    1.98   35.88  -1
 -13  19  13  183.42   61.18  -1
 -13  20   1   77.91   36.19  -1
 -13  20   1   89.11   47.17  -1
 -13  20   2   96.13   33.89  -1
 -13  20   2   84.93   38.82  -1
 -13  20   3  -20.20   26.70  -1
 -13  20   3   17.05   44.81  -1
 -13  20   4  188.65   34.49  -1
 -13  20   4  167.41   38.85  -1
 -13  20   5   71.44   27.63  -1
 -13  20   5  -32.92   44.84  -1
 -13  20   6   96.19   30.41  -1
 -13  20   6  112.31   43.87  -1
 -13  20   7  274.25   29.71  -1
 -13  20   7  193.28   40.42  -1
 -13  20   8  231.40   27.20  -1
 -13  20   8  165.44   45.78  -1
 -13  20   9  274.49   31.19  -1
 -13  20   9  241.15   49.35  -1
 -13  20  10   46.93   46.99  -1
 -13  20  10   54.67   56.58  -1
 -13  20  11   63.36   42.51  -1
 -13  20  11   67.96   59.03  -1
 -13  20  12  -24.74   37.46  -1
 -13  20  12   88.99   57.46  -1
 -13  21   1  517.39   42.90  -1
 -13  21   1  376.40   54.07  -1
 -13  21   2  -22.75   33.13  -1
 -13  21   2  -49.62   41.30  -1
 -13  21   3    9.84   33.77  -1
 -13  21   3    5.95   49.08  -1
 -13  21   4   55.61   27.44  -1
 -13  21   4    2.60   38.94  -1
 -13  21   5   77.37   31.04  -1
 -13  21   5   81.33   44.39  -1
 -13  21   6  552.19   42.60  -1
 -13  21   6  313.16   51.71  -1
 -13  21   7  109.50   26.04  -1
 -13  21   7   22.31   41.75  -1
 -13  21   8  123.99   32.74  -1
 -13  21   8  140.09   40.12  -1
 -13  21   9  125.84   27.96  -1
 -13  21   9   48.35   42.42  -1
 -13  21  10   34.31   40.54  -1
 -13  21  10  114.37   62.09  -1
 -13  21  11   19.50   56.61  -1
 -13  22   1  113.68   36.10  -1
 -13  22   2   66.75   33.13  -1
 -13  22   2    5.47   38.40  -1
 -13  22   3   23.14   27.60  -1
 -13  22   3   23.42   48.41  -1
 -13  22   4    4.42   32.95  -1
 -13  22   4   30.12   46.38  -1
 -13  22   5  347.35   37.85  -1
 -13  22   5  239.42   43.69  -1
 -13  22   6   -1.34   26.76  -1
 -13  22   6   -1.71   46.44  -1
 -13  22   7  300.09   37.91  -1
 -13  22   7  222.24   49.11  -1
 -13  22   8   15.80   29.85  -1
 -13  22   8    4.21   41.24  -1
 -13  22   9   34.89   25.99  -1
 -12   0   1    1.36   28.87  -1
 -12   0   1   -5.45   41.33  -1
 -12   0   2  556.12   38.94  -1
 -12   0   2  529.19   50.98  -1
 -12   0   3    5.57   23.66  -1
 -12   0   3   28.83   36.34  -1
 -12   0   4 2326.15  113.13  -1
 -12   0   4 2117.98  108.32  -1
 -12   0   5    0.80   20.33  -1
 -12   0   5   38.12   33.40  -1
 -12   0   6 1910.12   93.01  -1
 -12   0   6 1895.29   98.61  -1
 -12   0   7  -11.64   18.10  -1
 -12   0   7    2.54   33.34  -1
 -12   0   8 5872.86  276.09   1
 -12   0   8 4741.25  227.29   1
 -12   0   9  -26.55   32.77  -1
 -12   0   9    6.85   45.63  -1
 -12   0  10 2918.58  144.66  -1
 -12   0  10 3043.84  152.28  -1
 -12   0  11  -23.05   32.10  -1
 -12   0  11    4.95   48.08  -1
 -12   0  12  881.99   58.76  -1
 -12   0  12  785.17   61.81  -1
 -12   0  13   -3.84   34.04  -1
 -12   0  13   62.99   51.44  -1
 -12   0  14  307.41   42.36  -1
 -12   0  14  241.15   57.67  -1
 -12   0  15   72.77   36.94  -1
 -12   0  15  -42.96   62.39  -1
 -12   0  16  581.54   50.95  -1
 -12   0  16  457.18   78.70  -1
 -12   0  17  -36.49   39.73  -1
 -12   0  17   59.73   79.70  -1
 -12   0  18  215.91   45.42  -1
 -12   0  18   31.01   67.59  -1
 -12   0  19    0.80   42.75  -1
 -12   0  19   -1.27   71.89  -1
 -12   0  20  236.85   50.86  -1
 -12   0  20   24.33   69.92  -1
 -12   0  21    7.58   43.45  -1
 -12   0  21 -165.87   75.28  -1
 -12   1   1  504.68   39.15  -1
 -12   1   1  492.58   48.68  -1
 -12   1   1  465.35   47.84  -1
 -12   1   1  450.22   36.64  -1
 -12   1   2  157.31   37.85  -1
 -12   1   2  183.05   27.44  -1
 -12   1   3  295.70   33.28  -1
 -12   1   3  234.25   42.81  -1
 -12   1   3  215.22   38.27  -1
 -12   1   3  274.01   29.21  -1
 -12   1   4  981.23   54.49  -1
 -12   1   4  979.72   60.06  -1
 -12   1   4  970.94   53.13  -1
 -12   1   5  483.81   32.65  -1
 -12   1   5  341.90   41.30   1
 -12   1   5  522.54   42.51  -1
 -12   1   5  580.33   36.34   1
 -12   1   6  637.21   37.88   1
 -12   1   6  572.76   48.44  -1
 -12   1   6  458.39   43.81   1
 -12   1   6  591.82   35.04  -1
 -12   1   7 8005.97  374.88  -1
 -12   1   7 7818.38  370.34  -1
 -12   1   7 8680.70  409.98  -1
 -12   1   7 7942.43  372.16  -1
 -12   1   8  373.67   26.56  -1
 -12   1   8  324.35   40.57  -1
 -12   1   8  341.60   37.61  -1
 -12   1   9   55.82   47.87  -1
 -12   1   9   -4.54   30.83  -1
 -12   1   9  -15.00   45.39  -1
 -12   1  10   20.22   36.13  -1
 -12   1  10  -43.12   53.10  -1
 -12   1  10   60.67   33.01  -1
 -12   1  10   -3.01   44.11  -1
 -12   1  11 3540.06  172.31  -1
 -12   1  11 3978.78  194.95  -1
 -12   1  11 3736.72  180.57  -1
 -12   1  11 3996.93  194.64  -1
 -12   1  12  218.85   41.63  -1
 -12   1  12   73.31   49.80  -1
 -12   1  12  139.48   38.09  -1
 -12   1  12  154.07   47.29  -1
 -12   1  13  136.82   37.49  -1
 -12   1  13  102.21   50.77  -1
 -12   1  13  152.40   38.00  -1
 -12   1  13  151.62   49.20  -1
 -12   1  14   -8.47   39.09  -1
 -12   1  14   38.15   60.30  -1
 -12   1  14    2.77   36.79  -1
 -12   1  14   20.05   54.04  -1
 -12   1  15  422.99   45.23  -1
 -12   1  15  478.66   72.89  -1
 -12   1  15  464.44   46.11  -1
 -12   1  15  340.69   62.51  -1
 -12   1  16   -4.48   38.91  -1
 -12   1  16   64.48   70.92  -1
 -12   1  16   51.13   41.27  -1
 -12   1  16  -51.83   67.23  -1
 -12   1  17  284.81   44.57  -1
 -12   1  17   85.20   76.61  -1
 -12   1  17  274.31   44.08  -1
 -12   1  17  195.73   88.80  -1
 -12   1  18    2.85   41.75  -1
 -12   1  18 -138.24   68.05  -1
 -12   1  18   30.62   41.66  -1
 -12   1  18  -39.33   72.98  -1
 -12   1  19  259.79   45.87  -1
 -12   1  19  211.86   71.38  -1
 -12   1  19  177.06   45.69  -1
 -12   1  19   77.91   63.45  -1
 -12   1  20  -83.66   45.54  -1
 -12   1  20   27.75   70.50  -1
 -12   1  20  -13.98   42.09  -1
 -12   1  20  120.48   73.86  -1
 -12   1  21  363.08   47.59  -1
 -12   1  21  189.41   76.25  -1
 -12   1  21  284.35   50.77   1
 -12   1  21   35.10   81.51   1
 -12   2   1  221.27   31.77  -1
 -12   2   1  210.16   42.45  -1
 -12   2   1  251.28   41.82  -1
 -12   2   1  232.19   30.86  -1
 -12   2   2  145.57   26.84  -1
 -12   2   2  196.28   40.39  -1
 -12   2   2  149.14   37.43  -1
 -12   2   2   80.57   26.44  -1
 -12   2   3 2782.73  136.79  -1
 -12   2   3 2592.71  131.31  -1
 -12   2   3 2931.29  145.41  -1
 -12   2   3 2934.01  141.30  -1
 -12   2   4 1186.67   69.23  -1
 -12   2   4 1150.67   60.57  -1
 -12   2   5  630.25   40.24  -1
 -12   2   5  613.61   52.01  -1
 -12   2   5  689.25   49.11  -1
 -12   2   5  697.72   40.09  -1
 -12   2   6 2501.34  120.94  -1
 -12   2   6 2326.75  120.57  -1
 -12   2   6 2838.40  140.72  -1
 -12   2   6 2730.99  130.53  -1
 -12   2   7 5527.93  260.21  -1
 -12   2   7 5258.65  252.83  -1
 -12   2   7 5788.14  276.31  -1
 -12   2   7 5633.83  264.72  -1
 -12   2   8 1881.07   91.98  -1
 -12   2   8 1911.02  100.57  -1
 -12   2   8 2197.56  112.07  -1
 -12   2   8 2130.99  109.26  -1
 -12   2   9  291.40   38.49  -1
 -12   2   9  238.42   47.29  -1
 -12   2   9  344.63   37.79  -1
 -12   2   9  303.48   46.96  -1
 -12   2  10  502.26   45.48  -1
 -12   2  10  514.37   57.37  -1
 -12   2  10  567.62   42.84  -1
 -12   2  10  522.54   50.47  -1
 -12   2  11  -17.50   31.19  -1
 -12   2  11  -79.36   51.07  -1
 -12   2  11  -24.56   31.62  -1
 -12   2  11  -23.89   43.93  -1
 -12   2  12 1304.37   76.73  -1
 -12   2  12 1121.93   78.73  -1
 -12   2  12 1285.92   73.28  -1
 -12   2  12 1053.85   69.26  -1
 -12   2  13  484.11   45.54  -1
 -12   2  13  404.23   60.12  -1
 -12   2  13  346.44   41.21  -1
 -12   2  13  443.87   56.19  -1
 -12   2  14  372.46   44.21  -1
 -12   2  14  209.53   61.81  -1
 -12   2  14  370.04   41.97  -1
 -12   2  14  335.55   57.55  -1
 -12   2  15   31.23   39.55  -1
 -12   2  15    3.06   67.96  -1
 -12   2  15   70.50   36.85  -1
 -12   2  15    0.41   62.54  -1
 -12   2  16  470.19   47.20  -1
 -12   2  16  484.11   77.49  -1
 -12   2  16  391.22   44.48  -1
 -12   2  16  372.76   78.21  -1
 -12   2  17  -39.24   40.63  -1
 -12   2  17    8.93   66.75  -1
 -12   2  17    1.83   41.06  -1
 -12   2  17  -75.61   77.40  -1
 -12   2  18  178.91   43.78  -1
 -12   2  18  143.02   69.74  -1
 -12   2  18  251.89   45.11  -1
 -12   2  18   28.43   82.45  -1
 -12   2  19   -3.24   45.29  -1
 -12   2  19  -84.42   73.28  -1
 -12   2  19    4.30   43.87  -1
 -12   2  19  -71.98   64.87  -1
 -12   2  20  195.82   45.93  -1
 -12   2  20  176.19   73.74  -1
 -12   2  20  238.18   43.93  -1
 -12   2  20  165.08   86.81  -1
 -12   2  21  -55.61   45.99  -1
 -12   2  21  -79.52   78.91  -1
 -12   2  21   86.44   51.22  -1
 -12   2  21  -91.62   74.34  -1
 -12   3   1  257.55   32.80  -1
 -12   3   1  260.00   45.57  -1
 -12   3   1  206.53   41.82  -1
 -12   3   1  214.31   29.11  -1
 -12   3   2 1376.69   72.53  -1
 -12   3   2 1389.09   79.91  -1
 -12   3   2 1436.29   80.33  -1
 -12   3   2 1358.84   71.10  -1
 -12   3   3 1012.70   57.79  -1
 -12   3   3  939.78   62.18   1
 -12   3   3 1155.81   68.71  -1
 -12   3   3 1189.70   62.69   1
 -12   3   4 5167.88  244.87  -1
 -12   3   4 5310.08  255.22  -1
 -12   3   4 5521.88  263.57  -1
 -12   3   4 5667.11  267.41  -1
 -12   3   5 1023.59   56.64  -1
 -12   3   5  968.52   62.99  -1
 -12   3   5 1072.61   63.36  -1
 -12   3   5 1116.48   57.61  -1
 -12   3   6 1931.30  103.75  -1
 -12   3   6 1933.11   99.51  -1
 -12   3   6 1982.43   95.70  -1
 -12   3   7 1724.04   85.57   1
 -12   3   7 1793.63   97.09  -1
 -12   3   7 2229.93  113.19   1
 -12   3   7 2124.34  101.69  -1
 -12   3   8  169.74   20.97  -1
 -12   3   8  153.95   37.67  -1
 -12   3   8  196.88   33.34  -1
 -12   3   8  211.74   40.30  -1
 -12   3   9  207.26   38.64  -1
 -12   3   9  186.99   33.46  -1
 -12   3   9  181.45   42.09  -1
 -12   3  10 1288.04   74.46  -1
 -12   3  10 1302.26   80.30  -1
 -12   3  10 1232.67   69.92  -1
 -12   3  10 1246.89   74.98  -1
 -12   3  11  302.15   39.55  -1
 -12   3  11  312.86   58.61  -1
 -12   3  11  392.73   37.76  -1
 -12   3  11  449.31   50.17  -1
 -12   3  12  220.18   43.60  -1
 -12   3  12  357.33   55.58  -1
 -12   3  12  242.72   34.46  -1
 -12   3  12  276.88   46.87  -1
 -12   3  13  -12.58   38.15  -1
 -12   3  13  -23.07   57.31  -1
 -12   3  13   22.59   31.35  -1
 -12   3  13   36.82   46.84  -1
 -12   3  14  164.72   42.75  -1
 -12   3  14  121.69   63.99  -1
 -12   3  14  170.98   36.16  -1
 -12   3  14  105.08   58.49  -1
 -12   3  15  146.32   43.81  -1
 -12   3  15    5.48   67.47  -1
 -12   3  15   72.77   35.19  -1
 -12   3  15  172.68   66.05  -1
 -12   3  16  179.88   42.09  -1
 -12   3  16  215.76   72.04  -1
 -12   3  16  202.18   39.79  -1
 -12   3  16  183.63   67.84  -1
 -12   3  17  272.19   48.90  -1
 -12   3  17  114.46   70.89  -1
 -12   3  17  350.37   44.45  -1
 -12   3  17  322.54   80.79  -1
 -12   3  18    4.69   43.99  -1
 -12   3  18   97.15   69.35  -1
 -12   3  18    8.14   36.70  -1
 -12   3  18   53.49   75.04  -1
 -12   3  19  167.93   47.41  -1
 -12   3  19  191.07   73.46  -1
 -12   3  19  202.42   43.09  -1
 -12   3  19  153.13   74.43  -1
 -12   3  20   46.99   44.36  -1
 -12   3  20  -17.55   75.40  -1
 -12   3  20   98.24   42.27  -1
 -12   3  20   27.68   78.09  -1
 -12   3  21   58.88   45.69  -1
 -12   3  21  -52.04   77.34  -1
 -12   3  21   89.62   45.63  -1
 -12   3  21   26.44   75.07  -1
 -12   4   1   51.04   33.92  -1
 -12   4   1   60.51   43.81  -1
 -12   4   1   41.39   35.58  -1
 -12   4   1   18.30   26.57  -1
 -12   4   2  363.69   35.73  -1
 -12   4   2  427.53   48.62  -1
 -12   4   2  485.32   45.57  -1
 -12   4   2  478.97   34.70  -1
 -12   4   3 6287.38  297.33  -1
 -12   4   3 5555.16  266.29  -1
 -12   4   3 5996.91  285.93  -1
 -12   4   3 5812.35  274.43  -1
 -12   4   4 1695.90   86.35  -1
 -12   4   4 1705.28   94.10  -1
 -12   4   4 1634.17   86.69  -1
 -12   4   4 1650.82   82.09  -1
 -12   4   5  540.09   37.09  -1
 -12   4   5  543.11   50.04  -1
 -12   4   5  597.57   44.42  -1
 -12   4   5  506.50   30.62  -1
 -12   4   6  663.23   40.48  -1
 -12   4   6  637.21   49.62  -1
 -12   4   6  803.32   51.32  -1
 -12   4   6  690.16   36.67  -1
 -12   4   7 1693.78   83.96  -1
 -12   4   7 1987.88  107.47  -1
 -12   4   7 1754.90   91.10  -1
 -12   4   8  142.45   21.73  -1
 -12   4   8  177.76   40.00  -1
 -12   4   8  188.62   32.34  -1
 -12   4   8  195.10   34.73  -1
 -12   4   9  830.85   57.79  -1
 -12   4   9  813.91   51.68  -1
 -12   4   9  897.42   55.94  -1
 -12   4  10  657.48   50.17  -1
 -12   4  10  770.95   66.87  -1
 -12   4  10  581.54   44.14  -1
 -12   4  10  669.89   52.07  -1
 -12   4  11 1317.38   74.98  -1
 -12   4  11 1491.66   93.55  -1
 -12   4  11 1343.41   73.28  -1
 -12   4  11 1396.96   79.15  -1
 -12   4  12  173.95   43.63  -1
 -12   4  12   33.92   56.85  -1
 -12   4  12  135.82   29.79  -1
 -12   4  12  124.51   44.48  -1
 -12   4  13  369.13   49.02  -1
 -12   4  13  251.10   62.33  -1
 -12   4  13  230.25   36.79  -1
 -12   4  13  193.55   50.86  -1
 -12   4  14   -6.50   40.09  -1
 -12   4  14   32.71   63.96  -1
 -12   4  14   31.35   30.32  -1
 -12   4  14   71.59   54.07  -1
 -12   4  15  377.00   48.68  -1
 -12   4  15  292.19   69.41  -1
 -12   4  15  325.87   38.82  -1
 -12   4  15  445.68   68.86  -1
 -12   4  16  142.12   44.14  -1
 -12   4  16  199.88   73.80  -1
 -12   4  16  213.55   39.42  -1
 -12   4  16  239.30   68.41  -1
 -12   4  17   48.74   44.87  -1
 -12   4  17   44.33   77.25  -1
 -12   4  17   23.46   38.24  -1
 -12   4  17  -34.73   80.51  -1
 -12   4  18  107.11   45.54  -1
 -12   4  18  118.91   68.14  -1
 -12   4  18  179.73   36.91  -1
 -12   4  18  192.19   80.42  -1
 -12   4  19  -48.14   47.26  -1
 -12   4  19   80.66   82.90  -1
 -12   4  19   56.13   41.60  -1
 -12   4  19   87.68   72.83  -1
 -12   4  20  116.94   46.75  -1
 -12   4  20  218.06   80.51  -1
 -12   4  20  162.03   44.78  -1
 -12   4  20  157.52   79.30  -1
 -12   5   1  850.52   54.76  -1
 -12   5   1  790.31   61.75  -1
 -12   5   1  784.56   58.55  -1
 -12   5   1  744.02   46.23  -1
 -12   5   2 2662.00  131.62  -1
 -12   5   2 2614.19  134.52  -1
 -12   5   2 2988.77  150.13  -1
 -12   5   2 2322.52  114.01  -1
 -12   5   3 1305.58   72.95  -1
 -12   5   3 1125.86   72.28  -1
 -12   5   3 1318.59   74.95  -1
 -12   5   3 1186.37   61.94  -1
 -12   5   4 2051.11  102.27  -1
 -12   5   4 1941.28  104.08  -1
 -12   5   4 1998.77  102.66  -1
 -12   5   4 1898.01   92.77  -1
 -12   5   5  150.83   28.02  -1
 -12   5   5  216.25   42.96  -1
 -12   5   5  230.53   33.46  -1
 -12   5   5  157.58   17.39  -1
 -12   5   6  432.07   32.53  -1
 -12   5   6  352.19   46.47   1
 -12   5   6  486.53   39.55  -1
 -12   5   6  714.97   37.00   1
 -12   5   7  197.27   24.64  -1
 -12   5   7  242.24   38.79  -1
 -12   5   7  278.21   33.31  -1
 -12   5   7  272.68   33.46  -1
 -12   5   8   57.19   21.40  -1
 -12   5   8   91.95   35.49  -1
 -12   5   8   85.14   27.62  -1
 -12   5   8   58.88   31.16  -1
 -12   5   9  244.54   40.21  -1
 -12   5   9  280.15   31.10  -1
 -12   5   9  324.96   35.40  -1
 -12   5  10 1728.58   93.07  -1
 -12   5  10 1741.59  105.14  -1
 -12   5  10 1546.43   81.18  -1
 -12   5  10 1631.75   85.87  -1
 -12   5  11  565.50   48.62  -1
 -12   5  11  680.48   65.78  -1
 -12   5  11  553.40   40.09  -1
 -12   5  11  554.91   44.87  -1
 -12   5  12  779.11   61.54  -1
 -12   5  12  657.18   68.14  -1
 -12   5  12  543.11   39.24  -1
 -12   5  12  621.48   50.83  -1
 -12   5  13   20.25   42.87  -1
 -12   5  13   45.17   62.30  -1
 -12   5  13  -12.58   32.01  -1
 -12   5  13   37.61   48.08  -1
 -12   5  14  705.89   55.82  -1
 -12   5  14  675.94   71.98  -1
 -12   5  14  642.35   44.14  -1
 -12   5  14  570.34   60.85  -1
 -12   5  15   54.04   44.14  -1
 -12   5  15   23.55   64.84  -1
 -12   5  15   17.00   58.88  -1
 -12   5  16  324.96   48.96  -1
 -12   5  16  406.05   79.45  -1
 -12   5  16  393.04   41.18  -1
 -12   5  16  290.31   68.93  -1
 -12   5  17   91.50   44.42  -1
 -12   5  17   89.89   75.04  -1
 -12   5  17   62.33   36.16  -1
 -12   5  17   65.90   78.70  -1
 -12   5  18   34.01   45.26  -1
 -12   5  18   34.86   71.44  -1
 -12   5  18    4.25   36.94  -1
 -12   5  18   57.64   75.85  -1
 -12   5  19  143.30   47.56  -1
 -12   5  19   78.67   78.46  -1
 -12   5  19  202.66   39.42  -1
 -12   5  19  171.89   68.08  -1
 -12   5  20   60.97   46.69  -1
 -12   5  20  -46.96   82.30  -1
 -12   5  20  -11.25   41.48  -1
 -12   5  20  -56.58   67.81  -1
 -12   6   1 1496.51   83.96  -1
 -12   6   1 1436.60   84.78  -1
 -12   6   1 1730.09   94.40  -1
 -12   6   1 1319.20   69.62  -1
 -12   6   2  119.33   36.13  -1
 -12   6   2   21.18   43.06  -1
 -12   6   2   94.61   40.09  -1
 -12   6   2   69.35   23.26  -1
 -12   6   3 2145.82  108.80  -1
 -12   6   3 2003.61  109.50  -1
 -12   6   3 2332.81  119.33  -1
 -12   6   3 2016.32   98.40  -1
 -12   6   4 1934.32   98.55  -1
 -12   6   4 1908.30  104.93  -1
 -12   6   4 2106.79  106.93  -1
 -12   6   4 1853.54   89.89  -1
 -12   6   5   22.09   27.85  -1
 -12   6   5  102.48   41.57  -1
 -12   6   5   59.52   30.65  -1
 -12   6   5   99.27   14.19  -1
 -12   6   6   48.41   24.68  -1
 -12   6   6   66.44   37.19  -1
 -12   6   6   31.80   27.80  -1
 -12   6   7  142.12   24.43  -1
 -12   6   7  195.46   37.34  -1
 -12   6   7  191.68   29.50  -1
 -12   6   7  183.11   28.92  -1
 -12   6   8  828.74   46.05  -1
 -12   6   8  821.17   57.06  -1
 -12   6   8  771.55   46.93  -1
 -12   6   8  774.27   47.11  -1
 -12   6   9   30.35   20.96  -1
 -12   6   9   11.61   37.49  -1
 -12   6   9   66.99   26.00  -1
 -12   6   9   41.36   29.13  -1
 -12   6  10 1176.39   64.36  -1
 -12   6  10 1139.47   63.21  -1
 -12   6  11 1412.69   79.15   1
 -12   6  11 1810.57  110.35   1
 -12   6  11 1645.67   84.93  -1
 -12   6  11 1562.47   82.69  -1
 -12   6  12  504.99   53.89  -1
 -12   6  12  438.72   63.36  -1
 -12   6  12  367.02   33.89  -1
 -12   6  12  297.49   41.00  -1
 -12   6  13 1373.36   83.93  -1
 -12   6  13 1202.11   85.78  -1
 -12   6  13 1434.18   76.07   1
 -12   6  13 1021.47   64.33   1
 -12   6  14  216.52   43.45  -1
 -12   6  14  223.11   65.02  -1
 -12   6  14  207.74   33.10  -1
 -12   6  14  224.63   54.64  -1
 -12   6  15  299.36   47.08  -1
 -12   6  15  283.23   70.07  -1
 -12   6  15  301.39   34.86  -1
 -12   6  15  286.71   65.99  -1
 -12   6  16   12.38   43.36  -1
 -12   6  16   60.27   72.80  -1
 -12   6  16   -4.31   33.43  -1
 -12   6  17  130.47   45.23  -1
 -12   6  17   83.18   69.50  -1
 -12   6  17  207.74   37.34  -1
 -12   6  17  257.03   75.55  -1
 -12   6  18  141.78   42.24  -1
 -12   6  18  -20.18   75.37  -1
 -12   6  18   52.47   37.28  -1
 -12   6  18  128.71   72.16  -1
 -12   6  19   90.83   45.45  -1
 -12   6  19  -35.76   77.64  -1
 -12   6  19   31.71   39.36  -1
 -12   6  19   28.29   64.51  -1
 -12   6  20   -8.52   45.69  -1
 -12   6  20    4.65   72.37  -1
 -12   6  20  -41.63   41.03  -1
 -12   6  20  -21.86   78.18  -1
 -12   7   1  254.28   33.49  -1
 -12   7   1  351.28   49.05  -1
 -12   7   1  382.45   48.05  -1
 -12   7   1  270.62   29.00  -1
 -12   7   2 5957.58  283.48  -1
 -12   7   2 5107.36  247.89  -1
 -12   7   2 5766.96  274.79  -1
 -12   7   2 5065.00  239.42  -1
 -12   7   3  861.72   55.70  -1
 -12   7   3  770.34   57.00  -1
 -12   7   3  945.53   58.55  -1
 -12   7   3  723.44   40.12  -1
 -12   7   4  222.93   35.34  -1
 -12   7   4  236.73   43.84  -1
 -12   7   4  293.85   35.49  -1
 -12   7   4  204.87   18.02  -1
 -12   7   5 1029.04   58.52  -1
 -12   7   5  961.87   65.69  -1
 -12   7   5 1163.68   64.42  -1
 -12   7   5  885.32   43.87  -1
 -12   7   6 1407.25   73.68  -1
 -12   7   6 1303.47   79.97  -1
 -12   7   7 2379.10  116.34  -1
 -12   7   7 2214.20  116.34  -1
 -12   7   7 2242.34  109.50  -1
 -12   7   7 2078.04  101.63  -1
 -12   7   8   -2.68   22.31  -1
 -12   7   8   58.15   40.76  -1
 -12   7   9    1.70   21.49  -1
 -12   7   9    7.27   37.40  -1
 -12   7  10  700.45   50.92  -1
 -12   7  10  505.59   67.78  -1
 -12   7  10  649.92   40.15  -1
 -12   7  10  584.56   39.67  -1
 -12   7  11 1402.10   72.98  -1
 -12   7  11 1538.86   80.30  -1
 -12   7  12  885.62   65.75  -1
 -12   7  12  798.48   73.77  -1
 -12   7  12  790.31   46.87  -1
 -12   7  12  784.26   53.98  -1
 -12   7  13   29.05   47.56  -1
 -12   7  13    2.74   63.54  -1
 -12   7  13   32.37   23.65  -1
 -12   7  13  -21.41   41.78  -1
 -12   7  14  609.98   55.88  -1
 -12   7  14  406.96   72.92  -1
 -12   7  14  508.01   36.37  -1
 -12   7  14  538.57   55.34  -1
 -12   7  15  133.28   43.87  -1
 -12   7  15  115.25   70.56  -1
 -12   7  15  161.33   31.26  -1
 -12   7  15  120.82   53.40  -1
 -12   7  16  285.78   45.48  -1
 -12   7  16  262.21   74.70  -1
 -12   7  16  371.55   36.46  -1
 -12   7  16  274.64   64.39  -1
 -12   7  17  -21.29   43.42  -1
 -12   7  17  -20.04   70.53  -1
 -12   7  17  -42.21   34.37  -1
 -12   7  17   71.65   69.59  -1
 -12   7  18  -37.03   43.12  -1
 -12   7  18   -2.55   78.58  -1
 -12   7  18  -44.99   38.49  -1
 -12   7  18    6.56   68.11  -1
 -12   7  19   51.83   43.27  -1
 -12   7  19  175.70   79.39  -1
 -12   7  19   28.60   41.27  -1
 -12   7  19  142.72   77.28  -1
 -12   7  20   34.83   43.03  -1
 -12   7  20    6.46   74.58  -1
 -12   7  20   34.16   40.18  -1
 -12   7  20  -24.87   89.77  -1
 -12   8   1 1857.17   98.15  -1
 -12   8   1 1780.31  101.45  -1
 -12   8   1 2108.90  109.29  -1
 -12   8   1 1744.91   88.17  -1
 -12   8   2  905.59   60.73  -1
 -12   8   2  900.75   70.56  -1
 -12   8   2  961.56   58.97  -1
 -12   8   2  736.45   42.36  -1
 -12   8   3  660.21   49.32  -1
 -12   8   3  688.04   61.69  -1
 -12   8   3  690.16   47.08  -1
 -12   8   3  642.96   36.37  -1
 -12   8   4 2054.74  104.96  -1
 -12   8   4 1910.42  106.90  -1
 -12   8   4 2136.74  105.93  -1
 -12   8   4 1696.50   81.33  -1
 -12   8   5   99.58   26.96  -1
 -12   8   5   30.38   45.72  -1
 -12   8   5  128.89   23.82  -1
 -12   8   6   50.17   28.46  -1
 -12   8   6   52.28   44.78  -1
 -12   8   7 1437.81   74.76  -1
 -12   8   7 1361.26   81.30  -1
 -12   8   8 1722.52   85.66  -1
 -12   8   8 1678.35   94.13  -1
 -12   8   9   12.38   22.89  -1
 -12   8   9    5.24   38.64  -1
 -12   8  10  974.57   62.27  -1
 -12   8  10 1002.11   82.06  -1
 -12   8  11  691.67   51.47  -1
 -12   8  11  750.07   76.40  -1
 -12   8  12 1137.96   88.83  -1
 -12   8  13  699.24   61.12  -1
 -12   8  13  608.77   71.65  -1
 -12   8  14  116.55   45.60  -1
 -12   8  14  213.10   68.29  -1
 -12   8  15  125.05   44.57  -1
 -12   8  15  104.30   65.02  -1
 -12   8  15   69.29   24.75  -1
 -12   8  15   93.34   50.59  -1
 -12   8  16  182.72   44.54  -1
 -12   8  16  213.70   69.92  -1
 -12   8  16  173.74   32.01  -1
 -12   8  16  222.45   61.24  -1
 -12   8  17   59.06   42.42  -1
 -12   8  17  131.71   77.46  -1
 -12   8  17   -3.66   34.16  -1
 -12   8  17   75.28   67.32  -1
 -12   8  18    9.88   44.11  -1
 -12   8  18    8.07   78.06  -1
 -12   8  18  124.33   37.46  -1
 -12   8  18   72.95   77.06  -1
 -12   8  19   -4.97   42.18  -1
 -12   8  19  -36.07   76.40  -1
 -12   8  19   35.82   37.73  -1
 -12   8  19 -107.84   57.94  -1
 -12   8  20   29.54   44.30  -1
 -12   8  20  -41.36   66.90  -1
 -12   8  20    5.11   39.30  -1
 -12   8  20    0.24   79.76  -1
 -12   9   1  652.94   48.68  -1
 -12   9   1  633.88   54.46  -1
 -12   9   1  653.85   49.65  -1
 -12   9   1  521.93   36.85  -1
 -12   9   2  635.09   47.38  -1
 -12   9   2  454.16   52.56  -1
 -12   9   2  671.70   48.17  -1
 -12   9   2  589.10   35.73  -1
 -12   9   3 2271.38  114.28  -1
 -12   9   3 2065.03  113.04  -1
 -12   9   3 2613.89  127.74  -1
 -12   9   3 2256.86  108.23  -1
 -12   9   4    2.57   30.19  -1
 -12   9   4   36.61   46.05  -1
 -12   9   4   52.92   23.18  -1
 -12   9   4   19.97    9.56  -1
 -12   9   5 1807.55   93.86  -1
 -12   9   5 1658.08   95.61  -1
 -12   9   6 1544.31   81.54  -1
 -12   9   6 1496.81   88.56  -1
 -12   9   7 2085.91  103.87  -1
 -12   9   7 1957.92  106.90  -1
 -12   9   8   52.89   21.74  -1
 -12   9   8   38.94   43.78  -1
 -12   9   9   85.84   23.47  -1
 -12   9   9   54.49   40.33  -1
 -12   9  10  391.83   41.45  -1
 -12   9  10  449.92   67.14  -1
 -12   9  11 1573.96   87.02  -1
 -12   9  11 1824.79  111.47  -1
 -12   9  12  155.85   39.00  -1
 -12   9  12  185.35   62.75  -1
 -12   9  13  -71.10   65.69  -1
 -12   9  14  106.96   44.42  -1
 -12   9  14   -0.36   63.84  -1
 -12   9  15  244.32   46.41  -1
 -12   9  15  263.78   68.53  -1
 -12   9  15  170.44   25.79  -1
 -12   9  15  132.40   44.14  -1
 -12   9  16   32.50   42.84  -1
 -12   9  16  127.14   73.04  -1
 -12   9  16   26.82   25.98  -1
 -12   9  16   69.89   49.17  -1
 -12   9  17  -33.83   39.67  -1
 -12   9  17  -32.19   77.09  -1
 -12   9  17   19.38   29.05  -1
 -12   9  17  126.50   58.67  -1
 -12   9  18  -62.90   44.27  -1
 -12   9  18  -76.22   75.52  -1
 -12   9  18   20.06   34.49  -1
 -12   9  18   56.61   68.08  -1
 -12   9  19  162.78   43.45  -1
 -12   9  19   52.31   75.61  -1
 -12   9  19   28.82   37.13  -1
 -12   9  19  -28.17   58.88  -1
 -12   9  20   16.50   48.86  -1
 -12   9  20    8.93   74.25  -1
 -12   9  20   25.94   40.00  -1
 -12   9  20   42.21   74.22  -1
 -12  10   1   -0.39   35.01  -1
 -12  10   1   16.28   46.78  -1
 -12  10   1    3.92   36.22  -1
 -12  10   1   16.13   24.46  -1
 -12  10   2 1380.32   77.79  -1
 -12  10   2 1095.90   72.62  -1
 -12  10   2 1471.09   77.97  -1
 -12  10   2 1300.44   65.60  -1
 -12  10   3  327.08   39.42  -1
 -12  10   3  291.43   45.93  -1
 -12  10   3  347.95   32.83  -1
 -12  10   3  260.57   18.96  -1
 -12  10   4 2147.63  109.98  -1
 -12  10   4 1926.46  104.60  -1
 -12  10   4 2154.90  104.93  -1
 -12  10   5  208.80   35.37  -1
 -12  10   5  217.24   45.87  -1
 -12  10   6   42.57   29.52  -1
 -12  10   6   85.57   40.24  -1
 -12  10   7 1086.22   59.76  -1
 -12  10   7 1024.50   71.25  -1
 -12  10   8   70.80   22.26  -1
 -12  10   8  125.38   47.41  -1
 -12  10   9  100.45   22.40  -1
 -12  10   9  112.16   40.85  -1
 -12  10  10 1021.47   67.11  -1
 -12  10  10  965.50   74.98  -1
 -12  10  11    9.40   37.22  -1
 -12  10  11   10.50   62.66  -1
 -12  10  12 1461.71   85.45  -1
 -12  10  12 1234.18   89.17  -1
 -12  10  13  -14.93   40.48  -1
 -12  10  13  147.11   62.57  -1
 -12  10  14   -2.14   71.62  -1
 -12  10  15  -17.93   40.45  -1
 -12  10  15   42.57   66.87  -1
 -12  10  16   67.96   39.61  -1
 -12  10  16  220.91   75.25  -1
 -12  10  16  104.81   26.48  -1
 -12  10  16   31.10   44.18  -1
 -12  10  17  -11.24   40.63  -1
 -12  10  17  -12.02   81.39  -1
 -12  10  17   43.81   29.21  -1
 -12  10  17    7.18   52.04  -1
 -12  10  18    8.06   43.06  -1
 -12  10  18 -176.37   78.67  -1
 -12  10  18  -29.50   38.18  -1
 -12  10  18  -37.52   49.62  -1
 -12  10  19   81.36   40.15  -1
 -12  10  19   92.16   74.49  -1
 -12  10  19   46.38   36.67  -1
 -12  10  19   54.86   63.39  -1
 -12  11   1 2247.18  115.73  -1
 -12  11   1 2101.64  114.76  -1
 -12  11   1 2311.63  116.61  -1
 -12  11   1 1912.54   95.10  -1
 -12  11   2  580.63   42.39  -1
 -12  11   2  565.80   57.73  -1
 -12  11   2  587.89   43.06  -1
 -12  11   2  502.57   31.07  -1
 -12  11   3 1423.89   76.31  -1
 -12  11   3 1323.74   83.99  -1
 -12  11   3 1539.17   77.19  -1
 -12  11   3 1182.44   57.64  -1
 -12  11   4 1263.53   70.01  -1
 -12  11   4 1078.96   73.55  -1
 -12  11   5  936.15   56.31  -1
 -12  11   5  860.81   61.85  -1
 -12  11   6 2245.67  111.25  -1
 -12  11   6 1910.12  102.66  -1
 -12  11   7  163.57   25.93  -1
 -12  11   7  246.81   45.02  -1
 -12  11   8  343.11   29.15  -1
 -12  11   8  311.34   51.41  -1
 -12  11   9  573.97   37.13  -1
 -12  11   9  518.00   46.93  -1
 -12  11  10  113.13   45.26  -1
 -12  11  10  -18.14   56.40  -1
 -12  11  11 1052.64   63.36  -1
 -12  11  11 1242.35   95.67  -1
 -12  11  12   37.03   43.00  -1
 -12  11  12  -33.86   66.26  -1
 -12  11  13  162.18   47.14  -1
 -12  11  13  124.05   69.20  -1
 -12  11  14   46.50   42.48  -1
 -12  11  14  -27.21   67.75  -1
 -12  11  16  117.67   41.82  -1
 -12  11  16   14.20   77.37  -1
 -12  11  16   77.19   24.83  -1
 -12  11  16  103.69   37.40  -1
 -12  11  17   26.08   42.24  -1
 -12  11  17  -86.26   74.22  -1
 -12  11  17   34.01   28.97  -1
 -12  11  17   45.84   43.75  -1
 -12  11  18   41.45   42.12  -1
 -12  11  18   48.53   76.22  -1
 -12  11  18    3.81   29.35  -1
 -12  11  18   48.96   44.93  -1
 -12  11  19   27.75   44.84  -1
 -12  11  19   68.80   75.13  -1
 -12  11  19   20.40   27.52  -1
 -12  11  19   31.23   47.05  -1
 -12  12   1  217.06   36.01  -1
 -12  12   1  265.05   44.96  -1
 -12  12   1  334.64   41.06  -1
 -12  12   1  192.55   24.67  -1
 -12  12   2  858.69   56.79  -1
 -12  12   2  839.63   63.96  -1
 -12  12   2 1032.97   58.27  -1
 -12  12   2  768.52   40.70  -1
 -12  12   3 2168.81  110.56  -1
 -12  12   3 1950.06  108.80  -1
 -12  12   4 1544.92   82.09  -1
 -12  12   4 1411.18   87.20  -1
 -12  12   5   23.22   27.76  -1
 -12  12   5   85.84   44.96  -1
 -12  12   6   67.84   23.49  -1
 -12  12   6   21.09   43.00  -1
 -12  12   7 1161.26   61.75  -1
 -12  12   7 1075.03   70.59  -1
 -12  12   8  196.40   23.98  -1
 -12  12   8  221.21   45.72  -1
 -12  12   9   29.11   22.63  -1
 -12  12   9   10.64   34.37  -1
 -12  12  10 1243.26   76.91  -1
 -12  12  10 1182.74   80.21  -1
 -12  12  11   54.04   36.52  -1
 -12  12  11  -18.93   68.89  -1
 -12  12  12  161.57   35.31  -1
 -12  12  12  257.64   73.16  -1
 -12  12  13  119.48   45.78  -1
 -12  12  13   88.35   70.68  -1
 -12  12  14   88.53   44.42  -1
 -12  12  14   45.57   67.14  -1
 -12  12  15   70.47   39.64  -1
 -12  12  15   94.16   72.25  -1
 -12  12  15   74.80   18.62  -1
 -12  12  16  -19.85   37.28  -1
 -12  12  16  -93.16   81.91  -1
 -12  12  17   47.90   39.58  -1
 -12  12  17   -5.57   75.94  -1
 -12  12  17   12.31   25.36  -1
 -12  12  17   28.08   39.03  -1
 -12  12  18   61.66   43.60  -1
 -12  12  18    8.18   70.59  -1
 -12  12  18   38.52   26.97  -1
 -12  12  18    0.84   46.11  -1
 -12  12  19   23.97   46.54  -1
 -12  12  19  151.98   81.06  -1
 -12  12  19  115.16   43.57  -1
 -12  13   1 3267.74  161.81  -1
 -12  13   1 3018.12  154.98  -1
 -12  13   1 3304.05  160.63  -1
 -12  13   1 3065.02  147.62  -1
 -12  13   2 2912.83  142.57   1
 -12  13   2 2506.78  132.19  -1
 -12  13   2 2388.78  117.43   1
 -12  13   3 1107.40   63.99  -1
 -12  13   3  919.20   67.71  -1
 -12  13   4  788.80   52.01  -1
 -12  13   4  750.37   64.33  -1
 -12  13   5  720.72   49.53  -1
 -12  13   5  647.80   59.24  -1
 -12  13   6   49.89   28.54  -1
 -12  13   6   16.15   43.03  -1
 -12  13   7  546.14   39.33  -1
 -12  13   7  487.44   52.80  -1
 -12  13   8  138.67   24.94  -1
 -12  13   8  136.97   43.12  -1
 -12  13   9 1137.96   59.52  -1
 -12  13   9 1024.80   67.17  -1
 -12  13  10   55.70   38.73  -1
 -12  13  10  -17.28   51.98  -1
 -12  13  11   51.07   40.67  -1
 -12  13  11  141.03   68.32  -1
 -12  13  12    2.69   33.74  -1
 -12  13  12   21.30   66.57  -1
 -12  13  13  398.48   43.24  -1
 -12  13  13  304.08   67.68  -1
 -12  13  14   71.65   45.66  -1
 -12  13  14  -78.49   73.07  -1
 -12  13  15   97.94   37.16  -1
 -12  13  15  199.51   67.68  -1
 -12  13  16  115.88   38.49  -1
 -12  13  16  250.74   74.64  -1
 -12  13  16   38.97   20.93  -1
 -12  13  17   -8.88   40.51  -1
 -12  13  17  -46.26   74.28  -1
 -12  13  18  -81.94   38.85  -1
 -12  13  18   17.19   70.35  -1
 -12  14   1  136.85   33.71  -1
 -12  14   1  125.51   51.53  -1
 -12  14   1  139.61   37.34  -1
 -12  14   1  137.76   25.93  -1
 -12  14   2 1221.17   70.68  -1
 -12  14   2 1110.73   72.37  -1
 -12  14   3 2387.27  120.24  -1
 -12  14   3 2017.53  108.41  -1
 -12  14   4  429.04   38.12  -1
 -12  14   4  327.38   52.40  -1
 -12  14   5  660.21   45.90  -1
 -12  14   5  615.73   58.79  -1
 -12  14   6 1482.28   78.40  -1
 -12  14   6 1259.29   76.25  -1
 -12  14   7  126.56   28.89  -1
 -12  14   7   76.10   46.41  -1
 -12  14   8  438.12   34.10  -1
 -12  14   8  408.47   45.14  -1
 -12  14   9   46.38   22.37  -1
 -12  14   9  -49.26   42.90  -1
 -12  14  10  427.23   43.72  -1
 -12  14  10  316.79   58.58  -1
 -12  14  11  -35.13   38.73  -1
 -12  14  11  -10.51   64.36  -1
 -12  14  12  -11.71   36.19  -1
 -12  14  12  -19.26   65.05  -1
 -12  14  13   60.24   46.11  -1
 -12  14  13  130.10   67.75  -1
 -12  14  14  514.67   55.98  -1
 -12  14  14  583.96   73.10  -1
 -12  14  15   46.41   41.18  -1
 -12  14  15   79.03   70.92  -1
 -12  14  16   21.59   38.18  -1
 -12  14  16   12.88   67.68  -1
 -12  14  17   28.26   36.67  -1
 -12  14  17   79.06   65.84  -1
 -12  14  18   76.94   38.46  -1
 -12  14  18   53.74   71.53  -1
 -12  15   1 2140.98  109.83  -1
 -12  15   1 1973.66  110.71  -1
 -12  15   2  377.91   35.04  -1
 -12  15   2  330.41   50.74  -1
 -12  15   3   21.56   32.41  -1
 -12  15   3   94.13   39.88  -1
 -12  15   4 2628.42  131.07  -1
 -12  15   4 2244.46  121.48  -1
 -12  15   5 1786.67   91.44  -1
 -12  15   5 1380.92   85.05  -1
 -12  15   6   40.85   24.16  -1
 -12  15   6   25.05   38.40  -1
 -12  15   7   99.51   28.82  -1
 -12  15   7   96.82   47.26  -1
 -12  15   8  -26.03   24.28  -1
 -12  15   8    8.80   38.00  -1
 -12  15   9  702.87   42.60  -1
 -12  15   9  593.03   56.16  -1
 -12  15  10  -10.58   41.72  -1
 -12  15  10   92.50   56.01  -1
 -12  15  11   87.96   33.98  -1
 -12  15  11   14.63   65.14  -1
 -12  15  12   17.93   33.28  -1
 -12  15  12  162.36   66.08  -1
 -12  15  13  155.10   42.72  -1
 -12  15  13  191.62   66.50  -1
 -12  15  14  241.06   44.45  -1
 -12  15  14  156.67   66.63  -1
 -12  15  15  452.04   45.60  -1
 -12  15  15  460.21   77.00  -1
 -12  15  16  145.35   41.00  -1
 -12  15  16   87.02   65.72  -1
 -12  15  17   23.60   36.91  -1
 -12  15  17  -90.83   63.90  -1
 -12  16   1   55.22   31.04  -1
 -12  16   1  -12.26   44.99  -1
 -12  16   2  887.13   57.61  -1
 -12  16   2  728.89   62.15  -1
 -12  16   3 1518.29   81.69  -1
 -12  16   3 1114.36   71.04  -1
 -12  16   4   52.16   31.68  -1
 -12  16   4    1.13   48.59  -1
 -12  16   5  937.66   57.46  -1
 -12  16   5  793.64   63.45  -1
 -12  16   6  228.89   30.29  -1
 -12  16   6  187.08   46.75  -1
 -12  16   7   51.83   23.28  -1
 -12  16   7  -26.05   44.30  -1
 -12  16   8  749.77   46.14  -1
 -12  16   8  596.36   56.10  -1
 -12  16   9  191.44   27.44  -1
 -12  16   9  170.68   38.82  -1
 -12  16  10  -61.88   42.54  -1
 -12  16  10    7.35   53.43  -1
 -12  16  11   12.98   41.54  -1
 -12  16  11   73.31   61.30  -1
 -12  16  12   53.71   36.64  -1
 -12  16  12  171.47   68.02  -1
 -12  16  13  227.29   33.07  -1
 -12  16  13  215.61   73.43  -1
 -12  16  14  353.70   42.42  -1
 -12  16  14  355.52   71.38  -1
 -12  16  15  208.74   45.26  -1
 -12  16  15  164.72   70.38  -1
 -12  16  16   81.60   42.03  -1
 -12  16  16  108.53   63.18  -1
 -12  16  17   64.93   38.12  -1
 -12  16  17  -64.21   65.93  -1
 -12  17   1  285.62   38.73  -1
 -12  17   1  285.29   48.90  -1
 -12  17   2   20.59   31.04  -1
 -12  17   2   29.92   45.87  -1
 -12  17   3  109.89   34.55  -1
 -12  17   3   75.01   38.03  -1
 -12  17   4  360.66   37.76  -1
 -12  17   4  302.15   50.80  -1
 -12  17   5   99.85   26.02  -1
 -12  17   5  108.29   40.70  -1
 -12  17   6 1029.04   59.12  -1
 -12  17   6  951.28   69.05  -1
 -12  17   7  684.71   44.14  -1
 -12  17   7  573.97   51.22  -1
 -12  17   8   28.58   20.75  -1
 -12  17   8  -14.48   44.72  -1
 -12  17   9   72.01   24.59  -1
 -12  17   9   16.76   36.82  -1
 -12  17  10   46.08   36.67  -1
 -12  17  10   36.79   60.73  -1
 -12  17  11   95.64   42.45  -1
 -12  17  11   61.39   62.75  -1
 -12  17  12  107.93   41.42  -1
 -12  17  12  114.95   68.62  -1
 -12  17  13   68.05   37.22  -1
 -12  17  13   32.22   74.07  -1
 -12  17  14  281.93   47.17  -1
 -12  17  14  403.63   75.82  -1
 -12  17  15  287.65   46.90  -1
 -12  17  15  320.42   68.47  -1
 -12  17  16   20.38   37.03  -1
 -12  17  16   36.13   59.33  -1
 -12  18   1   85.05   34.28  -1
 -12  18   1   22.84   45.20  -1
 -12  18   2   35.76   32.31  -1
 -12  18   2   29.32   47.56  -1
 -12  18   3  126.20   30.07  -1
 -12  18   3  160.45   40.54  -1
 -12  18   4   52.95   31.53  -1
 -12  18   4  132.80   47.20  -1
 -12  18   5  822.38   50.83  -1
 -12  18   5  595.46   47.11  -1
 -12  18   6  626.62   41.75  -1
 -12  18   6  382.45   52.80  -1
 -12  18   7  989.10   56.31  -1
 -12  18   7  749.16   56.61  -1
 -12  18   8  590.31   36.25  -1
 -12  18   8  509.53   53.43  -1
 -12  18   9   56.85   23.80  -1
 -12  18   9   47.78   45.14  -1
 -12  18  10    8.38   39.42  -1
 -12  18  10  -14.09   63.57  -1
 -12  18  11   38.31   34.89  -1
 -12  18  11   49.35   65.05  -1
 -12  18  12   17.88   35.61  -1
 -12  18  12  -62.60   70.80  -1
 -12  18  13  179.15   34.89  -1
 -12  18  13  236.43   68.50  -1
 -12  18  14   77.67   34.13  -1
 -12  18  14  160.94   66.02  -1
 -12  18  15   63.18   37.64  -1
 -12  18  15   26.34   62.87  -1
 -12  19   1  195.64   30.50  -1
 -12  19   1  106.44   47.50  -1
 -12  19   2  441.75   38.82  -1
 -12  19   2  348.26   54.95  -1
 -12  19   3  -10.80   32.25  -1
 -12  19   3  -23.97   40.57  -1
 -12  19   4   48.11   26.85  -1
 -12  19   4   89.50   48.26  -1
 -12  19   5   33.98   26.41  -1
 -12  19   5   44.48   38.21  -1
 -12  19   6 1455.05   75.28  -1
 -12  19   6 1100.75   73.43  -1
 -12  19   7  974.57   54.07  -1
 -12  19   7  754.30   62.09  -1
 -12  19   8  321.33   30.65  -1
 -12  19   8  300.72   37.97  -1
 -12  19   9   87.74   20.49  -1
 -12  19   9   39.91   41.60  -1
 -12  19  10    0.16   42.78  -1
 -12  19  10   22.98   65.78  -1
 -12  19  11   20.52   42.21  -1
 -12  19  11   75.67   68.14  -1
 -12  19  12   84.90   43.33  -1
 -12  19  12    9.52   70.20  -1
 -12  19  13  -32.44   39.21  -1
 -12  19  13  -41.91   63.21  -1
 -12  19  14    8.69   38.09  -1
 -12  19  14   53.58   60.85  -1
 -12  20   1   71.07   33.52  -1
 -12  20   1   44.96   44.63  -1
 -12  20   2  180.97   33.55  -1
 -12  20   2  199.85   48.59  -1
 -12  20   3  511.95   39.55  -1
 -12  20   3  439.33   52.10  -1
 -12  20   4   78.55   30.77  -1
 -12  20   4   83.30   44.81  -1
 -12  20   5  680.78   41.57  -1
 -12  20   5  491.98   53.22  -1
 -12  20   6  311.65   33.74  -1
 -12  20   6  217.12   41.45  -1
 -12  20   7  498.63   33.13  -1
 -12  20   7  452.95   52.56  -1
 -12  20   8  203.08   27.02  -1
 -12  20   8  166.65   43.87  -1
 -12  20   9   69.23   18.26  -1
 -12  20   9    9.32   34.52  -1
 -12  20  10   17.02   35.52  -1
 -12  20  10 -187.14   72.01  -1
 -12  20  11   52.62   40.60  -1
 -12  20  11  -73.40   63.42  -1
 -12  20  12    8.29   42.60  -1
 -12  20  12  -41.51   59.09  -1
 -12  20  13   22.81   38.24  -1
 -12  20  13   23.90   59.85  -1
 -12  21   1  512.25   40.91  -1
 -12  21   1  366.11   51.32  -1
 -12  21   2  107.62   33.98  -1
 -12  21   2  102.09   44.69  -1
 -12  21   3  128.32   32.56  -1
 -12  21   3   56.49   45.87  -1
 -12  21   4   -3.42   23.81  -1
 -12  21   4   66.81   40.03  -1
 -12  21   5  278.91   34.64  -1
 -12  21   5  192.22   48.86  -1
 -12  21   6  417.24   33.01  -1
 -12  21   6  278.21   41.39  -1
 -12  21   7   73.31   26.04  -1
 -12  21   7   23.60   39.15  -1
 -12  21   8  171.95   22.90  -1
 -12  21   8  123.51   45.17  -1
 -12  21   9   75.64   43.39  -1
 -12  21  10  -37.28   41.36  -1
 -12  21  10   11.75   59.64  -1
 -12  21  11   28.49   35.52  -1
 -12  21  11  102.09   59.15  -1
 -12  21  12   21.84   33.01  -1
 -12  21  12 -143.05   56.49  -1
 -12  22   1   16.88   34.55  -1
 -12  22   1  -14.68   47.78  -1
 -12  22   2  428.74   38.73  -1
 -12  22   2  268.92   43.39  -1
 -12  22   3   38.61   30.80  -1
 -12  22   3  104.90   47.93  -1
 -12  22   4   12.37   31.68  -1
 -12  22   4    4.98   36.76  -1
 -12  22   5   30.16   25.96  -1
 -12  22   5   -8.02   43.06  -1
 -12  22   6  166.75   29.93  -1
 -12  22   6   84.11   47.62  -1
 -12  22   7  100.85   27.80  -1
 -12  22   7   77.64   38.37  -1
 -12  22   8   22.05   29.65  -1
 -12  22   8   12.65   39.55  -1
 -12  22   9   49.89   44.90  -1
 -12  22   9   51.44   52.13  -1
 -12  22  10   26.63   43.45  -1
 -12  22  10  131.89   56.73  -1
 -12  22  11   23.12   60.33  -1
 -12  23   1    6.48   31.80  -1
 -12  23   1  -26.94   46.26  -1
 -12  23   2   13.19   34.10  -1
 -12  23   2   25.41   39.85  -1
 -12  23   3  -43.21   32.98  -1
 -12  23   3   -8.81   49.32  -1
 -12  23   4   33.71   28.64  -1
 -12  23   4   61.72   46.54  -1
 -12  23   5   60.97   31.95  -1
 -12  23   5   49.23   39.73  -1
 -12  23   6   40.21   30.95  -1
 -12  23   6   11.32   46.78  -1
 -12  23   7   70.95   27.75  -1
 -12  23   7   -2.40   46.20  -1
 -12  23   8   87.99   32.83  -1
 -12  23   8   72.04   41.09  -1
 -12  23   9  -80.66   49.62  -1
 -12  24   2  -30.53   30.65  -1
 -12  24   3   21.04   32.80  -1
 -12  24   4  168.08   36.76  -1
 -12  24   5   28.46   32.16  -1
 -12  24   6   46.38   29.22  -1
 -11   0   1 1472.60   76.34  -1
 -11   0   1 1356.72   76.67  -1
 -11   0   2   15.86   22.97  -1
 -11   0   2    1.04   31.53  -1
 -11   0   3  432.37   32.89  -1
 -11   0   3  418.45   41.36  -1
 -11   0   4  -17.09   21.28  -1
 -11   0   4  -32.71   33.19  -1
 -11   0   5 2379.70  119.79  -1
 -11   0   6   34.10   18.87  -1
 -11   0   6   22.98   30.71  -1
 -11   0   7  816.63   43.33  -1
 -11   0   7  766.71   48.96  -1
 -11   0   8   11.20   27.72  -1
 -11   0   8   27.32   36.64  -1
 -11   0   9 6822.93  322.24  -1
 -11   0   9 7691.30  363.69  -1
 -11   0  10  -42.42   30.80  -1
 -11   0  10  -40.97   44.96  -1
 -11   0  11 1855.65   96.46  -1
 -11   0  11 1861.40   99.91  -1
 -11   0  12  -17.80   32.10  -1
 -11   0  13 1360.05   75.73  -1
 -11   0  13 1224.50   78.82  -1
 -11   0  14    0.74   31.71  -1
 -11   0  14    8.53   49.71  -1
 -11   0  15   22.11   33.43  -1
 -11   0  15  -19.91   53.22  -1
 -11   0  16   -3.88   34.86  -1
 -11   0  16   43.30   69.56  -1
 -11   0  17  403.32   42.24  -1
 -11   0  17  348.86   77.40  -1
 -11   0  18  -26.66   34.10  -1
 -11   0  18  -92.37   68.11  -1
 -11   0  19  -19.79   40.33  -1
 -11   0  19  -88.96   65.93  -1
 -11   0  20   29.63   40.85  -1
 -11   0  20   -8.75   61.94  -1
 -11   0  21   84.90   42.30  -1
 -11   0  21  -26.73   79.91  -1
 -11   1   1  447.20   35.82  -1
 -11   1   1  509.53   47.72  -1
 -11   1   1  397.27   41.45  -1
 -11   1   1  404.23   33.98  -1
 -11   1   2  307.41   29.14  -1
 -11   1   2  277.52   36.88  -1
 -11   1   2  330.41   39.18  -1
 -11   1   2  320.72   29.88  -1
 -11   1   3  120.82   25.10  -1
 -11   1   3  159.54   32.04  -1
 -11   1   3  123.87   33.34  -1
 -11   1   4  721.93   42.15  -1
 -11   1   4  702.26   48.32  -1
 -11   1   4  829.04   52.53  -1
 -11   1   4  816.33   45.87  -1
 -11   1   5 2223.88  107.78  -1
 -11   1   5 2342.19  118.27  -1
 -11   1   5 2258.68  113.80  -1
 -11   1   5 2180.01  105.45  -1
 -11   1   6  857.18   46.11   1
 -11   1   6 1369.73   76.94   1
 -11   1   6 1085.62   62.39   1
 -11   1   6  909.52   47.35   1
 -11   1   7 1478.05   73.28  -1
 -11   1   7 1283.80   70.74  -1
 -11   1   7 1446.88   76.73  -1
 -11   1   7 1271.39   63.12  -1
 -11   1   8  189.17   30.21  -1
 -11   1   8  140.97   30.35  -1
 -11   1   8  166.72   41.24  -1
 -11   1   9   -9.09   28.61  -1
 -11   1   9  -29.52   41.27  -1
 -11   1   9   58.49   30.56  -1
 -11   1   9   59.79   43.99  -1
 -11   1  1010039.23  472.31  -1
 -11   1  10 8946.96  421.78  -1
 -11   1  10 8405.36  395.15  -1
 -11   1  10 9706.41  456.88  -1
 -11   1  11  -18.77   35.10  -1
 -11   1  11  -17.99   51.89  -1
 -11   1  11  -45.72   28.57  -1
 -11   1  11   -4.28   41.51  -1
 -11   1  12  -48.17   34.61  -1
 -11   1  12   19.04   47.17  -1
 -11   1  12  -12.82   32.37  -1
 -11   1  12   -2.91   41.94  -1
 -11   1  13  196.31   35.70  -1
 -11   1  13  185.87   54.58  -1
 -11   1  13  179.97   34.67  -1
 -11   1  13  125.32   47.41  -1
 -11   1  14  443.26   42.75  -1
 -11   1  14  389.41   61.51  -1
 -11   1  14  331.92   36.07  -1
 -11   1  14  350.98   52.74  -1
 -11   1  15  -20.15   34.25  -1
 -11   1  15   94.58   61.36  -1
 -11   1  15  -43.33   34.40  -1
 -11   1  15   27.16   54.92  -1
 -11   1  16   47.53   35.82  -1
 -11   1  16  -12.42   63.81  -1
 -11   1  16   71.95   34.28  -1
 -11   1  16  -57.55   61.30  -1
 -11   1  17   39.76   34.49  -1
 -11   1  17  -11.16   69.86  -1
 -11   1  17  -19.80   35.76  -1
 -11   1  17 -114.58   79.36  -1
 -11   1  18  159.70   38.91  -1
 -11   1  18  -15.39   70.14  -1
 -11   1  18  203.78   37.03  -1
 -11   1  18   52.01   74.64  -1
 -11   1  19  -24.87   40.27  -1
 -11   1  19  -35.19   69.65  -1
 -11   1  19  -44.90   37.19  -1
 -11   1  19  144.93   72.31  -1
 -11   1  20    6.15   40.33  -1
 -11   1  20   13.77   60.54  -1
 -11   1  20   28.10   40.21  -1
 -11   1  20   63.42   67.53  -1
 -11   1  21   70.71   42.78  -1
 -11   1  21   39.97   74.13  -1
 -11   1  21   11.31   42.27  -1
 -11   1  21   11.71   79.18  -1
 -11   2   1   93.04   38.55  -1
 -11   2   1  100.94   34.67  -1
 -11   2   1   76.07   27.55  -1
 -11   2   2 6456.82  304.69  -1
 -11   2   2 6765.44  322.24  -1
 -11   2   2 6356.97  302.21  -1
 -11   2   2 6284.35  296.31  -1
 -11   2   3 1531.00   78.27  -1
 -11   2   3 1490.76   81.00  -1
 -11   2   3 1589.09   84.81  -1
 -11   2   3 1596.35   80.06  -1
 -11   2   410163.29  475.64  -1
 -11   2   4 9255.58  436.00  -1
 -11   2   4 9866.77  463.84  -1
 -11   2   410063.44  470.80  -1
 -11   2   5 7128.52  334.64  -1
 -11   2   5 6617.18  313.46  -1
 -11   2   5 7836.53  370.04  -1
 -11   2   5 7612.63  356.73  -1
 -11   2   6 7779.04  364.29  -1
 -11   2   6 7757.86  365.81  -1
 -11   2   6 8133.05  383.35  -1
 -11   2   6 7948.48  372.16  -1
 -11   2   7  235.76   21.90  -1
 -11   2   7  268.80   34.58  -1
 -11   2   7  313.46   34.31  -1
 -11   2   7  278.18   20.19  -1
 -11   2   8  274.04   32.62  -1
 -11   2   8  328.29   41.00  -1
 -11   2   9 3833.55  187.90  -1
 -11   2   9 4447.76  212.58  -1
 -11   2   9 4583.92  220.12  -1
 -11   2  10   39.27   34.43  -1
 -11   2  10   68.23   24.36  -1
 -11   2  10   35.19   41.91  -1
 -11   2  11 2785.45  138.12  -1
 -11   2  11 2595.44  134.28  -1
 -11   2  11 2553.08  126.14  -1
 -11   2  11 2590.29  131.35  -1
 -11   2  12  119.09   35.73  -1
 -11   2  12  212.49   48.80  -1
 -11   2  12   94.46   30.65  -1
 -11   2  12  154.49   46.11  -1
 -11   2  13  133.13   36.34   1
 -11   2  13  -33.95   52.59   1
 -11   2  13  113.86   45.69  -1
 -11   2  14  586.98   47.72  -1
 -11   2  14  541.30   66.50  -1
 -11   2  14  554.00   43.63  -1
 -11   2  14  392.73   51.41  -1
 -11   2  15   53.68   39.09  -1
 -11   2  15  -37.19   64.93  -1
 -11   2  15   20.70   32.95  -1
 -11   2  15  -53.31   51.16  -1
 -11   2  16  -34.10   40.51  -1
 -11   2  16   84.60   64.96  -1
 -11   2  16   36.73   30.92  -1
 -11   2  16   -5.64   65.84  -1
 -11   2  17  243.75   41.06  -1
 -11   2  17  112.34   68.44  -1
 -11   2  17  257.30   35.91  -1
 -11   2  17  270.04   73.37  -1
 -11   2  18   34.64   36.97  -1
 -11   2  18  -43.84   73.65  -1
 -11   2  18   40.12   34.46  -1
 -11   2  18  -67.44   80.00  -1
 -11   2  19  -16.98   39.58  -1
 -11   2  19   39.91   71.89  -1
 -11   2  19   52.13   37.61  -1
 -11   2  19   44.36   67.17  -1
 -11   2  20  -54.92   43.45  -1
 -11   2  20   -0.96   63.78  -1
 -11   2  20   -0.64   36.61  -1
 -11   2  20   36.10   72.28  -1
 -11   2  21   55.55   44.51  -1
 -11   2  21  -32.89   75.25  -1
 -11   2  21    0.67   43.60  -1
 -11   2  21  -44.05   78.24  -1
 -11   3   1 1373.66   74.13  -1
 -11   3   1 1583.65   89.14   1
 -11   3   1 1494.99   80.66  -1
 -11   3   1 1273.51   67.35   1
 -11   3   2 2654.44  129.95  -1
 -11   3   2 2336.13  120.15  -1
 -11   3   2 2372.44  119.51  -1
 -11   3   2 2251.11  109.92  -1
 -11   3   3  174.43   29.30  -1
 -11   3   3   97.22   37.64  -1
 -11   3   3  146.59   32.95  -1
 -11   3   3  102.48   20.63  -1
 -11   3   4 1959.13   97.25  -1
 -11   3   4 1957.02  104.87  -1
 -11   3   4 2096.80  106.14  -1
 -11   3   4 2132.20  103.39  -1
 -11   3   514450.69  674.73  -1
 -11   3   514308.48  670.19  -1
 -11   3   514798.64  690.76  -1
 -11   3   6 1345.22   67.87  -1
 -11   3   6 1607.85   83.81  -1
 -11   3   6 1440.53   70.38  -1
 -11   3   7 2516.16  120.60  -1
 -11   3   7 2701.94  134.76  -1
 -11   3   7 2663.82  130.92  -1
 -11   3   8  124.96   20.55  -1
 -11   3   8  145.08   32.98  -1
 -11   3   8  140.45   28.78  -1
 -11   3   8  186.41   37.61  -1
 -11   3   9  107.11   26.28  -1
 -11   3   9  152.95   36.91  -1
 -11   3  10 1520.41   82.63   1
 -11   3  10 1198.48   76.07   1
 -11   3  10 1302.86   69.32  -1
 -11   3  10 1452.33   81.36  -1
 -11   3  11  113.55   36.61  -1
 -11   3  11  244.23   51.01  -1
 -11   3  11  192.52   34.01  -1
 -11   3  11  236.28   44.45  -1
 -11   3  12 2136.74  109.41  -1
 -11   3  12 2027.51  109.86  -1
 -11   3  12 2031.14  102.00  -1
 -11   3  12 2119.49  111.89  -1
 -11   3  13  468.38   47.17  -1
 -11   3  13  450.22   59.36  -1
 -11   3  13  490.77   40.88  -1
 -11   3  13  416.03   49.86  -1
 -11   3  14  547.35   46.72  -1
 -11   3  14  626.01   68.56  -1
 -11   3  14  612.10   44.11  -1
 -11   3  14  462.93   57.91  -1
 -11   3  15  452.34   45.69  -1
 -11   3  15  489.86   70.53  -1
 -11   3  15  565.20   44.21  -1
 -11   3  15  475.94   64.75  -1
 -11   3  16  146.62   42.78  -1
 -11   3  16  194.70   69.14  -1
 -11   3  16  219.21   32.44  -1
 -11   3  16  243.69   64.08  -1
 -11   3  17   70.59   38.70  -1
 -11   3  17  -57.25   67.23  -1
 -11   3  17   76.22   33.95  -1
 -11   3  17  -71.19   77.97  -1
 -11   3  18    7.23   36.40  -1
 -11   3  18  -52.62   74.55  -1
 -11   3  18  -10.22   31.26  -1
 -11   3  18   28.55   75.43  -1
 -11   3  19   71.44   39.00  -1
 -11   3  19 -116.07   81.88  -1
 -11   3  19   21.58   36.82  -1
 -11   3  19    1.43   72.47  -1
 -11   3  20    0.13   42.24  -1
 -11   3  20 -101.57   71.47  -1
 -11   3  20  -22.17   35.34  -1
 -11   3  20   -6.32   73.55  -1
 -11   3  21  100.21   48.77  -1
 -11   3  21  119.36   76.37  -1
 -11   3  21  165.29   47.81  -1
 -11   3  21  -31.23   76.19  -1
 -11   4   1  564.29   41.42  -1
 -11   4   1  394.55   47.65  -1
 -11   4   1  452.04   42.15  -1
 -11   4   1  462.02   36.25  -1
 -11   4   2 1751.57   89.47  -1
 -11   4   2 1807.55   97.94  -1
 -11   4   2 2053.53  104.96  -1
 -11   4   2 1846.88   91.62  -1
 -11   4   3   19.13   26.96  -1
 -11   4   3   12.96   40.03  -1
 -11   4   3   88.32   33.25  -1
 -11   4   3   14.85   19.50  -1
 -11   4   4 8384.18  393.94  -1
 -11   4   4 7933.35  376.09  -1
 -11   4   4 8251.05  388.80  -1
 -11   4   4 7984.79  374.28  -1
 -11   4   5 1653.24   89.98  -1
 -11   4   5 2027.82  102.27  -1
 -11   4   5 1788.48   86.63  -1
 -11   4   613119.38  616.33  -1
 -11   4   614368.99  672.61  -1
 -11   4   613597.44  634.79  -1
 -11   4   7   19.49   20.58  -1
 -11   4   7  -34.61   32.37  -1
 -11   4   7   48.38   26.03  -1
 -11   4   7  146.66   31.32   1
 -11   4   8   17.08   19.16  -1
 -11   4   8    2.66   31.98  -1
 -11   4   8   27.06   26.97  -1
 -11   4   8   21.88   31.16  -1
 -11   4   9    9.54   30.74  -1
 -11   4   9   26.72   43.99  -1
 -11   4   9   -8.95   25.40  -1
 -11   4   9  -24.70   33.92  -1
 -11   4  10 1517.69   82.87  -1
 -11   4  10 1358.23   85.72  -1
 -11   4  10 1201.50   65.05  -1
 -11   4  10 1268.97   71.41  -1
 -11   4  11 1395.14   78.46  -1
 -11   4  11 1257.17   81.39  -1
 -11   4  11 1523.43   79.33  -1
 -11   4  11 1493.78   84.87  -1
 -11   4  12   26.46   35.95  -1
 -11   4  12   64.93   53.68  -1
 -11   4  12   27.71   28.85  -1
 -11   4  12   91.38   43.12  -1
 -11   4  13  125.14   39.67  -1
 -11   4  13   70.86   55.58  -1
 -11   4  13  141.78   29.99   1
 -11   4  13  -29.26   47.11   1
 -11   4  14 1691.66   91.35  -1
 -11   4  14 1647.18  102.06  -1
 -11   4  14 1835.08   92.95   1
 -11   4  14 1490.76   89.50   1
 -11   4  15  -27.90   39.18  -1
 -11   4  15   86.96   65.51  -1
 -11   4  15    8.20   31.23  -1
 -11   4  15   43.30   58.67  -1
 -11   4  16  -32.62   40.82  -1
 -11   4  16   81.60   69.44  -1
 -11   4  16  -14.42   29.46  -1
 -11   4  16 -152.68   57.19  -1
 -11   4  17  -49.86   39.24  -1
 -11   4  17  -69.35   71.74  -1
 -11   4  17    0.38   32.25  -1
 -11   4  17  -61.03   74.07  -1
 -11   4  18   33.19   36.34  -1
 -11   4  18   -3.99   72.07  -1
 -11   4  18   32.74   32.92  -1
 -11   4  18   95.58   79.39  -1
 -11   4  19   76.55   40.12  -1
 -11   4  19   38.37   82.69  -1
 -11   4  19   13.93   32.16  -1
 -11   4  19   21.14   69.08  -1
 -11   4  20  105.32   44.18  -1
 -11   4  20  147.59   81.72  -1
 -11   4  20   92.80   36.82  -1
 -11   4  20  -62.00   64.63  -1
 -11   4  21   44.27   46.99  -1
 -11   4  21  -96.55   76.97  -1
 -11   4  21  -47.50   45.96  -1
 -11   4  21  -68.11   71.32  -1
 -11   5   1   79.94   33.40  -1
 -11   5   1   90.17   41.45  -1
 -11   5   1   44.63   39.33  -1
 -11   5   1   35.55   24.77  -1
 -11   5   2  295.31   31.50  -1
 -11   5   2  239.42   41.15  -1
 -11   5   2  238.24   33.83  -1
 -11   5   2  288.59   26.37  -1
 -11   5   3  768.83   49.65  -1
 -11   5   3  751.88   59.12  -1
 -11   5   3  926.77   55.76  -1
 -11   5   3  769.74   42.60  -1
 -11   5   4 2405.72  118.33  -1
 -11   5   4 2252.32  116.34  -1
 -11   5   4 2369.72  117.34  -1
 -11   5   4 2377.59  114.37  -1
 -11   5   512828.92  599.99  -1
 -11   5   513022.56  612.10  -1
 -11   5   513415.90  628.44  -1
 -11   5   512471.89  582.75  -1
 -11   5   6  359.45   30.77  -1
 -11   5   6  374.58   41.24  -1
 -11   5   6  417.85   36.58  -1
 -11   5   6  501.96   28.59  -1
 -11   5   7 2794.22  134.19   1
 -11   5   7 3034.77  150.04  -1
 -11   5   7 3322.21  160.30  -1
 -11   5   7 3349.44  160.75  -1
 -11   5   8 1061.71   55.43  -1
 -11   5   8 1014.51   62.60  -1
 -11   5   8  933.12   52.34  -1
 -11   5   8 1089.85   59.58  -1
 -11   5   9 1152.48   66.57  -1
 -11   5   9 1078.66   58.43  -1
 -11   5   9 1118.29   61.39  -1
 -11   5  10  692.88   50.89  -1
 -11   5  10  559.15   65.02  -1
 -11   5  10  543.11   37.61  -1
 -11   5  10  540.09   41.91  -1
 -11   5  11  882.29   59.61  -1
 -11   5  11 1039.02   79.15  -1
 -11   5  11  895.60   51.71  -1
 -11   5  11  783.96   51.32  -1
 -11   5  12 1253.24   74.61   1
 -11   5  12  953.09   75.07   1
 -11   5  12 1085.31   60.15  -1
 -11   5  12 1009.37   65.87  -1
 -11   5  13  492.88   46.90  -1
 -11   5  13  444.78   60.27  -1
 -11   5  13  465.65   38.31  -1
 -11   5  13  465.35   51.32  -1
 -11   5  14  -23.82   38.52  -1
 -11   5  14    9.87   58.21  -1
 -11   5  14   47.56   27.35  -1
 -11   5  14   65.69   46.66  -1
 -11   5  15  423.60   47.96   1
 -11   5  15  181.75   64.08   1
 -11   5  15  381.54   35.67  -1
 -11   5  15  481.69   65.11  -1
 -11   5  16   30.47   42.09  -1
 -11   5  16 -152.68   72.92  -1
 -11   5  16   23.25   30.47  -1
 -11   5  16  -14.99   58.67  -1
 -11   5  17   48.96   40.97  -1
 -11   5  17   43.21   75.67  -1
 -11   5  17  124.93   34.31  -1
 -11   5  17   82.66   71.59  -1
 -11   5  18  225.66   43.36  -1
 -11   5  18  197.52   72.95  -1
 -11   5  18  240.18   35.76  -1
 -11   5  18  129.29   75.49  -1
 -11   5  19   25.86   37.82  -1
 -11   5  19   17.73   78.67  -1
 -11   5  19   39.18   33.22  -1
 -11   5  19  105.38   75.43  -1
 -11   5  20   33.65   41.15  -1
 -11   5  20   10.30   81.88  -1
 -11   5  20   20.31   38.55  -1
 -11   5  20  -37.58   73.34  -1
 -11   5  21  281.81   47.87  -1
 -11   5  21   84.51   81.94  -1
 -11   5  21  423.60   48.35   1
 -11   5  21  156.52   85.63   1
 -11   6   1 1529.79   82.84  -1
 -11   6   1 1239.32   77.00  -1
 -11   6   1 1308.61   75.13  -1
 -11   6   1 1117.69   60.45  -1
 -11   6   2 1956.11  101.18  -1
 -11   6   2 1813.29  100.09  -1
 -11   6   2 2014.20  102.72  -1
 -11   6   2 2043.85  100.30  -1
 -11   6   3 3043.84  148.50  -1
 -11   6   3 2835.98  143.02  -1
 -11   6   3 3416.00  166.02  -1
 -11   6   3 2741.58  131.44  -1
 -11   6   4 2038.41  103.18   1
 -11   6   4 2011.17  108.23  -1
 -11   6   4 2494.68  122.60   1
 -11   6   4 2199.37  105.63  -1
 -11   6   5  156.79   25.59   1
 -11   6   5  173.98   40.63  -1
 -11   6   5  261.45   30.92   1
 -11   6   5  168.56   15.51  -1
 -11   6   6 6220.81  293.40  -1
 -11   6   6 5630.81  269.62  -1
 -11   6   6 6172.40  291.83  -1
 -11   6   6 6311.59  297.46  -1
 -11   6   7  229.62   26.96  -1
 -11   6   7  240.42   41.94  -1
 -11   6   7  268.02   28.71  -1
 -11   6   7  307.41   29.11  -1
 -11   6   8  276.76   24.89  -1
 -11   6   8  316.79   41.66  -1
 -11   6   8  311.04   27.49  -1
 -11   6   8  383.35   31.56  -1
 -11   6   9 5189.06  248.44  -1
 -11   6   9 4992.39  236.79  -1
 -11   6   9 5313.11  251.34  -1
 -11   6  10 1843.25   98.15  -1
 -11   6  10 1841.43  109.50  -1
 -11   6  10 1589.39   80.36  -1
 -11   6  10 1627.22   83.60  -1
 -11   6  11  107.32   37.85  -1
 -11   6  11  -26.10   60.06  -1
 -11   6  11   20.18   20.43  -1
 -11   6  11    2.98   33.49  -1
 -11   6  12  268.47   40.09  -1
 -11   6  12  256.46   58.85  -1
 -11   6  12  221.09   29.72  -1
 -11   6  12  198.15   36.73  -1
 -11   6  13   60.27   38.82  -1
 -11   6  13   73.40   59.30  -1
 -11   6  13   33.74   26.38  -1
 -11   6  13  120.21   48.41  -1
 -11   6  14 1541.29   87.17  -1
 -11   6  14 1393.03   92.68  -1
 -11   6  14 1597.56   82.09  -1
 -11   6  14 1487.43   90.53  -1
 -11   6  15   -2.32   40.42  -1
 -11   6  15  -40.70   63.09  -1
 -11   6  15   47.53   27.90  -1
 -11   6  15   58.76   58.15  -1
 -11   6  16   19.35   41.75  -1
 -11   6  16   78.91   68.11  -1
 -11   6  16   58.37   29.82  -1
 -11   6  16   19.83   60.82  -1
 -11   6  17  470.19   49.20  -1
 -11   6  17  499.24   84.72  -1
 -11   6  17  546.44   42.90  -1
 -11   6  17  450.52   78.12  -1
 -11   6  18  -36.52   39.30  -1
 -11   6  18  -95.22   77.06  -1
 -11   6  18    6.13   31.56  -1
 -11   6  18  -57.67   69.95  -1
 -11   6  19   96.52   40.70  -1
 -11   6  19  156.19   82.42  -1
 -11   6  19   18.18   33.25  -1
 -11   6  19   58.88   67.02  -1
 -11   6  20  258.51   43.18  -1
 -11   6  20  104.20   80.00  -1
 -11   6  20  315.58   45.42  -1
 -11   6  20  192.40   77.34  -1
 -11   6  21  -62.48   45.20  -1
 -11   6  21   65.02   76.34  -1
 -11   6  21   53.37   42.36  -1
 -11   6  21 -105.54   86.87  -1
 -11   7   1  319.51   38.21  -1
 -11   7   1  280.51   44.39  -1
 -11   7   1  226.05   38.18  -1
 -11   7   1  228.83   27.99  -1
 -11   7   2 2379.10  119.97  -1
 -11   7   2 2298.92  121.69  -1
 -11   7   2 2572.44  127.35  -1
 -11   7   2 1999.37   98.12  -1
 -11   7   3 4450.79  213.98  -1
 -11   7   3 3897.09  192.80  -1
 -11   7   3 4254.12  203.24  -1
 -11   7   3 4069.55  192.46  -1
 -11   7   4 3198.15  156.03  -1
 -11   7   4 2843.84  142.93  -1
 -11   7   4 3273.79  157.52  -1
 -11   7   4 2770.93  131.35  -1
 -11   7   5 2240.52  111.32   1
 -11   7   5 2144.00  113.34  -1
 -11   7   5 2898.61  140.36   1
 -11   7   5 2104.67   99.94  -1
 -11   7   6   28.28   25.61  -1
 -11   7   6   77.16   41.03  -1
 -11   7   7 2156.71  106.11  -1
 -11   7   7 1891.96  102.12  -1
 -11   7   7 1961.55   95.76  -1
 -11   7   7 1988.48   96.46  -1
 -11   7   8 3664.11  174.76  -1
 -11   7   8 3452.31  170.38  -1
 -11   7   9  -18.20   22.21  -1
 -11   7   9   18.70   36.58  -1
 -11   7   9   45.66   20.46  -1
 -11   7   9   28.18   23.89  -1
 -11   7  10 5664.09  271.43  -1
 -11   7  10 5639.88  275.00  -1
 -11   7  10 4901.61  232.16  -1
 -11   7  10 5134.59  243.60  -1
 -11   7  11  819.05   55.85  -1
 -11   7  11  920.72   77.70  -1
 -11   7  11  751.88   43.87  -1
 -11   7  11  743.11   49.77  -1
 -11   7  12  159.27   38.40  -1
 -11   7  12   33.89   58.37  -1
 -11   7  12  113.83   22.53  -1
 -11   7  12  143.39   35.73  -1
 -11   7  13 1266.25   72.71  -1
 -11   7  13 1376.39   93.58  -1
 -11   7  13 1180.93   61.42  -1
 -11   7  13 1090.16   67.32  -1
 -11   7  14   85.72   39.85  -1
 -11   7  14   53.28   66.47  -1
 -11   7  14  116.16   27.56  -1
 -11   7  14   93.40   49.71  -1
 -11   7  15  195.46   42.93  -1
 -11   7  15  283.60   67.26  -1
 -11   7  15  179.36   28.71  -1
 -11   7  15  206.56   60.03  -1
 -11   7  16  207.53   42.30  -1
 -11   7  16  117.40   72.04  -1
 -11   7  16  207.47   31.29  -1
 -11   7  16  276.67   70.11  -1
 -11   7  17   61.78   40.79  -1
 -11   7  17   21.65   73.68  -1
 -11   7  17  -38.76   29.39  -1
 -11   7  17   71.80   78.27  -1
 -11   7  18  545.53   51.29  -1
 -11   7  18  476.24   80.15  -1
 -11   7  18  469.28   40.30  -1
 -11   7  18  352.49   82.90  -1
 -11   7  19  -10.66   42.12  -1
 -11   7  19   58.31   78.85  -1
 -11   7  19    5.79   34.22  -1
 -11   7  19 -129.74   76.85  -1
 -11   7  20  -35.37   39.00  -1
 -11   7  20 -121.39   79.24  -1
 -11   7  20  -12.55   39.21  -1
 -11   7  20    8.07   67.62  -1
 -11   7  21   85.38   47.75  -1
 -11   7  21  183.27   85.63  -1
 -11   7  21  163.78   45.66  -1
 -11   7  21   10.63   88.38  -1
 -11   8   1 6462.87  308.32  -1
 -11   8   1 5866.81  282.84  -1
 -11   8   1 6556.67  310.74  -1
 -11   8   1 5894.04  278.91  -1
 -11   8   2 3101.33  154.34  -1
 -11   8   2 2754.28  140.06  -1
 -11   8   2 3186.05  154.34  -1
 -11   8   2 2708.60  130.07  -1
 -11   8   3 4822.95  231.22  -1
 -11   8   3 4741.25  229.68  -1
 -11   8   3 5370.60  254.46  -1
 -11   8   3 4910.69  231.40  -1
 -11   8   4 1075.03   61.75  -1
 -11   8   4  933.12   64.27  -1
 -11   8   4 1190.00   61.97  -1
 -11   8   4  986.98   48.59  -1
 -11   8   5   71.10   31.65  -1
 -11   8   5  203.05   43.93  -1
 -11   8   6  777.90   47.90  -1
 -11   8   6  711.04   55.31  -1
 -11   8   7   72.07   26.78  -1
 -11   8   7   67.93   39.12  -1
 -11   8   8  876.84   51.16  -1
 -11   8   8  851.73   60.21  -1
 -11   8   910623.19  497.42  -1
 -11   8   9 9146.66  432.37  -1
 -11   8  10  796.97   56.88  -1
 -11   8  10  963.68   86.20  -1
 -11   8  11 3996.93  194.82  -1
 -11   8  11 3679.24  188.92  -1
 -11   8  12  380.93   44.02  -1
 -11   8  12  493.79   68.99  -1
 -11   8  13   37.67   36.22  -1
 -11   8  13  -65.11   61.21  -1
 -11   8  13    2.72   19.55  -1
 -11   8  13  -17.81   38.76  -1
 -11   8  14  632.67   49.86  -1
 -11   8  14  610.28   71.56  -1
 -11   8  14  658.39   39.45  -1
 -11   8  14  599.69   56.40  -1
 -11   8  15   47.72   39.82  -1
 -11   8  15   48.99   66.78  -1
 -11   8  15  -20.85   26.81  -1
 -11   8  15  -23.70   58.70  -1
 -11   8  16    6.47   38.88  -1
 -11   8  16   67.96   69.11  -1
 -11   8  16   -2.06   25.89  -1
 -11   8  16   78.21   81.72  -1
 -11   8  17  854.15   62.00  -1
 -11   8  17  876.84   83.96  -1
 -11   8  17  919.51   55.04  -1
 -11   8  17  810.58   89.92  -1
 -11   8  18  -48.02   40.51  -1
 -11   8  18   67.23   78.58  -1
 -11   8  18   10.69   32.53  -1
 -11   8  18   91.41   75.34  -1
 -11   8  19  -12.06   40.63  -1
 -11   8  19   25.68   86.32  -1
 -11   8  19   58.64   33.04  -1
 -11   8  19    4.60   72.37  -1
 -11   8  20  126.78   41.85  -1
 -11   8  20  -15.44   76.85  -1
 -11   8  20   60.82   38.15  -1
 -11   8  20   84.05   67.23  -1
 -11   9   1   52.47   33.13  -1
 -11   9   1    4.27   45.02  -1
 -11   9   1   66.44   34.28  -1
 -11   9   1   42.48   22.83  -1
 -11   9   2 5676.19  271.53  -1
 -11   9   2 4822.95  235.67  -1
 -11   9   2 5942.45  281.18  -1
 -11   9   2 5068.03  239.18  -1
 -11   9   3 3936.42  190.16  -1
 -11   9   3 3573.34  179.36  -1
 -11   9   3 4054.42  193.10  -1
 -11   9   3 3845.65  181.78  -1
 -11   9   4 4012.06  193.89  -1
 -11   9   4 3676.21  183.45  -1
 -11   9   4 3612.67  172.31  -1
 -11   9   4 3567.29  170.98  -1
 -11   9   5  109.47   32.19  -1
 -11   9   5   78.30   43.21  -1
 -11   9   6  852.64   49.86  -1
 -11   9   6  679.27   54.34  -1
 -11   9   7  694.40   44.66  -1
 -11   9   7  622.99   53.77  -1
 -11   9   8 5128.54  243.05  -1
 -11   9   8 4511.30  219.91  -1
 -11   9   9  138.15   23.50  -1
 -11   9   9  104.39   42.63  -1
 -11   9  10 6977.24  330.71  -1
 -11   9  10 7461.35  360.06  -1
 -11   9  11  296.03   47.90  -1
 -11   9  11  239.30   71.10  -1
 -11   9  12  632.97   50.65  -1
 -11   9  12  691.97   71.35  -1
 -11   9  13   90.62   38.18  -1
 -11   9  13   22.64   58.82  -1
 -11   9  13   23.24   17.94  -1
 -11   9  13  -19.97   35.43  -1
 -11   9  14  -15.17   37.58  -1
 -11   9  14   76.19   66.99  -1
 -11   9  14   -4.19   19.48  -1
 -11   9  14  -23.52   40.54  -1
 -11   9  15  118.06   41.24  -1
 -11   9  15  130.92   63.81  -1
 -11   9  15  111.47   23.04  -1
 -11   9  15  127.05   50.92  -1
 -11   9  16  346.14   45.32  -1
 -11   9  16  305.90   74.25  -1
 -11   9  16  388.20   31.77  -1
 -11   9  16  289.56   57.19  -1
 -11   9  17   86.44   39.45  -1
 -11   9  17   51.56   75.40  -1
 -11   9  17   24.29   27.88  -1
 -11   9  17   -9.56   67.99  -1
 -11   9  18  280.36   43.21  -1
 -11   9  18  220.36   84.36  -1
 -11   9  18  304.99   35.34  -1
 -11   9  18  256.85   67.90  -1
 -11   9  19   79.79   42.15  -1
 -11   9  19  -16.55   79.03  -1
 -11   9  19  150.23   34.43  -1
 -11   9  19    8.17   68.71  -1
 -11   9  20   25.61   40.91  -1
 -11   9  20  -42.21   64.54  -1
 -11   9  20   41.66   39.03  -1
 -11   9  20    2.93   66.57  -1
 -11  10   1 3400.87  167.56  -1
 -11  10   1 3131.59  160.03  -1
 -11  10   1 3443.23  166.35  -1
 -11  10   1 3110.41  149.38  -1
 -11  10   2 3670.16  180.03  -1
 -11  10   2 3261.69  165.63  -1
 -11  10   2 3957.60  189.32  -1
 -11  10   2 3358.51  159.64  -1
 -11  10   3 3794.21  185.02  -1
 -11  10   3 3479.54  174.37  -1
 -11  10   3 3751.85  178.55  -1
 -11  10   3 3627.80  171.95  -1
 -11  10   4   31.44   33.34  -1
 -11  10   4  110.38   42.93  -1
 -11  10   5   86.87   28.41  -1
 -11  10   5   28.44   38.94  -1
 -11  10   6   21.45   23.42  -1
 -11  10   6   65.87   38.18  -1
 -11  10   7  927.37   54.22  -1
 -11  10   7  777.60   59.79  -1
 -11  10   8  515.27   38.34  -1
 -11  10   8  573.37   54.43  -1
 -11  10   9 5903.12  278.88  -1
 -11  10   9 5863.78  281.30  -1
 -11  10  10   -5.86   29.85  -1
 -11  10  10  -17.49   68.99  -1
 -11  10  11 2502.55  129.23  -1
 -11  10  11 2476.83  140.24  -1
 -11  10  12   47.23   40.51  -1
 -11  10  12   -4.82   63.90  -1
 -11  10  13   87.08   37.40  -1
 -11  10  13  126.29   68.29  -1
 -11  10  14   42.57   31.80  -1
 -11  10  14   52.92   68.77  -1
 -11  10  14   22.57   19.51  -1
 -11  10  14   -0.77   38.00  -1
 -11  10  15   39.97   37.58  -1
 -11  10  15   62.00   69.35  -1
 -11  10  15   50.56   20.80  -1
 -11  10  15   22.47   44.51  -1
 -11  10  16   25.79   37.16  -1
 -11  10  16  221.69   74.52  -1
 -11  10  16   -4.24   21.00  -1
 -11  10  16   70.89   52.13  -1
 -11  10  17  328.89   44.54  -1
 -11  10  17  467.77   76.46  -1
 -11  10  17  561.87   40.09   1
 -11  10  17  308.02   60.85   1
 -11  10  18  137.00   42.66  -1
 -11  10  18  112.07   80.18  -1
 -11  10  18  151.28   30.92  -1
 -11  10  18  134.22   68.05  -1
 -11  10  19   40.79   38.64  -1
 -11  10  19   46.32   79.24  -1
 -11  10  19   77.58   34.49  -1
 -11  10  19   10.18   64.93  -1
 -11  10  20    1.99   45.39  -1
 -11  10  20    6.94   70.35  -1
 -11  10  20   84.90   39.00  -1
 -11  10  20    9.85   63.63  -1
 -11  11   1 2773.95  138.30  -1
 -11  11   1 2071.69  110.56  -1
 -11  11   1 2456.56  121.57  -1
 -11  11   1 2281.97  111.28  -1
 -11  11   2 2600.28  129.86  -1
 -11  11   2 2292.26  120.12  -1
 -11  11   2 2714.95  131.62  -1
 -11  11   2 2353.99  112.98  -1
 -11  11   3 2911.01  143.30  -1
 -11  11   3 2692.26  137.52  -1
 -11  11   3 2528.27  122.45  -1
 -11  11   4  652.04   44.78  -1
 -11  11   4  607.86   51.41  -1
 -11  11   5 1894.08   96.28  -1
 -11  11   5 1675.93   92.28  -1
 -11  11   6  131.16   28.12  -1
 -11  11   6   64.36   39.33  -1
 -11  11   7  373.67   34.34  -1
 -11  11   7  277.67   45.78  -1
 -11  11   8 2065.94  102.66  -1
 -11  11   8 1990.60  107.74  -1
 -11  11   9  360.96   31.13  -1
 -11  11   9  388.20   41.42  -1
 -11  11  10 2386.36  121.45  -1
 -11  11  10 2747.32  151.41  -1
 -11  11  11  365.20   43.60  -1
 -11  11  11  359.15   73.04  -1
 -11  11  12  580.02   53.31  -1
 -11  11  12  511.04   73.40  -1
 -11  11  13   43.00   40.30  -1
 -11  11  13  -27.82   66.23  -1
 -11  11  14    3.60   40.33  -1
 -11  11  14  -90.20   70.29  -1
 -11  11  14   -5.49   17.26  -1
 -11  11  14  -18.66   27.51  -1
 -11  11  15  110.35   41.51  -1
 -11  11  15   87.44   64.72  -1
 -11  11  15   22.13   20.52  -1
 -11  11  15   30.95   34.80  -1
 -11  11  16  150.83   39.88  -1
 -11  11  16  195.07   74.04  -1
 -11  11  16  195.31   23.48   1
 -11  11  16   59.42   43.90   1
 -11  11  17   37.28   79.82  -1
 -11  11  17   61.91   25.89  -1
 -11  11  17   35.52   50.35  -1
 -11  11  18   77.43   36.79  -1
 -11  11  18  -22.87   74.76  -1
 -11  11  18   94.55   31.16  -1
 -11  11  18   35.64   58.06  -1
 -11  11  19  102.42   41.24  -1
 -11  11  19   45.02   78.06  -1
 -11  11  19  158.12   38.97  -1
 -11  11  19   96.58   56.88  -1
 -11  12   1  552.49   46.66  -1
 -11  12   1  459.00   52.71  -1
 -11  12   1  616.33   46.50  -1
 -11  12   1  422.39   31.50  -1
 -11  12   2 2587.27  130.20  -1
 -11  12   2 2267.75  121.21  -1
 -11  12   2 2490.14  121.45  -1
 -11  12   2 2493.17  119.39  -1
 -11  12   3 1031.46   63.15  -1
 -11  12   3  880.48   62.48  -1
 -11  12   4   18.37   31.71  -1
 -11  12   4   12.87   38.70  -1
 -11  12   5  229.32   34.28  -1
 -11  12   5  280.39   40.73  -1
 -11  12   6  426.02   36.28  -1
 -11  12   6  475.94   49.65  -1
 -11  12   7  894.39   52.28  -1
 -11  12   7  756.72   60.12  -1
 -11  12   8  176.34   26.93  -1
 -11  12   8  143.48   41.03  -1
 -11  12   9 1276.54   67.11  -1
 -11  12   9 1206.64   71.32  -1
 -11  12  10  737.97   53.71  -1
 -11  12  10  791.22   82.18  -1
 -11  12  11  655.36   52.95  -1
 -11  12  11  579.72   74.01  -1
 -11  12  12  165.81   43.72  -1
 -11  12  12   79.36   66.23  -1
 -11  12  13  236.03   41.24  -1
 -11  12  13  225.96   71.07  -1
 -11  12  14  109.95   40.48  -1
 -11  12  14  155.28   74.83  -1
 -11  12  15   14.36   37.52  -1
 -11  12  15   84.14   68.80  -1
 -11  12  16   42.42   37.88  -1
 -11  12  16    9.06   70.29  -1
 -11  12  16   58.64   22.33  -1
 -11  12  16  -50.86   37.94  -1
 -11  12  17   13.25   36.19  -1
 -11  12  17  101.94   68.11  -1
 -11  12  17   38.64   24.73  -1
 -11  12  17   64.14   46.02  -1
 -11  12  18   78.58   41.12  -1
 -11  12  18  197.24   31.19  -1
 -11  12  18  120.57   50.35  -1
 -11  12  19   65.35   40.42  -1
 -11  12  19  153.83   67.78  -1
 -11  12  19  151.56   36.37  -1
 -11  12  19    3.78   50.62  -1
 -11  13   1 1937.05  101.72  -1
 -11  13   1 1611.78   95.40  -1
 -11  13   1 1840.53   94.98  -1
 -11  13   1 1699.53   84.75  -1
 -11  13   2  168.11   29.42  -1
 -11  13   2  107.81   48.08  -1
 -11  13   3  386.99   35.31  -1
 -11  13   3  334.94   49.08  -1
 -11  13   4   62.54   30.24  -1
 -11  13   4   66.20   39.36  -1
 -11  13   5  263.66   34.16  -1
 -11  13   5  290.56   41.51  -1
 -11  13   6 2232.35  110.59  -1
 -11  13   6 2137.35  113.95  -1
 -11  13   7  207.14   28.99  -1
 -11  13   7  274.34   46.75  -1
 -11  13   8  330.10   30.68  -1
 -11  13   8  301.75   39.79  -1
 -11  13   9  206.53   26.96  -1
 -11  13   9  206.93   42.93  -1
 -11  13  10  276.88   35.91  -1
 -11  13  10  283.08   70.07  -1
 -11  13  11  302.18   45.84  -1
 -11  13  11  314.07   72.53  -1
 -11  13  12  574.28   53.31  -1
 -11  13  12  490.16   74.25  -1
 -11  13  13   51.26   41.42  -1
 -11  13  13   64.72   66.20  -1
 -11  13  14  380.63   45.99  -1
 -11  13  14  392.43   70.83  -1
 -11  13  15  233.95   40.76  -1
 -11  13  15  270.95   70.71  -1
 -11  13  16   44.05   38.18  -1
 -11  13  16   47.84   70.83  -1
 -11  13  17   57.46   36.13  -1
 -11  13  17  101.48   69.38  -1
 -11  13  18   83.15   37.49  -1
 -11  13  18   15.16   70.20  -1
 -11  13  18   16.57   26.80  -1
 -11  13  18  -11.61   44.93  -1
 -11  13  19   31.04   40.06  -1
 -11  13  19  -19.84   66.26  -1
 -11  13  19   25.83   25.33  -1
 -11  13  19    3.15   51.29  -1
 -11  14   1  754.91   50.26  -1
 -11  14   1  707.10   62.27  -1
 -11  14   1  701.66   47.38  -1
 -11  14   2  450.83   42.90  -1
 -11  14   2  307.11   53.19  -1
 -11  14   3  186.02   34.46  -1
 -11  14   3   88.38   46.47  -1
 -11  14   4   70.56   30.65  -1
 -11  14   4   64.60   39.36  -1
 -11  14   5 1036.30   57.85  -1
 -11  14   5  889.85   61.15  -1
 -11  14   6  451.74   34.98  -1
 -11  14   6  494.70   54.13  -1
 -11  14   7 1257.48   66.23  -1
 -11  14   7 1029.04   69.68  -1
 -11  14   8   20.12   22.29  -1
 -11  14   8  -37.85   34.58  -1
 -11  14   9  263.08   28.31  -1
 -11  14   9  302.87   46.29  -1
 -11  14  10  229.68   39.49  -1
 -11  14  10  222.09   71.77  -1
 -11  14  11   -0.35   31.83  -1
 -11  14  11    5.51   67.56  -1
 -11  14  12   23.66   44.63  -1
 -11  14  12  212.71   67.11  -1
 -11  14  13 1515.26   88.47  -1
 -11  14  13 1524.04  103.12  -1
 -11  14  14  374.58   45.60  -1
 -11  14  14  262.39   72.01  -1
 -11  14  15   21.49   38.31  -1
 -11  14  15  213.13   71.74  -1
 -11  14  16   46.84   31.13  -1
 -11  14  16  -33.55   69.50  -1
 -11  14  17   13.73   34.13  -1
 -11  14  17  -62.27   68.89  -1
 -11  14  18  -24.78   36.58  -1
 -11  14  18   30.47   61.85  -1
 -11  15   1  205.02   37.28  -1
 -11  15   1   89.29   44.90  -1
 -11  15   2   71.71   31.16  -1
 -11  15   2   47.41   48.59  -1
 -11  15   3   31.68   26.77  -1
 -11  15   3  -20.49   47.59  -1
 -11  15   4 1864.43   96.31  -1
 -11  15   4 1608.46   92.56  -1
 -11  15   5  506.50   40.48  -1
 -11  15   5  407.56   49.08  -1
 -11  15   6  122.21   28.77  -1
 -11  15   6   60.76   45.93  -1
 -11  15   7 1088.04   59.49  -1
 -11  15   7  947.65   63.63  -1
 -11  15   8  686.83   41.75  -1
 -11  15   8  627.23   55.37  -1
 -11  15   9  211.47   25.24  -1
 -11  15   9  101.81   37.16  -1
 -11  15  10  111.77   41.94  -1
 -11  15  10   47.20   68.47  -1
 -11  15  11  111.56   35.34  -1
 -11  15  11    6.01   66.69  -1
 -11  15  12  865.04   57.52  -1
 -11  15  12  708.31   77.94  -1
 -11  15  13  649.62   58.79  -1
 -11  15  13  645.38   78.73  -1
 -11  15  14  916.18   61.48  -1
 -11  15  14 1052.33   92.04  -1
 -11  15  15  -21.22   36.31  -1
 -11  15  15  -45.51   71.10  -1
 -11  15  16   -0.37   37.97  -1
 -11  15  16   74.19   69.95  -1
 -11  15  17   27.36   38.18  -1
 -11  15  17  -20.85   69.95  -1
 -11  15  18  -18.13   36.22  -1
 -11  15  18   55.94   66.32  -1
 -11  16   1 1345.83   72.95  -1
 -11  16   1 1218.14   75.13  -1
 -11  16   2   96.55   33.28  -1
 -11  16   2  114.67   49.32  -1
 -11  16   3  479.87   41.21  -1
 -11  16   3  492.58   56.34  -1
 -11  16   4   44.78   26.22  -1
 -11  16   4   17.16   40.39  -1
 -11  16   5  939.78   54.83  -1
 -11  16   5  853.24   64.39  -1
 -11  16   6  884.71   52.83  -1
 -11  16   6  788.80   62.54  -1
 -11  16   7  348.26   32.77  -1
 -11  16   7  327.08   43.06  -1
 -11  16   8   48.56   23.42  -1
 -11  16   8   24.77   43.42  -1
 -11  16   9   67.53   20.83  -1
 -11  16   9   27.32   39.00  -1
 -11  16  10   14.49   34.16  -1
 -11  16  10   21.71   66.23  -1
 -11  16  11   27.05   35.55  -1
 -11  16  11   14.67   68.26  -1
 -11  16  12  666.26   58.34  -1
 -11  16  12  730.10   75.88  -1
 -11  16  13 1717.08   98.67  -1
 -11  16  13 1790.90  115.04  -1
 -11  16  14  197.52   44.05  -1
 -11  16  14  260.91   78.30  -1
 -11  16  15  136.49   41.21  -1
 -11  16  15    6.83   82.99  -1
 -11  16  16   -9.62   35.70  -1
 -11  16  16   27.10   70.86  -1
 -11  16  17  -28.99   36.97  -1
 -11  16  17  -27.02   66.60  -1
 -11  17   1  249.38   38.06  -1
 -11  17   1  248.80   42.84  -1
 -11  17   2   28.59   32.16  -1
 -11  17   2   56.28   47.90  -1
 -11  17   3   10.29   28.65  -1
 -11  17   3   84.11   46.50  -1
 -11  17   4 1252.94   70.62  -1
 -11  17   4  999.38   66.20  -1
 -11  17   5   28.45   26.83  -1
 -11  17   5   28.48   46.23  -1
 -11  17   6  492.88   35.43  -1
 -11  17   6  424.20   47.35  -1
 -11  17   7  216.58   29.36  -1
 -11  17   7  170.35   47.99  -1
 -11  17   8   35.52   24.04  -1
 -11  17   8   54.16   37.22  -1
 -11  17   9  108.29   19.56  -1
 -11  17   9   91.89   43.21  -1
 -11  17  10   94.22   39.88  -1
 -11  17  10   78.61   62.66  -1
 -11  17  11   96.19   31.47  -1
 -11  17  11  141.69   66.38  -1
 -11  17  12  517.70   45.60   1
 -11  17  12  794.55   79.91   1
 -11  17  13  515.88   48.41  -1
 -11  17  13  488.95   75.64  -1
 -11  17  14  630.25   56.04  -1
 -11  17  14  691.67   84.20  -1
 -11  17  15   30.24   38.94  -1
 -11  17  15    8.12   74.46  -1
 -11  17  16   40.97   41.57  -1
 -11  17  16   15.54   69.02  -1
 -11  17  17   38.94   38.15  -1
 -11  17  17   11.03   69.26  -1
 -11  18   1  200.72   37.09  -1
 -11  18   1  210.83   41.72   1
 -11  18   1   70.41   18.36   1
 -11  18   2  963.68   59.12  -1
 -11  18   2  691.97   62.27  -1
 -11  18   3   32.80   33.86  -1
 -11  18   3  -34.49   45.42  -1
 -11  18   4  -46.32   26.47  -1
 -11  18   4   56.28   40.67  -1
 -11  18   5  851.13   52.47  -1
 -11  18   5  670.49   61.42  -1
 -11  18   6  190.59   30.08  -1
 -11  18   6  115.25   39.36  -1
 -11  18   7  428.74   31.59  -1
 -11  18   7  418.76   52.31  -1
 -11  18   8  271.68   29.21  -1
 -11  18   8  257.24   43.60  -1
 -11  18   9  411.49   30.77  -1
 -11  18   9  331.62   41.09  -1
 -11  18  10   -2.44   41.69  -1
 -11  18  10   68.47   63.39  -1
 -11  18  11   38.12   40.45  -1
 -11  18  11   22.48   64.81  -1
 -11  18  12  277.55   39.73  -1
 -11  18  12  330.71   67.50  -1
 -11  18  13  613.61   54.98  -1
 -11  18  13  645.38   77.64  -1
 -11  18  14   -8.14   45.45  -1
 -11  18  14  -22.41   74.55  -1
 -11  18  15   68.17   44.02  -1
 -11  18  15   96.28   67.93  -1
 -11  18  16  -16.04   37.88  -1
 -11  18  16   -7.39   66.75  -1
 -11  19   1  858.69   53.77  -1
 -11  19   1  641.45   55.31  -1
 -11  19   2  140.06   34.01  -1
 -11  19   2   73.68   50.17  -1
 -11  19   3   73.43   28.79  -1
 -11  19   3  126.78   41.45  -1
 -11  19   4   14.34   31.71  -1
 -11  19   4   71.44   44.96  -1
 -11  19   5  372.16   33.59  -1
 -11  19   5  325.56   47.87  -1
 -11  19   6  791.52   49.59  -1
 -11  19   6  648.10   57.49  -1
 -11  19   7  -13.17   24.23  -1
 -11  19   7   -0.35   38.03  -1
 -11  19   8   59.97   21.18  -1
 -11  19   8   60.33   44.57  -1
 -11  19   9   37.16   39.52  -1
 -11  19  10  127.71   31.65   1
 -11  19  10  476.55   69.11   1
 -11  19  11   22.06   34.49  -1
 -11  19  11  141.66   63.87  -1
 -11  19  12   10.87   33.92  -1
 -11  19  12  121.63   65.23  -1
 -11  19  13  136.73   38.67  -1
 -11  19  13   63.42   67.59  -1
 -11  19  14   89.92   39.42  -1
 -11  19  14   70.95   67.68  -1
 -11  19  15  -58.12   41.21  -1
 -11  19  15   17.66   64.84  -1
 -11  20   1   29.01   33.40  -1
 -11  20   1   48.08   41.57  -1
 -11  20   2 1141.89   63.33  -1
 -11  20   2  959.14   72.92  -1
 -11  20   3  153.74   33.92  -1
 -11  20   3  136.37   42.24  -1
 -11  20   4  401.21   33.83  -1
 -11  20   4  415.73   53.31  -1
 -11  20   5  171.53   30.83  -1
 -11  20   5  110.35   40.45  -1
 -11  20   6  269.07   26.76  -1
 -11  20   6  220.88   48.65  -1
 -11  20   7   -8.16   25.36  -1
 -11  20   7  -39.97   38.88  -1
 -11  20   8    9.90   20.37  -1
 -11  20   8  -13.60   37.76  -1
 -11  20   9   32.44   42.69  -1
 -11  20   9    2.43   54.89  -1
 -11  20  10   66.32   42.45  -1
 -11  20  10   72.98   62.39  -1
 -11  20  11   -5.71   39.36  -1
 -11  20  11   15.33   64.54  -1
 -11  20  12   75.82   36.88  -1
 -11  20  12  145.66   70.20  -1
 -11  20  13   22.07   33.13  -1
 -11  20  13  -85.93   62.81  -1
 -11  20  14   11.81   44.11  -1
 -11  20  14   18.05   65.32  -1
 -11  21   1  423.60   36.04  -1
 -11  21   1  311.95   46.96  -1
 -11  21   2   25.33   33.59  -1
 -11  21   2   30.03   48.68  -1
 -11  21   3   24.15   25.98  -1
 -11  21   3   58.64   38.73  -1
 -11  21   4  264.78   32.01  -1
 -11  21   4  236.58   48.20  -1
 -11  21   5  365.50   31.71  -1
 -11  21   5  270.41   46.23  -1
 -11  21   6   38.31   25.62  -1
 -11  21   6   86.99   40.63  -1
 -11  21   7   16.68   20.25  -1
 -11  21   7   31.86   45.36  -1
 -11  21   8   15.85   24.12  -1
 -11  21   8    8.57   39.73  -1
 -11  21   9  -11.47   35.31  -1
 -11  21   9   12.26   51.04  -1
 -11  21  10  -41.18   38.82  -1
 -11  21  10   59.00   69.20  -1
 -11  21  11  -11.06   40.91  -1
 -11  21  11    5.71   66.57  -1
 -11  21  12   59.33   39.91  -1
 -11  21  12   13.55   65.26  -1
 -11  21  13  -17.33   34.28  -1
 -11  21  13   74.16   60.73  -1
 -11  22   1  346.14   38.61  -1
 -11  22   1  266.87   47.75  -1
 -11  22   2  375.79   33.59  -1
 -11  22   2  236.43   46.26  -1
 -11  22   3   52.89   31.16  -1
 -11  22   3  -23.47   45.57  -1
 -11  22   4   94.64   28.68  -1
 -11  22   4   77.03   39.21  -1
 -11  22   5   16.28   28.03  -1
 -11  22   5   42.84   46.44  -1
 -11  22   6  112.31   26.98  -1
 -11  22   6   49.95   38.09  -1
 -11  22   7  118.18   23.90  -1
 -11  22   7   97.00   42.33  -1
 -11  22   8  -14.30   23.26  -1
 -11  22   8  -33.83   44.33  -1
 -11  22   9  -16.10   43.03  -1
 -11  22   9   49.05   67.20  -1
 -11  22  10   13.15   41.97  -1
 -11  22  10  -60.63   60.18  -1
 -11  22  11  -50.08   35.34  -1
 -11  22  11   -8.85   56.79  -1
 -11  22  12   -8.46   33.10  -1
 -11  22  12  -15.51   60.91  -1
 -11  23   1  277.85   38.15  -1
 -11  23   1  125.84   46.78  -1
 -11  23   2   14.76   34.43  -1
 -11  23   2   35.46   38.82  -1
 -11  23   3   46.57   27.15  -1
 -11  23   3   40.79   45.36  -1
 -11  23   4  -11.49   30.74  -1
 -11  23   4   -1.87   35.88  -1
 -11  23   5   98.00   30.53  -1
 -11  23   5   71.80   42.72  -1
 -11  23   6   53.58   22.96  -1
 -11  23   6   50.41   45.90  -1
 -11  23   7   -1.36   25.99  -1
 -11  23   7   -2.52   36.52  -1
 -11  23   8  -11.44   20.86  -1
 -11  23   8   22.06   39.06  -1
 -11  23   9   -0.17   44.72  -1
 -11  23   9   25.93   59.27  -1
 -11  23  10  120.03   45.66  -1
 -11  23  10   14.30   57.79  -1
 -11  23  11   71.25   61.00  -1
 -11  24   1   52.95   29.94  -1
 -11  24   1  -25.75   46.26  -1
 -11  24   2   70.53   30.86  -1
 -11  24   2   38.82   40.03  -1
 -11  24   3   20.80   33.07  -1
 -11  24   3   38.27   44.84  -1
 -11  24   4 1092.58   62.42  -1
 -11  24   4   43.54   46.14  -1
 -11  24   5   48.93   29.70  -1
 -11  24   5   33.19   37.00  -1
 -11  24   6   74.98   34.34  -1
 -11  24   6  -24.19   42.39  -1
 -11  24   7   31.65   28.35  -1
 -11  24   7  -81.36   46.99  -1
 -11  24   8   52.40   30.47  -1
 -11  24   8   37.43   41.57  -1
 -11  24   9   42.90   34.13  -1
 -11  24   9   53.16   57.49  -1
 -11  25   1    2.36   35.16  -1
 -11  25   2   -9.23   34.13  -1
 -11  25   2  -11.20   47.14  -1
 -11  25   3  -27.40   31.04  -1
 -11  25   3  -23.49   32.83  -1
 -11  25   4   40.00   33.83  -1
 -11  25   4   43.15   44.51  -1
 -11  25   5   -8.21   34.61  -1
 -11  25   5  -10.00   44.66  -1
 -11  25   6   85.29   29.15  -1
 -11  25   7   53.95   32.77  -1
 -10   0   1   23.10   26.65  -1
 -10   0   1   18.35   33.46  -1
 -10   0   2 5095.26  241.75  -1
 -10   0   2 5080.13  242.51  -1
 -10   0   3   45.84   23.29  -1
 -10   0   3   85.14   32.53  -1
 -10   0   417116.32  798.78  -1
 -10   0   417337.19  810.88  -1
 -10   0   5   54.55   19.81  -1
 -10   0   5   74.67   30.14  -1
 -10   0   6  157.03   19.08  -1
 -10   0   6  161.54   29.46  -1
 -10   0   7   11.49   16.14  -1
 -10   0   7  -21.78   27.00  -1
 -10   0   9   -9.37   28.20  -1
 -10   0   9  -41.42   39.61  -1
 -10   0  10  786.68   48.47  -1
 -10   0  10  855.97   59.64  -1
 -10   0  11   18.03   26.41  -1
 -10   0  11   61.94   41.06  -1
 -10   0  12 1240.23   66.81  -1
 -10   0  12 1110.43   71.95  -1
 -10   0  13   29.98   30.21  -1
 -10   0  13   17.51   47.17  -1
 -10   0  14  503.78   38.58  -1
 -10   0  14  443.57   58.37  -1
 -10   0  15   66.66   31.62  -1
 -10   0  15  -56.91   54.43  -1
 -10   0  16  289.95   35.28  -1
 -10   0  16  224.23   63.54  -1
 -10   0  17   11.37   30.83  -1
 -10   0  17   24.70   66.93  -1
 -10   0  18   70.17   32.95  -1
 -10   0  18   17.99   68.14  -1
 -10   0  19   17.19   32.01  -1
 -10   0  19   -5.42   73.65  -1
 -10   0  20   34.31   32.22  -1
 -10   0  20   25.44   70.95  -1
 -10   0  21   17.53   40.63  -1
 -10   0  21   96.16   80.85  -1
 -10   0  22   -9.26   42.42  -1
 -10   0  22 -124.90   82.96  -1
 -10   1   1 2590.29  127.81  -1
 -10   1   1 2605.72  130.38  -1
 -10   1   1 2920.39  143.84  -1
 -10   1   1 2789.99  135.94  -1
 -10   1   2  136.58   28.47  -1
 -10   1   2   25.36   33.37  -1
 -10   1   2   54.70   30.89  -1
 -10   1   2   84.24   22.50  -1
 -10   1   3 6865.29  323.14  -1
 -10   1   3 7237.45  342.81  -1
 -10   1   3 7273.75  343.42  -1
 -10   1   3 6408.41  301.36  -1
 -10   1   4 5379.67  253.98  -1
 -10   1   4 5231.42  249.53  -1
 -10   1   4 4659.56  222.39  -1
 -10   1   4 4868.33  229.53  -1
 -10   1   5 5927.32  278.91  -1
 -10   1   5 6375.12  301.90  -1
 -10   1   5 6484.05  306.50  -1
 -10   1   5 5736.71  269.53  -1
 -10   1   6   76.13   18.73  -1
 -10   1   6   67.81   28.50  -1
 -10   1   6   48.77   28.99  -1
 -10   1   6   76.43   17.07  -1
 -10   1   7 5624.75  264.20  -1
 -10   1   7 5606.60  265.66  -1
 -10   1   7 5881.94  278.61  -1
 -10   1   8  771.85   46.50  -1
 -10   1   8  735.24   51.41  -1
 -10   1   8  926.77   53.83  -1
 -10   1   8  834.48   55.37  -1
 -10   1   9  951.28   55.70  -1
 -10   1   9 1118.60   67.93  -1
 -10   1   9  917.99   54.10  -1
 -10   1   9 1016.03   62.03  -1
 -10   1  10  361.27   36.61  -1
 -10   1  10  495.91   48.68  -1
 -10   1  10  438.72   36.25  -1
 -10   1  10  414.52   47.72  -1
 -10   1  11  302.57   43.87  -1
 -10   1  11  405.44   33.25  -1
 -10   1  11  369.13   45.48  -1
 -10   1  12  176.10   32.31  -1
 -10   1  12  105.78   47.81  -1
 -10   1  12  162.60   27.90  -1
 -10   1  12  112.86   44.78  -1
 -10   1  13   55.58   31.92  -1
 -10   1  13   59.21   45.39  -1
 -10   1  13   33.34   26.31  -1
 -10   1  14  185.02   33.16  -1
 -10   1  14  119.79   52.50  -1
 -10   1  14  156.79   29.81  -1
 -10   1  14   53.43   51.53  -1
 -10   1  15  -47.20   30.14  -1
 -10   1  15   32.80   54.73  -1
 -10   1  15   10.81   30.68  -1
 -10   1  15  -51.01   58.49  -1
 -10   1  16   57.25   32.89  -1
 -10   1  16   48.56   69.35  -1
 -10   1  16   98.52   32.44  -1
 -10   1  16  112.62   64.02  -1
 -10   1  17  468.38   42.60  -1
 -10   1  17  478.66   76.82  -1
 -10   1  17  524.35   40.91  -1
 -10   1  17  417.54   69.41  -1
 -10   1  18   11.60   31.26  -1
 -10   1  18   78.27   68.99  -1
 -10   1  18  -53.58   30.08  -1
 -10   1  18    8.37   67.93  -1
 -10   1  19  -18.70   35.61  -1
 -10   1  19  -23.31   72.37  -1
 -10   1  19  -13.02   32.68  -1
 -10   1  19  -29.66   71.07  -1
 -10   1  20   52.59   33.13  -1
 -10   1  20  -27.20   71.95  -1
 -10   1  20  -32.59   32.01  -1
 -10   1  20  -58.15   64.75  -1
 -10   1  21   -9.33   40.94  -1
 -10   1  21   86.53   78.82  -1
 -10   1  21   16.51   40.88  -1
 -10   1  21  -58.64   80.48  -1
 -10   1  22    3.68   44.51  -1
 -10   1  22  139.64   86.84  -1
 -10   1  22   33.22   41.12  -1
 -10   1  22   49.53   81.51  -1
 -10   2   1  526.77   40.03  -1
 -10   2   1  595.15   50.04  -1
 -10   2   1  515.58   41.30  -1
 -10   2   1  470.80   35.34  -1
 -10   2   2  257.64   30.13  -1
 -10   2   2  339.48   39.91  -1
 -10   2   2  380.93   38.03  -1
 -10   2   2  236.06   25.69  -1
 -10   2   3 6632.31  312.86  -1
 -10   2   3 6048.35  287.71  -1
 -10   2   3 6063.48  287.20  -1
 -10   2   3 5512.80  259.48  -1
 -10   2   419803.13  924.35  -1
 -10   2   419503.59  911.94  -1
 -10   2   419237.33  898.93  -1
 -10   2   418813.73  877.75  -1
 -10   2   5 7915.20  371.55  -1
 -10   2   5 8302.49  391.52  -1
 -10   2   5 8269.21  386.99  -1
 -10   2   6   80.24   19.95  -1
 -10   2   6   11.84   28.20  -1
 -10   2   6   27.85   26.84  -1
 -10   2   6   51.41   15.14  -1
 -10   2   7 5340.34  251.07  -1
 -10   2   7 4962.13  236.00  -1
 -10   2   7 4965.15  235.67  -1
 -10   2   7 5509.78  261.90  -1
 -10   2   8 1460.80   75.19  -1
 -10   2   8 1709.82   86.69  -1
 -10   2   8 1686.52   87.56  -1
 -10   2   9  138.15   29.53  -1
 -10   2   9  107.53   39.45  -1
 -10   2   9  159.64   27.85  -1
 -10   2   9   92.04   35.85  -1
 -10   2  10  624.80   53.52  -1
 -10   2  10  595.46   40.54  -1
 -10   2  10  491.67   46.05  -1
 -10   2  11  467.17   42.84  -1
 -10   2  11  523.14   38.85  -1
 -10   2  11  444.17   48.44  -1
 -10   2  12  687.74   48.02  -1
 -10   2  12  529.50   56.22  -1
 -10   2  12  761.26   46.08  -1
 -10   2  12  643.56   54.04  -1
 -10   2  13   59.52   31.92  -1
 -10   2  13  -50.95   49.59  -1
 -10   2  13    1.24   42.33  -1
 -10   2  14   96.82   30.80  -1
 -10   2  14  104.99   53.28  -1
 -10   2  14   65.87   28.76  -1
 -10   2  14   82.18   49.05  -1
 -10   2  15   85.17   33.43  -1
 -10   2  15   54.76   61.78  -1
 -10   2  15  121.30   28.81  -1
 -10   2  15   11.68   50.35  -1
 -10   2  16  349.16   40.63  -1
 -10   2  16  309.23   67.68  -1
 -10   2  16  391.52   35.98  -1
 -10   2  16  348.26   66.84  -1
 -10   2  17  441.45   42.36  -1
 -10   2  17  499.54   74.07  -1
 -10   2  17  390.62   35.34  -1
 -10   2  17  298.24   68.02  -1
 -10   2  18    8.83   33.43  -1
 -10   2  18  -39.76   71.38  -1
 -10   2  18   11.10   31.01  -1
 -10   2  18   58.76   77.97  -1
 -10   2  19   41.33   33.89  -1
 -10   2  19   27.03   72.74  -1
 -10   2  19   48.05   31.77  -1
 -10   2  19   39.70   63.57  -1
 -10   2  20   40.88   34.86  -1
 -10   2  20  -17.59   74.61  -1
 -10   2  20   -4.12   33.31  -1
 -10   2  20   11.03   65.87  -1
 -10   2  21   51.83   43.42  -1
 -10   2  21  -61.85   79.12  -1
 -10   2  21   24.93   43.75  -1
 -10   2  21   36.01   76.73  -1
 -10   2  22  -38.24   48.20  -1
 -10   2  22  -90.53   88.20  -1
 -10   2  22  -19.74   47.44  -1
 -10   3   1 2232.05  111.04  -1
 -10   3   1 2921.00  147.32   1
 -10   3   1 2346.42  117.82  -1
 -10   3   1 2094.68  103.42   1
 -10   3   2   97.85   27.85   1
 -10   3   2  193.58   34.98   1
 -10   3   2  234.31   34.61   1
 -10   3   2   83.02   19.82   1
 -10   3   3 9776.00  459.00  -1
 -10   3   3 9291.89  438.42  -1
 -10   3   3 9700.36  453.85  -1
 -10   3   435975.43 1676.23  -1
 -10   3   435128.24 1638.41  -1
 -10   3   434008.73 1586.37  -1
 -10   3   434825.67 1622.68  -1
 -10   3   5 9443.17  442.36  -1
 -10   3   5 9651.95  454.46  -1
 -10   3   5 9915.18  465.65  -1
 -10   3   5 9591.43  448.41  -1
 -10   3   6  180.33   22.95  -1
 -10   3   6   91.16   33.10   1
 -10   3   6  177.88   27.79  -1
 -10   3   6  228.62   18.09   1
 -10   3   7 1635.08   80.48  -1
 -10   3   7 1526.46   81.06  -1
 -10   3   7 1712.54   86.26  -1
 -10   3   7 1632.36   84.05  -1
 -10   3   8 1016.93   57.46  -1
 -10   3   8 1314.66   68.53  -1
 -10   3   8 1366.10   72.83  -1
 -10   3   9  433.58   42.18  -1
 -10   3   9  377.30   47.75  -1
 -10   3   9  356.43   30.24  -1
 -10   3   9  467.47   41.12  -1
 -10   3  10  730.10   47.29  -1
 -10   3  10  777.60   46.90  -1
 -10   3  10  765.50   52.37  -1
 -10   3  11   21.84   30.53  -1
 -10   3  11   24.90   47.14  -1
 -10   3  11   18.21   26.56  -1
 -10   3  11   36.61   41.97  -1
 -10   3  12  311.04   31.56  -1
 -10   3  12  332.83   44.42  -1
 -10   3  13  326.47   38.00  -1
 -10   3  13  255.58   57.34  -1
 -10   3  13  335.55   31.77  -1
 -10   3  13  338.27   47.44  -1
 -10   3  14   -5.26   32.92  -1
 -10   3  14  -61.12   51.92  -1
 -10   3  14   11.88   24.56  -1
 -10   3  14   18.08   48.44  -1
 -10   3  15   -9.10   32.62  -1
 -10   3  15  -31.41   63.57  -1
 -10   3  15   -2.72   28.21  -1
 -10   3  15   43.75   53.71  -1
 -10   3  16   -9.24   33.31  -1
 -10   3  16  101.39   63.84  -1
 -10   3  16   -5.90   29.46  -1
 -10   3  16   85.81   58.61  -1
 -10   3  17  108.32   39.55  -1
 -10   3  17   25.39   67.96  -1
 -10   3  17   92.25   29.81  -1
 -10   3  17   59.18   75.40  -1
 -10   3  18   80.48   34.89  -1
 -10   3  18    8.66   74.37  -1
 -10   3  18   66.29   28.86  -1
 -10   3  18    1.62   74.04  -1
 -10   3  19   66.11   35.19  -1
 -10   3  19  -83.72   75.70  -1
 -10   3  19   -0.99   31.95  -1
 -10   3  19   35.46   64.42  -1
 -10   3  20   85.57   36.04  -1
 -10   3  20  -69.98   69.26  -1
 -10   3  20   93.22   36.10  -1
 -10   3  20  -32.80   67.56  -1
 -10   3  21   -2.36   43.12  -1
 -10   3  21   59.67   77.55  -1
 -10   3  21  -54.55   42.78  -1
 -10   3  21   50.86   75.07  -1
 -10   4   1  255.22   42.06  -1
 -10   4   1  194.49   33.55  -1
 -10   4   2 1742.80   89.14   1
 -10   4   2 1901.04  100.30  -1
 -10   4   2 2112.54  106.47   1
 -10   4   2 1905.28   93.98  -1
 -10   4   328017.87 1306.19  -1
 -10   4   326396.10 1232.36  -1
 -10   4   325258.45 1177.60  -1
 -10   4   416269.13  760.05  -1
 -10   4   416087.58  754.30  -1
 -10   4   416946.88  792.43  -1
 -10   4   417273.65  806.04  -1
 -10   4   510514.27  492.28  -1
 -10   4   511310.02  531.61  -1
 -10   4   510674.63  500.45  -1
 -10   4   5 9866.77  461.11  -1
 -10   4   6  578.81   36.31  -1
 -10   4   6  544.32   42.63  -1
 -10   4   6  463.54   33.55  -1
 -10   4   7 2237.19  108.05  -1
 -10   4   7 2149.15  105.38  -1
 -10   4   7 2091.96  102.99  -1
 -10   4   8   53.62   18.98  -1
 -10   4   8   26.99   28.03  -1
 -10   4   8   49.56   21.54  -1
 -10   4   8   31.62   27.98  -1
 -10   4   9   14.29   34.04  -1
 -10   4   9  -44.05   45.51  -1
 -10   4   9    3.16   20.03  -1
 -10   4   9   -9.88   31.38  -1
 -10   4  10   77.37   33.16   1
 -10   4  10  245.72   50.92   1
 -10   4  10  107.20   25.94  -1
 -10   4  10   86.96   34.80  -1
 -10   4  11 1782.43   92.59  -1
 -10   4  11 1772.45   99.30  -1
 -10   4  11 1913.75   95.31  -1
 -10   4  11 1658.38   88.96  -1
 -10   4  12  149.56   31.16  -1
 -10   4  12  124.60   54.13  -1
 -10   4  12  132.25   27.63  -1
 -10   4  12  117.64   44.84  -1
 -10   4  13  379.72   32.56  -1
 -10   4  13  267.26   49.53  -1
 -10   4  14  306.50   39.39  -1
 -10   4  14  310.74   59.45  -1
 -10   4  14  374.88   31.98  -1
 -10   4  14  301.45   48.08  -1
 -10   4  15  -48.83   32.56  -1
 -10   4  15  -23.59   58.43  -1
 -10   4  15   29.62   27.64  -1
 -10   4  15    7.85   53.89  -1
 -10   4  16    3.51   35.85  -1
 -10   4  16  -73.61   67.78  -1
 -10   4  16    2.71   28.49  -1
 -10   4  16   -7.94   57.79  -1
 -10   4  17  793.34   54.70  -1
 -10   4  17  707.10   76.46  -1
 -10   4  17  820.87   50.44  -1
 -10   4  17  672.01   82.30  -1
 -10   4  18   10.88   33.86  -1
 -10   4  18   92.74   72.74  -1
 -10   4  18  -44.69   29.37  -1
 -10   4  18   41.69   82.15  -1
 -10   4  19  100.33   36.58  -1
 -10   4  19   37.91   80.12  -1
 -10   4  19    3.99   32.95  -1
 -10   4  19   81.84   74.31  -1
 -10   4  20   16.73   33.98  -1
 -10   4  20   91.04   75.79  -1
 -10   4  20   43.36   31.77  -1
 -10   4  20   10.17   64.78  -1
 -10   4  21   25.16   41.48  -1
 -10   4  21   75.43   75.85  -1
 -10   4  21   37.73   40.91  -1
 -10   4  21   72.65   75.55  -1
 -10   5   1  567.01   44.54   1
 -10   5   1  618.15   51.32  -1
 -10   5   1  842.96   54.83   1
 -10   5   1  681.99   42.36  -1
 -10   5   2 7403.86  349.16  -1
 -10   5   2 7110.37  338.88  -1
 -10   5   2 8166.33  384.26  -1
 -10   5   2 7313.09  343.72  -1
 -10   5   315827.38  740.69  -1
 -10   5   312323.63  580.02  -1
 -10   5   313406.82  627.83  -1
 -10   5   312562.66  587.29  -1
 -10   5   434341.56 1600.59  -1
 -10   5   433252.31 1550.97  -1
 -10   5   433736.42 1573.96  -1
 -10   5   433010.26 1539.77  -1
 -10   5   5 3122.51  150.80  -1
 -10   5   5 2944.90  146.93  -1
 -10   5   5 3252.61  156.28  -1
 -10   5   5 3240.51  152.77  -1
 -10   5   6 4009.04  190.50  -1
 -10   5   6 4266.22  206.78  -1
 -10   5   6 4072.58  193.64  -1
 -10   5   6 4148.22  196.46  -1
 -10   5   7  755.51   50.50  -1
 -10   5   7  614.52   37.73  -1
 -10   5   7  532.52   36.70  -1
 -10   5   8  644.47   38.58  -1
 -10   5   8  586.08   42.93  -1
 -10   5   8  559.45   35.28  -1
 -10   5   8  634.18   41.06  -1
 -10   5   9 1982.73  102.72  -1
 -10   5   9 1865.94  103.69  -1
 -10   5   9 1708.00   84.66  -1
 -10   5   9 1729.79   87.26  -1
 -10   5  10  755.82   52.53  -1
 -10   5  10  808.16   65.57  -1
 -10   5  10  787.59   46.29  -1
 -10   5  10  676.24   44.84  -1
 -10   5  11  679.87   49.20  -1
 -10   5  11  625.11   63.48  -1
 -10   5  11  619.66   40.03  -1
 -10   5  11  521.33   46.29  -1
 -10   5  12 2767.90  136.13  -1
 -10   5  12 2528.87  134.43  -1
 -10   5  12 2819.34  136.00  -1
 -10   5  12 2550.35  131.01  -1
 -10   5  13   -5.37   30.98  -1
 -10   5  13   90.26   54.58  -1
 -10   5  13   28.76   23.51  -1
 -10   5  13  -37.22   44.05  -1
 -10   5  14  198.30   28.09  -1
 -10   5  14  173.31   49.56  -1
 -10   5  15  157.28   38.34  -1
 -10   5  15  125.08   61.09  -1
 -10   5  15  140.76   27.42  -1
 -10   5  15  243.96   57.09  -1
 -10   5  16 1160.35   69.38  -1
 -10   5  16 1058.69   86.14  -1
 -10   5  16 1229.94   65.93  -1
 -10   5  16 1082.29   81.06  -1
 -10   5  17   46.20   35.16  -1
 -10   5  17   87.41   68.17  -1
 -10   5  17  115.70   26.77  -1
 -10   5  17   25.51   71.35  -1
 -10   5  18   -0.72   34.07  -1
 -10   5  18  -47.78   72.40  -1
 -10   5  18   38.37   30.71  -1
 -10   5  18 -103.12   76.67  -1
 -10   5  19   48.08   36.55  -1
 -10   5  19 -145.78   76.67  -1
 -10   5  19   -7.05   29.33  -1
 -10   5  19   26.62   72.40  -1
 -10   5  20  229.56   39.91  -1
 -10   5  20    1.81   82.81  -1
 -10   5  20  124.45   31.47  -1
 -10   5  20   95.88   62.06  -1
 -10   5  21  -93.77   38.70  -1
 -10   5  21  -26.45   75.34  -1
 -10   5  21   22.17   37.94  -1
 -10   5  21  -72.53   75.76  -1
 -10   6   1 1430.55   76.55  -1
 -10   6   1 1396.96   79.55  -1
 -10   6   1 1347.34   72.62  -1
 -10   6   1 1196.66   63.09  -1
 -10   6   2 2963.06  145.35  -1
 -10   6   2 2865.02  146.23  -1
 -10   6   2 3364.57  161.87  -1
 -10   6   2 3116.46  148.95  -1
 -10   6   324707.77 1152.79  -1
 -10   6   323999.76 1122.23  -1
 -10   6   327355.25 1277.45  -1
 -10   6   324365.87 1137.05  -1
 -10   6   4 1852.93   95.10   1
 -10   6   4 1694.08   95.16  -1
 -10   6   4 2290.75  112.25   1
 -10   6   4 1892.57   90.89  -1
 -10   6   515627.68  730.40  -1
 -10   6   514644.33  686.83  -1
 -10   6   515431.01  722.53  -1
 -10   6   513252.51  619.96  -1
 -10   6   6 1141.29   61.48  -1
 -10   6   6 1056.87   66.11  -1
 -10   6   6 1103.47   57.97  -1
 -10   6   6 1218.75   62.00  -1
 -10   6   7 1308.61   67.62  -1
 -10   6   7 1394.54   76.22  -1
 -10   6   7 1349.46   68.20  -1
 -10   6   7 1453.24   72.77  -1
 -10   6   8 5219.31  245.99  -1
 -10   6   8 4671.66  223.51  -1
 -10   6   8 4786.64  226.44  -1
 -10   6   8 4741.25  224.05  -1
 -10   6   9   49.98   37.88  -1
 -10   6   9   51.38   52.04  -1
 -10   6   9   40.73   19.95  -1
 -10   6   9   66.23   25.58  -1
 -10   6  10   45.20   35.76  -1
 -10   6  10  116.73   56.43  -1
 -10   6  10   50.41   19.97  -1
 -10   6  10   76.37   28.21  -1
 -10   6  11 2596.95  129.14  -1
 -10   6  11 2460.49  132.22  -1
 -10   6  11 2431.14  117.88  -1
 -10   6  11 2211.48  109.98  -1
 -10   6  12   65.81   35.10  -1
 -10   6  12  103.39   58.03  -1
 -10   6  12  103.02   25.52  -1
 -10   6  12  147.11   43.45  -1
 -10   6  13  718.30   48.74  -1
 -10   6  13  746.13   72.68  -1
 -10   6  13  794.55   45.08  -1
 -10   6  13  731.31   59.58  -1
 -10   6  14  271.43   35.82  -1
 -10   6  14  263.39   64.17  -1
 -10   6  14  299.91   28.69  -1
 -10   6  14  253.10   52.04  -1
 -10   6  15  470.49   64.45  -1
 -10   6  16  462.02   44.11  -1
 -10   6  16  407.26   72.59  -1
 -10   6  16  455.67   36.07  -1
 -10   6  16  536.45   69.56  -1
 -10   6  17  396.67   42.78  -1
 -10   6  17  333.43   71.62  -1
 -10   6  17  444.17   35.98  -1
 -10   6  17  462.02   72.22  -1
 -10   6  18   -3.23   33.43  -1
 -10   6  18  124.72   70.11  -1
 -10   6  18   31.10   27.62  -1
 -10   6  18  139.27   67.75  -1
 -10   6  19   56.28   35.79  -1
 -10   6  19 -104.36   83.18  -1
 -10   6  19  124.66   29.23  -1
 -10   6  19   89.38   73.40  -1
 -10   6  20  -38.52   37.03  -1
 -10   6  20  168.59   84.54  -1
 -10   6  20   -2.49   32.77  -1
 -10   6  20  -58.97   80.42  -1
 -10   6  21   55.85   42.39  -1
 -10   6  21  106.08   74.61  -1
 -10   6  21  -24.44   90.92  -1
 -10   7   1 1718.29   91.25  -1
 -10   7   1 1674.11   96.73  -1
 -10   7   1 1753.69   90.17  -1
 -10   7   1 1501.04   76.70  -1
 -10   7   2 8021.10  378.21  -1
 -10   7   2 7700.38  367.02  -1
 -10   7   2 8544.54  401.51  -1
 -10   7   2 7700.38  361.57  -1
 -10   7   3 2093.17  106.69  -1
 -10   7   3 2022.07  110.41  -1
 -10   7   3 2243.85  109.56  -1
 -10   7   3 2001.80   96.40  -1
 -10   7   412120.91  567.62  -1
 -10   7   412057.37  567.32  -1
 -10   7   412892.46  604.23  -1
 -10   7   411721.52  549.16  -1
 -10   7   5  253.37   31.83  -1
 -10   7   5  203.66   42.51  -1
 -10   7   5  332.52   28.52  -1
 -10   7   613104.26  613.00  -1
 -10   7   613346.31  626.92  -1
 -10   7   7 3074.10  147.59  -1
 -10   7   7 2953.37  146.41  -1
 -10   7   8   30.32   23.16  -1
 -10   7   8   10.37   30.35  -1
 -10   7   9 7437.14  352.49  -1
 -10   7   9 6620.21  317.09  -1
 -10   7   9 6698.87  315.58  -1
 -10   7   9 6762.41  318.91  -1
 -10   7  10 1494.08   82.78   1
 -10   7  10 1176.08   82.60   1
 -10   7  10 1315.57   65.63  -1
 -10   7  10 1314.06   69.68  -1
 -10   7  11   61.03   37.28  -1
 -10   7  11   15.15   60.85  -1
 -10   7  11   38.34   17.67  -1
 -10   7  11   53.98   32.95  -1
 -10   7  12 2232.05  113.52  -1
 -10   7  12 1916.77  114.43  -1
 -10   7  12 2042.94   98.91  -1
 -10   7  12 1894.38   98.79  -1
 -10   7  13  146.32   36.13  -1
 -10   7  13  180.21   59.27  -1
 -10   7  13  192.10   24.66  -1
 -10   7  13  122.63   44.75  -1
 -10   7  14  172.01   35.98  -1
 -10   7  14   67.84   60.21  -1
 -10   7  14  167.08   26.25  -1
 -10   7  14   61.72   50.26  -1
 -10   7  15  624.50   49.32  -1
 -10   7  15  545.23   73.07  -1
 -10   7  15  620.87   38.97  -1
 -10   7  15  541.90   63.30  -1
 -10   7  16 1098.63   59.33  -1
 -10   7  16 1193.63   88.05  -1
 -10   7  17  348.86   40.09  -1
 -10   7  17  463.54   79.42  -1
 -10   7  17  381.24   34.70  -1
 -10   7  17  248.32   80.27  -1
 -10   7  18  -20.83   32.89  -1
 -10   7  18  -54.76   78.21  -1
 -10   7  18   22.17   26.64  -1
 -10   7  18   65.60   86.14  -1
 -10   7  19   39.24   36.19  -1
 -10   7  19   23.58   81.00  -1
 -10   7  19   27.98   32.28  -1
 -10   7  19   51.38   85.45  -1
 -10   7  20  -12.57   37.34  -1
 -10   7  20  -25.84   78.06  -1
 -10   7  20  -75.88   74.49  -1
 -10   7  21  146.78   43.18  -1
 -10   7  21  144.14   75.25  -1
 -10   7  21   10.65   81.09  -1
 -10   8   1 3736.72  181.18  -1
 -10   8   1 3449.28  171.56  -1
 -10   8   1 3900.11  186.59  -1
 -10   8   1 3385.75  162.69  -1
 -10   8   2 4012.06  194.46  -1
 -10   8   2 3361.54  169.11  -1
 -10   8   2 3582.41  171.13  -1
 -10   8   2 3322.21  158.18  -1
 -10   8   3 2315.26  115.70  -1
 -10   8   3 2284.70  119.94  -1
 -10   8   3 2752.77  132.19  -1
 -10   8   3 2588.17  123.27  -1
 -10   8   4 1279.87   70.80  -1
 -10   8   4 1223.29   75.91  -1
 -10   8   4 1232.06   61.81  -1
 -10   8   4 1118.60   54.01  -1
 -10   8   513428.00  628.44  -1
 -10   8   511754.80  554.31  -1
 -10   8   6  162.03   29.11  -1
 -10   8   6  195.52   41.30  -1
 -10   8   7 1744.31   87.47  -1
 -10   8   7 1756.11   93.92  -1
 -10   8   812949.95  605.74  -1
 -10   8   812952.97  607.86  -1
 -10   8   9 1359.14   75.22  -1
 -10   8   9 1173.06   75.64  -1
 -10   8  10 1405.43   80.06  -1
 -10   8  10 1383.65   95.43  -1
 -10   8  11 1350.06   76.55  -1
 -10   8  11 1332.21   92.56  -1
 -10   8  11 1335.24   66.35  -1
 -10   8  11 1366.10   72.47  -1
 -10   8  12   95.49   36.91  -1
 -10   8  12    8.92   61.33  -1
 -10   8  12   90.98   18.92  -1
 -10   8  12   88.86   35.04  -1
 -10   8  13  352.49   40.06  -1
 -10   8  13  441.45   68.08  -1
 -10   8  13  416.33   27.88  -1
 -10   8  13  367.02   46.26  -1
 -10   8  14  519.51   42.39  -1
 -10   8  14  444.78   68.74  -1
 -10   8  14  561.87   35.95  -1
 -10   8  14  506.80   60.48  -1
 -10   8  15  323.75   36.79  -1
 -10   8  15  291.19   69.56  -1
 -10   8  15  362.48   29.04  -1
 -10   8  15  282.15   66.11  -1
 -10   8  16 1145.53   67.53  -1
 -10   8  16 1078.05   88.02  -1
 -10   8  16  988.49   54.07  -1
 -10   8  16  878.96   86.96  -1
 -10   8  17   33.37   36.52  -1
 -10   8  17   14.55   76.52  -1
 -10   8  17   37.34   26.15  -1
 -10   8  17  124.48   79.97  -1
 -10   8  18   10.17   32.95  -1
 -10   8  18   77.88   77.61  -1
 -10   8  18   26.75   26.89  -1
 -10   8  18   63.39   71.89  -1
 -10   8  19   16.10   35.13  -1
 -10   8  19  -49.92   70.77  -1
 -10   8  19   18.57   79.09  -1
 -10   8  20   21.94   34.89  -1
 -10   8  20  -86.72   80.00  -1
 -10   8  20    0.44   68.65  -1
 -10   8  21  -61.33   43.54  -1
 -10   8  21    2.55   74.34  -1
 -10   8  21  -97.97   73.19  -1
 -10   9   1 2288.33  114.89  -1
 -10   9   1 2064.73  112.25  -1
 -10   9   1 2266.54  112.25  -1
 -10   9   1 2039.62  101.30  -1
 -10   9   2  691.97   48.32  -1
 -10   9   2  569.43   48.90  -1
 -10   9   2  727.68   44.39  -1
 -10   9   2  570.34   33.13  -1
 -10   9   3 1402.71   76.28  -1
 -10   9   3 1167.31   71.44  -1
 -10   9   3 1165.19   59.55  -1
 -10   9   3 1218.14   59.42  -1
 -10   9   4   50.44   30.35  -1
 -10   9   4   29.96   41.09  -1
 -10   9   4   15.73   10.26  -1
 -10   9   5   15.27   24.88  -1
 -10   9   5   80.21   39.91  -1
 -10   9   6 4662.59  221.78  -1
 -10   9   6 4623.25  224.05  -1
 -10   9   7 5682.24  268.44  -1
 -10   9   7 5319.16  254.88  -1
 -10   9   8 2021.76  101.15  -1
 -10   9   8 1945.21  100.42  -1
 -10   9   9 7981.77  377.91  -1
 -10   9  10  537.36   49.95  -1
 -10   9  10  424.81   70.35  -1
 -10   9  11  168.92   35.61  -1
 -10   9  11   12.25   64.78  -1
 -10   9  12  262.45   41.33  -1
 -10   9  12  331.31   65.87  -1
 -10   9  12  231.89   20.92  -1
 -10   9  12  205.69   33.16  -1
 -10   9  13   31.41   37.19  -1
 -10   9  13  -11.13   62.18  -1
 -10   9  13   33.49   17.13  -1
 -10   9  13   50.23   38.09  -1
 -10   9  14  544.62   46.90  -1
 -10   9  14  560.66   75.76  -1
 -10   9  14  583.05   34.04   1
 -10   9  14  417.85   47.32   1
 -10   9  15 1052.33   65.32  -1
 -10   9  15  941.90   82.84  -1
 -10   9  15  995.45   53.07  -1
 -10   9  15  895.60   74.73  -1
 -10   9  16  -39.91   37.03  -1
 -10   9  16  -98.21   72.10  -1
 -10   9  16   -0.23   23.40  -1
 -10   9  16   52.56   70.86  -1
 -10   9  17  427.23   40.76  -1
 -10   9  17  539.78   84.39  -1
 -10   9  17  459.30   33.74  -1
 -10   9  17  248.65   81.78  -1
 -10   9  18   13.53   36.01  -1
 -10   9  18  106.47   74.89  -1
 -10   9  18  151.68   76.88  -1
 -10   9  19  -41.54   36.31  -1
 -10   9  19   61.42   77.43  -1
 -10   9  19  -80.70   76.43  -1
 -10   9  20  -23.20   37.00  -1
 -10   9  20  -70.01   74.89  -1
 -10   9  20    5.02   64.08  -1
 -10  10   1 4653.51  224.54  -1
 -10  10   1 4054.42  199.36  -1
 -10  10   1 4698.89  223.42  -1
 -10  10   1 3987.86  189.98  -1
 -10  10   2  486.23   44.48  -1
 -10  10   2  448.41   50.14  -1
 -10  10   2  366.71   31.35  -1
 -10  10   2  375.79   25.17  -1
 -10  10   3 4432.63  213.01  -1
 -10  10   3 4199.66  206.81  -1
 -10  10   3 4408.43  209.74  -1
 -10  10   3 4238.99  204.20  -1
 -10  10   4  918.30   54.70  -1
 -10  10   4  761.87   59.67  -1
 -10  10   5   55.58   29.44  -1
 -10  10   5   71.59   38.58  -1
 -10  10   6  989.40   56.13  -1
 -10  10   6  875.33   59.15  -1
 -10  10   7 3664.11  175.49  -1
 -10  10   7 3340.36  165.38  -1
 -10  10   810362.98  485.93  -1
 -10  10   810629.24  501.05  -1
 -10  10   9 1114.06   70.71  -1
 -10  10  10  804.53   60.00  -1
 -10  10  10  858.99   79.03  -1
 -10  10  11   72.28   38.91  -1
 -10  10  11  172.16   64.78  -1
 -10  10  12   43.09   35.40  -1
 -10  10  12   22.76   64.81  -1
 -10  10  12   25.62   15.00  -1
 -10  10  12  -16.81   24.96  -1
 -10  10  13  471.40   40.18  -1
 -10  10  13  472.61   72.10  -1
 -10  10  13  448.10   27.53  -1
 -10  10  13  394.55   39.45  -1
 -10  10  14  509.53   44.78  -1
 -10  10  14  471.70   74.70  -1
 -10  10  14  545.53   32.01  -1
 -10  10  14  562.48   52.37  -1
 -10  10  15   40.54   33.71  -1
 -10  10  15   82.93   74.95  -1
 -10  10  15   40.88   16.84  -1
 -10  10  15  -15.11   55.04  -1
 -10  10  16  792.13   53.34   1
 -10  10  16  509.83   81.57   1
 -10  10  16  901.66   48.80   1
 -10  10  16  653.25   74.25   1
 -10  10  17  101.69   37.52  -1
 -10  10  17  122.54   75.01  -1
 -10  10  17  174.34   25.31  -1
 -10  10  18  163.42   38.00  -1
 -10  10  18  283.57   78.37  -1
 -10  10  18   56.28   75.98  -1
 -10  10  19   -8.34   37.28  -1
 -10  10  19 -115.97   73.92  -1
 -10  10  19   83.84   75.55  -1
 -10  10  20   60.39   35.28  -1
 -10  10  20   77.88   75.40  -1
 -10  10  20   37.64   63.60  -1
 -10  11   1  200.03   33.86  -1
 -10  11   1  147.08   46.63  -1
 -10  11   1  147.56   31.50  -1
 -10  11   1  154.52   23.26  -1
 -10  11   2   63.18   29.14  -1
 -10  11   2  142.78   46.50  -1
 -10  11   2   30.19   24.59  -1
 -10  11   2   39.76   13.60  -1
 -10  11   3  126.23   33.55  -1
 -10  11   3   97.73   45.17  -1
 -10  11   4 6720.05  318.30  -1
 -10  11   4 6429.59  308.32  -1
 -10  11   5  599.69   44.66  -1
 -10  11   5  472.01   48.41  -1
 -10  11   6  299.30   29.62  -1
 -10  11   6  297.39   43.24  -1
 -10  11   7 4589.97  218.52  -1
 -10  11   7 4211.76  206.17  -1
 -10  11   8 2500.13  122.72  -1
 -10  11   8 2314.05  120.27  -1
 -10  11   9 1523.74   83.18  -1
 -10  11  10  142.18   44.05  -1
 -10  11  10  195.22   67.17  -1
 -10  11  11  141.00   37.67  -1
 -10  11  11   52.44   62.96  -1
 -10  11  12    3.13   36.43  -1
 -10  11  12   27.89   61.66  -1
 -10  11  13   81.09   37.40  -1
 -10  11  13   83.63   65.75  -1
 -10  11  13  102.96   16.07  -1
 -10  11  13  104.57   28.98  -1
 -10  11  14  237.88   39.73  -1
 -10  11  14  149.17   69.41  -1
 -10  11  14  236.94   20.33  -1
 -10  11  14  247.77   40.51  -1
 -10  11  15  606.35   50.56  -1
 -10  11  15  653.55   77.70  -1
 -10  11  15  592.73   33.31  -1
 -10  11  15  476.55   51.19  -1
 -10  11  16  106.35   38.46  -1
 -10  11  16   89.38   75.91  -1
 -10  11  16  111.32   22.62  -1
 -10  11  16  131.53   48.14  -1
 -10  11  17  220.57   35.22  -1
 -10  11  17  285.41   73.58  -1
 -10  11  17  210.68   64.81  -1
 -10  11  18   54.28   36.19  -1
 -10  11  18   38.55   75.70  -1
 -10  11  18  181.84   65.60  -1
 -10  11  19   65.29   59.85  -1
 -10  11  20  -18.16   39.49  -1
 -10  11  20   -3.66   66.44  -1
 -10  11  20   -9.69   62.39  -1
 -10  12   1 1747.03   92.95  -1
 -10  12   1 1560.04   92.89  -1
 -10  12   1 1504.37   78.46  -1
 -10  12   1 1307.40   66.69  -1
 -10  12   2  836.00   54.76  -1
 -10  12   2  947.34   68.17  -1
 -10  12   2  904.68   49.47  -1
 -10  12   3 2007.24  103.57  -1
 -10  12   3 1816.32  101.36  -1
 -10  12   4   51.65   30.35  -1
 -10  12   4  156.25   43.45  -1
 -10  12   5 4768.48  227.08  -1
 -10  12   5 4344.89  212.43  -1
 -10  12   6 1478.35   75.70  -1
 -10  12   6 1372.45   82.03  -1
 -10  12   7 2698.91  131.31  -1
 -10  12   7 2537.64  131.28  -1
 -10  12   8 1340.38   70.56  -1
 -10  12   8 1518.90   85.23  -1
 -10  12   9  163.24   31.32  -1
 -10  12  10  374.88   47.53  -1
 -10  12  10  463.84   71.77  -1
 -10  12  11   31.10   39.85  -1
 -10  12  11   52.74   64.45  -1
 -10  12  12   73.77   38.00  -1
 -10  12  12  251.62   65.20  -1
 -10  12  13    4.21   33.55  -1
 -10  12  13   28.70   65.05  -1
 -10  12  14  194.88   38.58  -1
 -10  12  14  289.83   73.28  -1
 -10  12  14  248.26   20.17  -1
 -10  12  14  167.87   31.83  -1
 -10  12  15   -3.77   32.16  -1
 -10  12  15  -17.80   67.26  -1
 -10  12  15   -2.13   15.16  -1
 -10  12  15    6.79   37.73  -1
 -10  12  16   74.40   34.98  -1
 -10  12  16   21.94   72.16  -1
 -10  12  16   84.87   19.79  -1
 -10  12  16   89.56   48.44  -1
 -10  12  17  129.17   39.36  -1
 -10  12  17  222.30   78.09  -1
 -10  12  17  205.75   26.30  -1
 -10  12  17   81.94   51.19  -1
 -10  12  18  290.35   37.55  -1
 -10  12  18  211.16   76.07  -1
 -10  12  18  216.03   65.14  -1
 -10  12  19   19.98   34.77  -1
 -10  12  19   46.72   64.14  -1
 -10  12  19  -23.82   63.54  -1
 -10  12  20   20.37   34.28  -1
 -10  12  20   76.01   66.20  -1
 -10  12  20   75.01   63.57  -1
 -10  13   1  630.55   50.11  -1
 -10  13   1  542.20   52.04  -1
 -10  13   1  571.86   43.15  -1
 -10  13   1  455.37   32.95  -1
 -10  13   2  216.58   35.85  -1
 -10  13   2  170.19   43.12  -1
 -10  13   3  820.26   52.59  -1
 -10  13   3  846.59   63.03  -1
 -10  13   4 7179.96  338.88  -1
 -10  13   4 6968.16  333.43  -1
 -10  13   5  223.14   32.25  -1
 -10  13   5  209.53   45.11  -1
 -10  13   6   17.65   27.09  -1
 -10  13   6   -1.04   42.06  -1
 -10  13   7 1276.84   68.41  -1
 -10  13   7 1151.58   72.25  -1
 -10  13   8  830.55   48.68  -1
 -10  13   8  786.07   54.19  -1
 -10  13   9   -3.76   34.61  -1
 -10  13  10   67.44   39.79  -1
 -10  13  10  -19.50   64.17  -1
 -10  13  11  353.10   45.96  -1
 -10  13  11  248.74   67.65  -1
 -10  13  12   61.91   39.33  -1
 -10  13  12  -16.58   63.12  -1
 -10  13  13  625.11   50.65  -1
 -10  13  13  615.12   74.92  -1
 -10  13  14   33.77   39.27  -1
 -10  13  14   84.93   67.81  -1
 -10  13  15   33.74   38.15  -1
 -10  13  15   30.17   70.44  -1
 -10  13  16  185.05   40.27  -1
 -10  13  16  190.62   69.14  -1
 -10  13  16  180.82   20.96  -1
 -10  13  16   78.21   42.18  -1
 -10  13  17  140.94   37.55  -1
 -10  13  17  139.91   71.89  -1
 -10  13  17  140.54   22.05  -1
 -10  13  17  108.80   45.60  -1
 -10  13  18   75.94   36.46  -1
 -10  13  18  -21.11   69.71  -1
 -10  13  19  121.33   32.53  -1
 -10  13  19  249.04   65.17  -1
 -10  13  19  129.20   61.30  -1
 -10  14   1  162.51   33.95  -1
 -10  14   1  166.96   40.36  -1
 -10  14   2  960.96   59.61  -1
 -10  14   2  921.93   62.87  -1
 -10  14   3 3107.38  152.86  -1
 -10  14   3 2497.40  129.95  -1
 -10  14   4  616.64   46.08  -1
 -10  14   4  535.55   53.95  -1
 -10  14   5 4481.04  214.76  -1
 -10  14   5 4114.94  203.36  -1
 -10  14   6   70.65   28.21  -1
 -10  14   6  122.84   43.57  -1
 -10  14   7  631.46   41.85  -1
 -10  14   7  595.46   49.23  -1
 -10  14   8   -4.43   24.14  -1
 -10  14   8   -1.45   39.70  -1
 -10  14   9  149.20   35.22  -1
 -10  14  10   78.40   43.36  -1
 -10  14  10   59.12   68.38  -1
 -10  14  11  -26.40   39.24  -1
 -10  14  11  -40.09   64.60  -1
 -10  14  12  875.03   57.22  -1
 -10  14  12  823.89   83.18  -1
 -10  14  13   -9.79   37.52  -1
 -10  14  13  -36.85   71.89  -1
 -10  14  14  -34.67   36.22  -1
 -10  14  14  -68.44   66.96  -1
 -10  14  15  105.78   39.58  -1
 -10  14  15  179.70   70.50  -1
 -10  14  16    2.64   36.55  -1
 -10  14  16 -106.11   71.65  -1
 -10  14  17  -23.69   37.40  -1
 -10  14  17  -88.83   71.89  -1
 -10  14  18   88.62   31.04  -1
 -10  14  18  177.55   70.98  -1
 -10  14  18  179.97   54.83  -1
 -10  14  19  100.69   36.85  -1
 -10  14  19   37.88   63.75  -1
 -10  14  19   28.18   42.93  -1
 -10  15   1  316.18   39.82  -1
 -10  15   1  279.48   44.21  -1
 -10  15   2 1032.36   63.63  -1
 -10  15   2  994.24   65.93  -1
 -10  15   3  246.05   32.62  -1
 -10  15   3  152.52   43.93  -1
 -10  15   4 3788.16  182.78  -1
 -10  15   4 3494.67  176.19  -1
 -10  15   5  407.56   34.01  -1
 -10  15   5  333.73   51.38  -1
 -10  15   6 1862.92   93.74  -1
 -10  15   6 1846.88  100.51  -1
 -10  15   7  110.32   25.90  -1
 -10  15   7  124.30   40.63  -1
 -10  15   8  757.03   46.29  -1
 -10  15   8  701.66   57.00  -1
 -10  15   9   91.38   33.19  -1
 -10  15  10    1.52   36.49  -1
 -10  15  10   56.55   66.23  -1
 -10  15  11  563.38   54.70  -1
 -10  15  11  547.04   72.43  -1
 -10  15  12   13.37   43.09  -1
 -10  15  12  -48.14   69.53  -1
 -10  15  13  414.22   46.60  -1
 -10  15  13  510.13   73.07  -1
 -10  15  14   15.27   40.57  -1
 -10  15  14   -3.75   69.86  -1
 -10  15  15   88.77   39.36  -1
 -10  15  15   63.30   78.97  -1
 -10  15  16   84.99   36.01  -1
 -10  15  16  205.57   74.43  -1
 -10  15  17   41.75   33.22  -1
 -10  15  17   62.96   71.83  -1
 -10  15  18  -15.20   37.70  -1
 -10  15  18   15.42   70.04  -1
 -10  15  18  -48.80   43.27  -1
 -10  16   1  223.24   34.43  -1
 -10  16   1  241.36   43.21  -1
 -10  16   2  113.31   29.55  -1
 -10  16   2  135.79   39.55  -1
 -10  16   3  106.90   32.95  -1
 -10  16   3  142.63   44.30  -1
 -10  16   4   23.54   32.07  -1
 -10  16   4   52.95   46.17  -1
 -10  16   5 4868.33  232.01  -1
 -10  16   5 4686.79  229.11  -1
 -10  16   6  936.75   53.10  -1
 -10  16   6  864.74   59.73  -1
 -10  16   7  144.96   24.44  -1
 -10  16   7  171.50   44.90  -1
 -10  16   8   18.41   21.55  -1
 -10  16   8   -3.78   35.37  -1
 -10  16   9  101.18   39.79  -1
 -10  16  10   12.19   31.50  -1
 -10  16  10 -127.44   67.78  -1
 -10  16  11   -7.15   38.58  -1
 -10  16  11   84.24   65.32  -1
 -10  16  12 1695.29   93.68  -1
 -10  16  12 1744.91  111.19  -1
 -10  16  13   19.37   39.45  -1
 -10  16  13    9.02   69.26  -1
 -10  16  14   -5.42   35.28  -1
 -10  16  14  -28.99   72.40  -1
 -10  16  15  141.87   38.85  -1
 -10  16  15  275.85   78.73  -1
 -10  16  16   30.32   37.94  -1
 -10  16  16 -111.86   76.34  -1
 -10  16  17   46.17   39.36  -1
 -10  16  17   -2.60   72.28  -1
 -10  16  18   40.00   38.31  -1
 -10  16  18  -23.46   70.68  -1
 -10  16  18   63.06   39.24  -1
 -10  17   1    8.41   29.75  -1
 -10  17   1   72.80   41.94  -1
 -10  17   2  207.26   36.07  -1
 -10  17   2  227.50   42.51  -1
 -10  17   3  570.64   41.21  -1
 -10  17   3  590.61   57.94  -1
 -10  17   4  290.77   30.95  -1
 -10  17   4  252.31   49.71  -1
 -10  17   5   25.70   28.35  -1
 -10  17   5   48.38   38.73  -1
 -10  17   6 1352.18   72.34  -1
 -10  17   6 1188.49   77.09  -1
 -10  17   7   64.51   24.57  -1
 -10  17   7   27.65   41.36  -1
 -10  17   8  268.44   25.14  -1
 -10  17   8  287.89   45.66  -1
 -10  17   9  238.15   38.27  -1
 -10  17   9  265.20   55.37  -1
 -10  17  10  -11.29   35.13  -1
 -10  17  10   -6.51   65.90  -1
 -10  17  11  854.45   63.30  -1
 -10  17  11  980.32   82.12  -1
 -10  17  12  124.05   44.96  -1
 -10  17  12  101.30   66.50  -1
 -10  17  13  276.58   46.72  -1
 -10  17  13  375.49   76.01  -1
 -10  17  14  251.07   42.00  -1
 -10  17  14  311.04   74.07  -1
 -10  17  15   40.63   38.64  -1
 -10  17  15   82.57   74.64  -1
 -10  17  16   34.70   37.79  -1
 -10  17  16   81.06   74.10  -1
 -10  17  17   14.27   37.61  -1
 -10  17  17  -48.83   72.59  -1
 -10  18   1 1212.70   71.47  -1
 -10  18   1 1112.55   70.86  -1
 -10  18   2  302.87   32.80  -1
 -10  18   2  332.52   43.51  -1
 -10  18   3   71.65   32.37  -1
 -10  18   3   49.77   46.63  -1
 -10  18   4  171.77   32.56  -1
 -10  18   4  263.30   46.69  -1
 -10  18   5  103.93   23.76  -1
 -10  18   5   26.37   37.79  -1
 -10  18   6  156.10   28.10  -1
 -10  18   6   85.45   46.87  -1
 -10  18   7 1710.42   86.93  -1
 -10  18   7 1679.86   92.80  -1
 -10  18   8  712.85   43.78  -1
 -10  18   8  681.69   57.46  -1
 -10  18   9   95.94   41.03  -1
 -10  18   9  112.80   54.19  -1
 -10  18  10   32.56   29.99  -1
 -10  18  10  135.37   65.39  -1
 -10  18  11   55.91   33.71  -1
 -10  18  11   82.66   66.50  -1
 -10  18  12  918.30   65.93  -1
 -10  18  12  772.76   82.12  -1
 -10  18  13  100.60   42.21  -1
 -10  18  13   69.47   69.95  -1
 -10  18  14   13.36   33.59  -1
 -10  18  14   80.09   69.83  -1
 -10  18  15  123.63   36.79  -1
 -10  18  15  133.22   74.43  -1
 -10  18  16   -1.67   41.75  -1
 -10  18  16  -46.47   70.68  -1
 -10  18  16    6.92   12.35  -1
 -10  18  17 -117.58   69.11  -1
 -10  19   1  789.10   50.53  -1
 -10  19   1  685.32   55.73  -1
 -10  19   2  227.23   36.91  -1
 -10  19   2  185.26   46.54  -1
 -10  19   3   39.15   30.56  -1
 -10  19   3   10.77   47.11  -1
 -10  19   4    9.12   29.04  -1
 -10  19   4   30.98   39.42  -1
 -10  19   5  449.62   38.18  -1
 -10  19   5  361.87   52.25  -1
 -10  19   6  417.85   31.83  -1
 -10  19   6  453.85   47.68  -1
 -10  19   7  429.35   32.89  -1
 -10  19   7  272.86   49.20  -1
 -10  19   8  773.37   46.81  -1
 -10  19   8  857.18   57.88  -1
 -10  19   9  -43.48   39.82  -1
 -10  19   9  -47.78   58.67  -1
 -10  19  10  -20.34   39.49  -1
 -10  19  10    1.73   61.75  -1
 -10  19  11  178.00   38.24  -1
 -10  19  11  179.24   68.47  -1
 -10  19  12   57.16   41.33  -1
 -10  19  12  -55.64   66.90  -1
 -10  19  13  127.29   44.21  -1
 -10  19  13  111.71   69.26  -1
 -10  19  14  148.92   44.63  -1
 -10  19  14  277.21   72.86  -1
 -10  19  15   68.11   40.97  -1
 -10  19  15  -10.54   67.05  -1
 -10  19  16   21.29   33.13  -1
 -10  19  16    9.33   64.33  -1
 -10  20   1 1046.59   63.33  -1
 -10  20   1  820.87   56.82  -1
 -10  20   2  265.20   33.92  -1
 -10  20   2  353.40   52.80  -1
 -10  20   3  293.64   36.91  -1
 -10  20   3  168.47   47.17  -1
 -10  20   4  325.26   34.64  -1
 -10  20   4  270.53   46.14  -1
 -10  20   5   61.85   24.93  -1
 -10  20   5   35.37   46.14  -1
 -10  20   6  154.73   28.82  -1
 -10  20   6  129.32   41.97  -1
 -10  20   7  432.07   30.47  -1
 -10  20   7  354.91   48.83  -1
 -10  20   8    6.34   24.25  -1
 -10  20   8  -89.65   43.36  -1
 -10  20   9   92.92   36.07  -1
 -10  20   9  167.62   63.12  -1
 -10  20  10   15.20   34.55  -1
 -10  20  10  -13.41   59.49  -1
 -10  20  11  -22.77   33.62  -1
 -10  20  11    7.49   64.84  -1
 -10  20  12   24.47   36.70  -1
 -10  20  12  -32.50   61.54  -1
 -10  20  13  143.81   43.63  -1
 -10  20  13   51.74   69.32  -1
 -10  20  14   27.72   37.16  -1
 -10  20  14   90.56   64.84  -1
 -10  20  15   41.24   38.58  -1
 -10  20  15   55.91   65.17  -1
 -10  21   1  509.53   43.42  -1
 -10  21   1  437.51   48.86  -1
 -10  21   2  129.74   33.40  -1
 -10  21   2  127.71   50.71  -1
 -10  21   3  455.67   39.33  -1
 -10  21   3  267.83   43.87  -1
 -10  21   4  158.55   31.47  -1
 -10  21   4  129.53   47.56  -1
 -10  21   5  -13.79   28.10  -1
 -10  21   5   40.97   38.76  -1
 -10  21   6   54.58   23.29  -1
 -10  21   6   65.45   46.63  -1
 -10  21   7   33.98   24.60  -1
 -10  21   7    3.60   37.03  -1
 -10  21   8  314.67   26.95  -1
 -10  21   8  185.47   42.78  -1
 -10  21   9   80.91   42.24  -1
 -10  21   9  131.59   64.17  -1
 -10  21  10   50.92   42.03  -1
 -10  21  10   50.71   58.61  -1
 -10  21  11   24.20   36.04  -1
 -10  21  11  -69.59   61.12  -1
 -10  21  12  -29.00   34.40  -1
 -10  21  12   17.75   67.96  -1
 -10  21  13    1.51   42.51  -1
 -10  21  13  -75.34   64.33  -1
 -10  21  14   71.13   45.90  -1
 -10  21  14   59.12   65.14  -1
 -10  22   1  266.56   33.77  -1
 -10  22   1  151.38   48.20  -1
 -10  22   2  227.53   35.88  -1
 -10  22   2  202.87   50.26  -1
 -10  22   3  921.02   55.25  -1
 -10  22   3  766.41   58.94  -1
 -10  22   4  301.15   31.19  -1
 -10  22   4  290.74   49.26  -1
 -10  22   5   -8.45   26.56  -1
 -10  22   5   19.52   42.30  -1
 -10  22   6   81.75   25.39  -1
 -10  22   6   77.12   40.27  -1
 -10  22   7   38.43   24.77  -1
 -10  22   7   20.55   43.84  -1
 -10  22   8  226.59   25.21  -1
 -10  22   8  162.12   40.82  -1
 -10  22   9   25.85   37.67  -1
 -10  22   9   27.46   58.52  -1
 -10  22  10   38.00   38.46  -1
 -10  22  10   25.72   66.23  -1
 -10  22  11  -19.13   39.30  -1
 -10  22  11  -25.28   67.08  -1
 -10  22  12   60.30   35.40  -1
 -10  22  12  145.63   66.47  -1
 -10  22  13  -19.79   33.65  -1
 -10  22  13    0.87   59.24  -1
 -10  23   1  114.07   35.91  -1
 -10  23   1  102.21   45.99  -1
 -10  23   2  172.22   30.44  -1
 -10  23   2  140.91   40.33  -1
 -10  23   3   42.18   31.13  -1
 -10  23   3  157.79   45.87  -1
 -10  23   4  382.75   37.91  -1
 -10  23   4  224.78   39.61  -1
 -10  23   5   -4.49   25.10  -1
 -10  23   5  -35.25   43.75  -1
 -10  23   6    8.11   25.75  -1
 -10  23   6    7.29   37.97  -1
 -10  23   7   44.69   20.20  -1
 -10  23   7   13.88   36.46  -1
 -10  23   8   16.90   43.93  -1
 -10  23   8  -67.99   64.17  -1
 -10  23   9   84.42   45.39  -1
 -10  23   9   88.86   64.24  -1
 -10  23  10   14.03   43.09  -1
 -10  23  10  -10.08   61.85  -1
 -10  23  11  -37.19   41.48  -1
 -10  23  11   87.23   64.24  -1
 -10  23  12  -14.16   38.46  -1
 -10  23  12   48.77   60.63  -1
 -10  24   1   19.39   30.17  -1
 -10  24   1    5.44   46.81  -1
 -10  24   2  118.30   34.58  -1
 -10  24   2  128.11   38.61  -1
 -10  24   3  445.08   38.73  -1
 -10  24   3  235.79   47.26  -1
 -10  24   4   56.01   29.87  -1
 -10  24   4  -47.41   42.15  -1
 -10  24   5   76.64   29.48  -1
 -10  24   5   68.35   36.70  -1
 -10  24   6  -32.62   20.26  -1
 -10  24   6  -35.98   42.21  -1
 -10  24   7   21.59   26.93  -1
 -10  24   7   53.89   40.09  -1
 -10  24   8  160.33   37.16  -1
 -10  24   8  119.67   51.62  -1
 -10  24   9   33.89   35.61  -1
 -10  24   9  -51.65   57.79  -1
 -10  24  10   21.57   39.30  -1
 -10  24  10  -51.98   56.31  -1
 -10  24  11   26.48   58.52  -1
 -10  25   1  -15.82   33.74  -1
 -10  25   1   71.07   54.46  -1
 -10  25   2  111.83   31.23  -1
 -10  25   2  -27.81   56.19  -1
 -10  25   3  119.79   33.68  -1
 -10  25   3  125.78   44.21  -1
 -10  25   4  102.78   33.52  -1
 -10  25   4  133.49   48.74  -1
 -10  25   5   11.97   25.63  -1
 -10  25   5  -11.27   43.09  -1
 -10  25   6  132.46   35.64  -1
 -10  25   6   85.93   39.18  -1
 -10  25   7  143.66   30.95  -1
 -10  25   7  105.84   44.78  -1
 -10  25   8   36.13   42.54  -1
 -10  25   8   63.99   59.91  -1
 -10  25   9   28.13   39.42  -1
 -10  25   9  -16.62   61.48  -1
 -10  26   1   12.36   35.16  -1
 -10  26   1    9.80   44.87  -1
 -10  26   2   20.11   35.10  -1
 -10  26   2   43.45   56.34  -1
 -10  26   3    3.80   28.71  -1
 -10  26   3  -28.59   54.22  -1
 -10  26   4   71.53   33.37  -1
 -10  26   4  -27.31   47.35  -1
 -10  26   5  218.21   37.73  -1
 -10  26   5  131.62   53.55  -1
 -10  26   6   80.48   29.62  -1
 -10  26   6   67.78   46.41  -1
 -10  26   7  232.49   30.71  -1
  -9   0   1  776.69   49.14   1
  -9   0   1  550.37   45.39   1
  -9   0   2   78.58   24.10  -1
  -9   0   2   66.44   31.83  -1
  -9   0   317328.12  808.77  -1
  -9   0   317198.01  804.23  -1
  -9   0   4   27.01   21.25  -1
  -9   0   4    5.84   27.55  -1
  -9   0   5 2907.08  138.82  -1
  -9   0   5 3074.10  148.98  -1
  -9   0   6  102.36   17.95  -1
  -9   0   6   81.84   24.48  -1
  -9   0   7 1235.69   63.96  -1
  -9   0   8   29.63   28.52  -1
  -9   0   8  -11.22   32.65  -1
  -9   0   921551.98 1005.13  -1
  -9   0   920483.91  956.42  -1
  -9   0  10  -24.63   26.62  -1
  -9   0  10  -96.88   42.93  -1
  -9   0  12  -40.82   45.63  -1
  -9   0  13  175.28   27.06  -1
  -9   0  13  118.12   48.65  -1
  -9   0  14  -11.52   26.22  -1
  -9   0  14    3.40   52.53  -1
  -9   0  15   29.00   26.17  -1
  -9   0  15  124.42   55.76  -1
  -9   0  16  -12.08   29.47  -1
  -9   0  16  -18.84   61.91  -1
  -9   0  17 1686.82   88.53  -1
  -9   0  17 1477.75  105.29  -1
  -9   0  18   -9.24   30.77  -1
  -9   0  18   30.00   68.50  -1
  -9   0  19  527.38   40.85  -1
  -9   0  19  479.87   83.57  -1
  -9   0  20   -4.74   26.27  -1
  -9   0  20   57.19   78.34  -1
  -9   0  21   -4.98   33.34  -1
  -9   0  21   71.16   73.46  -1
  -9   0  22  -14.67   79.70  -1
  -9   1   1 1886.21   95.49  -1
  -9   1   1 1996.65  103.69  -1
  -9   1   1 1737.35   91.50  -1
  -9   1   1 1918.59   96.52  -1
  -9   1   2 4481.04  213.98  -1
  -9   1   2 4478.02  215.13  -1
  -9   1   2 4223.86  203.14  -1
  -9   1   2 4054.42  192.98  -1
  -9   1   3 3966.68  189.65  -1
  -9   1   3 3591.49  173.74  -1
  -9   1   3 3727.65  179.51  -1
  -9   1   3 3733.70  177.85  -1
  -9   1   414847.05  693.49  -1
  -9   1   414356.89  672.31  -1
  -9   1   414644.33  685.32  -1
  -9   1   414889.41  695.30  -1
  -9   1   5  107.84   21.81  -1
  -9   1   5   93.22   26.18   1
  -9   1   5  116.04   26.13  -1
  -9   1   5  181.54   19.75   1
  -9   1   6  240.24   22.31  -1
  -9   1   6  162.90   27.78  -1
  -9   1   6  190.47   26.93  -1
  -9   1   6  200.30   18.59  -1
  -9   1   7  461.11   28.52  -1
  -9   1   7  443.57   32.28  -1
  -9   1   7  402.11   30.17  -1
  -9   1   7  618.15   42.78   1
  -9   1   8 8181.46  384.56  -1
  -9   1   8 7791.15  367.92  -1
  -9   1   8 8148.18  382.45  -1
  -9   1   8 7524.89  353.70  -1
  -9   1   9   19.63   28.97  -1
  -9   1   9   56.04   37.82  -1
  -9   1   9   74.22   28.25  -1
  -9   1   9   28.00   36.88  -1
  -9   1  1014060.37  656.88  -1
  -9   1  1014514.23  679.27  -1
  -9   1  1016163.23  754.91  -1
  -9   1  1016471.85  770.64  -1
  -9   1  11  -48.62   27.17  -1
  -9   1  11   37.40   43.00  -1
  -9   1  11   32.28   23.51  -1
  -9   1  11  -37.00   41.21  -1
  -9   1  12 4659.56  220.36  -1
  -9   1  12 5134.59  245.32  -1
  -9   1  13   13.58   27.12  -1
  -9   1  13  -57.43   49.62  -1
  -9   1  13   26.47   26.11  -1
  -9   1  13   97.61   45.90  -1
  -9   1  14  890.76   51.80  -1
  -9   1  14  730.40   64.02  -1
  -9   1  14  837.21   48.96  -1
  -9   1  14  688.34   59.79  -1
  -9   1  15   10.00   26.49  -1
  -9   1  15  -15.50   54.31  -1
  -9   1  15  -31.19   25.71   1
  -9   1  15  174.79   54.89   1
  -9   1  16  788.19   49.56  -1
  -9   1  16  632.07   71.04  -1
  -9   1  16  742.20   48.44  -1
  -9   1  16  579.42   68.20  -1
  -9   1  17   19.38   30.68  -1
  -9   1  17   35.61   69.83  -1
  -9   1  17   29.32   30.24  -1
  -9   1  17   -1.22   64.42  -1
  -9   1  18 1038.11   62.51   1
  -9   1  18  723.44   80.97   1
  -9   1  18 1251.73   68.65   1
  -9   1  18  931.31   85.35   1
  -9   1  19   10.30   33.92  -1
  -9   1  19    7.10   73.92  -1
  -9   1  19   32.28   71.25  -1
  -9   1  20   72.43   33.28  -1
  -9   1  20   92.83   76.97  -1
  -9   1  20  154.22   66.60  -1
  -9   1  21  -17.52   34.73  -1
  -9   1  21  -89.38   78.73  -1
  -9   1  21   15.61   69.05  -1
  -9   1  22  -19.16   39.82  -1
  -9   1  22 -110.47   78.85  -1
  -9   1  22   28.09   75.73  -1
  -9   2   1 6674.67  315.88  -1
  -9   2   1 6484.05  308.32  -1
  -9   2   1 6571.79  311.34  -1
  -9   2   1 6366.05  300.60  -1
  -9   2   2 1076.54   60.24  -1
  -9   2   2  924.05   58.12  -1
  -9   2   2 1094.39   62.21  -1
  -9   2   2  941.90   51.74  -1
  -9   2   311458.28  536.76  -1
  -9   2   311352.38  533.13  -1
  -9   2   311903.06  557.94  -1
  -9   2   311231.35  525.26  -1
  -9   2   4 2560.64  124.99  -1
  -9   2   4 2599.97  128.53  -1
  -9   2   4 2354.89  115.61  -1
  -9   2   4 2453.23  117.67  -1
  -9   2   5 3403.90  162.93  -1
  -9   2   5 2977.88  145.02  -1
  -9   2   5 2927.66  141.33  -1
  -9   2   5 3170.92  150.23  -1
  -9   2   6 3727.65  176.88  -1
  -9   2   6 3709.49  178.33  -1
  -9   2   6 3207.23  153.61  -1
  -9   2   6 3213.28  151.83  -1
  -9   2   7 2441.43  117.40  -1
  -9   2   7 2022.07  101.03  -1
  -9   2   7 2084.40  101.84  -1
  -9   2   7 2075.32  102.99  -1
  -9   2   8 4263.19  203.48  -1
  -9   2   8 3957.60  191.83  -1
  -9   2   8 6005.99  283.69   1
  -9   2   8 4638.38  221.06   1
  -9   2   9 6741.23  317.39  -1
  -9   2   9 7071.03  334.34  -1
  -9   2   9 6819.90  320.72  -1
  -9   2   9 7249.55  341.60  -1
  -9   2  10 3391.80  162.66  -1
  -9   2  10 3294.97  161.45  -1
  -9   2  10 3537.03  168.80  -1
  -9   2  10 3540.06  171.34  -1
  -9   2  11 6750.31  318.30  -1
  -9   2  11 6632.31  315.28  -1
  -9   2  11 7182.98  337.36  -1
  -9   2  11 7222.32  341.90  -1
  -9   2  12   62.30   26.70  -1
  -9   2  12   69.86   46.90  -1
  -9   2  12   47.26   23.66  -1
  -9   2  12   22.15   42.24  -1
  -9   2  13 1266.25   68.96  -1
  -9   2  13 1173.97   78.64  -1
  -9   2  13  960.05   63.72  -1
  -9   2  14  534.64   39.55  -1
  -9   2  14  404.53   58.46  -1
  -9   2  14  484.11   36.19   1
  -9   2  14  304.69   50.29   1
  -9   2  15   49.08   28.69  -1
  -9   2  15   82.57   54.16  -1
  -9   2  15    0.49   27.35  -1
  -9   2  15   84.42   54.46  -1
  -9   2  16   50.11   31.41  -1
  -9   2  16  -10.92   62.66  -1
  -9   2  16   56.55   27.74  -1
  -9   2  16   81.48   55.91  -1
  -9   2  17  978.51   58.94  -1
  -9   2  17  761.87   84.63  -1
  -9   2  17 1168.22   65.66   1
  -9   2  17  873.52   84.51   1
  -9   2  18   35.95   32.31  -1
  -9   2  18 -105.17   72.89  -1
  -9   2  18   92.31   74.73  -1
  -9   2  19  373.37   39.82  -1
  -9   2  19  240.33   75.43  -1
  -9   2  19  242.90   69.59  -1
  -9   2  20  -13.72   30.65  -1
  -9   2  20  -28.62   78.06  -1
  -9   2  20  181.33   67.32  -1
  -9   2  21  -68.71   35.49  -1
  -9   2  21   -5.29   78.03  -1
  -9   2  21  -14.55   66.29  -1
  -9   2  21  -97.55   62.42  -1
  -9   2  22   20.73   43.78  -1
  -9   2  22   16.91   83.02  -1
  -9   2  22    5.68   77.06  -1
  -9   2  22   33.74   65.51  -1
  -9   3   1 4780.59  228.74  -1
  -9   3   1 4535.51  218.58  -1
  -9   3   1 4714.02  224.96  -1
  -9   3   1 4698.89  223.33  -1
  -9   3   2 8877.37  417.54  -1
  -9   3   2 8378.13  395.46  -1
  -9   3   2 9240.45  434.19  -1
  -9   3   2 9001.42  422.08  -1
  -9   3   317688.17  826.32  -1
  -9   3   316962.01  793.64  -1
  -9   3   316544.46  773.37  -1
  -9   3   316042.20  748.86  -1
  -9   3   4 6641.39  313.16  -1
  -9   3   4 6432.61  304.69  -1
  -9   3   4 6487.08  305.90  -1
  -9   3   4 6508.26  305.29  -1
  -9   3   5 4714.02  223.33  -1
  -9   3   5 4417.50  211.62  -1
  -9   3   5 4136.12  196.55  -1
  -9   3   5 4414.48  207.47  -1
  -9   3   6 2064.12  100.57   1
  -9   3   6 1762.16   90.56  -1
  -9   3   6 1574.87   78.94   1
  -9   3   7 5724.60  269.41  -1
  -9   3   7 5530.96  261.90  -1
  -9   3   7 6347.89  298.79  -1
  -9   3   7 6813.85  321.03  -1
  -9   3   8 1591.21   82.93  -1
  -9   3   8 1623.28   88.62  -1
  -9   3   8 1709.51   85.23  -1
  -9   3   8 1597.26   81.33  -1
  -9   3   9 4260.17  203.24  -1
  -9   3   9 3918.27  190.59  -1
  -9   3   9 4178.48  197.94  -1
  -9   3   9 3927.34  187.96  -1
  -9   3  10 5700.40  269.92  -1
  -9   3  10 4853.20  233.16  -1
  -9   3  10 5352.44  252.28  -1
  -9   3  10 5388.75  256.15  -1
  -9   3  11 1115.87   62.90  -1
  -9   3  11 1245.07   79.73  -1
  -9   3  11 1150.97   60.76  -1
  -9   3  11 1091.97   67.08  -1
  -9   3  12 6544.56  308.62  -1
  -9   3  12 5664.09  272.43  -1
  -9   3  12 6647.44  312.25  -1
  -9   3  12 6108.86  290.77  -1
  -9   3  13    6.74   25.68  -1
  -9   3  13   61.51   50.20  -1
  -9   3  13  -13.05   23.70  -1
  -9   3  13   10.08   40.94  -1
  -9   3  14   41.48   31.04  -1
  -9   3  14  -10.39   56.25  -1
  -9   3  14  102.42   26.71  -1
  -9   3  15  451.43   39.76  -1
  -9   3  15  331.62   61.42  -1
  -9   3  15  472.61   35.70  -1
  -9   3  15  477.45   55.01  -1
  -9   3  16  704.68   49.17  -1
  -9   3  16  613.31   69.44  -1
  -9   3  16  805.14   48.59  -1
  -9   3  16  626.92   70.80  -1
  -9   3  17   39.79   31.50  -1
  -9   3  17  -12.42   67.47  -1
  -9   3  17   42.30   74.37  -1
  -9   3  18  323.75   34.80  -1
  -9   3  18  262.63   76.31  -1
  -9   3  18  258.24   74.98  -1
  -9   3  19   26.49   32.50  -1
  -9   3  19  -37.16   74.34  -1
  -9   3  19  -86.63   65.81  -1
  -9   3  19   24.86   60.73  -1
  -9   3  20  133.22   32.77  -1
  -9   3  20  159.88   71.86  -1
  -9   3  20  120.63   65.48  -1
  -9   3  20  -52.01   67.41  -1
  -9   3  21   76.94   35.73  -1
  -9   3  21  212.43   78.43  -1
  -9   3  21  -41.36   65.69  -1
  -9   3  21   10.02   67.71  -1
  -9   3  22  -46.69   40.97  -1
  -9   3  22  -82.27   77.55  -1
  -9   3  22  -27.85   76.94  -1
  -9   3  22   36.82   72.47  -1
  -9   4   1 2112.54  106.90  -1
  -9   4   1 2124.94  109.44  -1
  -9   4   1 2245.67  111.71  -1
  -9   4   1 2194.53  107.38  -1
  -9   4   2 8363.00  393.64  -1
  -9   4   2 8402.34  396.67  -1
  -9   4   2 8910.65  418.45  -1
  -9   4   2 8414.44  394.85  -1
  -9   4   317089.09  798.78  -1
  -9   4   316526.31  773.67  -1
  -9   4   317213.14  804.53  -1
  -9   4   316051.28  749.46  -1
  -9   4   4 9198.09  431.77  -1
  -9   4   4 8956.04  421.78  -1
  -9   4   4 8629.26  405.14  -1
  -9   4   4 8496.13  397.27  -1
  -9   4   5  191.41   26.92  -1
  -9   4   5   79.42   28.49   1
  -9   4   5  184.36   15.71   1
  -9   4   615760.81  735.85  -1
  -9   4   615195.01  711.04  -1
  -9   4   615497.58  724.35  -1
  -9   4   615113.31  706.20  -1
  -9   4   7 2167.30  104.90  -1
  -9   4   7 2089.84  104.48  -1
  -9   4   7 2206.63  106.53  -1
  -9   4   7 2176.07  105.72  -1
  -9   4   8  551.89   42.75  -1
  -9   4   8  507.71   46.38  -1
  -9   4   8  521.02   32.19  -1
  -9   4   8  464.44   33.55  -1
  -9   4   9 1608.46   84.63  -1
  -9   4   9 1782.74   97.85  -1
  -9   4   9 1615.41   80.09  -1
  -9   4   9 1828.73   92.83  -1
  -9   4  10 3500.72  169.05  -1
  -9   4  10 3975.75  194.85  -1
  -9   4  10 3403.90  162.18  -1
  -9   4  10 3664.11  176.61  -1
  -9   4  11 2179.40  109.11  -1
  -9   4  11 2123.43  115.19  -1
  -9   4  11 2300.73  111.32  -1
  -9   4  11 2328.27  117.37  -1
  -9   4  12  711.34   48.38  -1
  -9   4  12  880.17   70.14  -1
  -9   4  12  642.05   39.12  -1
  -9   4  12  711.34   55.19  -1
  -9   4  13  444.47   36.49  -1
  -9   4  13  526.77   61.09  -1
  -9   4  13  632.37   39.33  -1
  -9   4  13  498.03   48.90  -1
  -9   4  14 1060.50   59.33  -1
  -9   4  14 1229.64   83.63  -1
  -9   4  14 1039.63   72.34  -1
  -9   4  15  331.31   36.10  -1
  -9   4  15  298.36   65.45  -1
  -9   4  15  457.18   34.04  -1
  -9   4  15  375.19   53.31  -1
  -9   4  16  341.30   37.70  -1
  -9   4  16  264.78   62.87  -1
  -9   4  16  245.14   62.30  -1
  -9   4  17  -17.60   30.62  -1
  -9   4  17  103.24   68.35  -1
  -9   4  17  172.68   70.29  -1
  -9   4  18  119.24   32.07  -1
  -9   4  18   23.07   74.01  -1
  -9   4  18   34.34   77.61  -1
  -9   4  18   91.10   61.91  -1
  -9   4  19  149.08   31.89  -1
  -9   4  19  230.59   78.46  -1
  -9   4  19   -6.75   67.99  -1
  -9   4  19   72.40   66.02  -1
  -9   4  20   16.19   28.21  -1
  -9   4  20  -29.29   74.76  -1
  -9   4  20    6.81   63.81  -1
  -9   4  20  100.51   71.80  -1
  -9   4  21  -21.25   38.67  -1
  -9   4  21   21.64   78.46  -1
  -9   4  21   32.13   73.07  -1
  -9   4  21   29.11   66.38  -1
  -9   4  22  201.27   44.54  -1
  -9   4  22  143.72   80.45  -1
  -9   4  22  220.06   91.19  -1
  -9   4  22  161.60   73.83  -1
  -9   5   1  825.41   49.35   1
  -9   5   1 1070.49   66.72   1
  -9   5   1 1084.41   60.76   1
  -9   5   1  776.39   44.30   1
  -9   5   2 4199.66  200.27  -1
  -9   5   2 4166.37  201.87  -1
  -9   5   2 4983.31  236.12  -1
  -9   5   2 4541.56  214.73  -1
  -9   5   318961.99  885.62  -1
  -9   5   317642.79  825.71  -1
  -9   5   319022.50  887.74  -1
  -9   5   4 2529.48  123.54  -1
  -9   5   4 2384.85  119.82  -1
  -9   5   4 2521.91  121.72  -1
  -9   5   4 2567.90  121.66  -1
  -9   5   5  439.94   34.34   1
  -9   5   5  377.30   35.85   1
  -9   5   5  588.19   35.58   1
  -9   5   5  628.74   31.77   1
  -9   5   6 3936.42  187.38  -1
  -9   5   6 4142.17  199.24  -1
  -9   5   6 3803.29  180.15  -1
  -9   5   6 3948.52  186.59  -1
  -9   5   7 6450.77  303.17  -1
  -9   5   7 6535.49  309.23  -1
  -9   5   7 6202.66  291.62  -1
  -9   5   7 6223.84  292.52  -1
  -9   5   8  969.43   59.45  -1
  -9   5   8  882.59   46.57  -1
  -9   5   8  809.07   45.66  -1
  -9   5   9 1365.19   74.34  -1
  -9   5   9 1431.15   86.56  -1
  -9   5   9 1423.28   70.74  -1
  -9   5   9 1331.61   68.80  -1
  -9   5  10  156.25   33.40  -1
  -9   5  10  101.87   49.68  -1
  -9   5  10  162.30   21.95  -1
  -9   5  10  200.66   35.07  -1
  -9   5  11 2191.20  110.04  -1
  -9   5  11 2317.68  124.11  -1
  -9   5  11 1997.56   97.19  -1
  -9   5  11 2252.93  114.95  -1
  -9   5  12  770.34   50.65  -1
  -9   5  12  660.81   65.84  -1
  -9   5  12  831.76   46.96  -1
  -9   5  12  758.24   56.76  -1
  -9   5  13 1093.18   61.69  -1
  -9   5  13 1180.32   83.36  -1
  -9   5  13 1047.19   55.67  -1
  -9   5  13 1102.26   72.89  -1
  -9   5  14   82.81   27.69  -1
  -9   5  14  160.79   63.51  -1
  -9   5  14   36.43   23.95  -1
  -9   5  14  143.63   50.47  -1
  -9   5  15 1672.60   86.17  -1
  -9   5  15 1615.72  102.99  -1
  -9   5  15 1430.55   91.65  -1
  -9   5  16  557.63   76.94  -1
  -9   5  16  550.98   63.87  -1
  -9   5  17  110.71   32.98  -1
  -9   5  17   29.06   71.16  -1
  -9   5  17  100.60   65.90  -1
  -9   5  17  115.55   61.54  -1
  -9   5  18   29.57   31.62  -1
  -9   5  18  -79.09   74.92  -1
  -9   5  18   77.79   75.22  -1
  -9   5  18   48.41   62.99  -1
  -9   5  19   89.26   31.23  -1
  -9   5  19  -20.34   73.19  -1
  -9   5  19   65.11   67.84  -1
  -9   5  19   86.11   66.66  -1
  -9   5  20   96.49   31.59  -1
  -9   5  20  168.02   79.39  -1
  -9   5  20  104.42   66.81  -1
  -9   5  20   93.10   82.96  -1
  -9   5  21  128.14   39.00  -1
  -9   5  21  151.68   73.77  -1
  -9   5  21  -16.89   71.65  -1
  -9   5  21   48.80   71.53  -1
  -9   5  22   82.84   46.02  -1
  -9   5  22  -55.61   78.67  -1
  -9   5  22 -142.30  103.18  -1
  -9   5  22  -90.89   82.36  -1
  -9   6   1 2955.49  147.71  -1
  -9   6   1 3621.75  173.77  -1
  -9   6   213788.06  645.38  -1
  -9   6   212989.28  609.98  -1
  -9   6   213343.29  623.90  -1
  -9   6   213585.34  635.09  -1
  -9   6   3 2012.99  101.42  -1
  -9   6   3 1922.22   98.76  -1
  -9   6   3 2052.02  100.76  -1
  -9   6   3 2049.30   97.85  -1
  -9   6   4 1145.83   63.06  -1
  -9   6   4 1171.24   59.45  -1
  -9   6   4  990.01   48.41  -1
  -9   6   5 7406.88  348.26  -1
  -9   6   5 6928.83  328.89  -1
  -9   6   5 6868.31  323.14  -1
  -9   6   6   59.49   23.50  -1
  -9   6   6   41.85   28.94  -1
  -9   6   6   96.19   17.56  -1
  -9   6   6  121.06   19.22  -1
  -9   6   7  349.77   30.50  -1
  -9   6   7  330.71   35.73  -1
  -9   6   7  405.14   26.07  -1
  -9   6   7  424.81   28.18  -1
  -9   6   8 1553.99   77.43  -1
  -9   6   8 1473.51   81.15  -1
  -9   6   8 1414.81   69.86  -1
  -9   6   8 1277.45   64.72  -1
  -9   6   9  404.23   39.64  -1
  -9   6   9  364.29   52.92  -1
  -9   6   9  377.30   25.29  -1
  -9   6   9  329.19   31.01  -1
  -9   6  10 1315.57   73.46  -1
  -9   6  10 1445.37   86.44  -1
  -9   6  10 1141.89   57.40  -1
  -9   6  10 1255.66   67.78  -1
  -9   6  11  624.50   47.26  -1
  -9   6  11  460.51   61.06  -1
  -9   6  11  472.01   30.47  -1
  -9   6  11  511.95   44.78  -1
  -9   6  12 2383.64  119.30  -1
  -9   6  12 2357.01  127.38  -1
  -9   6  12 2297.71  110.92  -1
  -9   6  12 2229.63  115.85  -1
  -9   6  13   46.90   30.68  -1
  -9   6  13  -43.18   62.24  -1
  -9   6  13   16.48   21.36  -1
  -9   6  13  -44.11   50.56  -1
  -9   6  14 2545.81  125.38  -1
  -9   6  14 2758.82  148.65  -1
  -9   6  14 2754.89  132.46  -1
  -9   6  14 2387.87  125.26  -1
  -9   6  15 1835.08   94.10  -1
  -9   6  15 1872.30  113.95  -1
  -9   6  15 1697.41   97.70  -1
  -9   6  16  244.20   33.46  -1
  -9   6  16  243.96   69.26  -1
  -9   6  16  182.84   58.27  -1
  -9   6  16  243.30   61.09  -1
  -9   6  17  145.57   76.85  -1
  -9   6  17   83.54   62.00  -1
  -9   6  18  -13.29   32.71  -1
  -9   6  18  144.02   73.49  -1
  -9   6  18   46.81   89.53  -1
  -9   6  18  -60.39   69.98  -1
  -9   6  19   -0.96   31.19  -1
  -9   6  19  -41.72   82.66  -1
  -9   6  19  -63.84   85.78  -1
  -9   6  19  -46.93   72.13  -1
  -9   6  20   17.81   30.59  -1
  -9   6  20   46.57   79.48  -1
  -9   6  20  -54.70   77.22  -1
  -9   6  20  -60.94   82.03  -1
  -9   6  21   97.70   37.58  -1
  -9   6  21  -20.38   71.10  -1
  -9   6  21  -18.93   64.78  -1
  -9   6  21   98.58   70.71  -1
  -9   7   1   28.20   30.83  -1
  -9   7   1    2.49   30.35  -1
  -9   7   1   48.59   25.08  -1
  -9   7   1   18.71   19.51  -1
  -9   7   2  751.28   46.69  -1
  -9   7   2  698.63   51.83  -1
  -9   7   2  763.99   43.99  -1
  -9   7   2  719.21   38.61  -1
  -9   7   3 3842.62  184.78  -1
  -9   7   3 3440.21  169.05  -1
  -9   7   3 3633.85  172.28  -1
  -9   7   3 3497.70  165.02  -1
  -9   7   4   62.54   29.30  -1
  -9   7   4   30.83   17.33  -1
  -9   7   4   37.19    7.80  -1
  -9   7   5   -1.06   26.85  -1
  -9   7   5  -39.36   32.31  -1
  -9   7   6 2753.07  133.16  -1
  -9   7   6 2811.77  139.27  -1
  -9   7   7 1527.97   77.49  -1
  -9   7   7 1357.02   74.76  -1
  -9   7   8  245.47   24.54  -1
  -9   7   8  288.95   41.75  -1
  -9   7   8  290.59   20.77  -1
  -9   7   8  288.56   24.04  -1
  -9   7   9  796.36   55.04  -1
  -9   7   9  667.16   62.09  -1
  -9   7   9  746.74   39.49  -1
  -9   7   9  716.18   42.75  -1
  -9   7  10 2613.89  130.83  -1
  -9   7  10 2533.71  133.67  -1
  -9   7  10 2315.86  110.92  -1
  -9   7  10 2428.11  119.24  -1
  -9   7  11 2026.91  103.02  -1
  -9   7  11 2122.82  120.09  -1
  -9   7  11 1855.05   89.41  -1
  -9   7  11 1971.54  100.24  -1
  -9   7  12  252.55   37.13  -1
  -9   7  12  164.66   60.60  -1
  -9   7  12  189.32   21.93  -1
  -9   7  12  224.87   42.54  -1
  -9   7  13  979.72   58.55  -1
  -9   7  13 1167.31   85.57  -1
  -9   7  13  940.69   50.56  -1
  -9   7  13 1011.79   69.83  -1
  -9   7  14 1183.35   66.38  -1
  -9   7  14 1162.47   88.83  -1
  -9   7  14 1490.45   75.70   1
  -9   7  14 1142.50   76.40   1
  -9   7  15 1119.50   63.27  -1
  -9   7  15 1030.55   84.39  -1
  -9   7  15 1143.10   79.48  -1
  -9   7  16   -1.38   31.16  -1
  -9   7  16  -54.40   64.21  -1
  -9   7  16  141.36   64.81  -1
  -9   7  16  130.86   53.74  -1
  -9   7  17   55.82   31.44  -1
  -9   7  17   -7.47   69.11  -1
  -9   7  17   29.29   81.12  -1
  -9   7  17   36.79   64.99  -1
  -9   7  18  345.23   38.12  -1
  -9   7  18  450.22   84.33  -1
  -9   7  18  272.61   92.22  -1
  -9   7  18  294.10   70.71  -1
  -9   7  19    2.45   30.95  -1
  -9   7  19   69.98   84.66  -1
  -9   7  19  -95.52   76.37  -1
  -9   7  19   90.32   69.11  -1
  -9   7  20   33.83   32.95  -1
  -9   7  20   -8.25   76.40  -1
  -9   7  20  -16.24   67.99  -1
  -9   7  20   94.83   79.15  -1
  -9   7  21  103.96   38.73  -1
  -9   7  21   23.08   76.64  -1
  -9   7  21   43.33   70.26  -1
  -9   7  21  -12.39   65.75  -1
  -9   8   1 4002.99  192.25  -1
  -9   8   1 4096.78  201.12  -1
  -9   8   1 4453.81  211.22  -1
  -9   8   1 4054.42  192.46  -1
  -9   8   2  955.81   58.40  -1
  -9   8   2 1005.13   64.99  -1
  -9   8   2 1103.17   57.61  -1
  -9   8   2 1006.65   51.16  -1
  -9   8   3 2015.11  101.91  -1
  -9   8   3 1901.95  102.00  -1
  -9   8   3 2061.40   99.27  -1
  -9   8   3 1976.68   94.16  -1
  -9   8   4  769.74   46.69   1
  -9   8   4  695.00   52.10  -1
  -9   8   4  536.15   28.33   1
  -9   8   5  699.84   45.20  -1
  -9   8   5  638.12   49.59  -1
  -9   8   6  187.44   27.46  -1
  -9   8   6  245.84   34.73  -1
  -9   8   7 1425.10   72.59  -1
  -9   8   7 1390.00   77.25  -1
  -9   8   8  443.57   33.25  -1
  -9   8   8  435.09   47.05  -1
  -9   8   9 1325.25   76.16  -1
  -9   8   9 1098.02   75.73  -1
  -9   8  10  683.20   48.50  -1
  -9   8  10  748.56   70.17  -1
  -9   8  10  598.18   33.13  -1
  -9   8  10  739.48   47.17  -1
  -9   8  11 1354.90   75.73  -1
  -9   8  11 1421.77   93.37  -1
  -9   8  11 1248.40   61.63  -1
  -9   8  11 1331.00   73.80  -1
  -9   8  12  759.45   51.26  -1
  -9   8  12  959.75   81.63  -1
  -9   8  12  749.77   39.85  -1
  -9   8  12  916.18   59.97  -1
  -9   8  13  826.32   55.01  -1
  -9   8  13  925.26   81.72  -1
  -9   8  13  815.12   44.42  -1
  -9   8  13  776.39   64.45  -1
  -9   8  14 2141.58  108.96  -1
  -9   8  14 2134.32  123.84  -1
  -9   8  14 1962.46  110.77  -1
  -9   8  15  825.71   52.47  -1
  -9   8  15  817.24   80.45  -1
  -9   8  15  396.97   61.91  -1
  -9   8  15  367.32   61.57   1
  -9   8  16  -40.12   30.56  -1
  -9   8  16   -0.47   70.92  -1
  -9   8  16    3.92   64.72  -1
  -9   8  16    0.49   51.56  -1
  -9   8  17  217.46   35.58  -1
  -9   8  17  237.94   73.16  -1
  -9   8  17  244.84   72.47  -1
  -9   8  17  147.93   60.18  -1
  -9   8  18   65.48   29.44  -1
  -9   8  18   27.82   74.92  -1
  -9   8  18   80.94   79.27  -1
  -9   8  18  109.44   63.27  -1
  -9   8  19  170.92   36.85  -1
  -9   8  19  369.74   72.13  -1
  -9   8  19  211.25   74.16  -1
  -9   8  19  177.12   76.61  -1
  -9   8  20   58.06   33.28  -1
  -9   8  20   40.85   85.54  -1
  -9   8  20  -84.75   68.68  -1
  -9   8  20  -45.90   79.09  -1
  -9   8  21    0.11   37.28  -1
  -9   8  21   55.98   69.68  -1
  -9   8  21   55.98   77.52  -1
  -9   8  21   17.92   73.86  -1
  -9   9   1   29.53   25.36  -1
  -9   9   1   52.25   37.70  -1
  -9   9   1   29.26   23.81  -1
  -9   9   1   32.80   20.66  -1
  -9   9   2  186.90   33.19  -1
  -9   9   2  135.61   43.87  -1
  -9   9   2  193.89   24.16  -1
  -9   9   2  122.66   17.03  -1
  -9   9   3 1524.34   80.66  -1
  -9   9   3 1499.83   83.21  -1
  -9   9   3 1349.76   66.14  -1
  -9   9   3 1422.68   68.77  -1
  -9   9   4  348.86   33.65  -1
  -9   9   4  192.80   42.63  -1
  -9   9   5 1138.87   62.51  -1
  -9   9   5 1276.54   75.40  -1
  -9   9   6  244.45   29.63  -1
  -9   9   6  252.22   38.79  -1
  -9   9   7  134.98   24.08  -1
  -9   9   7  126.99   31.92  -1
  -9   9   8   72.83   25.27  -1
  -9   9   8   44.93   38.34  -1
  -9   9   9  685.02   54.01  -1
  -9   9   9  651.13   66.90  -1
  -9   9  10 2569.72  129.68  -1
  -9   9  10 2550.35  136.10  -1
  -9   9  10 2634.16  125.23  -1
  -9   9  10 2388.48  116.28  -1
  -9   9  11  668.07   49.29  -1
  -9   9  11  765.50   72.71  -1
  -9   9  11  688.65   35.91  -1
  -9   9  11  655.67   44.11  -1
  -9   9  12   83.81   35.31  -1
  -9   9  12   -2.30   62.42  -1
  -9   9  12   63.27   14.64  -1
  -9   9  12   11.14   33.04  -1
  -9   9  13  938.87   59.49  -1
  -9   9  13  963.08   81.57  -1
  -9   9  13  903.17   47.29  -1
  -9   9  13  802.41   56.94  -1
  -9   9  14 1009.67   61.88  -1
  -9   9  14 1010.58   85.93  -1
  -9   9  14  977.30   70.92  -1
  -9   9  15  129.95   35.34  -1
  -9   9  15   73.86   73.89  -1
  -9   9  15  121.48   56.94  -1
  -9   9  15  145.02   48.74  -1
  -9   9  16  -26.88   34.34  -1
  -9   9  16  -41.30   72.04  -1
  -9   9  16   31.47   66.35  -1
  -9   9  16  -83.90   56.07  -1
  -9   9  17  -13.14   27.62  -1
  -9   9  17  -78.12   80.06  -1
  -9   9  17   35.37   77.49  -1
  -9   9  17   33.62   57.61  -1
  -9   9  18  513.76   40.76  -1
  -9   9  18  473.52   76.22  -1
  -9   9  18  493.79   87.53  -1
  -9   9  18  464.14   72.89  -1
  -9   9  19   90.86   34.04  -1
  -9   9  19  114.25   81.91  -1
  -9   9  19  -67.17   77.49  -1
  -9   9  19   30.09   73.83  -1
  -9   9  20   40.03   33.46  -1
  -9   9  20  -63.15   79.03  -1
  -9   9  20   42.84   69.92  -1
  -9   9  20  -79.73   63.96  -1
  -9   9  21   32.16   39.36  -1
  -9   9  21  -26.06   69.26  -1
  -9   9  21   20.21   71.07  -1
  -9   9  21  -18.58   69.35  -1
  -9  10   1  667.47   49.77   1
  -9  10   1  615.73   57.03  -1
  -9  10   1  487.14   35.16   1
  -9  10   1  482.90   33.59  -1
  -9  10   2 8662.54  408.17  -1
  -9  10   2 8390.23  398.48  -1
  -9  10   2 9028.65  423.90  -1
  -9  10   2 7969.66  374.88  -1
  -9  10   3  129.26   28.97  -1
  -9  10   3   92.16   38.49  -1
  -9  10   4  790.31   50.86  -1
  -9  10   4  766.71   58.55  -1
  -9  10   5  314.97   31.68  -1
  -9  10   5  240.15   40.79  -1
  -9  10   6 3113.43  150.68  -1
  -9  10   6 3015.40  148.98  -1
  -9  10   7   47.62   22.55  -1
  -9  10   7   -4.68   26.54  -1
  -9  10   8  334.34   30.56  -1
  -9  10   8  364.60   38.73  -1
  -9  10   9 1806.94   97.88  -1
  -9  10   9 1502.25   94.46  -1
  -9  10  10  174.98   38.79  -1
  -9  10  10  143.30   58.70  -1
  -9  10  11  722.84   53.13  -1
  -9  10  11  622.99   67.93  -1
  -9  10  11  659.30   34.13  -1
  -9  10  11  569.43   37.82  -1
  -9  10  12  252.16   39.85  -1
  -9  10  12  276.76   61.27  -1
  -9  10  12  190.16   16.84  -1
  -9  10  12  222.60   32.28  -1
  -9  10  13  180.72   35.61  -1
  -9  10  13  316.49   64.93  -1
  -9  10  13  203.30   17.74  -1
  -9  10  13  251.68   38.70  -1
  -9  10  14  327.68   38.27  -1
  -9  10  14  314.67   69.80  -1
  -9  10  14  321.63   46.99  -1
  -9  10  15   70.71   29.55  -1
  -9  10  15   73.40   68.14  -1
  -9  10  15   46.08   56.88  -1
  -9  10  15   37.00   46.57  -1
  -9  10  16   34.04   31.92  -1
  -9  10  16  -74.52   71.47  -1
  -9  10  16  -21.66   65.75  -1
  -9  10  16   94.64   58.88  -1
  -9  10  17   80.39   34.46  -1
  -9  10  17   73.13   74.34  -1
  -9  10  17  188.02   80.39  -1
  -9  10  17   17.95   57.46  -1
  -9  10  18   28.68   32.22  -1
  -9  10  18 -100.82   71.95  -1
  -9  10  18  248.89   83.51  -1
  -9  10  18   81.03   65.42  -1
  -9  10  19   98.82   32.74  -1
  -9  10  19  119.58   76.58  -1
  -9  10  19   96.82   71.04  -1
  -9  10  19  -33.10   76.88  -1
  -9  10  20   55.22   68.86  -1
  -9  10  20   92.71   57.91  -1
  -9  10  21   18.54   39.58  -1
  -9  10  21  117.91   69.32  -1
  -9  10  21  163.45   80.45  -1
  -9  10  21  -20.16   66.90  -1
  -9  11   1 4529.46  217.79  -1
  -9  11   1 4172.42  205.23  -1
  -9  11   1 4471.97  212.28  -1
  -9  11   1 4039.29  192.34  -1
  -9  11   2  254.37   37.61  -1
  -9  11   2  340.69   43.39   1
  -9  11   2  217.70   25.41  -1
  -9  11   2  175.46   17.38   1
  -9  11   310550.58  495.91  -1
  -9  11   310326.67  488.35  -1
  -9  11   4  625.11   42.09  -1
  -9  11   4  585.17   53.13  -1
  -9  11   5  587.89   42.00  -1
  -9  11   5  440.24   47.05  -1
  -9  11   6  187.02   29.79  -1
  -9  11   6   87.56   37.09  -1
  -9  11   7 5658.04  267.32  -1
  -9  11   7 5276.80  253.34  -1
  -9  11   8  434.49   34.34  -1
  -9  11   8  370.34   47.62  -1
  -9  11   9  127.65   41.03  -1
  -9  11   9   80.79   58.49  -1
  -9  11  10  885.01   58.67  -1
  -9  11  10  896.81   79.00  -1
  -9  11  11   99.33   37.09  -1
  -9  11  11  130.04   61.97  -1
  -9  11  12   10.44   37.22  -1
  -9  11  12   60.30   63.15  -1
  -9  11  12   25.86   12.77  -1
  -9  11  12   44.42   26.41  -1
  -9  11  13  308.62   39.33  -1
  -9  11  13  412.10   68.53  -1
  -9  11  13  259.48   18.68  -1
  -9  11  13  290.50   37.52  -1
  -9  11  14  342.51   41.06  -1
  -9  11  14  309.53   70.50  -1
  -9  11  14  254.04   41.82  -1
  -9  11  15   35.52   36.04  -1
  -9  11  15  -45.90   67.65  -1
  -9  11  15   46.93   56.10  -1
  -9  11  15  -28.45   51.32  -1
  -9  11  16   64.51   34.67  -1
  -9  11  16   39.45   74.37  -1
  -9  11  16   30.62   58.91  -1
  -9  11  16  -63.24   56.16  -1
  -9  11  17  -27.92   29.32  -1
  -9  11  17  -34.31   75.85  -1
  -9  11  17  -77.12   69.59  -1
  -9  11  17  -27.30   58.09  -1
  -9  11  18   56.10   34.55  -1
  -9  11  18   36.49   74.52  -1
  -9  11  18  114.04   70.38  -1
  -9  11  18   84.87   62.42  -1
  -9  11  19  116.52   30.98  -1
  -9  11  19   31.95   73.10  -1
  -9  11  19   57.28   65.02  -1
  -9  11  19   77.00   75.98  -1
  -9  11  20   18.05   31.53  -1
  -9  11  20  -28.05   69.08  -1
  -9  11  20   31.95   62.69  -1
  -9  11  20  -57.67   62.93  -1
  -9  12   1 2120.40  108.02  -1
  -9  12   1 2042.34  109.14  -1
  -9  12   1 2108.90  104.51  -1
  -9  12   1 1822.67   90.83  -1
  -9  12   214226.79  666.26  -1
  -9  12   212735.12  599.69  -1
  -9  12   3  994.54   56.94  -1
  -9  12   3  821.47   62.42  -1
  -9  12   4 3630.83  175.76  -1
  -9  12   4 3521.90  175.58  -1
  -9  12   5   63.03   29.64  -1
  -9  12   5   45.87   40.82  -1
  -9  12   6 7742.74  364.29  -1
  -9  12   6 7376.63  350.98  -1
  -9  12   7  111.77   22.69  -1
  -9  12   7   90.59   38.27  -1
  -9  12   8  370.34   32.37  -1
  -9  12   8  391.83   43.15  -1
  -9  12   9  672.01   53.49  -1
  -9  12   9  507.11   68.23  -1
  -9  12  10   36.97   39.21  -1
  -9  12  10   93.34   62.09  -1
  -9  12  11   54.80   37.25  -1
  -9  12  11   98.24   63.33  -1
  -9  12  12   42.15   36.91  -1
  -9  12  12  -95.43   61.42  -1
  -9  12  13  101.87   31.29  -1
  -9  12  13  -34.37   63.99  -1
  -9  12  13   38.55   12.43  -1
  -9  12  13   -1.87   28.73  -1
  -9  12  14  -51.65   29.94  -1
  -9  12  14   19.19   72.65  -1
  -9  12  14   26.69   37.16  -1
  -9  12  15  110.89   34.67  -1
  -9  12  15   92.95   67.08  -1
  -9  12  15  179.03   47.59  -1
  -9  12  15   17.11   44.57  -1
  -9  12  16   80.60   36.64  -1
  -9  12  16  132.86   74.07  -1
  -9  12  16  110.35   58.37  -1
  -9  12  16   88.02   55.61  -1
  -9  12  17  -19.04   34.64  -1
  -9  12  17   -6.73   76.58  -1
  -9  12  17   24.72   60.36  -1
  -9  12  17   56.67   54.31  -1
  -9  12  18   54.37   32.04  -1
  -9  12  18   -3.30   73.80  -1
  -9  12  18   45.81   65.20  -1
  -9  12  18   22.88   66.57  -1
  -9  12  19  -17.72   31.29  -1
  -9  12  19  128.89   72.01  -1
  -9  12  19  -77.91   65.84  -1
  -9  12  19   78.37   62.36  -1
  -9  12  20   16.89   34.40  -1
  -9  12  20   36.70   64.08  -1
  -9  12  20  -16.35   59.39  -1
  -9  12  20   -2.05   61.48  -1
  -9  13   1 6798.72  323.45  -1
  -9  13   1 6314.61  303.78  -1
  -9  13   1 6105.84  286.65  -1
  -9  13   1 6257.12  295.43  -1
  -9  13   2  523.75   45.87  -1
  -9  13   2  558.84   54.95  -1
  -9  13   311624.69  545.53  -1
  -9  13   310983.25  519.21  -1
  -9  13   4  211.80   33.55  -1
  -9  13   4  212.04   43.60  -1
  -9  13   5  372.76   31.98  -1
  -9  13   5  335.85   45.57  -1
  -9  13   6  238.33   28.21  -1
  -9  13   6  194.64   42.27  -1
  -9  13   7 6350.92  299.63  -1
  -9  13   7 6471.95  308.92  -1
  -9  13   8  241.27   28.90  -1
  -9  13   8  170.07   30.32  -1
  -9  13   9   -2.77   42.72  -1
  -9  13   9  -41.27   61.51  -1
  -9  13  10  152.31   37.76  -1
  -9  13  10  195.37   64.84  -1
  -9  13  11    5.62   37.03  -1
  -9  13  11  167.96   63.63  -1
  -9  13  12  247.65   40.79  -1
  -9  13  12  247.65   62.93  -1
  -9  13  13   53.46   37.58  -1
  -9  13  13  -58.21   70.20  -1
  -9  13  14   23.52   38.70  -1
  -9  13  14   14.01   64.69  -1
  -9  13  14  -36.46   33.31  -1
  -9  13  15  102.03   36.64  -1
  -9  13  15   98.00   73.07  -1
  -9  13  15  192.01   40.27  -1
  -9  13  15   27.66   42.12  -1
  -9  13  16   61.42   31.50  -1
  -9  13  16  -60.91   69.11  -1
  -9  13  16  -17.49   48.56  -1
  -9  13  16   34.83   48.02  -1
  -9  13  17   -1.01   36.22  -1
  -9  13  17  -82.30   72.56  -1
  -9  13  17   17.02   65.02  -1
  -9  13  18    9.63   33.52  -1
  -9  13  18   22.78   75.19  -1
  -9  13  18   57.16   67.81  -1
  -9  13  18   47.53   65.99  -1
  -9  13  19   27.09   33.71  -1
  -9  13  19   75.85   68.59  -1
  -9  13  19   28.50   70.44  -1
  -9  13  19  -28.80   56.82  -1
  -9  13  20   17.28   29.66  -1
  -9  13  20   -2.85   59.12  -1
  -9  13  20  138.61   63.93  -1
  -9  13  20  -46.66   62.27  -1
  -9  14   1 2059.59  105.75  -1
  -9  14   1 1952.78  108.29  -1
  -9  14   1 1688.94   81.00  -1
  -9  14   1 1666.55   83.42  -1
  -9  14   2 6024.15  286.02  -1
  -9  14   2 5552.14  269.07  -1
  -9  14   3   42.24   26.76  -1
  -9  14   3   16.94   44.45  -1
  -9  14   4 4701.92  224.32  -1
  -9  14   4 4302.53  210.53  -1
  -9  14   5  477.45   36.28  -1
[truncated: 1,569,164 more chars]
